# Supplementary material for: Breast cancer disease classification using fuzzy-ID3 algorithm with FUZZYDBD method: automatic fuzzy database definition
Source: PeerJ Comput Sci. 2021 May 4;7:e427. doi: 10.7717/peerj-cs.427 (PMC8114800; doi:10.7717/peerj-cs.427)
Supplement: Supplemental Information 1 — To run the FID3 algorithm-FUZZYDBD: 1. Open id310fold.py (python language) 2. Make sure the dataset is w5.data/WBCDF1.data/coimbrafold5.data (according to the folder) id310fold.py is located in the FID3 file. Apply the w5.data/WBCDF1.data/coimbrafold5.data dataset located in the same FID3 file as it is the latest data that has already undergone data transformation into the linguistic format. All the instances have been shuffled well. [file peerj-cs-07-427-s001.zip › Coimbra/Execution__instruction.txt]

Fuzzificationdata folder contains python files for the fuzzification of each attributes (run in Jupyter Notebook), original dataset (dataR2.csv) and the concatanate file. In the concatanate file contains linguistic labels of dataset which already been fuzzified. To run the system:
# The position of instances, the author shuffle it (despite not fix the random seed for kfold) to ensure class attribute balance even before kfold.
1. Open id310fold.py  (python language-pycharm/spyder software) :located in FID3 folder
2. Make sure the dataset is coimbrafold5.data(dataset in linguistic format has been shuffle before kfold cross validation)

**All the results averaged over ten runs 
