# Supplementary material for: Breast cancer disease classification using fuzzy-ID3 algorithm with FUZZYDBD method: automatic fuzzy database definition
Source: PeerJ Comput Sci. 2021 May 4;7:e427. doi: 10.7717/peerj-cs.427 (PMC8114800; doi:10.7717/peerj-cs.427)
Supplement: Supplemental Information 1 — To run the FID3 algorithm-FUZZYDBD: 1. Open id310fold.py (python language) 2. Make sure the dataset is w5.data/WBCDF1.data/coimbrafold5.data (according to the folder) id310fold.py is located in the FID3 file. Apply the w5.data/WBCDF1.data/coimbrafold5.data dataset located in the same FID3 file as it is the latest data that has already undergone data transformation into the linguistic format. All the instances have been shuffled well. [file peerj-cs-07-427-s001.zip › Coimbra/FID3/coimbrafold5.data]

Medium	Low	Low	Low	Low	Low	Low	Medium	Low	patients
Medium	Medium	Medium	Medium	Medium	Medium	Medium	Low	Medium	patients
Medium	Medium	Medium	Low	Low	Low	Low	Medium	Medium	patients
Medium	Medium	Low	Low	Low	Low	High	Low	Low	patients
High	Medium	Medium	Medium	Medium	High	Medium	Low	Low	patients
High	Low	Low	Low	Low	Low	Medium	Low	Medium	healthy
Medium	Medium	Low	Low	Low	Medium	Low	Low	High	patients
Low	Medium	Medium	Low	Low	Low	Low	Medium	Low	patients
Medium	Medium	Low	Low	Low	Low	Low	Low	High	patients
Low	Medium	Low	Low	Low	Medium	Low	Medium	Medium	healthy
Medium	High	Medium	Low	Low	High	Low	High	Low	healthy
Medium	Low	Low	Low	Low	Low	Low	Low	Low	patients
Medium	Low	Medium	Low	Low	Low	Low	Low	Low	patients
Medium	Medium	Medium	Low	Low	Low	Low	Low	Low	healthy
High	Medium	Low	Low	Low	Medium	Low	Low	Low	healthy
High	Medium	Low	Low	Low	Low	Low	Low	Low	healthy
Medium	Medium	Low	Low	Low	Low	Low	Low	Low	patients
Medium	Medium	Medium	Low	Low	Low	Medium	Low	Low	patients
Medium	Low	Low	Low	Low	Low	Low	Low	Low	patients
Low	Medium	Low	Medium	Low	Low	Medium	Low	Medium	patients
Low	Medium	Low	Low	Low	Low	Low	Low	Medium	healthy
Medium	Medium	Low	Low	Low	Low	Low	Low	Medium	healthy
Medium	High	Low	Low	Low	Medium	Low	Low	Medium	healthy
Medium	Low	Low	Low	Low	Low	Medium	Low	Low	patients
Medium	Medium	Medium	High	Medium	Low	Medium	Low	Low	patients
Low	High	Low	Low	Low	Low	Low	Low	Medium	healthy
Medium	High	Medium	Low	Low	High	Low	Low	Medium	healthy
Low	Medium	Medium	Medium	Medium	Medium	Low	Low	Medium	patients
High	Medium	Medium	Low	Low	Medium	Low	Medium	Low	patients
High	Medium	Medium	Medium	Low	Medium	Low	Low	Medium	patients
Medium	Medium	Low	Medium	Low	Medium	Low	Medium	Medium	patients
Medium	Medium	Medium	Medium	Medium	Medium	Medium	Low	Medium	patients
Medium	Medium	Medium	Medium	Medium	Medium	Low	Low	Low	patients
Medium	Medium	Low	Low	Low	Medium	Low	Low	Medium	patients
High	High	Medium	Low	Low	Medium	Low	Low	Medium	patients
Low	High	Low	Low	Low	Medium	Low	Low	Medium	healthy
Medium	Medium	Low	Low	Low	Medium	Medium	Low	Low	patients
Medium	Medium	Low	Low	Low	Low	Low	Low	Medium	healthy
Medium	Medium	Low	Low	Low	Low	Low	Low	Medium	healthy
Medium	Medium	Medium	Low	Low	Low	Low	Low	Low	patients
Medium	Medium	Medium	Medium	Low	Medium	Medium	Medium	Medium	patients
Medium	Medium	Low	Low	Low	Low	Medium	Medium	Medium	patients
High	Low	Low	Low	Low	Low	Low	Low	Medium	healthy
Medium	Low	Medium	Low	Low	Low	Low	Low	Low	patients
Medium	Medium	Low	Low	Low	Low	Low	Low	Low	healthy
High	Medium	Low	Low	Low	Medium	Low	Low	Low	healthy
Medium	Low	Low	Low	Low	Low	Low	Medium	Medium	patients
Low	Medium	Low	Medium	Low	Low	Medium	Low	Medium	patients
Medium	Medium	Medium	Low	Low	Low	Low	Medium	Low	patients
Medium	Medium	Medium	Medium	Low	Medium	Low	Medium	Low	patients
Low	Medium	Low	Low	Low	Medium	Low	Low	Medium	healthy
High	Medium	High	High	High	High	Low	Medium	Medium	patients
Medium	Medium	High	Low	Low	Low	Low	Medium	High	patients
Medium	Medium	Medium	Medium	Low	Low	Low	Low	Medium	patients
High	Medium	Medium	Low	Low	Low	Medium	Low	Low	healthy
High	Low	Medium	Low	Low	Low	Low	Low	Low	healthy
Medium	Low	Medium	Low	Low	Low	Low	Low	Low	patients
Medium	Low	Low	Low	Low	Low	Medium	Low	Low	patients
Low	High	Low	Low	Low	Medium	Low	Low	Medium	healthy
Medium	High	Medium	Low	Low	Medium	Low	Low	Medium	healthy
Low	Low	Low	Low	Low	Low	Medium	Low	Low	healthy
Low	Low	Low	Low	Low	Low	High	Low	Medium	healthy
Low	Low	Low	Low	Low	Low	Medium	Low	Low	healthy
Medium	Low	Low	Low	Low	Low	Medium	Low	Medium	patients
High	Low	Low	Low	Low	Low	Low	Low	Medium	healthy
Medium	Low	Medium	Low	Low	Low	Low	Low	Medium	patients
Medium	Medium	Low	Medium	Low	Medium	Low	Low	Low	healthy
Medium	Medium	Low	Low	Low	Low	Low	Low	Medium	patients
Medium	Low	Medium	Low	Low	Low	Medium	Low	Low	patients
Medium	Medium	Low	Low	Low	Low	Low	Low	Low	patients
Medium	Medium	Medium	Low	Low	Medium	Low	Low	Low	patients
Medium	High	Low	Low	Low	Medium	Low	Low	Medium	patients
Medium	Medium	Low	Low	Low	Low	Medium	Low	Low	healthy
Medium	Medium	Medium	Low	Low	Medium	Low	Low	Low	healthy
High	Medium	Medium	Low	Low	Low	Low	Low	Low	healthy
High	Medium	Medium	Medium	Medium	Low	Low	Low	Low	healthy
High	Medium	Low	Low	Low	Low	Low	Low	Medium	healthy
Low	Low	Low	Low	Low	Low	Low	Low	Low	patients
Medium	Low	Medium	Low	Low	Medium	Low	Low	Medium	patients
Medium	Low	Low	Low	Low	Low	Medium	Low	Low	healthy
Medium	Low	Low	Low	Low	Medium	High	Low	Low	healthy
Medium	High	Low	Low	Low	Low	Low	Low	Low	healthy
Medium	Medium	Low	Low	Low	Medium	Low	Medium	Medium	healthy
Low	Low	Low	Low	Low	Medium	Medium	Low	Low	healthy
Medium	Low	Medium	Low	Low	Low	Medium	Low	Medium	patients
Medium	Medium	Medium	Low	Low	Low	Medium	Low	Low	patients
Medium	Low	Low	Medium	Medium	Low	Low	Low	Low	patients
Low	Low	Low	Low	Low	Low	Medium	Low	Low	healthy
Medium	Medium	Medium	Low	Low	Low	Low	Low	Medium	patients
Medium	Medium	Low	Medium	Low	Medium	Medium	Low	Medium	patients
Low	Medium	Low	Low	Low	Medium	Low	Low	Medium	healthy
Medium	Medium	Medium	Low	Low	Low	Medium	Medium	Medium	patients
High	Medium	High	Medium	High	Medium	Low	Medium	High	patients
Medium	High	Medium	Low	Low	Medium	Medium	Low	Medium	healthy
Low	High	Low	Low	Low	Medium	Low	Low	Low	healthy
Medium	High	Low	Medium	Low	Medium	Low	Low	Medium	healthy
Medium	Medium	Low	Low	Low	Low	Low	Low	Medium	healthy
Medium	High	Medium	Low	Low	Low	Medium	Low	Low	patients
High	Medium	Medium	Low	Low	Medium	Low	Low	Low	patients
Medium	High	Medium	Low	Low	High	Low	Low	Low	patients
Medium	Medium	Medium	Low	Low	Medium	Medium	Low	Low	patients
Medium	Low	Low	Low	Low	Low	Medium	Low	Medium	healthy
Medium	Low	Medium	Low	Low	Low	Medium	Medium	Medium	patients
Medium	Low	Low	Low	Low	Low	Low	Medium	Low	patients
Medium	Low	Low	Low	Low	Low	Low	Medium	Medium	patients
Medium	Medium	Low	Low	Low	Medium	Low	Low	Low	patients
High	Medium	Low	Low	Low	Low	Low	Low	Low	healthy
Medium	Low	Low	Low	Low	Low	Low	Low	Medium	healthy
High	Medium	Medium	Low	Low	Medium	Low	Medium	Low	patients
High	Medium	Medium	Medium	Low	Medium	Low	Low	Medium	patients
Medium	Medium	Low	Medium	Low	Medium	Low	Medium	Medium	patients
Medium	Medium	Medium	Medium	Medium	Medium	Medium	Low	Medium	patients
Medium	Medium	Medium	Medium	Medium	Medium	Low	Low	Low	patients
Medium	Medium	Low	Low	Low	Medium	Low	Low	Medium	patients
Medium	Low	Low	Low	Low	Low	Medium	Low	Medium	healthy
Medium	Medium	Low	Low	Low	Medium	Low	Low	Low	healthy
