# Supplementary material for: Breast cancer disease classification using fuzzy-ID3 algorithm with FUZZYDBD method: automatic fuzzy database definition
Source: PeerJ Comput Sci. 2021 May 4;7:e427. doi: 10.7717/peerj-cs.427 (PMC8114800; doi:10.7717/peerj-cs.427)
Supplement: Supplemental Information 1 — To run the FID3 algorithm-FUZZYDBD: 1. Open id310fold.py (python language) 2. Make sure the dataset is w5.data/WBCDF1.data/coimbrafold5.data (according to the folder) id310fold.py is located in the FID3 file. Apply the w5.data/WBCDF1.data/coimbrafold5.data dataset located in the same FID3 file as it is the latest data that has already undergone data transformation into the linguistic format. All the instances have been shuffled well. [file peerj-cs-07-427-s001.zip › Coimbra/FID3/results-10.txt]

----------------- Fold 1 --------------
Class healthy: Precision = 66.667    Recall = 66.667    F1-Score = 66.667
Class patients: Precision = 88.889    Recall = 88.889    F1-Score = 88.889
Average: Precision = 77.778    Recall = 77.778    F1-Score = 77.778   Accuracy = 83.333
Confusion Matrix: 
           healthy  patients
healthy         2         1
patients        1         8
----------------- Fold 2 --------------
Class healthy: Precision = 50.000    Recall = 100.000    F1-Score = 66.667
Class patients: Precision = 100.000    Recall = 66.667    F1-Score = 80.000
Average: Precision = 75.000    Recall = 83.333    F1-Score = 73.333   Accuracy = 75.000
Confusion Matrix: 
           healthy  patients
healthy         3         3
patients        0         6
----------------- Fold 3 --------------
Class healthy: Precision = 83.333    Recall = 100.000    F1-Score = 90.909
Class patients: Precision = 100.000    Recall = 85.714    F1-Score = 92.308
Average: Precision = 91.667    Recall = 92.857    F1-Score = 91.608   Accuracy = 91.667
Confusion Matrix: 
           healthy  patients
healthy         5         1
patients        0         6
----------------- Fold 4 --------------
Class healthy: Precision = 71.429    Recall = 83.333    F1-Score = 76.923
Class patients: Precision = 80.000    Recall = 66.667    F1-Score = 72.727
Average: Precision = 75.714    Recall = 75.000    F1-Score = 74.825   Accuracy = 75.000
Confusion Matrix: 
           healthy  patients
healthy         5         2
patients        1         4
----------------- Fold 5 --------------
Class healthy: Precision = 75.000    Recall = 42.857    F1-Score = 54.545
Class patients: Precision = 50.000    Recall = 80.000    F1-Score = 61.538
Average: Precision = 62.500    Recall = 61.429    F1-Score = 58.042   Accuracy = 58.333
Confusion Matrix: 
           healthy  patients
healthy         3         1
patients        4         4
----------------- Fold 6 --------------
Class healthy: Precision = 100.000    Recall = 40.000    F1-Score = 57.143
Class patients: Precision = 70.000    Recall = 100.000    F1-Score = 82.353
Average: Precision = 85.000    Recall = 70.000    F1-Score = 69.748   Accuracy = 75.000
Confusion Matrix: 
           healthy  patients
healthy         2         0
patients        3         7
----------------- Fold 7 --------------
Class healthy: Precision = 50.000    Recall = 100.000    F1-Score = 66.667
Class patients: Precision = 100.000    Recall = 62.500    F1-Score = 76.923
Average: Precision = 75.000    Recall = 81.250    F1-Score = 71.795   Accuracy = 72.727
Confusion Matrix: 
           healthy  patients
healthy         3         3
patients        0         5
----------------- Fold 8 --------------
Class healthy: Precision = 33.333    Recall = 50.000    F1-Score = 40.000
Class patients: Precision = 87.500    Recall = 77.778    F1-Score = 82.353
Average: Precision = 60.417    Recall = 63.889    F1-Score = 61.176   Accuracy = 72.727
Confusion Matrix: 
           healthy  patients
healthy         1         2
patients        1         7
----------------- Fold 9 --------------
Class healthy: Precision = 66.667    Recall = 25.000    F1-Score = 36.364
Class patients: Precision = 25.000    Recall = 66.667    F1-Score = 36.364
Average: Precision = 45.833    Recall = 45.833    F1-Score = 36.364   Accuracy = 36.364
Confusion Matrix: 
           healthy  patients
healthy         2         1
patients        6         2
----------------- Fold 10 --------------
Class healthy: Precision = 100.000    Recall = 50.000    F1-Score = 66.667
Class patients: Precision = 62.500    Recall = 100.000    F1-Score = 76.923
Average: Precision = 81.250    Recall = 75.000    F1-Score = 71.795   Accuracy = 72.727
Confusion Matrix: 
           healthy  patients
healthy         3         0
patients        3         5

----------- Overall Metrics --------------
Class healthy: Precision = 67.442    Recall = 60.417    F1-Score = 63.736
Class patients: Precision = 73.973    Recall = 79.412    F1-Score = 76.596
Average: Precision = 70.707    Recall = 69.914    F1-Score = 70.166   Accuracy = 71.552
Confusion Matrix: 
           healthy  patients
healthy        29        14
patients       19        54
