# Supplementary material for: Breast cancer disease classification using fuzzy-ID3 algorithm with FUZZYDBD method: automatic fuzzy database definition
Source: PeerJ Comput Sci. 2021 May 4;7:e427. doi: 10.7717/peerj-cs.427 (PMC8114800; doi:10.7717/peerj-cs.427)
Supplement: Supplemental Information 1 — To run the FID3 algorithm-FUZZYDBD: 1. Open id310fold.py (python language) 2. Make sure the dataset is w5.data/WBCDF1.data/coimbrafold5.data (according to the folder) id310fold.py is located in the FID3 file. Apply the w5.data/WBCDF1.data/coimbrafold5.data dataset located in the same FID3 file as it is the latest data that has already undergone data transformation into the linguistic format. All the instances have been shuffled well. [file peerj-cs-07-427-s001.zip › Coimbra/FID3/results-2.txt]

----------------- Fold 1 --------------
Class healthy: Precision = 85.714    Recall = 100.000    F1-Score = 92.308
Class patients: Precision = 100.000    Recall = 83.333    F1-Score = 90.909
Average: Precision = 92.857    Recall = 91.667    F1-Score = 91.608   Accuracy = 91.667
Confusion Matrix: 
           healthy  patients
healthy         6         1
patients        0         5
----------------- Fold 2 --------------
Class healthy: Precision = 100.000    Recall = 50.000    F1-Score = 66.667
Class patients: Precision = 50.000    Recall = 100.000    F1-Score = 66.667
Average: Precision = 75.000    Recall = 75.000    F1-Score = 66.667   Accuracy = 66.667
Confusion Matrix: 
           healthy  patients
healthy         4         0
patients        4         4
----------------- Fold 3 --------------
Class healthy: Precision = 75.000    Recall = 100.000    F1-Score = 85.714
Class patients: Precision = 100.000    Recall = 88.889    F1-Score = 94.118
Average: Precision = 87.500    Recall = 94.444    F1-Score = 89.916   Accuracy = 91.667
Confusion Matrix: 
           healthy  patients
healthy         3         1
patients        0         8
----------------- Fold 4 --------------
Class healthy: Precision = 33.333    Recall = 100.000    F1-Score = 50.000
Class patients: Precision = 100.000    Recall = 81.818    F1-Score = 90.000
Average: Precision = 66.667    Recall = 90.909    F1-Score = 70.000   Accuracy = 83.333
Confusion Matrix: 
           healthy  patients
healthy         1         2
patients        0         9
----------------- Fold 5 --------------
Class healthy: Precision = 42.857    Recall = 75.000    F1-Score = 54.545
Class patients: Precision = 80.000    Recall = 50.000    F1-Score = 61.538
Average: Precision = 61.429    Recall = 62.500    F1-Score = 58.042   Accuracy = 58.333
Confusion Matrix: 
           healthy  patients
healthy         3         4
patients        1         4
----------------- Fold 6 --------------
Class healthy: Precision = 66.667    Recall = 40.000    F1-Score = 50.000
Class patients: Precision = 66.667    Recall = 85.714    F1-Score = 75.000
Average: Precision = 66.667    Recall = 62.857    F1-Score = 62.500   Accuracy = 66.667
Confusion Matrix: 
           healthy  patients
healthy         2         1
patients        3         6
----------------- Fold 7 --------------
Class healthy: Precision = 50.000    Recall = 40.000    F1-Score = 44.444
Class patients: Precision = 57.143    Recall = 66.667    F1-Score = 61.538
Average: Precision = 53.571    Recall = 53.333    F1-Score = 52.991   Accuracy = 54.545
Confusion Matrix: 
           healthy  patients
healthy         2         2
patients        3         4
----------------- Fold 8 --------------
Class healthy: Precision = 75.000    Recall = 60.000    F1-Score = 66.667
Class patients: Precision = 71.429    Recall = 83.333    F1-Score = 76.923
Average: Precision = 73.214    Recall = 71.667    F1-Score = 71.795   Accuracy = 72.727
Confusion Matrix: 
           healthy  patients
healthy         3         1
patients        2         5
----------------- Fold 9 --------------
Class healthy: Precision = 66.667    Recall = 66.667    F1-Score = 66.667
Class patients: Precision = 87.500    Recall = 87.500    F1-Score = 87.500
Average: Precision = 77.083    Recall = 77.083    F1-Score = 77.083   Accuracy = 81.818
Confusion Matrix: 
           healthy  patients
healthy         2         1
patients        1         7
----------------- Fold 10 --------------
Class healthy: Precision = 80.000    Recall = 50.000    F1-Score = 61.538
Class patients: Precision = 33.333    Recall = 66.667    F1-Score = 44.444
Average: Precision = 56.667    Recall = 58.333    F1-Score = 52.991   Accuracy = 54.545
Confusion Matrix: 
           healthy  patients
healthy         4         1
patients        4         2

----------- Overall Metrics --------------
Class healthy: Precision = 68.182    Recall = 62.500    F1-Score = 65.217
Class patients: Precision = 75.000    Recall = 79.412    F1-Score = 77.143
Average: Precision = 71.591    Recall = 70.956    F1-Score = 71.180   Accuracy = 72.414
Confusion Matrix: 
           healthy  patients
healthy        30        14
patients       18        54
