# Supplementary material for: Breast cancer disease classification using fuzzy-ID3 algorithm with FUZZYDBD method: automatic fuzzy database definition
Source: PeerJ Comput Sci. 2021 May 4;7:e427. doi: 10.7717/peerj-cs.427 (PMC8114800; doi:10.7717/peerj-cs.427)
Supplement: Supplemental Information 1 — To run the FID3 algorithm-FUZZYDBD: 1. Open id310fold.py (python language) 2. Make sure the dataset is w5.data/WBCDF1.data/coimbrafold5.data (according to the folder) id310fold.py is located in the FID3 file. Apply the w5.data/WBCDF1.data/coimbrafold5.data dataset located in the same FID3 file as it is the latest data that has already undergone data transformation into the linguistic format. All the instances have been shuffled well. [file peerj-cs-07-427-s001.zip › Coimbra/FID3/results-3.txt]

----------------- Fold 1 --------------
Class healthy: Precision = 75.000    Recall = 42.857    F1-Score = 54.545
Class patients: Precision = 50.000    Recall = 80.000    F1-Score = 61.538
Average: Precision = 62.500    Recall = 61.429    F1-Score = 58.042   Accuracy = 58.333
Confusion Matrix: 
           healthy  patients
healthy         3         1
patients        4         4
----------------- Fold 2 --------------
Class healthy: Precision = 71.429    Recall = 83.333    F1-Score = 76.923
Class patients: Precision = 80.000    Recall = 66.667    F1-Score = 72.727
Average: Precision = 75.714    Recall = 75.000    F1-Score = 74.825   Accuracy = 75.000
Confusion Matrix: 
           healthy  patients
healthy         5         2
patients        1         4
----------------- Fold 3 --------------
Class healthy: Precision = 66.667    Recall = 50.000    F1-Score = 57.143
Class patients: Precision = 77.778    Recall = 87.500    F1-Score = 82.353
Average: Precision = 72.222    Recall = 68.750    F1-Score = 69.748   Accuracy = 75.000
Confusion Matrix: 
           healthy  patients
healthy         2         1
patients        2         7
----------------- Fold 4 --------------
Class healthy: Precision = 100.000    Recall = 50.000    F1-Score = 66.667
Class patients: Precision = 80.000    Recall = 100.000    F1-Score = 88.889
Average: Precision = 90.000    Recall = 75.000    F1-Score = 77.778   Accuracy = 83.333
Confusion Matrix: 
           healthy  patients
healthy         2         0
patients        2         8
----------------- Fold 5 --------------
Class healthy: Precision = 60.000    Recall = 75.000    F1-Score = 66.667
Class patients: Precision = 85.714    Recall = 75.000    F1-Score = 80.000
Average: Precision = 72.857    Recall = 75.000    F1-Score = 73.333   Accuracy = 75.000
Confusion Matrix: 
           healthy  patients
healthy         3         2
patients        1         6
----------------- Fold 6 --------------
Class healthy: Precision = 50.000    Recall = 25.000    F1-Score = 33.333
Class patients: Precision = 70.000    Recall = 87.500    F1-Score = 77.778
Average: Precision = 60.000    Recall = 56.250    F1-Score = 55.556   Accuracy = 66.667
Confusion Matrix: 
           healthy  patients
healthy         1         1
patients        3         7
----------------- Fold 7 --------------
Class healthy: Precision = 80.000    Recall = 80.000    F1-Score = 80.000
Class patients: Precision = 83.333    Recall = 83.333    F1-Score = 83.333
Average: Precision = 81.667    Recall = 81.667    F1-Score = 81.667   Accuracy = 81.818
Confusion Matrix: 
           healthy  patients
healthy         4         1
patients        1         5
----------------- Fold 8 --------------
Class healthy: Precision = 60.000    Recall = 50.000    F1-Score = 54.545
Class patients: Precision = 50.000    Recall = 60.000    F1-Score = 54.545
Average: Precision = 55.000    Recall = 55.000    F1-Score = 54.545   Accuracy = 54.545
Confusion Matrix: 
           healthy  patients
healthy         3         2
patients        3         3
----------------- Fold 9 --------------
Class healthy: Precision = 20.000    Recall = 50.000    F1-Score = 28.571
Class patients: Precision = 83.333    Recall = 55.556    F1-Score = 66.667
Average: Precision = 51.667    Recall = 52.778    F1-Score = 47.619   Accuracy = 54.545
Confusion Matrix: 
           healthy  patients
healthy         1         4
patients        1         5
----------------- Fold 10 --------------
Class healthy: Precision = 75.000    Recall = 50.000    F1-Score = 60.000
Class patients: Precision = 57.143    Recall = 80.000    F1-Score = 66.667
Average: Precision = 66.071    Recall = 65.000    F1-Score = 63.333   Accuracy = 63.636
Confusion Matrix: 
           healthy  patients
healthy         3         1
patients        3         4

----------- Overall Metrics --------------
Class healthy: Precision = 64.286    Recall = 56.250    F1-Score = 60.000
Class patients: Precision = 71.622    Recall = 77.941    F1-Score = 74.648
Average: Precision = 67.954    Recall = 67.096    F1-Score = 67.324   Accuracy = 68.966
Confusion Matrix: 
           healthy  patients
healthy        27        15
patients       21        53
