# Supplementary material for: Breast cancer disease classification using fuzzy-ID3 algorithm with FUZZYDBD method: automatic fuzzy database definition
Source: PeerJ Comput Sci. 2021 May 4;7:e427. doi: 10.7717/peerj-cs.427 (PMC8114800; doi:10.7717/peerj-cs.427)
Supplement: Supplemental Information 1 — To run the FID3 algorithm-FUZZYDBD: 1. Open id310fold.py (python language) 2. Make sure the dataset is w5.data/WBCDF1.data/coimbrafold5.data (according to the folder) id310fold.py is located in the FID3 file. Apply the w5.data/WBCDF1.data/coimbrafold5.data dataset located in the same FID3 file as it is the latest data that has already undergone data transformation into the linguistic format. All the instances have been shuffled well. [file peerj-cs-07-427-s001.zip › Coimbra/FID3/results-4.txt]

----------------- Fold 1 --------------
Class healthy: Precision = 50.000    Recall = 50.000    F1-Score = 50.000
Class patients: Precision = 50.000    Recall = 50.000    F1-Score = 50.000
Average: Precision = 50.000    Recall = 50.000    F1-Score = 50.000   Accuracy = 50.000
Confusion Matrix: 
           healthy  patients
healthy         3         3
patients        3         3
----------------- Fold 2 --------------
Class healthy: Precision = 100.000    Recall = 42.857    F1-Score = 60.000
Class patients: Precision = 55.556    Recall = 100.000    F1-Score = 71.429
Average: Precision = 77.778    Recall = 71.429    F1-Score = 65.714   Accuracy = 66.667
Confusion Matrix: 
           healthy  patients
healthy         3         0
patients        4         5
----------------- Fold 3 --------------
Class healthy: Precision = 0.000    Recall = 0.000    F1-Score = nan
Class patients: Precision = 70.000    Recall = 77.778    F1-Score = 73.684
Average: Precision = 35.000    Recall = 38.889    F1-Score = nan   Accuracy = 58.333
Confusion Matrix: 
           healthy  patients
healthy         0         2
patients        3         7
----------------- Fold 4 --------------
Class healthy: Precision = 80.000    Recall = 57.143    F1-Score = 66.667
Class patients: Precision = 57.143    Recall = 80.000    F1-Score = 66.667
Average: Precision = 68.571    Recall = 68.571    F1-Score = 66.667   Accuracy = 66.667
Confusion Matrix: 
           healthy  patients
healthy         4         1
patients        3         4
----------------- Fold 5 --------------
Class healthy: Precision = 71.429    Recall = 83.333    F1-Score = 76.923
Class patients: Precision = 80.000    Recall = 66.667    F1-Score = 72.727
Average: Precision = 75.714    Recall = 75.000    F1-Score = 74.825   Accuracy = 75.000
Confusion Matrix: 
           healthy  patients
healthy         5         2
patients        1         4
----------------- Fold 6 --------------
Class healthy: Precision = 83.333    Recall = 83.333    F1-Score = 83.333
Class patients: Precision = 83.333    Recall = 83.333    F1-Score = 83.333
Average: Precision = 83.333    Recall = 83.333    F1-Score = 83.333   Accuracy = 83.333
Confusion Matrix: 
           healthy  patients
healthy         5         1
patients        1         5
----------------- Fold 7 --------------
Class healthy: Precision = 100.000    Recall = 80.000    F1-Score = 88.889
Class patients: Precision = 85.714    Recall = 100.000    F1-Score = 92.308
Average: Precision = 92.857    Recall = 90.000    F1-Score = 90.598   Accuracy = 90.909
Confusion Matrix: 
           healthy  patients
healthy         4         0
patients        1         6
----------------- Fold 8 --------------
Class healthy: Precision = 25.000    Recall = 100.000    F1-Score = 40.000
Class patients: Precision = 100.000    Recall = 70.000    F1-Score = 82.353
Average: Precision = 62.500    Recall = 85.000    F1-Score = 61.176   Accuracy = 72.727
Confusion Matrix: 
           healthy  patients
healthy         1         3
patients        0         7
----------------- Fold 9 --------------
Class healthy: Precision = 50.000    Recall = 50.000    F1-Score = 50.000
Class patients: Precision = 88.889    Recall = 88.889    F1-Score = 88.889
Average: Precision = 69.444    Recall = 69.444    F1-Score = 69.444   Accuracy = 81.818
Confusion Matrix: 
           healthy  patients
healthy         1         1
patients        1         8
----------------- Fold 10 --------------
Class healthy: Precision = 60.000    Recall = 60.000    F1-Score = 60.000
Class patients: Precision = 66.667    Recall = 66.667    F1-Score = 66.667
Average: Precision = 63.333    Recall = 63.333    F1-Score = 63.333   Accuracy = 63.636
Confusion Matrix: 
           healthy  patients
healthy         3         2
patients        2         4

----------- Overall Metrics --------------
Class healthy: Precision = 65.909    Recall = 60.417    F1-Score = 63.043
Class patients: Precision = 73.611    Recall = 77.941    F1-Score = 75.714
Average: Precision = 69.760    Recall = 69.179    F1-Score = 69.379   Accuracy = 70.690
Confusion Matrix: 
           healthy  patients
healthy        29        15
patients       19        53
