# Supplementary material for: Breast cancer disease classification using fuzzy-ID3 algorithm with FUZZYDBD method: automatic fuzzy database definition
Source: PeerJ Comput Sci. 2021 May 4;7:e427. doi: 10.7717/peerj-cs.427 (PMC8114800; doi:10.7717/peerj-cs.427)
Supplement: Supplemental Information 1 — To run the FID3 algorithm-FUZZYDBD: 1. Open id310fold.py (python language) 2. Make sure the dataset is w5.data/WBCDF1.data/coimbrafold5.data (according to the folder) id310fold.py is located in the FID3 file. Apply the w5.data/WBCDF1.data/coimbrafold5.data dataset located in the same FID3 file as it is the latest data that has already undergone data transformation into the linguistic format. All the instances have been shuffled well. [file peerj-cs-07-427-s001.zip › Coimbra/FID3/results-5.txt]

----------------- Fold 1 --------------
Class healthy: Precision = 50.000    Recall = 50.000    F1-Score = 50.000
Class patients: Precision = 75.000    Recall = 75.000    F1-Score = 75.000
Average: Precision = 62.500    Recall = 62.500    F1-Score = 62.500   Accuracy = 66.667
Confusion Matrix: 
           healthy  patients
healthy         2         2
patients        2         6
----------------- Fold 2 --------------
Class healthy: Precision = 75.000    Recall = 75.000    F1-Score = 75.000
Class patients: Precision = 50.000    Recall = 50.000    F1-Score = 50.000
Average: Precision = 62.500    Recall = 62.500    F1-Score = 62.500   Accuracy = 66.667
Confusion Matrix: 
           healthy  patients
healthy         6         2
patients        2         2
----------------- Fold 3 --------------
Class healthy: Precision = 40.000    Recall = 50.000    F1-Score = 44.444
Class patients: Precision = 71.429    Recall = 62.500    F1-Score = 66.667
Average: Precision = 55.714    Recall = 56.250    F1-Score = 55.556   Accuracy = 58.333
Confusion Matrix: 
           healthy  patients
healthy         2         3
patients        2         5
----------------- Fold 4 --------------
Class healthy: Precision = 75.000    Recall = 60.000    F1-Score = 66.667
Class patients: Precision = 75.000    Recall = 85.714    F1-Score = 80.000
Average: Precision = 75.000    Recall = 72.857    F1-Score = 73.333   Accuracy = 75.000
Confusion Matrix: 
           healthy  patients
healthy         3         1
patients        2         6
----------------- Fold 5 --------------
Class healthy: Precision = 83.333    Recall = 55.556    F1-Score = 66.667
Class patients: Precision = 33.333    Recall = 66.667    F1-Score = 44.444
Average: Precision = 58.333    Recall = 61.111    F1-Score = 55.556   Accuracy = 58.333
Confusion Matrix: 
           healthy  patients
healthy         5         1
patients        4         2
----------------- Fold 6 --------------
Class healthy: Precision = 80.000    Recall = 57.143    F1-Score = 66.667
Class patients: Precision = 57.143    Recall = 80.000    F1-Score = 66.667
Average: Precision = 68.571    Recall = 68.571    F1-Score = 66.667   Accuracy = 66.667
Confusion Matrix: 
           healthy  patients
healthy         4         1
patients        3         4
----------------- Fold 7 --------------
Class healthy: Precision = 66.667    Recall = 50.000    F1-Score = 57.143
Class patients: Precision = 75.000    Recall = 85.714    F1-Score = 80.000
Average: Precision = 70.833    Recall = 67.857    F1-Score = 68.571   Accuracy = 72.727
Confusion Matrix: 
           healthy  patients
healthy         2         1
patients        2         6
----------------- Fold 8 --------------
Class healthy: Precision = 100.000    Recall = 75.000    F1-Score = 85.714
Class patients: Precision = 87.500    Recall = 100.000    F1-Score = 93.333
Average: Precision = 93.750    Recall = 87.500    F1-Score = 89.524   Accuracy = 90.909
Confusion Matrix: 
           healthy  patients
healthy         3         0
patients        1         7
----------------- Fold 9 --------------
Class healthy: Precision = 40.000    Recall = 100.000    F1-Score = 57.143
Class patients: Precision = 100.000    Recall = 66.667    F1-Score = 80.000
Average: Precision = 70.000    Recall = 83.333    F1-Score = 68.571   Accuracy = 72.727
Confusion Matrix: 
           healthy  patients
healthy         2         3
patients        0         6
----------------- Fold 10 --------------
Class healthy: Precision = 0.000    Recall = 0.000    F1-Score = nan
Class patients: Precision = 88.889    Recall = 80.000    F1-Score = 84.211
Average: Precision = 44.444    Recall = 40.000    F1-Score = nan   Accuracy = 72.727
Confusion Matrix: 
           healthy  patients
healthy         0         2
patients        1         8

----------- Overall Metrics --------------
Class healthy: Precision = 64.444    Recall = 60.417    F1-Score = 62.366
Class patients: Precision = 73.239    Recall = 76.471    F1-Score = 74.820
Average: Precision = 68.842    Recall = 68.444    F1-Score = 68.593   Accuracy = 69.828
Confusion Matrix: 
           healthy  patients
healthy        29        16
patients       19        52
