# Supplementary material for: Breast cancer disease classification using fuzzy-ID3 algorithm with FUZZYDBD method: automatic fuzzy database definition
Source: PeerJ Comput Sci. 2021 May 4;7:e427. doi: 10.7717/peerj-cs.427 (PMC8114800; doi:10.7717/peerj-cs.427)
Supplement: Supplemental Information 1 — To run the FID3 algorithm-FUZZYDBD: 1. Open id310fold.py (python language) 2. Make sure the dataset is w5.data/WBCDF1.data/coimbrafold5.data (according to the folder) id310fold.py is located in the FID3 file. Apply the w5.data/WBCDF1.data/coimbrafold5.data dataset located in the same FID3 file as it is the latest data that has already undergone data transformation into the linguistic format. All the instances have been shuffled well. [file peerj-cs-07-427-s001.zip › Coimbra/FID3/results-7.txt]

----------------- Fold 1 --------------
Class healthy: Precision = 100.000    Recall = 50.000    F1-Score = 66.667
Class patients: Precision = 80.000    Recall = 100.000    F1-Score = 88.889
Average: Precision = 90.000    Recall = 75.000    F1-Score = 77.778   Accuracy = 83.333
Confusion Matrix: 
           healthy  patients
healthy         2         0
patients        2         8
----------------- Fold 2 --------------
Class healthy: Precision = 100.000    Recall = 57.143    F1-Score = 72.727
Class patients: Precision = 62.500    Recall = 100.000    F1-Score = 76.923
Average: Precision = 81.250    Recall = 78.571    F1-Score = 74.825   Accuracy = 75.000
Confusion Matrix: 
           healthy  patients
healthy         4         0
patients        3         5
----------------- Fold 3 --------------
Class healthy: Precision = 100.000    Recall = 66.667    F1-Score = 80.000
Class patients: Precision = 50.000    Recall = 100.000    F1-Score = 66.667
Average: Precision = 75.000    Recall = 83.333    F1-Score = 73.333   Accuracy = 75.000
Confusion Matrix: 
           healthy  patients
healthy         6         0
patients        3         3
----------------- Fold 4 --------------
Class healthy: Precision = 28.571    Recall = 66.667    F1-Score = 40.000
Class patients: Precision = 80.000    Recall = 44.444    F1-Score = 57.143
Average: Precision = 54.286    Recall = 55.556    F1-Score = 48.571   Accuracy = 50.000
Confusion Matrix: 
           healthy  patients
healthy         2         5
patients        1         4
----------------- Fold 5 --------------
Class healthy: Precision = 66.667    Recall = 57.143    F1-Score = 61.538
Class patients: Precision = 50.000    Recall = 60.000    F1-Score = 54.545
Average: Precision = 58.333    Recall = 58.571    F1-Score = 58.042   Accuracy = 58.333
Confusion Matrix: 
           healthy  patients
healthy         4         2
patients        3         3
----------------- Fold 6 --------------
Class healthy: Precision = 66.667    Recall = 80.000    F1-Score = 72.727
Class patients: Precision = 83.333    Recall = 71.429    F1-Score = 76.923
Average: Precision = 75.000    Recall = 75.714    F1-Score = 74.825   Accuracy = 75.000
Confusion Matrix: 
           healthy  patients
healthy         4         2
patients        1         5
----------------- Fold 7 --------------
Class healthy: Precision = 50.000    Recall = 100.000    F1-Score = 66.667
Class patients: Precision = 100.000    Recall = 90.000    F1-Score = 94.737
Average: Precision = 75.000    Recall = 95.000    F1-Score = 80.702   Accuracy = 90.909
Confusion Matrix: 
           healthy  patients
healthy         1         1
patients        0         9
----------------- Fold 8 --------------
Class healthy: Precision = 50.000    Recall = 40.000    F1-Score = 44.444
Class patients: Precision = 57.143    Recall = 66.667    F1-Score = 61.538
Average: Precision = 53.571    Recall = 53.333    F1-Score = 52.991   Accuracy = 54.545
Confusion Matrix: 
           healthy  patients
healthy         2         2
patients        3         4
----------------- Fold 9 --------------
Class healthy: Precision = 50.000    Recall = 25.000    F1-Score = 33.333
Class patients: Precision = 66.667    Recall = 85.714    F1-Score = 75.000
Average: Precision = 58.333    Recall = 55.357    F1-Score = 54.167   Accuracy = 63.636
Confusion Matrix: 
           healthy  patients
healthy         1         1
patients        3         6
----------------- Fold 10 --------------
Class healthy: Precision = 75.000    Recall = 100.000    F1-Score = 85.714
Class patients: Precision = 100.000    Recall = 87.500    F1-Score = 93.333
Average: Precision = 87.500    Recall = 93.750    F1-Score = 89.524   Accuracy = 90.909
Confusion Matrix: 
           healthy  patients
healthy         3         1
patients        0         7

----------- Overall Metrics --------------
Class healthy: Precision = 67.442    Recall = 60.417    F1-Score = 63.736
Class patients: Precision = 73.973    Recall = 79.412    F1-Score = 76.596
Average: Precision = 70.707    Recall = 69.914    F1-Score = 70.166   Accuracy = 71.552
Confusion Matrix: 
           healthy  patients
healthy        29        14
patients       19        54
