# Supplementary material for: Breast cancer disease classification using fuzzy-ID3 algorithm with FUZZYDBD method: automatic fuzzy database definition
Source: PeerJ Comput Sci. 2021 May 4;7:e427. doi: 10.7717/peerj-cs.427 (PMC8114800; doi:10.7717/peerj-cs.427)
Supplement: Supplemental Information 1 — To run the FID3 algorithm-FUZZYDBD: 1. Open id310fold.py (python language) 2. Make sure the dataset is w5.data/WBCDF1.data/coimbrafold5.data (according to the folder) id310fold.py is located in the FID3 file. Apply the w5.data/WBCDF1.data/coimbrafold5.data dataset located in the same FID3 file as it is the latest data that has already undergone data transformation into the linguistic format. All the instances have been shuffled well. [file peerj-cs-07-427-s001.zip › Coimbra/FID3/results-9.txt]

----------------- Fold 1 --------------
Class healthy: Precision = 83.333    Recall = 62.500    F1-Score = 71.429
Class patients: Precision = 50.000    Recall = 75.000    F1-Score = 60.000
Average: Precision = 66.667    Recall = 68.750    F1-Score = 65.714   Accuracy = 66.667
Confusion Matrix: 
           healthy  patients
healthy         5         1
patients        3         3
----------------- Fold 2 --------------
Class healthy: Precision = 75.000    Recall = 60.000    F1-Score = 66.667
Class patients: Precision = 75.000    Recall = 85.714    F1-Score = 80.000
Average: Precision = 75.000    Recall = 72.857    F1-Score = 73.333   Accuracy = 75.000
Confusion Matrix: 
           healthy  patients
healthy         3         1
patients        2         6
----------------- Fold 3 --------------
Class healthy: Precision = 100.000    Recall = 60.000    F1-Score = 75.000
Class patients: Precision = 77.778    Recall = 100.000    F1-Score = 87.500
Average: Precision = 88.889    Recall = 80.000    F1-Score = 81.250   Accuracy = 83.333
Confusion Matrix: 
           healthy  patients
healthy         3         0
patients        2         7
----------------- Fold 4 --------------
Class healthy: Precision = 50.000    Recall = 50.000    F1-Score = 50.000
Class patients: Precision = 90.000    Recall = 90.000    F1-Score = 90.000
Average: Precision = 70.000    Recall = 70.000    F1-Score = 70.000   Accuracy = 83.333
Confusion Matrix: 
           healthy  patients
healthy         1         1
patients        1         9
----------------- Fold 5 --------------
Class healthy: Precision = 83.333    Recall = 62.500    F1-Score = 71.429
Class patients: Precision = 50.000    Recall = 75.000    F1-Score = 60.000
Average: Precision = 66.667    Recall = 68.750    F1-Score = 65.714   Accuracy = 66.667
Confusion Matrix: 
           healthy  patients
healthy         5         1
patients        3         3
----------------- Fold 6 --------------
Class healthy: Precision = 60.000    Recall = 60.000    F1-Score = 60.000
Class patients: Precision = 71.429    Recall = 71.429    F1-Score = 71.429
Average: Precision = 65.714    Recall = 65.714    F1-Score = 65.714   Accuracy = 66.667
Confusion Matrix: 
           healthy  patients
healthy         3         2
patients        2         5
----------------- Fold 7 --------------
Class healthy: Precision = 25.000    Recall = 50.000    F1-Score = 33.333
Class patients: Precision = 85.714    Recall = 66.667    F1-Score = 75.000
Average: Precision = 55.357    Recall = 58.333    F1-Score = 54.167   Accuracy = 63.636
Confusion Matrix: 
           healthy  patients
healthy         1         3
patients        1         6
----------------- Fold 8 --------------
Class healthy: Precision = 33.333    Recall = 66.667    F1-Score = 44.444
Class patients: Precision = 80.000    Recall = 50.000    F1-Score = 61.538
Average: Precision = 56.667    Recall = 58.333    F1-Score = 52.991   Accuracy = 54.545
Confusion Matrix: 
           healthy  patients
healthy         2         4
patients        1         4
----------------- Fold 9 --------------
Class healthy: Precision = 100.000    Recall = 80.000    F1-Score = 88.889
Class patients: Precision = 85.714    Recall = 100.000    F1-Score = 92.308
Average: Precision = 92.857    Recall = 90.000    F1-Score = 90.598   Accuracy = 90.909
Confusion Matrix: 
           healthy  patients
healthy         4         0
patients        1         6
----------------- Fold 10 --------------
Class healthy: Precision = 40.000    Recall = 40.000    F1-Score = 40.000
Class patients: Precision = 50.000    Recall = 50.000    F1-Score = 50.000
Average: Precision = 45.000    Recall = 45.000    F1-Score = 45.000   Accuracy = 45.455
Confusion Matrix: 
           healthy  patients
healthy         2         3
patients        3         3

----------- Overall Metrics --------------
Class healthy: Precision = 64.444    Recall = 60.417    F1-Score = 62.366
Class patients: Precision = 73.239    Recall = 76.471    F1-Score = 74.820
Average: Precision = 68.842    Recall = 68.444    F1-Score = 68.593   Accuracy = 69.828
Confusion Matrix: 
           healthy  patients
healthy        29        16
patients       19        52
