# Supplementary material for: Breast cancer disease classification using fuzzy-ID3 algorithm with FUZZYDBD method: automatic fuzzy database definition
Source: PeerJ Comput Sci. 2021 May 4;7:e427. doi: 10.7717/peerj-cs.427 (PMC8114800; doi:10.7717/peerj-cs.427)
Supplement: Supplemental Information 1 — To run the FID3 algorithm-FUZZYDBD: 1. Open id310fold.py (python language) 2. Make sure the dataset is w5.data/WBCDF1.data/coimbrafold5.data (according to the folder) id310fold.py is located in the FID3 file. Apply the w5.data/WBCDF1.data/coimbrafold5.data dataset located in the same FID3 file as it is the latest data that has already undergone data transformation into the linguistic format. All the instances have been shuffled well. [file peerj-cs-07-427-s001.zip › Coimbra/Fuzzificationdata/Adiponectin.ipynb]

# %% [code]
import warnings
warnings.filterwarnings('ignore')
import numpy as np # numerical processing library
import matplotlib.pyplot as plt # chart library
%pylab inline

def triangular(x, a, b, c):
    return max( min( (x-a)/(b-a), (c-x)/(c-b) ), 0 )

# U variable represents the Universe of Discourse of numerical variable height

U = np.arange(-10,125,0.5) # generates a sequence of number between 0 and 10, step 0.2

height = {
  'low': [-16.53597, 1.65602, 19.84801],
  'medium': [1.6560192, 19.84801, 38.04],
  'high': [19.84801, 38.04, 56.23199],
}

plt.figure(figsize=(15,7))

lines = []

for fuzzy_set in height.keys():
  memberships = [ triangular(x, *height[fuzzy_set]) for x in U ]
  # plot the chart
  tmp, = plot(U, memberships, label=fuzzy_set)
  lines.append(tmp)

legend(handles=lines)
xlabel("Height")
ylabel("Membership value")

for fuzzy_set in height.keys():
    print(fuzzy_set,	triangular(	9.7024	, *height[fuzzy_set]))
    print(fuzzy_set,	triangular(	5.429285	, *height[fuzzy_set]))
    print(fuzzy_set,	triangular(	22.43204	, *height[fuzzy_set]))
    print(fuzzy_set,	triangular(	7.16956	, *height[fuzzy_set]))
    print(fuzzy_set,	triangular(	4.81924	, *height[fuzzy_set]))
    print(fuzzy_set,	triangular(	13.67975	, *height[fuzzy_set]))
    print(fuzzy_set,	triangular(	5.589865	, *height[fuzzy_set]))
    print(fuzzy_set,	triangular(	13.25132	, *height[fuzzy_set]))
    print(fuzzy_set,	triangular(	10.358725	, *height[fuzzy_set]))
    print(fuzzy_set,	triangular(	11.57899	, *height[fuzzy_set]))
    print(fuzzy_set,	triangular(	13.11	, *height[fuzzy_set]))
    print(fuzzy_set,	triangular(	26.72	, *height[fuzzy_set]))
    print(fuzzy_set,	triangular(	23.67	, *height[fuzzy_set]))
    print(fuzzy_set,	triangular(	36.06	, *height[fuzzy_set]))
    print(fuzzy_set,	triangular(	17.95	, *height[fuzzy_set]))
    print(fuzzy_set,	triangular(	20.32	, *height[fuzzy_set]))
    print(fuzzy_set,	triangular(	38.04	, *height[fuzzy_set]))
    print(fuzzy_set,	triangular(	7.780255	, *height[fuzzy_set]))
    print(fuzzy_set,	triangular(	5.46262	, *height[fuzzy_set]))
    print(fuzzy_set,	triangular(	5.1	, *height[fuzzy_set]))
    print(fuzzy_set,	triangular(	8.6	, *height[fuzzy_set]))
    print(fuzzy_set,	triangular(	7.64276	, *height[fuzzy_set]))
    print(fuzzy_set,	triangular(	6.209635	, *height[fuzzy_set]))
    print(fuzzy_set,	triangular(	9.048185	, *height[fuzzy_set]))
    print(fuzzy_set,	triangular(	9.73138	, *height[fuzzy_set]))
    print(fuzzy_set,	triangular(	4.617125	, *height[fuzzy_set]))
    print(fuzzy_set,	triangular(	4.667645	, *height[fuzzy_set]))
    print(fuzzy_set,	triangular(	10.35526	, *height[fuzzy_set]))
    print(fuzzy_set,	triangular(	6.966895	, *height[fuzzy_set]))
    print(fuzzy_set,	triangular(	5.065915	, *height[fuzzy_set]))
    print(fuzzy_set,	triangular(	7.53955	, *height[fuzzy_set]))
    print(fuzzy_set,	triangular(	20.03	, *height[fuzzy_set]))
    print(fuzzy_set,	triangular(	4.7942	, *height[fuzzy_set]))
    print(fuzzy_set,	triangular(	8.300955	, *height[fuzzy_set]))
    print(fuzzy_set,	triangular(	3.19209	, *height[fuzzy_set]))
    print(fuzzy_set,	triangular(	2.19428	, *height[fuzzy_set]))
    print(fuzzy_set,	triangular(	4.267105	, *height[fuzzy_set]))
    print(fuzzy_set,	triangular(	6.796985	, *height[fuzzy_set]))
    print(fuzzy_set,	triangular(	2.19428	, *height[fuzzy_set]))
    print(fuzzy_set,	triangular(	8.12555	, *height[fuzzy_set]))
    print(fuzzy_set,	triangular(	7.36996	, *height[fuzzy_set]))
    print(fuzzy_set,	triangular(	9.34663	, *height[fuzzy_set]))
    print(fuzzy_set,	triangular(	9.000805	, *height[fuzzy_set]))
    print(fuzzy_set,	triangular(	11.78796	, *height[fuzzy_set]))
    print(fuzzy_set,	triangular(	8.13	, *height[fuzzy_set]))
    print(fuzzy_set,	triangular(	7.652055	, *height[fuzzy_set]))
    print(fuzzy_set,	triangular(	3.74122	, *height[fuzzy_set]))
    print(fuzzy_set,	triangular(	10.567295	, *height[fuzzy_set]))
    print(fuzzy_set,	triangular(	8.2863	, *height[fuzzy_set]))
    print(fuzzy_set,	triangular(	7.9317	, *height[fuzzy_set]))
    print(fuzzy_set,	triangular(	4.935635	, *height[fuzzy_set]))
    print(fuzzy_set,	triangular(	9.75326	, *height[fuzzy_set]))
    print(fuzzy_set,	triangular(	21.056625	, *height[fuzzy_set]))
    print(fuzzy_set,	triangular(	8.237405	, *height[fuzzy_set]))
    print(fuzzy_set,	triangular(	8.412175	, *height[fuzzy_set]))
    print(fuzzy_set,	triangular(	21.823745	, *height[fuzzy_set]))
    print(fuzzy_set,	triangular(	8.462915	, *height[fuzzy_set]))
    print(fuzzy_set,	triangular(	8.574655	, *height[fuzzy_set]))
    print(fuzzy_set,	triangular(	5.80762	, *height[fuzzy_set]))
    print(fuzzy_set,	triangular(	11.236235	, *height[fuzzy_set]))
    print(fuzzy_set,	triangular(	4.77192	, *height[fuzzy_set]))
    print(fuzzy_set,	triangular(	4.138025	, *height[fuzzy_set]))
    print(fuzzy_set,	triangular(	3.886145	, *height[fuzzy_set]))
    print(fuzzy_set,	triangular(	9.349775	, *height[fuzzy_set]))
    print(fuzzy_set,	triangular(	4.230105	, *height[fuzzy_set]))
    print(fuzzy_set,	triangular(	4.294705	, *height[fuzzy_set]))
    print(fuzzy_set,	triangular(	3.70523	, *height[fuzzy_set]))
    print(fuzzy_set,	triangular(	4.783985	, *height[fuzzy_set]))
    print(fuzzy_set,	triangular(	18.55	, *height[fuzzy_set]))
    print(fuzzy_set,	triangular(	20.37	, *height[fuzzy_set]))
    print(fuzzy_set,	triangular(	16.67	, *height[fuzzy_set]))
    print(fuzzy_set,	triangular(	16.1	, *height[fuzzy_set]))
    print(fuzzy_set,	triangular(	12.76	, *height[fuzzy_set]))
    print(fuzzy_set,	triangular(	17.86	, *height[fuzzy_set]))
    print(fuzzy_set,	triangular(	9.76	, *height[fuzzy_set]))
    print(fuzzy_set,	triangular(	6.420295	, *height[fuzzy_set]))
    print(fuzzy_set,	triangular(	11.018455	, *height[fuzzy_set]))
    print(fuzzy_set,	triangular(	12.71896	, *height[fuzzy_set]))
    print(fuzzy_set,	triangular(	5.357135	, *height[fuzzy_set]))
    print(fuzzy_set,	triangular(	13.494865	, *height[fuzzy_set]))
    print(fuzzy_set,	triangular(	16.44048	, *height[fuzzy_set]))
    print(fuzzy_set,	triangular(	10.636525	, *height[fuzzy_set]))
    print(fuzzy_set,	triangular(	21.57	, *height[fuzzy_set]))
    print(fuzzy_set,	triangular(	5.4861	, *height[fuzzy_set]))
    print(fuzzy_set,	triangular(	6.695585	, *height[fuzzy_set]))
    print(fuzzy_set,	triangular(	7.28287	, *height[fuzzy_set]))
    print(fuzzy_set,	triangular(	10.22231	, *height[fuzzy_set]))
    print(fuzzy_set,	triangular(	7.901685	, *height[fuzzy_set]))
    print(fuzzy_set,	triangular(	4.104105	, *height[fuzzy_set]))
    print(fuzzy_set,	triangular(	10.26266	, *height[fuzzy_set]))
    print(fuzzy_set,	triangular(	6.160995	, *height[fuzzy_set]))
    print(fuzzy_set,	triangular(	9.92365	, *height[fuzzy_set]))
    print(fuzzy_set,	triangular(	6.26854	, *height[fuzzy_set]))
    print(fuzzy_set,	triangular(	10.79394	, *height[fuzzy_set]))
    print(fuzzy_set,	triangular(	8.40443	, *height[fuzzy_set]))
    print(fuzzy_set,	triangular(	10.73174	, *height[fuzzy_set]))
    print(fuzzy_set,	triangular(	5.47817	, *height[fuzzy_set]))
    print(fuzzy_set,	triangular(	6.78387	, *height[fuzzy_set]))
    print(fuzzy_set,	triangular(	1.65602	, *height[fuzzy_set]))
    print(fuzzy_set,	triangular(	5.288025	, *height[fuzzy_set]))
    print(fuzzy_set,	triangular(	7.65222	, *height[fuzzy_set]))
    print(fuzzy_set,	triangular(	8.42996	, *height[fuzzy_set]))
    print(fuzzy_set,	triangular(	3.71009	, *height[fuzzy_set]))
    print(fuzzy_set,	triangular(	2.78491	, *height[fuzzy_set]))
    print(fuzzy_set,	triangular(	2.36495	, *height[fuzzy_set]))
    print(fuzzy_set,	triangular(	3.335665	, *height[fuzzy_set]))
    print(fuzzy_set,	triangular(	6.644245	, *height[fuzzy_set]))
    print(fuzzy_set,	triangular(	9.16	, *height[fuzzy_set]))
    print(fuzzy_set,	triangular(	11.9	, *height[fuzzy_set]))
    print(fuzzy_set,	triangular(	10.06	, *height[fuzzy_set]))
    print(fuzzy_set,	triangular(	8.01	, *height[fuzzy_set]))
    print(fuzzy_set,	triangular(	12.1	, *height[fuzzy_set]))
    print(fuzzy_set,	triangular(	21.42	, *height[fuzzy_set]))
    print(fuzzy_set,	triangular(	22.54	, *height[fuzzy_set]))
    print(fuzzy_set,	triangular(	33.75	, *height[fuzzy_set]))
    print(fuzzy_set,	triangular(	14.11	, *height[fuzzy_set]))


# %% [code]
