# Supplementary material for: Breast cancer disease classification using fuzzy-ID3 algorithm with FUZZYDBD method: automatic fuzzy database definition
Source: PeerJ Comput Sci. 2021 May 4;7:e427. doi: 10.7717/peerj-cs.427 (PMC8114800; doi:10.7717/peerj-cs.427)
Supplement: Supplemental Information 1 — To run the FID3 algorithm-FUZZYDBD: 1. Open id310fold.py (python language) 2. Make sure the dataset is w5.data/WBCDF1.data/coimbrafold5.data (according to the folder) id310fold.py is located in the FID3 file. Apply the w5.data/WBCDF1.data/coimbrafold5.data dataset located in the same FID3 file as it is the latest data that has already undergone data transformation into the linguistic format. All the instances have been shuffled well. [file peerj-cs-07-427-s001.zip › Coimbra/Fuzzificationdata/BMI.ipynb]

# %% [code]
import warnings
warnings.filterwarnings('ignore')
import numpy as np # numerical processing library
import matplotlib.pyplot as plt # chart library
%pylab inline

def triangular(x, a, b, c):
    return max( min( (x-a)/(b-a), (c-x)/(c-b) ), 0 )

# U variable represents the Universe of Discourse of numerical variable height

U = np.arange(-10,125,0.5) # generates a sequence of number between 0 and 10, step 0.2

height = {
  'low': [8.265622, 18.37, 28.47438],
  'medium': [18.37, 28.47438, 38.57876],
  'high': [28.47438, 38.57876, 48.683136],

}

plt.figure(figsize=(15,7))

lines = []

for fuzzy_set in height.keys():
  memberships = [ triangular(x, *height[fuzzy_set]) for x in U ]
  # plot the chart
  tmp, = plot(U, memberships, label=fuzzy_set)
  lines.append(tmp)

legend(handles=lines)
xlabel("Height")
ylabel("Membership value")

for fuzzy_set in height.keys():
    print(fuzzy_set,	triangular(	23.5	, *height[fuzzy_set]))
    print(fuzzy_set,	triangular(	20.69049454	, *height[fuzzy_set]))
    print(fuzzy_set,	triangular(	23.12467037	, *height[fuzzy_set]))
    print(fuzzy_set,	triangular(	21.36752137	, *height[fuzzy_set]))
    print(fuzzy_set,	triangular(	21.11111111	, *height[fuzzy_set]))
    print(fuzzy_set,	triangular(	22.85445769	, *height[fuzzy_set]))
    print(fuzzy_set,	triangular(	22.7	, *height[fuzzy_set]))
    print(fuzzy_set,	triangular(	23.8	, *height[fuzzy_set]))
    print(fuzzy_set,	triangular(	22	, *height[fuzzy_set]))
    print(fuzzy_set,	triangular(	23	, *height[fuzzy_set]))
    print(fuzzy_set,	triangular(	21.47	, *height[fuzzy_set]))
    print(fuzzy_set,	triangular(	23.01	, *height[fuzzy_set]))
    print(fuzzy_set,	triangular(	22.86	, *height[fuzzy_set]))
    print(fuzzy_set,	triangular(	18.67	, *height[fuzzy_set]))
    print(fuzzy_set,	triangular(	23.34	, *height[fuzzy_set]))
    print(fuzzy_set,	triangular(	20.76	, *height[fuzzy_set]))
    print(fuzzy_set,	triangular(	22.03	, *height[fuzzy_set]))
    print(fuzzy_set,	triangular(	32.03895937	, *height[fuzzy_set]))
    print(fuzzy_set,	triangular(	34.5297228	, *height[fuzzy_set]))
    print(fuzzy_set,	triangular(	36.51263743	, *height[fuzzy_set]))
    print(fuzzy_set,	triangular(	28.57667585	, *height[fuzzy_set]))
    print(fuzzy_set,	triangular(	31.97501487	, *height[fuzzy_set]))
    print(fuzzy_set,	triangular(	32.27078777	, *height[fuzzy_set]))
    print(fuzzy_set,	triangular(	30.27681661	, *height[fuzzy_set]))
    print(fuzzy_set,	triangular(	30.48315806	, *height[fuzzy_set]))
    print(fuzzy_set,	triangular(	37.03560819	, *height[fuzzy_set]))
    print(fuzzy_set,	triangular(	38.57875854	, *height[fuzzy_set]))
    print(fuzzy_set,	triangular(	31.44654088	, *height[fuzzy_set]))
    print(fuzzy_set,	triangular(	35.2507611	, *height[fuzzy_set]))
    print(fuzzy_set,	triangular(	34.17489	, *height[fuzzy_set]))
    print(fuzzy_set,	triangular(	36.21227888	, *height[fuzzy_set]))
    print(fuzzy_set,	triangular(	36.7901662	, *height[fuzzy_set]))
    print(fuzzy_set,	triangular(	35.85581466	, *height[fuzzy_set]))
    print(fuzzy_set,	triangular(	34.42217362	, *height[fuzzy_set]))
    print(fuzzy_set,	triangular(	27.68877813	, *height[fuzzy_set]))
    print(fuzzy_set,	triangular(	29.60676726	, *height[fuzzy_set]))
    print(fuzzy_set,	triangular(	31.2385898	, *height[fuzzy_set]))
    print(fuzzy_set,	triangular(	35.09270153	, *height[fuzzy_set]))
    print(fuzzy_set,	triangular(	26.34929208	, *height[fuzzy_set]))
    print(fuzzy_set,	triangular(	35.58792924	, *height[fuzzy_set]))
    print(fuzzy_set,	triangular(	29.2184076	, *height[fuzzy_set]))
    print(fuzzy_set,	triangular(	27.2	, *height[fuzzy_set]))
    print(fuzzy_set,	triangular(	27.3	, *height[fuzzy_set]))
    print(fuzzy_set,	triangular(	32.5	, *height[fuzzy_set]))
    print(fuzzy_set,	triangular(	30.3	, *height[fuzzy_set]))
    print(fuzzy_set,	triangular(	27.7	, *height[fuzzy_set]))
    print(fuzzy_set,	triangular(	25.7	, *height[fuzzy_set]))
    print(fuzzy_set,	triangular(	25.3	, *height[fuzzy_set]))
    print(fuzzy_set,	triangular(	29.4	, *height[fuzzy_set]))
    print(fuzzy_set,	triangular(	26.6	, *height[fuzzy_set]))
    print(fuzzy_set,	triangular(	27.1	, *height[fuzzy_set]))
    print(fuzzy_set,	triangular(	25.9	, *height[fuzzy_set]))
    print(fuzzy_set,	triangular(	21.30394858	, *height[fuzzy_set]))
    print(fuzzy_set,	triangular(	20.82999519	, *height[fuzzy_set]))
    print(fuzzy_set,	triangular(	20.9566075	, *height[fuzzy_set]))
    print(fuzzy_set,	triangular(	24.24242424	, *height[fuzzy_set]))
    print(fuzzy_set,	triangular(	21.35991456	, *height[fuzzy_set]))
    print(fuzzy_set,	triangular(	21.08281329	, *height[fuzzy_set]))
    print(fuzzy_set,	triangular(	19.13265306	, *height[fuzzy_set]))
    print(fuzzy_set,	triangular(	22.65625	, *height[fuzzy_set]))
    print(fuzzy_set,	triangular(	22.4996371	, *height[fuzzy_set]))
    print(fuzzy_set,	triangular(	21.51385851	, *height[fuzzy_set]))
    print(fuzzy_set,	triangular(	21.36752137	, *height[fuzzy_set]))
    print(fuzzy_set,	triangular(	22.89281998	, *height[fuzzy_set]))
    print(fuzzy_set,	triangular(	22.83287935	, *height[fuzzy_set]))
    print(fuzzy_set,	triangular(	23.14049587	, *height[fuzzy_set]))
    print(fuzzy_set,	triangular(	24.21875	, *height[fuzzy_set]))
    print(fuzzy_set,	triangular(	22.22222222	, *height[fuzzy_set]))
    print(fuzzy_set,	triangular(	20.83	, *height[fuzzy_set]))
    print(fuzzy_set,	triangular(	19.56	, *height[fuzzy_set]))
    print(fuzzy_set,	triangular(	20.26	, *height[fuzzy_set]))
    print(fuzzy_set,	triangular(	24.74	, *height[fuzzy_set]))
    print(fuzzy_set,	triangular(	18.37	, *height[fuzzy_set]))
    print(fuzzy_set,	triangular(	23.62	, *height[fuzzy_set]))
    print(fuzzy_set,	triangular(	22.21	, *height[fuzzy_set]))
    print(fuzzy_set,	triangular(	26.5625	, *height[fuzzy_set]))
    print(fuzzy_set,	triangular(	31.97501487	, *height[fuzzy_set]))
    print(fuzzy_set,	triangular(	31.25	, *height[fuzzy_set]))
    print(fuzzy_set,	triangular(	26.66666667	, *height[fuzzy_set]))
    print(fuzzy_set,	triangular(	26.6727633	, *height[fuzzy_set]))
    print(fuzzy_set,	triangular(	28.67262608	, *height[fuzzy_set]))
    print(fuzzy_set,	triangular(	31.64036818	, *height[fuzzy_set]))
    print(fuzzy_set,	triangular(	32.46191136	, *height[fuzzy_set]))
    print(fuzzy_set,	triangular(	25.51020408	, *height[fuzzy_set]))
    print(fuzzy_set,	triangular(	29.296875	, *height[fuzzy_set]))
    print(fuzzy_set,	triangular(	29.666548	, *height[fuzzy_set]))
    print(fuzzy_set,	triangular(	28.125	, *height[fuzzy_set]))
    print(fuzzy_set,	triangular(	27.68877813	, *height[fuzzy_set]))
    print(fuzzy_set,	triangular(	31.25	, *height[fuzzy_set]))
    print(fuzzy_set,	triangular(	29.15451895	, *height[fuzzy_set]))
    print(fuzzy_set,	triangular(	30.83653053	, *height[fuzzy_set]))
    print(fuzzy_set,	triangular(	31.21748179	, *height[fuzzy_set]))
    print(fuzzy_set,	triangular(	30.8012487	, *height[fuzzy_set]))
    print(fuzzy_set,	triangular(	32.46191136	, *height[fuzzy_set]))
    print(fuzzy_set,	triangular(	31.23140988	, *height[fuzzy_set]))
    print(fuzzy_set,	triangular(	29.77777778	, *height[fuzzy_set]))
    print(fuzzy_set,	triangular(	27.88761707	, *height[fuzzy_set]))
    print(fuzzy_set,	triangular(	27.63605442	, *height[fuzzy_set]))
    print(fuzzy_set,	triangular(	27.91551882	, *height[fuzzy_set]))
    print(fuzzy_set,	triangular(	28.44444444	, *height[fuzzy_set]))
    print(fuzzy_set,	triangular(	28.65013774	, *height[fuzzy_set]))
    print(fuzzy_set,	triangular(	26.5625	, *height[fuzzy_set]))
    print(fuzzy_set,	triangular(	30.91557669	, *height[fuzzy_set]))
    print(fuzzy_set,	triangular(	29.13631634	, *height[fuzzy_set]))
    print(fuzzy_set,	triangular(	34.83814777	, *height[fuzzy_set]))
    print(fuzzy_set,	triangular(	37.109375	, *height[fuzzy_set]))
    print(fuzzy_set,	triangular(	29.38475666	, *height[fuzzy_set]))
    print(fuzzy_set,	triangular(	33.18	, *height[fuzzy_set]))
    print(fuzzy_set,	triangular(	35.56	, *height[fuzzy_set]))
    print(fuzzy_set,	triangular(	30.48	, *height[fuzzy_set]))
    print(fuzzy_set,	triangular(	36.05	, *height[fuzzy_set]))
    print(fuzzy_set,	triangular(	26.85	, *height[fuzzy_set]))
    print(fuzzy_set,	triangular(	26.84	, *height[fuzzy_set]))
    print(fuzzy_set,	triangular(	32.05	, *height[fuzzy_set]))
    print(fuzzy_set,	triangular(	25.59	, *height[fuzzy_set]))
    print(fuzzy_set,	triangular(	27.18	, *height[fuzzy_set]))


# %% [code]
