# Supplementary material for: Breast cancer disease classification using fuzzy-ID3 algorithm with FUZZYDBD method: automatic fuzzy database definition
Source: PeerJ Comput Sci. 2021 May 4;7:e427. doi: 10.7717/peerj-cs.427 (PMC8114800; doi:10.7717/peerj-cs.427)
Supplement: Supplemental Information 1 — To run the FID3 algorithm-FUZZYDBD: 1. Open id310fold.py (python language) 2. Make sure the dataset is w5.data/WBCDF1.data/coimbrafold5.data (according to the folder) id310fold.py is located in the FID3 file. Apply the w5.data/WBCDF1.data/coimbrafold5.data dataset located in the same FID3 file as it is the latest data that has already undergone data transformation into the linguistic format. All the instances have been shuffled well. [file peerj-cs-07-427-s001.zip › Coimbra/Fuzzificationdata/dataR2.csv]

Age	BMI	Glucose	Insulin	HOMA	Leptin	Adiponectin	Resistin	MCP.1	Classification
48	23.5	70	2.707	0.467408667	8.8071	9.7024	7.99585	417.114	1
83	20.69049454	92	3.115	0.706897333	8.8438	5.429285	4.06405	468.786	1
82	23.12467037	91	4.498	1.009651067	17.9393	22.43204	9.27715	554.697	1
68	21.36752137	77	3.226	0.612724933	9.8827	7.16956	12.766	928.22	1
86	21.11111111	92	3.549	0.8053864	6.6994	4.81924	10.57635	773.92	1
49	22.85445769	92	3.226	0.732086933	6.8317	13.67975	10.3176	530.41	1
89	22.7	77	4.69	0.890787333	6.964	5.589865	12.9361	1256.083	1
76	23.8	118	6.47	1.883201333	4.311	13.25132	5.1042	280.694	1
73	22	97	3.35	0.801543333	4.47	10.358725	6.28445	136.855	1
75	23	83	4.952	1.013839467	17.127	11.57899	7.0913	318.302	1
34	21.47	78	3.469	0.6674356	14.57	13.11	6.92	354.6	1
29	23.01	82	5.663	1.145436133	35.59	26.72	4.58	174.8	1
25	22.86	82	4.09	0.827270667	20.45	23.67	5.14	313.73	1
24	18.67	88	6.107	1.33	8.88	36.06	6.85	632.22	1
38	23.34	75	5.782	1.06967	15.26	17.95	9.35	165.02	1
44	20.76	86	7.553	1.6	14.09	20.32	7.64	63.61	1
47	22.03	84	2.869	0.59	26.65	38.04	3.32	191.72	1
61	32.03895937	85	18.077	3.790144333	30.7729	7.780255	13.68392	444.395	1
64	34.5297228	95	4.427	1.037393667	21.2117	5.46262	6.70188	252.449	1
32	36.51263743	87	14.026	3.0099796	49.3727	5.1	17.10223	588.46	1
36	28.57667585	86	4.345	0.921719333	15.1248	8.6	9.1539	534.224	1
34	31.97501487	87	4.53	0.972138	28.7502	7.64276	5.62592	572.783	1
29	32.27078777	84	5.81	1.203832	45.6196	6.209635	24.6033	904.981	1
35	30.27681661	84	4.376	0.9067072	39.2134	9.048185	16.43706	733.797	1
54	30.48315806	90	5.537	1.229214	12.331	9.73138	10.19299	1227.91	1
45	37.03560819	83	6.76	1.383997333	39.9802	4.617125	8.70448	586.173	1
50	38.57875854	106	6.703	1.752611067	46.6401	4.667645	11.78388	887.16	1
66	31.44654088	90	9.245	2.05239	45.9624	10.35526	23.3819	1102.11	1
35	35.2507611	90	6.817	1.513374	50.6094	6.966895	22.03703	667.928	1
36	34.17489	80	6.59	1.300426667	10.2809	5.065915	15.72187	581.313	1
66	36.21227888	101	15.533	3.869788067	74.7069	7.53955	22.32024	864.968	1
53	36.7901662	101	10.175	2.534931667	27.1841	20.03	10.26309	695.754	1
28	35.85581466	87	8.576	1.8404096	68.5102	4.7942	21.44366	358.624	1
43	34.42217362	89	23.194	5.091856133	31.2128	8.300955	6.71026	960.246	1
51	27.68877813	77	3.855	0.732193	20.092	3.19209	10.37518	473.859	1
67	29.60676726	79	5.819	1.133929133	21.9033	2.19428	4.2075	585.307	1
66	31.2385898	82	4.181	0.845676933	16.2247	4.267105	3.29175	634.602	1
69	35.09270153	101	5.646	1.4066068	83.4821	6.796985	82.1	263.499	1
60	26.34929208	103	5.138	1.305394533	24.2998	2.19428	20.2535	378.996	1
77	35.58792924	76	3.881	0.727558133	21.7863	8.12555	17.2615	618.272	1
76	29.2184076	83	5.376	1.1006464	28.562	7.36996	8.04375	698.789	1
76	27.2	94	14.07	3.262364	35.891	9.34663	8.4156	377.227	1
75	27.3	85	5.197	1.089637667	10.39	9.000805	7.5767	335.393	1
69	32.5	93	5.43	1.245642	15.145	11.78796	11.78796	270.142	1
71	30.3	102	8.34	2.098344	56.502	8.13	4.2989	200.976	1
66	27.7	90	6.042	1.341324	24.846	7.652055	6.7052	225.88	1
75	25.7	94	8.079	1.8732508	65.926	3.74122	4.49685	206.802	1
78	25.3	60	3.508	0.519184	6.633	10.567295	4.6638	209.749	1
69	29.4	89	10.704	2.3498848	45.272	8.2863	4.53	215.769	1
85	26.6	96	4.462	1.0566016	7.85	7.9317	9.6135	232.006	1
76	27.1	110	26.211	7.111918	21.778	4.935635	8.49395	45.843	1
77	25.9	85	4.58	0.960273333	13.74	9.75326	11.774	488.829	1
45	21.30394858	102	13.852	3.4851632	7.6476	21.056625	23.03408	552.444	2
45	20.82999519	74	4.56	0.832352	7.7529	8.237405	28.0323	382.955	2
49	20.9566075	94	12.305	2.853119333	11.2406	8.412175	23.1177	573.63	2
34	24.24242424	92	21.699	4.9242264	16.7353	21.823745	12.06534	481.949	2
42	21.35991456	93	2.999	0.6879706	19.0826	8.462915	17.37615	321.919	2
68	21.08281329	102	6.2	1.55992	9.6994	8.574655	13.74244	448.799	2
51	19.13265306	93	4.364	1.0011016	11.0816	5.80762	5.57055	90.6	2
62	22.65625	92	3.482	0.790181867	9.8648	11.236235	10.69548	703.973	2
38	22.4996371	95	5.261	1.232827667	8.438	4.77192	15.73606	199.055	2
69	21.51385851	112	6.683	1.846290133	32.58	4.138025	15.69876	713.239	2
49	21.36752137	78	2.64	0.507936	6.3339	3.886145	22.94254	737.672	2
51	22.89281998	103	2.74	0.696142667	8.0163	9.349775	11.55492	359.232	2
59	22.83287935	98	6.862	1.658774133	14.9037	4.230105	8.2049	355.31	2
45	23.14049587	116	4.902	1.4026256	17.9973	4.294705	5.2633	518.586	2
54	24.21875	86	3.73	0.791257333	8.6874	3.70523	10.34455	635.049	2
64	22.22222222	98	5.7	1.37788	12.1905	4.783985	13.91245	395.976	2
46	20.83	88	3.42	0.742368	12.87	18.55	13.56	301.21	2
44	19.56	114	15.89	4.468268	13.08	20.37	4.62	220.66	2
45	20.26	92	3.44	0.780650667	7.65	16.67	7.84	193.87	2
44	24.74	106	58.46	15.28534133	18.16	16.1	5.31	244.75	2
51	18.37	105	6.03	1.56177	9.62	12.76	3.21	513.66	2
72	23.62	105	4.42	1.14478	21.78	17.86	4.82	195.94	2
46	22.21	86	36.94	7.836205333	10.16	9.76	5.68	312	2
43	26.5625	101	10.555	2.629602333	9.8	6.420295	16.1	806.724	2
55	31.97501487	92	16.635	3.775036	37.2234	11.018455	7.16514	483.377	2
43	31.25	103	4.328	1.099600533	25.7816	12.71896	38.6531	775.322	2
86	26.66666667	201	41.611	20.6307338	47.647	5.357135	24.3701	1698.44	2
41	26.6727633	97	22.033	5.271762467	44.7059	13.494865	27.8325	783.796	2
59	28.67262608	77	3.188	0.605507467	17.022	16.44048	31.6904	910.489	2
81	31.64036818	100	9.669	2.38502	38.8066	10.636525	29.5583	426.175	2
48	32.46191136	99	28.677	7.0029234	46.076	21.57	10.15726	738.034	2
71	25.51020408	112	10.395	2.871792	19.0653	5.4861	42.7447	799.898	2
42	29.296875	98	4.172	1.008511467	12.2617	6.695585	53.6717	1041.843	2
65	29.666548	85	14.649	3.071407	26.5166	7.28287	19.46324	1698.44	2
48	28.125	90	2.54	0.56388	15.5325	10.22231	16.11032	1698.44	2
85	27.68877813	196	51.814	25.05034187	70.8824	7.901685	55.2153	1078.359	2
48	31.25	199	12.162	5.9699204	18.1314	4.104105	53.6308	1698.44	2
58	29.15451895	139	16.582	5.685415067	22.8884	10.26266	13.97399	923.886	2
40	30.83653053	128	41.894	13.22733227	31.0385	6.160995	17.55503	638.261	2
82	31.21748179	100	18.077	4.458993333	31.6453	9.92365	19.94687	994.316	2
52	30.8012487	87	30.212	6.4834952	29.2739	6.26854	24.24591	764.667	2
49	32.46191136	134	24.887	8.225983067	42.3914	10.79394	5.768	656.393	2
60	31.23140988	131	30.13	9.736007333	37.843	8.40443	11.50005	396.021	2
49	29.77777778	70	8.396	1.449709333	51.3387	10.73174	20.76801	602.486	2
44	27.88761707	99	9.208	2.2485936	12.6757	5.47817	23.03306	407.206	2
40	27.63605442	103	2.432	0.617890133	14.3224	6.78387	26.0136	293.123	2
71	27.91551882	104	18.2	4.668906667	53.4997	1.65602	49.24184	256.001	2
69	28.44444444	108	8.808	2.3464512	14.7485	5.288025	16.48508	353.568	2
74	28.65013774	88	3.012	0.6538048	31.1233	7.65222	18.35574	572.401	2
66	26.5625	89	6.524	1.432235467	14.9084	8.42996	14.91922	269.487	2
65	30.91557669	97	10.491	2.5101466	44.0217	3.71009	20.4685	396.648	2
72	29.13631634	83	10.949	2.241625267	26.8081	2.78491	14.76966	232.018	2
57	34.83814777	95	12.548	2.940414667	33.1612	2.36495	9.9542	655.834	2
73	37.109375	134	5.636	1.862885867	41.4064	3.335665	6.89235	788.902	2
45	29.38475666	90	4.713	1.046286	23.8479	6.644245	15.55625	621.273	2
46	33.18	92	5.75	1.304866667	18.69	9.16	8.89	209.19	2
68	35.56	131	8.15	2.633536667	17.87	11.9	4.19	198.4	2
75	30.48	152	7.01	2.628282667	50.53	10.06	11.73	99.45	2
54	36.05	119	11.91	3.495982	89.27	8.01	5.06	218.28	2
45	26.85	92	3.33	0.755688	54.68	12.1	10.96	268.23	2
62	26.84	100	4.53	1.1174	12.45	21.42	7.32	330.16	2
65	32.05	97	5.73	1.370998	61.48	22.54	10.33	314.05	2
72	25.59	82	2.82	0.570392	24.96	33.75	3.27	392.46	2
86	27.18	138	19.91	6.777364	90.28	14.11	4.35	90.09	2
24	18.37	60	2.432	0.467408667	4.311	1.65602	3.21	45.843
89	38.57875854	201	58.46	25.05034187	90.28	38.04	82.1	1698.44
