# Supplementary material for: Breast cancer disease classification using fuzzy-ID3 algorithm with FUZZYDBD method: automatic fuzzy database definition
Source: PeerJ Comput Sci. 2021 May 4;7:e427. doi: 10.7717/peerj-cs.427 (PMC8114800; doi:10.7717/peerj-cs.427)
Supplement: Supplemental Information 1 — To run the FID3 algorithm-FUZZYDBD: 1. Open id310fold.py (python language) 2. Make sure the dataset is w5.data/WBCDF1.data/coimbrafold5.data (according to the folder) id310fold.py is located in the FID3 file. Apply the w5.data/WBCDF1.data/coimbrafold5.data dataset located in the same FID3 file as it is the latest data that has already undergone data transformation into the linguistic format. All the instances have been shuffled well. [file peerj-cs-07-427-s001.zip › Coimbra/Fuzzificationdata/Fuzzificationdata1.xlsx]

## Sheet: Sheet1
Age					BMI					Glucose
Low	Medium	High	Crisp		Low	Medium	High	Crisp		Low	Medium	High	Crisp
0.261538	0.738462	0	Medium		0.492299	0.507701	0	Medium		0.858156	0.141844	0	Low
0	0.184615	0.815385	High		0.770348	0.229652	0	Low		0.546099	0.453901	0	Low
0	0.215385	0.784615	High		0.529445	0.470555	0	Low		0.560284	0.439716	0	Low
0	0.646154	0.353846	Medium		0.703344	0.296656	0	Low		0.758865	0.241135	0	Low
0	0.0923077	0.907692	High		0.728721	0.271279	0	Low		0.546099	0.453901	0	Low
0.230769	0.769231	0	Medium		0.556187	0.443813	0	Low		0.546099	0.453901	0	Low
0	0	1	High		0.571473	0.428527	0	Low		0.758865	0.241135	0	Low
0	0.4	0.6	High		0.462609	0.537391	0	Medium		0.177305	0.822695	0	Medium
0	0.492308	0.507692	High		0.64075	0.35925	0	Low		0.475177	0.524823	0	Medium
0	0.430769	0.569231	High		0.541783	0.458217	0	Low		0.673759	0.326241	0	Low
0.692308	0.307692	0	Low		0.693202	0.306798	0	Low		0.744681	0.255319	0	Low
0.846154	0.153846	0	Low		0.540793	0.459207	0	Low		0.687943	0.312057	0	Low
0.969231	0.0307692	0	Low		0.555638	0.444362	0	Low		0.687943	0.312057	0	Low
1	0	0	Low		0.97031	0.0296901	0	Low		0.602837	0.397163	0	Low
0.569231	0.430769	0	Low		0.508134	0.491866	0	Low		0.787234	0.212766	0	Low
0.384615	0.615385	0	Medium		0.763469	0.236531	0	Low		0.631206	0.368794	0	Low
0.292308	0.707692	0	Medium		0.637781	0.362219	0	Low		0.659574	0.340426	0	Low
0	0.861538	0.138462	Medium		0	0.647224	0.352776	Medium		0.64539	0.35461	0	Low
0	0.769231	0.230769	Medium		0	0.400721	0.599279	High		0.503546	0.496454	0	Low
0.753846	0.246154	0	Low		0	0.204478	0.795522	High		0.617021	0.382979	0	Low
0.630769	0.369231	0	Low		0	0.989876	0.0101239	Medium		0.631206	0.368794	0	Low
0.692308	0.307692	0	Low		0	0.653553	0.346447	Medium		0.617021	0.382979	0	Low
0.846154	0.153846	0	Low		0	0.624281	0.375719	Medium		0.659574	0.340426	0	Low
0.661538	0.338462	0	Low		0	0.821618	0.178382	Medium		0.659574	0.340426	0	Low
0.0769231	0.923077	0	Medium		0	0.801197	0.198803	Medium		0.574468	0.425532	0	Low
0.353846	0.646154	0	Medium		0	0.152721	0.847279	High		0.673759	0.326241	0	Low
0.2	0.8	0	Medium		0	1.44492e-07	1	High		0.347518	0.652482	0	Medium
0	0.707692	0.292308	Medium		0	0.705854	0.294146	Medium		0.574468	0.425532	0	Low
0.661538	0.338462	0	Low		0	0.329362	0.670638	High		0.574468	0.425532	0	Low
0.630769	0.369231	0	Low		0	0.435838	0.564162	High		0.716312	0.283688	0	Low
0	0.707692	0.292308	Medium		0	0.234203	0.765797	High		0.41844	0.58156	0	Medium
0.107692	0.892308	0	Medium		0	0.177012	0.822988	High		0.41844	0.58156	0	Medium
0.876923	0.123077	0	Low		0	0.269482	0.730518	High		0.617021	0.382979	0	Low
0.415385	0.584615	0	Medium		0	0.411365	0.588635	High		0.588652	0.411348	0	Low
0.169231	0.830769	0	Medium		0.0777486	0.922251	0	Medium		0.758865	0.241135	0	Low
0	0.676923	0.323077	Medium		0	0.887931	0.112069	Medium		0.730496	0.269504	0	Low
0	0.707692	0.292308	Medium		0	0.726434	0.273566	Medium		0.687943	0.312057	0	Low
0	0.615385	0.384615	Medium		0	0.345005	0.654995	High		0.41844	0.58156	0	Medium
0	0.892308	0.107692	Medium		0.210314	0.789686	0	Medium		0.390071	0.609929	0	Medium
0	0.369231	0.630769	High		0	0.295993	0.704007	High		0.77305	0.22695	0	Low
0	0.4	0.6	High		0	0.926366	0.0736342	Medium		0.673759	0.326241	0	Low
0	0.4	0.6	High		0.126122	0.873878	0	Medium		0.51773	0.48227	0	Low
0	0.430769	0.569231	High		0.116225	0.883775	0	Medium		0.64539	0.35461	0	Low
0	0.615385	0.384615	Medium		0	0.601597	0.398403	Medium		0.531915	0.468085	0	Low
0	0.553846	0.446154	Medium		0	0.819324	0.180676	Medium		0.404255	0.595745	0	Medium
0	0.707692	0.292308	Medium		0.0766381	0.923362	0	Medium		0.574468	0.425532	0	Low
0	0.430769	0.569231	High		0.274572	0.725428	0	Medium		0.51773	0.48227	0	Low
0	0.338462	0.661538	High		0.314159	0.685841	0	Medium		1	0	0	Low
0	0.615385	0.384615	Medium		0	0.908394	0.0916058	Medium		0.588652	0.411348	0	Low
0	0.123077	0.876923	High		0.185502	0.814498	0	Medium		0.489362	0.510638	0	Medium
0	0.4	0.6	High		0.136018	0.863982	0	Medium		0.29078	0.70922	0	Medium
0	0.369231	0.630769	High		0.254779	0.745221	0	Medium		0.64539	0.35461	0	Low
0.353846	0.646154	0	Medium		0.709636	0.290364	0	Low		0.404255	0.595745	0	Medium
0.353846	0.646154	0	Medium		0.756542	0.243458	0	Low		0.801418	0.198582	0	Low
0.230769	0.769231	0	Medium		0.744011	0.255989	0	Low		0.51773	0.48227	0	Low
0.692308	0.307692	0	Low		0.418824	0.581176	0	Medium		0.546099	0.453901	0	Low
0.446154	0.553846	0	Medium		0.704097	0.295903	0	Low		0.531915	0.468085	0	Low
0	0.646154	0.353846	Medium		0.731521	0.268479	0	Low		0.404255	0.595745	0	Medium
0.169231	0.830769	0	Medium		0.924523	0.0754775	0	Low		0.531915	0.468085	0	Low
0	0.830769	0.169231	Medium		0.575803	0.424197	0	Low		0.546099	0.453901	0	Low
0.569231	0.430769	0	Low		0.591302	0.408698	0	Low		0.503546	0.496454	0	Low
0	0.615385	0.384615	Medium		0.688862	0.311138	0	Low		0.262411	0.737589	0	Medium
0.230769	0.769231	0	Medium		0.703344	0.296656	0	Low		0.744681	0.255319	0	Low
0.169231	0.830769	0	Medium		0.55239	0.44761	0	Low		0.390071	0.609929	0	Medium
0	0.923077	0.0769231	Medium		0.558322	0.441678	0	Low		0.460993	0.539007	0	Medium
0.353846	0.646154	0	Medium		0.527878	0.472122	0	Low		0.205674	0.794326	0	Medium
0.0769231	0.923077	0	Medium		0.421167	0.578833	0	Medium		0.631206	0.368794	0	Low
0	0.769231	0.230769	Medium		0.618757	0.381243	0	Low		0.460993	0.539007	0	Medium
0.323077	0.676923	0	Medium		0.756541	0.243459	0	Low		0.602837	0.397163	0	Low
0.384615	0.615385	0	Medium		0.882229	0.117771	0	Low		0.234043	0.765957	0	Medium
0.353846	0.646154	0	Medium		0.812952	0.187048	0	Low		0.546099	0.453901	0	Low
0.384615	0.615385	0	Medium		0.36958	0.63042	0	Medium		0.347518	0.652482	0	Medium
0.169231	0.830769	0	Medium		1	0	0	Low		0.361702	0.638298	0	Medium
0	0.523077	0.476923	Medium		0.480423	0.519577	0	Medium		0.361702	0.638298	0	Medium
0.323077	0.676923	0	Medium		0.619967	0.380033	0	Low		0.631206	0.368794	0	Low
0.415385	0.584615	0	Medium		0.189213	0.810787	0	Medium		0.41844	0.58156	0	Medium
0.0461538	0.953846	0	Medium		0	0.653553	0.346447	Medium		0.546099	0.453901	0	Low
0.415385	0.584615	0	Medium		0	0.725305	0.274695	Medium		0.390071	0.609929	0	Medium
0	0.0923077	0.907692	High		0.178904	0.821096	0	Medium		0	0	1	High
0.476923	0.523077	0	Medium		0.178301	0.821699	0	Medium		0.475177	0.524823	0	Medium
0	0.923077	0.0769231	Medium		0	0.98038	0.0196198	Medium		0.758865	0.241135	0	Low
0	0.246154	0.753846	High		0	0.686672	0.313328	Medium		0.432624	0.567376	0	Medium
0.261538	0.738462	0	Medium		0	0.605366	0.394634	Medium		0.446809	0.553191	0	Medium
0	0.553846	0.446154	Medium		0.293356	0.706644	0	Medium		0.262411	0.737589	0	Medium
0.446154	0.553846	0	Medium		0	0.9186	0.0813998	Medium		0.460993	0.539007	0	Medium
0	0.738462	0.261538	Medium		0	0.882015	0.117985	Medium		0.64539	0.35461	0	Low
0.261538	0.738462	0	Medium		0.0345771	0.965423	0	Medium		0.574468	0.425532	0	Low
0	0.123077	0.876923	High		0.0777486	0.922251	0	Medium		0	0.070922	0.929078	High
0.261538	0.738462	0	Medium		0	0.725305	0.274695	Medium		0	0.0283688	0.971631	High
0	0.953846	0.0461538	Medium		0	0.932689	0.0673113	Medium		0	0.879433	0.120567	Medium
0.507692	0.492308	0	Low		0	0.766225	0.233775	Medium		0.035461	0.964539	0	Medium
0	0.215385	0.784615	High		0	0.728523	0.271477	Medium		0.432624	0.567376	0	Medium
0.138462	0.861538	0	Medium		0	0.769717	0.230283	Medium		0.617021	0.382979	0	Low
0.230769	0.769231	0	Medium		0	0.605366	0.394634	Medium		0	0.950355	0.0496454	Medium
0	0.892308	0.107692	Medium		0	0.727145	0.272855	Medium		0	0.992908	0.0070922	Medium
0.230769	0.769231	0	Medium		0	0.871007	0.128993	Medium		0.858156	0.141844	0	Low
0.384615	0.615385	0	Medium		0.0580702	0.94193	0	Medium		0.446809	0.553191	0	Medium
0.507692	0.492308	0	Low		0.0829666	0.917033	0	Medium		0.390071	0.609929	0	Medium
0	0.553846	0.446154	Medium		0.0553088	0.944691	0	Medium		0.375887	0.624113	0	Medium
0	0.615385	0.384615	Medium		0.00296263	0.997037	0	Medium		0.319149	0.680851	0	Medium
0	0.461538	0.538462	High		0	0.982606	0.0173942	Medium		0.602837	0.397163	0	Low
0	0.707692	0.292308	Medium		0.189213	0.810787	0	Medium		0.588652	0.411348	0	Low
0	0.738462	0.261538	Medium		0	0.758402	0.241598	Medium		0.475177	0.524823	0	Medium
0	0.523077	0.476923	Medium		0	0.93449	0.0655098	Medium		0.673759	0.326241	0	Low
0	0.984615	0.0153846	Medium		0	0.370197	0.629803	High		0.503546	0.496454	0	Low
0	0.492308	0.507692	High		0	0.145421	0.854579	High		0	0.950355	0.0496454	Medium
0.353846	0.646154	0	Medium		0	0.909903	0.0900972	Medium		0.574468	0.425532	0	Low
0.323077	0.676923	0	Medium		0	0.534299	0.465701	Medium		0.546099	0.453901	0	Low
0	0.646154	0.353846	Medium		0	0.298758	0.701242	High		0	0.992908	0.0070922	Medium
0	0.430769	0.569231	High		0	0.80151	0.19849	Medium		0	0.695035	0.304965	Medium
0.0769231	0.923077	0	Medium		0	0.250264	0.749736	High		0.163121	0.836879	0	Medium
0.353846	0.646154	0	Medium		0.16076	0.83924	0	Medium		0.546099	0.453901	0	Low
0	0.830769	0.169231	Medium		0.16175	0.83825	0	Medium		0.432624	0.567376	0	Medium
0	0.738462	0.261538	Medium		0	0.646132	0.353868	Medium		0.475177	0.524823	0	Medium
0	0.523077	0.476923	Medium		0.285458	0.714542	0	Medium		0.687943	0.312057	0	Low
0	0.0923077	0.907692	High		0.128101	0.871899	0	Medium		0	0.893617	0.106383	Medium
