# Supplementary material for: Breast cancer disease classification using fuzzy-ID3 algorithm with FUZZYDBD method: automatic fuzzy database definition
Source: PeerJ Comput Sci. 2021 May 4;7:e427. doi: 10.7717/peerj-cs.427 (PMC8114800; doi:10.7717/peerj-cs.427)
Supplement: Supplemental Information 1 — To run the FID3 algorithm-FUZZYDBD: 1. Open id310fold.py (python language) 2. Make sure the dataset is w5.data/WBCDF1.data/coimbrafold5.data (according to the folder) id310fold.py is located in the FID3 file. Apply the w5.data/WBCDF1.data/coimbrafold5.data dataset located in the same FID3 file as it is the latest data that has already undergone data transformation into the linguistic format. All the instances have been shuffled well. [file peerj-cs-07-427-s001.zip › Coimbra/Fuzzificationdata/Fuzzificationdata2.xlsx]

## Sheet: Sheet1
Insulin					HOMA					Leptin
Low	Medium	High	Crisp		Low	Medium	High	Crisp		Low	Medium	High	Crisp
0.990183	0.00981655	0	Low		1	3.9621e-08	0	Low		0.895402	0.104598	0	Low
0.975619	0.0243807	0	Low		0.980516	0.0194842	0	Low		0.894548	0.105452	0	Low
0.926251	0.0737489	0	Low		0.955885	0.0441154	0	Low		0.682949	0.317051	0	Low
0.971657	0.028343	0	Low		0.988177	0.0118226	0	Low		0.870379	0.129621	0	Low
0.960127	0.0398729	0	Low		0.972503	0.027497	0	Low		0.944436	0.0555642	0	Low
0.971657	0.028343	0	Low		0.978467	0.0215335	0	Low		0.941358	0.058642	0	Low
0.919397	0.0806026	0	Low		0.965555	0.034445	0	Low		0.93828	0.0617199	0	Low
0.855858	0.144142	0	Low		0.884815	0.115185	0	Low		1	0	0	Low
0.967231	0.0327694	0	Low		0.972816	0.0271843	0	Low		0.996301	0.00369898	0	Low
0.910045	0.089955	0	Low		0.955544	0.0444561	0	Low		0.701846	0.298154	0	Low
0.962983	0.0370172	0	Low		0.983726	0.0162737	0	Low		0.761333	0.238667	0	Low
0.884665	0.115335	0	Low		0.944838	0.0551625	0	Low		0.272319	0.727681	0	Medium
0.940815	0.0591847	0	Low		0.970723	0.0292774	0	Low		0.624539	0.375461	0	Low
0.868816	0.131184	0	Low		0.929822	0.0701781	0	Low		0.893706	0.106294	0	Low
0.880417	0.119583	0	Low		0.951002	0.0489984	0	Low		0.74528	0.25472	0	Low
0.817199	0.182801	0	Low		0.907855	0.0921446	0	Low		0.772499	0.227501	0	Low
0.984401	0.0155994	0	Low		0.990026	0.00997373	0	Low		0.480301	0.519699	0	Medium
0.441529	0.558471	0	Medium		0.729671	0.270329	0	Low		0.384385	0.615615	0	Medium
0.928786	0.0712144	0	Low		0.953628	0.0463725	0	Low		0.606819	0.393181	0	Low
0.586136	0.413865	0	Low		0.793143	0.206857	0	Low		0	0.951676	0.0483244	Medium
0.931713	0.0682873	0	Low		0.963039	0.0369615	0	Low		0.748426	0.251574	0	Low
0.925109	0.0748912	0	Low		0.958937	0.0410634	0	Low		0.431442	0.568558	0	Medium
0.879417	0.120583	0	Low		0.940087	0.0599134	0	Low		0.0389885	0.961012	0	Medium
0.930606	0.0693939	0	Low		0.96426	0.0357402	0	Low		0.188024	0.811976	0	Medium
0.889163	0.110837	0	Low		0.938022	0.0619784	0	Low		0.813421	0.186579	0	Low
0.845506	0.154494	0	Low		0.925429	0.0745712	0	Low		0.170185	0.829815	0	Medium
0.847541	0.15246	0	Low		0.895439	0.104561	0	Low		0.0152474	0.984753	0	Medium
0.7568	0.2432	0	Low		0.87105	0.12895	0	Low		0.0310135	0.968986	0	Medium
0.843471	0.156529	0	Low		0.914903	0.0850969	0	Low		0	0.922905	0.0770952	Medium
0.851574	0.148426	0	Low		0.932228	0.0677721	0	Low		0.861115	0.138885	0	Low
0.532341	0.467659	0	Low		0.723192	0.276808	0	Low		0	0.362296	0.637704	High
0.723602	0.276398	0	Low		0.831792	0.168208	0	Low		0.467876	0.532124	0	Medium
0.780681	0.219319	0	Low		0.888296	0.111704	0	Low		0	0.506457	0.493543	Medium
0.258871	0.741129	0	Medium		0.623768	0.376232	0	Low		0.374151	0.625849	0	Medium
0.949204	0.0507961	0	Low		0.978458	0.0215422	0	Low		0.632868	0.367132	0	Low
0.879096	0.120904	0	Low		0.945774	0.0542263	0	Low		0.590729	0.409271	0	Low
0.937567	0.0624331	0	Low		0.969225	0.0307749	0	Low		0.722837	0.277163	0	Low
0.885272	0.114728	0	Low		0.923589	0.0764106	0	Low		0	0.158148	0.841852	High
0.903405	0.0965946	0	Low		0.931824	0.0681763	0	Low		0.534977	0.465023	0	Low
0.948276	0.0517242	0	Low		0.978835	0.0211651	0	Low		0.593451	0.406549	0	Low
0.89491	0.10509	0	Low		0.948482	0.0515185	0	Low		0.43582	0.56418	0	Medium
0.584565	0.415435	0	Low		0.77261	0.22739	0	Low		0.265317	0.734683	0	Medium
0.901299	0.0987007	0	Low		0.949377	0.0506229	0	Low		0.858577	0.141423	0	Low
0.892982	0.107018	0	Low		0.936685	0.063315	0	Low		0.747956	0.252044	0	Low
0.789105	0.210895	0	Low		0.867312	0.132688	0	Low		0	0.785818	0.214182	Medium
0.871136	0.128864	0	Low		0.928901	0.0710994	0	Low		0.52227	0.47773	0	Low
0.798422	0.201578	0	Low		0.885625	0.114375	0	Low		0	0.566576	0.433424	Medium
0.961591	0.0384094	0	Low		0.995788	0.00421234	0	Low		0.945981	0.0540195	0	Low
0.704719	0.295281	0	Low		0.846847	0.153153	0	Low		0.0470751	0.952925	0	Medium
0.927536	0.0724638	0	Low		0.952065	0.0479352	0	Low		0.917668	0.082332	0	Low
0.151174	0.848826	0	Medium		0.459421	0.540579	0	Medium		0.593644	0.406356	0	Low
0.923324	0.076676	0	Low		0.959902	0.0400982	0	Low		0.780642	0.219358	0	Low
0.592347	0.407653	0	Low		0.754484	0.245516	0	Low		0.922377	0.0776233	0	Low
0.924038	0.075962	0	Low		0.970309	0.0296908	0	Low		0.919927	0.080073	0	Low
0.647569	0.352431	0	Low		0.805905	0.194095	0	Low		0.838788	0.161212	0	Low
0.312237	0.687763	0	Medium		0.637406	0.362594	0	Low		0.710959	0.289041	0	Low
0.97976	0.0202399	0	Low		0.982056	0.0179444	0	Low		0.656351	0.343649	0	Low
0.865496	0.134504	0	Low		0.911116	0.0888838	0	Low		0.874643	0.125357	0	Low
0.931034	0.0689655	0	Low		0.95658	0.0434198	0	Low		0.842487	0.157513	0	Low
0.962519	0.0374813	0	Low		0.97374	0.02626	0	Low		0.870795	0.129205	0	Low
0.899015	0.100985	0	Low		0.937728	0.0622724	0	Low		0.903989	0.0960113	0	Low
0.848254	0.151746	0	Low		0.887818	0.112182	0	Low		0.342344	0.657656	0	Medium
0.992575	0.00742489	0	Low		0.996703	0.00329723	0	Low		0.952939	0.0470611	0	Low
0.989005	0.0109945	0	Low		0.981391	0.0186092	0	Low		0.913799	0.0862008	0	Low
0.841865	0.158135	0	Low		0.903074	0.0969263	0	Low		0.753569	0.246431	0	Low
0.91183	0.0881702	0	Low		0.923913	0.0760867	0	Low		0.681599	0.318401	0	Low
0.953666	0.046334	0	Low		0.973653	0.0263475	0	Low		0.898187	0.101813	0	Low
0.883344	0.116656	0	Low		0.925927	0.0740735	0	Low		0.81669	0.18331	0	Low
0.964732	0.0352681	0	Low		0.97763	0.02237	0	Low		0.800882	0.199118	0	Low
0.519597	0.480403	0	Low		0.674501	0.325499	0	Low		0.795996	0.204004	0	Low
0.964018	0.035982	0	Low		0.974515	0.0254845	0	Low		0.922321	0.0776791	0	Low
0	0	1	High		0	0.794454	0.205546	Medium		0.677814	0.322186	0	Low
0.871564	0.128436	0	Low		0.910966	0.0890343	0	Low		0.87649	0.12351	0	Low
0.929035	0.0709645	0	Low		0.944891	0.0551091	0	Low		0.593598	0.406402	0	Low
0	0.768187	0.231813	Medium		0.400495	0.599505	0	Medium		0.863928	0.136072	0	Low
0.710038	0.289962	0	Low		0.82409	0.17591	0	Low		0.872303	0.127697	0	Low
0.493003	0.506997	0	Medium		0.730901	0.2691	0	Low		0.234319	0.765681	0	Medium
0.93232	0.0676805	0	Low		0.948567	0.0514334	0	Low		0.500504	0.499496	0	Low
0	0.601449	0.398551	Medium		0	0.359567	0.640433	High		0	0.991823	0.00817737	Medium
0.300314	0.699686	0	Medium		0.609131	0.390869	0	Low		0.060245	0.939755	0	Medium
0.973013	0.0269865	0	Low		0.988765	0.0112354	0	Low		0.704289	0.295711	0	Low
0.741665	0.258335	0	Low		0.843988	0.156012	0	Low		0.197487	0.802513	0	Medium
0.063147	0.936853	0	Medium		0.468288	0.531712	0	Medium		0.0283707	0.971629	0	Medium
0.715749	0.284251	0	Low		0.804386	0.195614	0	Low		0.656753	0.343247	0	Low
0.937888	0.0621118	0	Low		0.955977	0.0440227	0	Low		0.815033	0.184967	0	Low
0.563897	0.436103	0	Low		0.788146	0.211854	0	Low		0.483404	0.516596	0	Medium
0.996145	0.00385524	0	Low		0.992151	0.00784868	0	Low		0.738941	0.261059	0	Low
0	0.237239	0.762761	High		0	9.19337e-08	1	High		0	0.45127	0.54873	High
0.652674	0.347326	0	Low		0.552331	0.447669	0	Low		0.678479	0.321521	0	Low
0.494895	0.505105	0	Medium		0.575477	0.424523	0	Low		0.567812	0.432188	0	Low
0	0.591347	0.408653	Medium		0	0.961888	0.0381124	Medium		0.378206	0.621794	0	Medium
0.441529	0.558471	0	Medium		0.675256	0.324744	0	Low		0.364089	0.635911	0	Medium
0.00835297	0.991647	0	Medium		0.510548	0.489452	0	Low		0.419258	0.580742	0	Medium
0.198436	0.801564	0	Medium		0.368784	0.631216	0	Medium		0.11409	0.88591	0	Medium
0.0112801	0.98872	0	Medium		0.245932	0.754068	0	Medium		0.219905	0.780095	0	Medium
0.787106	0.212894	0	Low		0.920083	0.0799173	0	Low		0	0.905938	0.0940618	Medium
0.758121	0.241879	0	Low		0.855088	0.144912	0	Low		0.805402	0.194598	0	Low
1	2.85571e-08	0	Low		0.987757	0.0122428	0	Low		0.767093	0.232907	0	Low
0.437139	0.562861	0	Medium		0.658178	0.341822	0	Low		0	0.855664	0.144336	Medium
0.7724	0.227601	0	Low		0.847126	0.152874	0	Low		0.75718	0.24282	0	Low
0.979296	0.020704	0	Low		0.984835	0.0151647	0	Low		0.376233	0.623767	0	Medium
0.85393	0.14607	0	Low		0.921504	0.0784957	0	Low		0.75346	0.24654	0	Low
0.712322	0.287678	0	Low		0.833808	0.166192	0	Low		0.0761623	0.923838	0	Medium
0.695973	0.304027	0	Low		0.855655	0.144345	0	Low		0.476623	0.523377	0	Medium
0.638895	0.361105	0	Low		0.798803	0.201197	0	Low		0.328823	0.671177	0	Medium
0.885629	0.114371	0	Low		0.886468	0.113532	0	Low		0.137005	0.862995	0	Medium
0.918576	0.0814236	0	Low		0.952904	0.0470959	0	Low		0.54549	0.45451	0	Low
0.881559	0.118441	0	Low		0.931867	0.0681333	0	Low		0.665484	0.334516	0	Low
0.795888	0.204112	0	Low		0.82377	0.17623	0	Low		0.684561	0.315439	0	Low
0.836582	0.163418	0	Low		0.824197	0.175803	0	Low		0	0.924752	0.0752481	Medium
0.661669	0.338331	0	Low		0.753604	0.246396	0	Low		0	0.0234968	0.976503	High
0.967945	0.0320554	0	Low		0.976546	0.0234537	0	Low		0	0.828206	0.171794	Medium
0.925109	0.0748912	0	Low		0.947118	0.0528816	0	Low		0.810653	0.189347	0	Low
0.882273	0.117727	0	Low		0.926486	0.0735136	0	Low		0	0.670009	0.329991	Medium
0.98615	0.0138502	0	Low		0.991622	0.00837848	0	Low		0.519618	0.480382	0	Low
0.376098	0.623902	0	Medium		0.486639	0.513361	0	Medium		0	0	1	High
