# Supplementary material for: Breast cancer disease classification using fuzzy-ID3 algorithm with FUZZYDBD method: automatic fuzzy database definition
Source: PeerJ Comput Sci. 2021 May 4;7:e427. doi: 10.7717/peerj-cs.427 (PMC8114800; doi:10.7717/peerj-cs.427)
Supplement: Supplemental Information 1 — To run the FID3 algorithm-FUZZYDBD: 1. Open id310fold.py (python language) 2. Make sure the dataset is w5.data/WBCDF1.data/coimbrafold5.data (according to the folder) id310fold.py is located in the FID3 file. Apply the w5.data/WBCDF1.data/coimbrafold5.data dataset located in the same FID3 file as it is the latest data that has already undergone data transformation into the linguistic format. All the instances have been shuffled well. [file peerj-cs-07-427-s001.zip › Coimbra/Fuzzificationdata/Fuzzificationdata3.xlsx]

## Sheet: Sheet1
Adiponectin					Resistin					MCP1
Low	Medium	High	Crisp		Low	Medium	High	Crisp		Low	Medium	High	Crisp
0.557697	0.442303	0	Low		0.87867	0.12133	0	Low		0.550682	0.449318	0	Low
0.792586	0.207414	0	Low		0.978348	0.0216517	0	Low		0.488147	0.511853	0	Medium
0	0.857958	0.142042	Medium		0.846187	0.153813	0	Low		0.384177	0.615823	0	Medium
0.696925	0.303075	0	Low		0.757739	0.242261	0	Low		0	0.932133	0.0678671	Medium
0.82612	0.17388	0	Low		0.81325	0.18675	0	Low		0.118869	0.881131	0	Medium
0.339065	0.660935	0	Medium		0.81981	0.18019	0	Low		0.413569	0.586431	0	Medium
0.78376	0.216241	0	Low		0.753426	0.246574	0	Low		0	0.535348	0.464652	Medium
0.362615	0.637385	0	Medium		0.951979	0.0480213	0	Low		0.715779	0.284221	0	Low
0.521619	0.478381	0	Low		0.922057	0.0779427	0	Low		0.889856	0.110144	0	Low
0.454542	0.545458	0	Medium		0.901602	0.0983978	0	Low		0.670266	0.329734	0	Low
0.370383	0.629617	0	Medium		0.905945	0.094055	0	Low		0.626337	0.373663	0	Low
0	0.622252	0.377748	Medium		0.965268	0.0347319	0	Low		0.843934	0.156066	0	Low
0	0.789908	0.210092	Medium		0.951071	0.0489289	0	Low		0.675799	0.324201	0	Low
0	0.108839	0.891161	High		0.90772	0.0922804	0	Low		0.290357	0.709643	0	Medium
0.104332	0.895668	0	Medium		0.84434	0.15566	0	Low		0.85577	0.14423	0	Low
0	0.974055	0.0259449	Medium		0.887692	0.112308	0	Low		0.978498	0.0215019	0	Low
0	0	1	High		0.997211	0.00278872	0	Low		0.823457	0.176543	0	Low
0.663355	0.336645	0	Low		0.734468	0.265532	0	Low		0.517666	0.482334	0	Low
0.790754	0.209246	0	Low		0.911475	0.0885253	0	Low		0.749962	0.250038	0	Low
0.810687	0.189313	0	Low		0.647808	0.352192	0	Low		0.343316	0.656684	0	Medium
0.618295	0.381705	0	Low		0.849312	0.150688	0	Low		0.408953	0.591047	0	Medium
0.670913	0.329087	0	Low		0.938752	0.0612478	0	Low		0.362289	0.637711	0	Medium
0.749691	0.250309	0	Low		0.457642	0.542358	0	Medium		0	0.960257	0.0397429	Medium
0.593658	0.406342	0	Low		0.664671	0.335329	0	Low		0.167427	0.832573	0	Medium
0.556104	0.443896	0	Low		0.822969	0.177031	0	Low		0	0.569443	0.430557	Medium
0.83723	0.16277	0	Low		0.860705	0.139295	0	Low		0.346084	0.653916	0	Medium
0.834453	0.165547	0	Low		0.782637	0.217363	0	Low		0	0.981824	0.0181756	Medium
0.521809	0.478191	0	Low		0.488607	0.511393	0	Medium		0	0.721688	0.278312	Medium
0.708065	0.291935	0	Low		0.522702	0.477298	0	Low		0.247143	0.752857	0	Medium
0.812561	0.187439	0	Low		0.682802	0.317198	0	Low		0.351965	0.648035	0	Medium
0.676587	0.323413	0	Low		0.515522	0.484478	0	Low		0.00868149	0.991319	0	Medium
0	0.989996	0.0100039	Medium		0.821192	0.178808	0	Low		0.213467	0.786533	0	Medium
0.827497	0.172503	0	Low		0.537745	0.462255	0	Low		0.621467	0.378533	0	Low
0.634733	0.365267	0	Low		0.911262	0.0887378	0	Low		0	0.893374	0.106626	Medium
0.915563	0.0844367	0	Low		0.81835	0.18165	0	Low		0.482008	0.517992	0	Medium
0.970412	0.0295878	0	Low		0.974712	0.0252884	0	Low		0.347132	0.652868	0	Medium
0.856471	0.143529	0	Low		0.997927	0.00207253	0	Low		0.287474	0.712526	0	Medium
0.717405	0.282595	0	Low		0	0	1	High		0.736589	0.263411	0	Low
0.970412	0.0295878	0	Low		0.567917	0.432083	0	Low		0.596813	0.403187	0	Low
0.644375	0.355625	0	Low		0.64377	0.35623	0	Low		0.307237	0.692763	0	Medium
0.685909	0.314091	0	Low		0.877456	0.122544	0	Low		0.209794	0.790206	0	Medium
0.577253	0.422747	0	Low		0.868029	0.131971	0	Low		0.598954	0.401046	0	Low
0.596263	0.403737	0	Low		0.889296	0.110704	0	Low		0.649582	0.350418	0	Low
0.443055	0.556945	0	Medium		0.782534	0.217466	0	Low		0.72855	0.27145	0	Low
0.64413	0.35587	0	Low		0.972394	0.0276056	0	Low		0.812255	0.187744	0	Low
0.670402	0.329598	0	Low		0.911391	0.0886095	0	Low		0.782116	0.217884	0	Low
0.885378	0.114622	0	Low		0.967376	0.0326239	0	Low		0.805205	0.194795	0	Low
0.510154	0.489846	0	Low		0.963144	0.0368564	0	Low		0.801638	0.198362	0	Low
0.635538	0.364462	0	Low		0.966536	0.0334643	0	Low		0.794353	0.205647	0	Low
0.655031	0.344969	0	Low		0.83766	0.16234	0	Low		0.774702	0.225297	0	Low
0.819722	0.180278	0	Low		0.866043	0.133957	0	Low		1	0	0	Low
0.554901	0.445099	0	Low		0.782888	0.217112	0	Low		0.463891	0.536109	0	Medium
0	0.933563	0.0664367	Medium		0.497425	0.502575	0	Medium		0.386903	0.613097	0	Medium
0.638226	0.361774	0	Low		0.370711	0.629289	0	Medium		0.592022	0.407978	0	Low
0.628619	0.371381	0	Low		0.495305	0.504695	0	Medium		0.361264	0.638736	0	Medium
0	0.891395	0.108605	Medium		0.775502	0.224498	0	Low		0.472217	0.527783	0	Medium
0.62583	0.37417	0	Low		0.640863	0.359137	0	Low		0.665888	0.334112	0	Low
0.619688	0.380312	0	Low		0.732984	0.267016	0	Low		0.512336	0.487664	0	Low
0.77179	0.22821	0	Low		0.940156	0.0598441	0	Low		0.945834	0.0541656	0	Low
0.473383	0.526617	0	Medium		0.81023	0.18977	0	Low		0.20352	0.79648	0	Medium
0.828721	0.171279	0	Low		0.682442	0.317558	0	Low		0.81458	0.18542	0	Low
0.863566	0.136434	0	Low		0.683388	0.316612	0	Low		0.192306	0.807694	0	Medium
0.877412	0.122588	0	Low		0.499745	0.500255	0	Medium		0.162737	0.837263	0	Medium
0.57708	0.42292	0	Low		0.788442	0.211558	0	Low		0.620731	0.379268	0	Low
0.858504	0.141496	0	Low		0.873371	0.12663	0	Low		0.625478	0.374522	0	Low
0.854953	0.145047	0	Low		0.947945	0.0520548	0	Low		0.427879	0.572121	0	Medium
0.887356	0.112644	0	Low		0.819127	0.180873	0	Low		0.286933	0.713067	0	Medium
0.828058	0.171942	0	Low		0.728674	0.271326	0	Low		0.576263	0.423737	0	Low
0.0713506	0.928649	0	Medium		0.737609	0.262391	0	Low		0.690951	0.309049	0	Low
0	0.971307	0.0286934	Medium		0.964254	0.035746	0	Low		0.788434	0.211566	0	Low
0.174693	0.825307	0	Medium		0.882621	0.117379	0	Low		0.820855	0.179145	0	Low
0.206025	0.793975	0	Medium		0.946761	0.0532387	0	Low		0.759279	0.24072	0	Low
0.389623	0.610377	0	Medium		1	2.53518e-08	0	Low		0.43384	0.56616	0	Medium
0.109279	0.890721	0	Medium		0.959184	0.0408164	0	Low		0.81835	0.18165	0	Low
0.55453	0.44547	0	Low		0.937381	0.0626189	0	Low		0.677892	0.322108	0	Low
0.738111	0.261889	0	Low		0.673216	0.326784	0	Low		0.0791693	0.920831	0	Medium
0.485354	0.514646	0	Medium		0.89973	0.10027	0	Low		0.470489	0.529511	0	Medium
0.391879	0.608122	0	Medium		0.101455	0.898545	0	Medium		0.117173	0.882827	0	Medium
0.796552	0.203448	0	Low		0.463554	0.536446	0	Medium		0	0	1	High
0.349228	0.650772	0	Medium		0.375776	0.624224	0	Medium		0.106917	0.893083	0	Medium
0.187309	0.812691	0	Medium		0.277972	0.722028	0	Medium		0	0.953591	0.0464088	Medium
0.506348	0.493652	0	Low		0.332024	0.667976	0	Medium		0.539716	0.460284	0	Low
0	0.905344	0.0946565	Medium		0.823875	0.176125	0	Low		0.162299	0.837701	0	Medium
0.789463	0.210537	0	Low		0	0.997726	0.00227405	Medium		0.0874303	0.91257	0	Medium
0.722979	0.277021	0	Low		0	0.720707	0.279293	Medium		0	0.794624	0.205376	Medium
0.690696	0.309304	0	Low		0.587952	0.412048	0	Low		0	0	1	High
0.529117	0.470883	0	Low		0.672954	0.327046	0	Low		0	0	1	High
0.65668	0.34332	0	Low		0	0.681574	0.318426	Medium		0	0.750432	0.249568	Medium
0.865431	0.134569	0	Low		0	0.721744	0.278256	Medium		0	0	1	High
0.526899	0.473101	0	Low		0.727114	0.272886	0	Low		0	0.937378	0.062622	Medium
0.752365	0.247635	0	Low		0.636328	0.363672	0	Low		0.283046	0.716954	0	Medium
0.545535	0.454465	0	Low		0.575691	0.424309	0	Low		0	0.852142	0.147858	Medium
0.746453	0.253547	0	Low		0.466703	0.533297	0	Medium		0.130067	0.869933	0	Medium
0.497695	0.502305	0	Medium		0.93515	0.0648498	0	Low		0.261102	0.738898	0	Medium
0.629045	0.370955	0	Low		0.789833	0.210167	0	Low		0.576209	0.423791	0	Low
0.501115	0.498886	0	Low		0.554874	0.445126	0	Low		0.326342	0.673658	0	Medium
0.789899	0.210101	0	Low		0.497451	0.502549	0	Medium		0.562673	0.437327	0	Low
0.718126	0.281874	0	Low		0.421889	0.578111	0	Medium		0.700738	0.299262	0	Low
1	4.39754e-08	0	Low		0	0.833012	0.166988	Medium		0.745663	0.254337	0	Low
0.800351	0.199649	0	Low		0.663453	0.336547	0	Low		0.627586	0.372414	0	Low
0.670393	0.329607	0	Low		0.616029	0.383971	0	Low		0.362751	0.637249	0	Medium
0.627642	0.372358	0	Low		0.703151	0.296849	0	Low		0.729342	0.270658	0	Low
0.887089	0.112911	0	Low		0.562467	0.437533	0	Low		0.57545	0.42455	0	Low
0.937946	0.0620543	0	Low		0.706942	0.293058	0	Low		0.774688	0.225312	0	Low
0.961031	0.0389694	0	Low		0.829023	0.170977	0	Low		0.261779	0.738221	0	Medium
0.907671	0.0923289	0	Low		0.906646	0.0933541	0	Low		0.100738	0.899262	0	Medium
0.725801	0.274199	0	Low		0.687001	0.312999	0	Low		0.303605	0.696395	0	Medium
0.587512	0.412488	0	Low		0.856002	0.143998	0	Low		0.802315	0.197685	0	Low
0.436896	0.563104	0	Medium		0.975155	0.0248447	0	Low		0.815373	0.184627	0	Low
0.53804	0.46196	0	Low		0.784003	0.215997	0	Low		0.935124	0.0648761	0	Low
0.650727	0.349274	0	Low		0.953099	0.0469008	0	Low		0.791314	0.208686	0	Low
0.425902	0.574098	0	Medium		0.803524	0.196476	0	Low		0.730864	0.269136	0	Low
0	0.913589	0.0864111	Medium		0.895804	0.104196	0	Low		0.655915	0.344085	0	Low
0	0.852023	0.147977	Medium		0.819496	0.180505	0	Low		0.675411	0.324588	0	Low
0	0.235818	0.764182	High		0.998479	0.00152113	0	Low		0.580518	0.419482	0	Low
0.315414	0.684586	0	Medium		0.971099	0.028901	0	Low		0.946452	0.0535484	0	Low
