# Supplementary material for: Breast cancer disease classification using fuzzy-ID3 algorithm with FUZZYDBD method: automatic fuzzy database definition
Source: PeerJ Comput Sci. 2021 May 4;7:e427. doi: 10.7717/peerj-cs.427 (PMC8114800; doi:10.7717/peerj-cs.427)
Supplement: Supplemental Information 1 — To run the FID3 algorithm-FUZZYDBD: 1. Open id310fold.py (python language) 2. Make sure the dataset is w5.data/WBCDF1.data/coimbrafold5.data (according to the folder) id310fold.py is located in the FID3 file. Apply the w5.data/WBCDF1.data/coimbrafold5.data dataset located in the same FID3 file as it is the latest data that has already undergone data transformation into the linguistic format. All the instances have been shuffled well. [file peerj-cs-07-427-s001.zip › Coimbra/Fuzzificationdata/glucose.ipynb]

# %% [code]
import warnings
warnings.filterwarnings('ignore')
import numpy as np # numerical processing library
import matplotlib.pyplot as plt # chart library
%pylab inline

def triangular(x, a, b, c):
    return max( min( (x-a)/(b-a), (c-x)/(c-b) ), 0 )

# U variable represents the Universe of Discourse of numerical variable height

U = np.arange(-10,125,0.5) # generates a sequence of number between 0 and 10, step 0.2

height = {
  'low': [10.5, 60, 130.5],
  'medium': [60, 130.5, 201],
  'high': [130.5, 201, 271.5],

}

plt.figure(figsize=(15,7))

lines = []

for fuzzy_set in height.keys():
  memberships = [ triangular(x, *height[fuzzy_set]) for x in U ]
  # plot the chart
  tmp, = plot(U, memberships, label=fuzzy_set)
  lines.append(tmp)

legend(handles=lines)
xlabel("Height")
ylabel("Membership value")

for fuzzy_set in height.keys():
    print(fuzzy_set,	triangular(	70	, *height[fuzzy_set]))
    print(fuzzy_set,	triangular(	92	, *height[fuzzy_set]))
    print(fuzzy_set,	triangular(	91	, *height[fuzzy_set]))
    print(fuzzy_set,	triangular(	77	, *height[fuzzy_set]))
    print(fuzzy_set,	triangular(	92	, *height[fuzzy_set]))
    print(fuzzy_set,	triangular(	92	, *height[fuzzy_set]))
    print(fuzzy_set,	triangular(	77	, *height[fuzzy_set]))
    print(fuzzy_set,	triangular(	118	, *height[fuzzy_set]))
    print(fuzzy_set,	triangular(	97	, *height[fuzzy_set]))
    print(fuzzy_set,	triangular(	83	, *height[fuzzy_set]))
    print(fuzzy_set,	triangular(	78	, *height[fuzzy_set]))
    print(fuzzy_set,	triangular(	82	, *height[fuzzy_set]))
    print(fuzzy_set,	triangular(	82	, *height[fuzzy_set]))
    print(fuzzy_set,	triangular(	88	, *height[fuzzy_set]))
    print(fuzzy_set,	triangular(	75	, *height[fuzzy_set]))
    print(fuzzy_set,	triangular(	86	, *height[fuzzy_set]))
    print(fuzzy_set,	triangular(	84	, *height[fuzzy_set]))
    print(fuzzy_set,	triangular(	85	, *height[fuzzy_set]))
    print(fuzzy_set,	triangular(	95	, *height[fuzzy_set]))
    print(fuzzy_set,	triangular(	87	, *height[fuzzy_set]))
    print(fuzzy_set,	triangular(	86	, *height[fuzzy_set]))
    print(fuzzy_set,	triangular(	87	, *height[fuzzy_set]))
    print(fuzzy_set,	triangular(	84	, *height[fuzzy_set]))
    print(fuzzy_set,	triangular(	84	, *height[fuzzy_set]))
    print(fuzzy_set,	triangular(	90	, *height[fuzzy_set]))
    print(fuzzy_set,	triangular(	83	, *height[fuzzy_set]))
    print(fuzzy_set,	triangular(	106	, *height[fuzzy_set]))
    print(fuzzy_set,	triangular(	90	, *height[fuzzy_set]))
    print(fuzzy_set,	triangular(	90	, *height[fuzzy_set]))
    print(fuzzy_set,	triangular(	80	, *height[fuzzy_set]))
    print(fuzzy_set,	triangular(	101	, *height[fuzzy_set]))
    print(fuzzy_set,	triangular(	101	, *height[fuzzy_set]))
    print(fuzzy_set,	triangular(	87	, *height[fuzzy_set]))
    print(fuzzy_set,	triangular(	89	, *height[fuzzy_set]))
    print(fuzzy_set,	triangular(	77	, *height[fuzzy_set]))
    print(fuzzy_set,	triangular(	79	, *height[fuzzy_set]))
    print(fuzzy_set,	triangular(	82	, *height[fuzzy_set]))
    print(fuzzy_set,	triangular(	101	, *height[fuzzy_set]))
    print(fuzzy_set,	triangular(	103	, *height[fuzzy_set]))
    print(fuzzy_set,	triangular(	76	, *height[fuzzy_set]))
    print(fuzzy_set,	triangular(	83	, *height[fuzzy_set]))
    print(fuzzy_set,	triangular(	94	, *height[fuzzy_set]))
    print(fuzzy_set,	triangular(	85	, *height[fuzzy_set]))
    print(fuzzy_set,	triangular(	93	, *height[fuzzy_set]))
    print(fuzzy_set,	triangular(	102	, *height[fuzzy_set]))
    print(fuzzy_set,	triangular(	90	, *height[fuzzy_set]))
    print(fuzzy_set,	triangular(	94	, *height[fuzzy_set]))
    print(fuzzy_set,	triangular(	60	, *height[fuzzy_set]))
    print(fuzzy_set,	triangular(	89	, *height[fuzzy_set]))
    print(fuzzy_set,	triangular(	96	, *height[fuzzy_set]))
    print(fuzzy_set,	triangular(	110	, *height[fuzzy_set]))
    print(fuzzy_set,	triangular(	85	, *height[fuzzy_set]))
    print(fuzzy_set,	triangular(	102	, *height[fuzzy_set]))
    print(fuzzy_set,	triangular(	74	, *height[fuzzy_set]))
    print(fuzzy_set,	triangular(	94	, *height[fuzzy_set]))
    print(fuzzy_set,	triangular(	92	, *height[fuzzy_set]))
    print(fuzzy_set,	triangular(	93	, *height[fuzzy_set]))
    print(fuzzy_set,	triangular(	102	, *height[fuzzy_set]))
    print(fuzzy_set,	triangular(	93	, *height[fuzzy_set]))
    print(fuzzy_set,	triangular(	92	, *height[fuzzy_set]))
    print(fuzzy_set,	triangular(	95	, *height[fuzzy_set]))
    print(fuzzy_set,	triangular(	112	, *height[fuzzy_set]))
    print(fuzzy_set,	triangular(	78	, *height[fuzzy_set]))
    print(fuzzy_set,	triangular(	103	, *height[fuzzy_set]))
    print(fuzzy_set,	triangular(	98	, *height[fuzzy_set]))
    print(fuzzy_set,	triangular(	116	, *height[fuzzy_set]))
    print(fuzzy_set,	triangular(	86	, *height[fuzzy_set]))
    print(fuzzy_set,	triangular(	98	, *height[fuzzy_set]))
    print(fuzzy_set,	triangular(	88	, *height[fuzzy_set]))
    print(fuzzy_set,	triangular(	114	, *height[fuzzy_set]))
    print(fuzzy_set,	triangular(	92	, *height[fuzzy_set]))
    print(fuzzy_set,	triangular(	106	, *height[fuzzy_set]))
    print(fuzzy_set,	triangular(	105	, *height[fuzzy_set]))
    print(fuzzy_set,	triangular(	105	, *height[fuzzy_set]))
    print(fuzzy_set,	triangular(	86	, *height[fuzzy_set]))
    print(fuzzy_set,	triangular(	101	, *height[fuzzy_set]))
    print(fuzzy_set,	triangular(	92	, *height[fuzzy_set]))
    print(fuzzy_set,	triangular(	103	, *height[fuzzy_set]))
    print(fuzzy_set,	triangular(	201	, *height[fuzzy_set]))
    print(fuzzy_set,	triangular(	97	, *height[fuzzy_set]))
    print(fuzzy_set,	triangular(	77	, *height[fuzzy_set]))
    print(fuzzy_set,	triangular(	100	, *height[fuzzy_set]))
    print(fuzzy_set,	triangular(	99	, *height[fuzzy_set]))
    print(fuzzy_set,	triangular(	112	, *height[fuzzy_set]))
    print(fuzzy_set,	triangular(	98	, *height[fuzzy_set]))
    print(fuzzy_set,	triangular(	85	, *height[fuzzy_set]))
    print(fuzzy_set,	triangular(	90	, *height[fuzzy_set]))
    print(fuzzy_set,	triangular(	196	, *height[fuzzy_set]))
    print(fuzzy_set,	triangular(	199	, *height[fuzzy_set]))
    print(fuzzy_set,	triangular(	139	, *height[fuzzy_set]))
    print(fuzzy_set,	triangular(	128	, *height[fuzzy_set]))
    print(fuzzy_set,	triangular(	100	, *height[fuzzy_set]))
    print(fuzzy_set,	triangular(	87	, *height[fuzzy_set]))
    print(fuzzy_set,	triangular(	134	, *height[fuzzy_set]))
    print(fuzzy_set,	triangular(	131	, *height[fuzzy_set]))
    print(fuzzy_set,	triangular(	70	, *height[fuzzy_set]))
    print(fuzzy_set,	triangular(	99	, *height[fuzzy_set]))
    print(fuzzy_set,	triangular(	103	, *height[fuzzy_set]))
    print(fuzzy_set,	triangular(	104	, *height[fuzzy_set]))
    print(fuzzy_set,	triangular(	108	, *height[fuzzy_set]))
    print(fuzzy_set,	triangular(	88	, *height[fuzzy_set]))
    print(fuzzy_set,	triangular(	89	, *height[fuzzy_set]))
    print(fuzzy_set,	triangular(	97	, *height[fuzzy_set]))
    print(fuzzy_set,	triangular(	83	, *height[fuzzy_set]))
    print(fuzzy_set,	triangular(	95	, *height[fuzzy_set]))
    print(fuzzy_set,	triangular(	134	, *height[fuzzy_set]))
    print(fuzzy_set,	triangular(	90	, *height[fuzzy_set]))
    print(fuzzy_set,	triangular(	92	, *height[fuzzy_set]))
    print(fuzzy_set,	triangular(	131	, *height[fuzzy_set]))
    print(fuzzy_set,	triangular(	152	, *height[fuzzy_set]))
    print(fuzzy_set,	triangular(	119	, *height[fuzzy_set]))
    print(fuzzy_set,	triangular(	92	, *height[fuzzy_set]))
    print(fuzzy_set,	triangular(	100	, *height[fuzzy_set]))
    print(fuzzy_set,	triangular(	97	, *height[fuzzy_set]))
    print(fuzzy_set,	triangular(	82	, *height[fuzzy_set]))
    print(fuzzy_set,	triangular(	138	, *height[fuzzy_set]))


# %% [code]
