# Supplementary material for: Breast cancer disease classification using fuzzy-ID3 algorithm with FUZZYDBD method: automatic fuzzy database definition
Source: PeerJ Comput Sci. 2021 May 4;7:e427. doi: 10.7717/peerj-cs.427 (PMC8114800; doi:10.7717/peerj-cs.427)
Supplement: Supplemental Information 1 — To run the FID3 algorithm-FUZZYDBD: 1. Open id310fold.py (python language) 2. Make sure the dataset is w5.data/WBCDF1.data/coimbrafold5.data (according to the folder) id310fold.py is located in the FID3 file. Apply the w5.data/WBCDF1.data/coimbrafold5.data dataset located in the same FID3 file as it is the latest data that has already undergone data transformation into the linguistic format. All the instances have been shuffled well. [file peerj-cs-07-427-s001.zip › Coimbra/Fuzzificationdata/HOMA.ipynb]

# %% [code]
import warnings
warnings.filterwarnings('ignore')
import numpy as np # numerical processing library
import matplotlib.pyplot as plt # chart library
%pylab inline

def triangular(x, a, b, c):
    return max( min( (x-a)/(b-a), (c-x)/(c-b) ), 0 )

# U variable represents the Universe of Discourse of numerical variable height

U = np.arange(-10,125,0.5) # generates a sequence of number between 0 and 10, step 0.2

height = {
  'low': [-11.824059, 0.46740866, 12.758875],
  'medium': [0.46740818, 12.758875, 25.050343],
  'high': [12.758875, 25.050343, 37.34181],
}

plt.figure(figsize=(15,7))

lines = []

for fuzzy_set in height.keys():
  memberships = [ triangular(x, *height[fuzzy_set]) for x in U ]
  # plot the chart
  tmp, = plot(U, memberships, label=fuzzy_set)
  lines.append(tmp)

legend(handles=lines)
xlabel("Height")
ylabel("Membership value")

for fuzzy_set in height.keys():
    print(fuzzy_set,	triangular(	0.467408667	, *height[fuzzy_set]))
    print(fuzzy_set,	triangular(	0.706897333	, *height[fuzzy_set]))
    print(fuzzy_set,	triangular(	1.009651067	, *height[fuzzy_set]))
    print(fuzzy_set,	triangular(	0.612724933	, *height[fuzzy_set]))
    print(fuzzy_set,	triangular(	0.8053864	, *height[fuzzy_set]))
    print(fuzzy_set,	triangular(	0.732086933	, *height[fuzzy_set]))
    print(fuzzy_set,	triangular(	0.890787333	, *height[fuzzy_set]))
    print(fuzzy_set,	triangular(	1.883201333	, *height[fuzzy_set]))
    print(fuzzy_set,	triangular(	0.801543333	, *height[fuzzy_set]))
    print(fuzzy_set,	triangular(	1.013839467	, *height[fuzzy_set]))
    print(fuzzy_set,	triangular(	0.6674356	, *height[fuzzy_set]))
    print(fuzzy_set,	triangular(	1.145436133	, *height[fuzzy_set]))
    print(fuzzy_set,	triangular(	0.827270667	, *height[fuzzy_set]))
    print(fuzzy_set,	triangular(	1.33	, *height[fuzzy_set]))
    print(fuzzy_set,	triangular(	1.06967	, *height[fuzzy_set]))
    print(fuzzy_set,	triangular(	1.6	, *height[fuzzy_set]))
    print(fuzzy_set,	triangular(	0.59	, *height[fuzzy_set]))
    print(fuzzy_set,	triangular(	3.790144333	, *height[fuzzy_set]))
    print(fuzzy_set,	triangular(	1.037393667	, *height[fuzzy_set]))
    print(fuzzy_set,	triangular(	3.0099796	, *height[fuzzy_set]))
    print(fuzzy_set,	triangular(	0.921719333	, *height[fuzzy_set]))
    print(fuzzy_set,	triangular(	0.972138	, *height[fuzzy_set]))
    print(fuzzy_set,	triangular(	1.203832	, *height[fuzzy_set]))
    print(fuzzy_set,	triangular(	0.9067072	, *height[fuzzy_set]))
    print(fuzzy_set,	triangular(	1.229214	, *height[fuzzy_set]))
    print(fuzzy_set,	triangular(	1.383997333	, *height[fuzzy_set]))
    print(fuzzy_set,	triangular(	1.752611067	, *height[fuzzy_set]))
    print(fuzzy_set,	triangular(	2.05239	, *height[fuzzy_set]))
    print(fuzzy_set,	triangular(	1.513374	, *height[fuzzy_set]))
    print(fuzzy_set,	triangular(	1.300426667	, *height[fuzzy_set]))
    print(fuzzy_set,	triangular(	3.869788067	, *height[fuzzy_set]))
    print(fuzzy_set,	triangular(	2.534931667	, *height[fuzzy_set]))
    print(fuzzy_set,	triangular(	1.8404096	, *height[fuzzy_set]))
    print(fuzzy_set,	triangular(	5.091856133	, *height[fuzzy_set]))
    print(fuzzy_set,	triangular(	0.732193	, *height[fuzzy_set]))
    print(fuzzy_set,	triangular(	1.133929133	, *height[fuzzy_set]))
    print(fuzzy_set,	triangular(	0.845676933	, *height[fuzzy_set]))
    print(fuzzy_set,	triangular(	1.4066068	, *height[fuzzy_set]))
    print(fuzzy_set,	triangular(	1.305394533	, *height[fuzzy_set]))
    print(fuzzy_set,	triangular(	0.727558133	, *height[fuzzy_set]))
    print(fuzzy_set,	triangular(	1.1006464	, *height[fuzzy_set]))
    print(fuzzy_set,	triangular(	3.262364	, *height[fuzzy_set]))
    print(fuzzy_set,	triangular(	1.089637667	, *height[fuzzy_set]))
    print(fuzzy_set,	triangular(	1.245642	, *height[fuzzy_set]))
    print(fuzzy_set,	triangular(	2.098344	, *height[fuzzy_set]))
    print(fuzzy_set,	triangular(	1.341324	, *height[fuzzy_set]))
    print(fuzzy_set,	triangular(	1.8732508	, *height[fuzzy_set]))
    print(fuzzy_set,	triangular(	0.519184	, *height[fuzzy_set]))
    print(fuzzy_set,	triangular(	2.3498848	, *height[fuzzy_set]))
    print(fuzzy_set,	triangular(	1.0566016	, *height[fuzzy_set]))
    print(fuzzy_set,	triangular(	7.111918	, *height[fuzzy_set]))
    print(fuzzy_set,	triangular(	0.960273333	, *height[fuzzy_set]))
    print(fuzzy_set,	triangular(	3.4851632	, *height[fuzzy_set]))
    print(fuzzy_set,	triangular(	0.832352	, *height[fuzzy_set]))
    print(fuzzy_set,	triangular(	2.853119333	, *height[fuzzy_set]))
    print(fuzzy_set,	triangular(	4.9242264	, *height[fuzzy_set]))
    print(fuzzy_set,	triangular(	0.6879706	, *height[fuzzy_set]))
    print(fuzzy_set,	triangular(	1.55992	, *height[fuzzy_set]))
    print(fuzzy_set,	triangular(	1.0011016	, *height[fuzzy_set]))
    print(fuzzy_set,	triangular(	0.790181867	, *height[fuzzy_set]))
    print(fuzzy_set,	triangular(	1.232827667	, *height[fuzzy_set]))
    print(fuzzy_set,	triangular(	1.846290133	, *height[fuzzy_set]))
    print(fuzzy_set,	triangular(	0.507936	, *height[fuzzy_set]))
    print(fuzzy_set,	triangular(	0.696142667	, *height[fuzzy_set]))
    print(fuzzy_set,	triangular(	1.658774133	, *height[fuzzy_set]))
    print(fuzzy_set,	triangular(	1.4026256	, *height[fuzzy_set]))
    print(fuzzy_set,	triangular(	0.791257333	, *height[fuzzy_set]))
    print(fuzzy_set,	triangular(	1.37788	, *height[fuzzy_set]))
    print(fuzzy_set,	triangular(	0.742368	, *height[fuzzy_set]))
    print(fuzzy_set,	triangular(	4.468268	, *height[fuzzy_set]))
    print(fuzzy_set,	triangular(	0.780650667	, *height[fuzzy_set]))
    print(fuzzy_set,	triangular(	15.28534133	, *height[fuzzy_set]))
    print(fuzzy_set,	triangular(	1.56177	, *height[fuzzy_set]))
    print(fuzzy_set,	triangular(	1.14478	, *height[fuzzy_set]))
    print(fuzzy_set,	triangular(	7.836205333	, *height[fuzzy_set]))
    print(fuzzy_set,	triangular(	2.629602333	, *height[fuzzy_set]))
    print(fuzzy_set,	triangular(	3.775036	, *height[fuzzy_set]))
    print(fuzzy_set,	triangular(	1.099600533	, *height[fuzzy_set]))
    print(fuzzy_set,	triangular(	20.6307338	, *height[fuzzy_set]))
    print(fuzzy_set,	triangular(	5.271762467	, *height[fuzzy_set]))
    print(fuzzy_set,	triangular(	0.605507467	, *height[fuzzy_set]))
    print(fuzzy_set,	triangular(	2.38502	, *height[fuzzy_set]))
    print(fuzzy_set,	triangular(	7.0029234	, *height[fuzzy_set]))
    print(fuzzy_set,	triangular(	2.871792	, *height[fuzzy_set]))
    print(fuzzy_set,	triangular(	1.008511467	, *height[fuzzy_set]))
    print(fuzzy_set,	triangular(	3.071407	, *height[fuzzy_set]))
    print(fuzzy_set,	triangular(	0.56388	, *height[fuzzy_set]))
    print(fuzzy_set,	triangular(	25.05034187	, *height[fuzzy_set]))
    print(fuzzy_set,	triangular(	5.9699204	, *height[fuzzy_set]))
    print(fuzzy_set,	triangular(	5.685415067	, *height[fuzzy_set]))
    print(fuzzy_set,	triangular(	13.22733227	, *height[fuzzy_set]))
    print(fuzzy_set,	triangular(	4.458993333	, *height[fuzzy_set]))
    print(fuzzy_set,	triangular(	6.4834952	, *height[fuzzy_set]))
    print(fuzzy_set,	triangular(	8.225983067	, *height[fuzzy_set]))
    print(fuzzy_set,	triangular(	9.736007333	, *height[fuzzy_set]))
    print(fuzzy_set,	triangular(	1.449709333	, *height[fuzzy_set]))
    print(fuzzy_set,	triangular(	2.2485936	, *height[fuzzy_set]))
    print(fuzzy_set,	triangular(	0.617890133	, *height[fuzzy_set]))
    print(fuzzy_set,	triangular(	4.668906667	, *height[fuzzy_set]))
    print(fuzzy_set,	triangular(	2.3464512	, *height[fuzzy_set]))
    print(fuzzy_set,	triangular(	0.6538048	, *height[fuzzy_set]))
    print(fuzzy_set,	triangular(	1.432235467	, *height[fuzzy_set]))
    print(fuzzy_set,	triangular(	2.5101466	, *height[fuzzy_set]))
    print(fuzzy_set,	triangular(	2.241625267	, *height[fuzzy_set]))
    print(fuzzy_set,	triangular(	2.940414667	, *height[fuzzy_set]))
    print(fuzzy_set,	triangular(	1.862885867	, *height[fuzzy_set]))
    print(fuzzy_set,	triangular(	1.046286	, *height[fuzzy_set]))
    print(fuzzy_set,	triangular(	1.304866667	, *height[fuzzy_set]))
    print(fuzzy_set,	triangular(	2.633536667	, *height[fuzzy_set]))
    print(fuzzy_set,	triangular(	2.628282667	, *height[fuzzy_set]))
    print(fuzzy_set,	triangular(	3.495982	, *height[fuzzy_set]))
    print(fuzzy_set,	triangular(	0.755688	, *height[fuzzy_set]))
    print(fuzzy_set,	triangular(	1.1174	, *height[fuzzy_set]))
    print(fuzzy_set,	triangular(	1.370998	, *height[fuzzy_set]))
    print(fuzzy_set,	triangular(	0.570392	, *height[fuzzy_set]))
    print(fuzzy_set,	triangular(	6.777364	, *height[fuzzy_set]))


# %% [code]
