# Supplementary material for: Breast cancer disease classification using fuzzy-ID3 algorithm with FUZZYDBD method: automatic fuzzy database definition
Source: PeerJ Comput Sci. 2021 May 4;7:e427. doi: 10.7717/peerj-cs.427 (PMC8114800; doi:10.7717/peerj-cs.427)
Supplement: Supplemental Information 1 — To run the FID3 algorithm-FUZZYDBD: 1. Open id310fold.py (python language) 2. Make sure the dataset is w5.data/WBCDF1.data/coimbrafold5.data (according to the folder) id310fold.py is located in the FID3 file. Apply the w5.data/WBCDF1.data/coimbrafold5.data dataset located in the same FID3 file as it is the latest data that has already undergone data transformation into the linguistic format. All the instances have been shuffled well. [file peerj-cs-07-427-s001.zip › Coimbra/Fuzzificationdata/Leptin.ipynb]

# %% [code]
import warnings
warnings.filterwarnings('ignore')
import numpy as np # numerical processing library
import matplotlib.pyplot as plt # chart library
%pylab inline

def triangular(x, a, b, c):
    return max( min( (x-a)/(b-a), (c-x)/(c-b) ), 0 )

# U variable represents the Universe of Discourse of numerical variable height

U = np.arange(-10,125,0.5) # generates a sequence of number between 0 and 10, step 0.2

height = {
  'low': [-38.6735, 4.311, 47.2955],
  'medium': [4.311001, 47.2955, 90.28],
  'high': [47.2955, 90.28, 133.2645],
}

plt.figure(figsize=(15,7))

lines = []

for fuzzy_set in height.keys():
  memberships = [ triangular(x, *height[fuzzy_set]) for x in U ]
  # plot the chart
  tmp, = plot(U, memberships, label=fuzzy_set)
  lines.append(tmp)

legend(handles=lines)
xlabel("Height")
ylabel("Membership value")

for fuzzy_set in height.keys():
    print(fuzzy_set,	triangular(	8.8071	, *height[fuzzy_set]))
    print(fuzzy_set,	triangular(	8.8438	, *height[fuzzy_set]))
    print(fuzzy_set,	triangular(	17.9393	, *height[fuzzy_set]))
    print(fuzzy_set,	triangular(	9.8827	, *height[fuzzy_set]))
    print(fuzzy_set,	triangular(	6.6994	, *height[fuzzy_set]))
    print(fuzzy_set,	triangular(	6.8317	, *height[fuzzy_set]))
    print(fuzzy_set,	triangular(	6.964	, *height[fuzzy_set]))
    print(fuzzy_set,	triangular(	4.311	, *height[fuzzy_set]))
    print(fuzzy_set,	triangular(	4.47	, *height[fuzzy_set]))
    print(fuzzy_set,	triangular(	17.127	, *height[fuzzy_set]))
    print(fuzzy_set,	triangular(	14.57	, *height[fuzzy_set]))
    print(fuzzy_set,	triangular(	35.59	, *height[fuzzy_set]))
    print(fuzzy_set,	triangular(	20.45	, *height[fuzzy_set]))
    print(fuzzy_set,	triangular(	8.88	, *height[fuzzy_set]))
    print(fuzzy_set,	triangular(	15.26	, *height[fuzzy_set]))
    print(fuzzy_set,	triangular(	14.09	, *height[fuzzy_set]))
    print(fuzzy_set,	triangular(	26.65	, *height[fuzzy_set]))
    print(fuzzy_set,	triangular(	30.7729	, *height[fuzzy_set]))
    print(fuzzy_set,	triangular(	21.2117	, *height[fuzzy_set]))
    print(fuzzy_set,	triangular(	49.3727	, *height[fuzzy_set]))
    print(fuzzy_set,	triangular(	15.1248	, *height[fuzzy_set]))
    print(fuzzy_set,	triangular(	28.7502	, *height[fuzzy_set]))
    print(fuzzy_set,	triangular(	45.6196	, *height[fuzzy_set]))
    print(fuzzy_set,	triangular(	39.2134	, *height[fuzzy_set]))
    print(fuzzy_set,	triangular(	12.331	, *height[fuzzy_set]))
    print(fuzzy_set,	triangular(	39.9802	, *height[fuzzy_set]))
    print(fuzzy_set,	triangular(	46.6401	, *height[fuzzy_set]))
    print(fuzzy_set,	triangular(	45.9624	, *height[fuzzy_set]))
    print(fuzzy_set,	triangular(	50.6094	, *height[fuzzy_set]))
    print(fuzzy_set,	triangular(	10.2809	, *height[fuzzy_set]))
    print(fuzzy_set,	triangular(	74.7069	, *height[fuzzy_set]))
    print(fuzzy_set,	triangular(	27.1841	, *height[fuzzy_set]))
    print(fuzzy_set,	triangular(	68.5102	, *height[fuzzy_set]))
    print(fuzzy_set,	triangular(	31.2128	, *height[fuzzy_set]))
    print(fuzzy_set,	triangular(	20.092	, *height[fuzzy_set]))
    print(fuzzy_set,	triangular(	21.9033	, *height[fuzzy_set]))
    print(fuzzy_set,	triangular(	16.2247	, *height[fuzzy_set]))
    print(fuzzy_set,	triangular(	83.4821	, *height[fuzzy_set]))
    print(fuzzy_set,	triangular(	24.2998	, *height[fuzzy_set]))
    print(fuzzy_set,	triangular(	21.7863	, *height[fuzzy_set]))
    print(fuzzy_set,	triangular(	28.562	, *height[fuzzy_set]))
    print(fuzzy_set,	triangular(	35.891	, *height[fuzzy_set]))
    print(fuzzy_set,	triangular(	10.39	, *height[fuzzy_set]))
    print(fuzzy_set,	triangular(	15.145	, *height[fuzzy_set]))
    print(fuzzy_set,	triangular(	56.502	, *height[fuzzy_set]))
    print(fuzzy_set,	triangular(	24.846	, *height[fuzzy_set]))
    print(fuzzy_set,	triangular(	65.926	, *height[fuzzy_set]))
    print(fuzzy_set,	triangular(	6.633	, *height[fuzzy_set]))
    print(fuzzy_set,	triangular(	45.272	, *height[fuzzy_set]))
    print(fuzzy_set,	triangular(	7.85	, *height[fuzzy_set]))
    print(fuzzy_set,	triangular(	21.778	, *height[fuzzy_set]))
    print(fuzzy_set,	triangular(	13.74	, *height[fuzzy_set]))
    print(fuzzy_set,	triangular(	7.6476	, *height[fuzzy_set]))
    print(fuzzy_set,	triangular(	7.7529	, *height[fuzzy_set]))
    print(fuzzy_set,	triangular(	11.2406	, *height[fuzzy_set]))
    print(fuzzy_set,	triangular(	16.7353	, *height[fuzzy_set]))
    print(fuzzy_set,	triangular(	19.0826	, *height[fuzzy_set]))
    print(fuzzy_set,	triangular(	9.6994	, *height[fuzzy_set]))
    print(fuzzy_set,	triangular(	11.0816	, *height[fuzzy_set]))
    print(fuzzy_set,	triangular(	9.8648	, *height[fuzzy_set]))
    print(fuzzy_set,	triangular(	8.438	, *height[fuzzy_set]))
    print(fuzzy_set,	triangular(	32.58	, *height[fuzzy_set]))
    print(fuzzy_set,	triangular(	6.3339	, *height[fuzzy_set]))
    print(fuzzy_set,	triangular(	8.0163	, *height[fuzzy_set]))
    print(fuzzy_set,	triangular(	14.9037	, *height[fuzzy_set]))
    print(fuzzy_set,	triangular(	17.9973	, *height[fuzzy_set]))
    print(fuzzy_set,	triangular(	8.6874	, *height[fuzzy_set]))
    print(fuzzy_set,	triangular(	12.1905	, *height[fuzzy_set]))
    print(fuzzy_set,	triangular(	12.87	, *height[fuzzy_set]))
    print(fuzzy_set,	triangular(	13.08	, *height[fuzzy_set]))
    print(fuzzy_set,	triangular(	7.65	, *height[fuzzy_set]))
    print(fuzzy_set,	triangular(	18.16	, *height[fuzzy_set]))
    print(fuzzy_set,	triangular(	9.62	, *height[fuzzy_set]))
    print(fuzzy_set,	triangular(	21.78	, *height[fuzzy_set]))
    print(fuzzy_set,	triangular(	10.16	, *height[fuzzy_set]))
    print(fuzzy_set,	triangular(	9.8	, *height[fuzzy_set]))
    print(fuzzy_set,	triangular(	37.2234	, *height[fuzzy_set]))
    print(fuzzy_set,	triangular(	25.7816	, *height[fuzzy_set]))
    print(fuzzy_set,	triangular(	47.647	, *height[fuzzy_set]))
    print(fuzzy_set,	triangular(	44.7059	, *height[fuzzy_set]))
    print(fuzzy_set,	triangular(	17.022	, *height[fuzzy_set]))
    print(fuzzy_set,	triangular(	38.8066	, *height[fuzzy_set]))
    print(fuzzy_set,	triangular(	46.076	, *height[fuzzy_set]))
    print(fuzzy_set,	triangular(	19.0653	, *height[fuzzy_set]))
    print(fuzzy_set,	triangular(	12.2617	, *height[fuzzy_set]))
    print(fuzzy_set,	triangular(	26.5166	, *height[fuzzy_set]))
    print(fuzzy_set,	triangular(	15.5325	, *height[fuzzy_set]))
    print(fuzzy_set,	triangular(	70.8824	, *height[fuzzy_set]))
    print(fuzzy_set,	triangular(	18.1314	, *height[fuzzy_set]))
    print(fuzzy_set,	triangular(	22.8884	, *height[fuzzy_set]))
    print(fuzzy_set,	triangular(	31.0385	, *height[fuzzy_set]))
    print(fuzzy_set,	triangular(	31.6453	, *height[fuzzy_set]))
    print(fuzzy_set,	triangular(	29.2739	, *height[fuzzy_set]))
    print(fuzzy_set,	triangular(	42.3914	, *height[fuzzy_set]))
    print(fuzzy_set,	triangular(	37.843	, *height[fuzzy_set]))
    print(fuzzy_set,	triangular(	51.3387	, *height[fuzzy_set]))
    print(fuzzy_set,	triangular(	12.6757	, *height[fuzzy_set]))
    print(fuzzy_set,	triangular(	14.3224	, *height[fuzzy_set]))
    print(fuzzy_set,	triangular(	53.4997	, *height[fuzzy_set]))
    print(fuzzy_set,	triangular(	14.7485	, *height[fuzzy_set]))
    print(fuzzy_set,	triangular(	31.1233	, *height[fuzzy_set]))
    print(fuzzy_set,	triangular(	14.9084	, *height[fuzzy_set]))
    print(fuzzy_set,	triangular(	44.0217	, *height[fuzzy_set]))
    print(fuzzy_set,	triangular(	26.8081	, *height[fuzzy_set]))
    print(fuzzy_set,	triangular(	33.1612	, *height[fuzzy_set]))
    print(fuzzy_set,	triangular(	41.4064	, *height[fuzzy_set]))
    print(fuzzy_set,	triangular(	23.8479	, *height[fuzzy_set]))
    print(fuzzy_set,	triangular(	18.69	, *height[fuzzy_set]))
    print(fuzzy_set,	triangular(	17.87	, *height[fuzzy_set]))
    print(fuzzy_set,	triangular(	50.53	, *height[fuzzy_set]))
    print(fuzzy_set,	triangular(	89.27	, *height[fuzzy_set]))
    print(fuzzy_set,	triangular(	54.68	, *height[fuzzy_set]))
    print(fuzzy_set,	triangular(	12.45	, *height[fuzzy_set]))
    print(fuzzy_set,	triangular(	61.48	, *height[fuzzy_set]))
    print(fuzzy_set,	triangular(	24.96	, *height[fuzzy_set]))
    print(fuzzy_set,	triangular(	90.28	, *height[fuzzy_set]))


# %% [code]
