# Supplementary material for: Breast cancer disease classification using fuzzy-ID3 algorithm with FUZZYDBD method: automatic fuzzy database definition
Source: PeerJ Comput Sci. 2021 May 4;7:e427. doi: 10.7717/peerj-cs.427 (PMC8114800; doi:10.7717/peerj-cs.427)
Supplement: Supplemental Information 1 — To run the FID3 algorithm-FUZZYDBD: 1. Open id310fold.py (python language) 2. Make sure the dataset is w5.data/WBCDF1.data/coimbrafold5.data (according to the folder) id310fold.py is located in the FID3 file. Apply the w5.data/WBCDF1.data/coimbrafold5.data dataset located in the same FID3 file as it is the latest data that has already undergone data transformation into the linguistic format. All the instances have been shuffled well. [file peerj-cs-07-427-s001.zip › Coimbra/Fuzzificationdata/MCP.ipynb]

# %% [code]
import warnings
warnings.filterwarnings('ignore')
import numpy as np # numerical processing library
import matplotlib.pyplot as plt # chart library
%pylab inline

def triangular(x, a, b, c):
    return max( min( (x-a)/(b-a), (c-x)/(c-b) ), 0 )

# U variable represents the Universe of Discourse of numerical variable height

U = np.arange(-400,2000,0.5) # generates a sequence of number between 0 and 10, step 0.2

height = {
  'low': [-780.45544, 45.843, 872.1415],
  'medium': [45.843018, 872.1415, 1698.44],
  'high': [872.1415, 1698.44, 2524.7383],
 
}

plt.figure(figsize=(15,7))

lines = []

for fuzzy_set in height.keys():
  memberships = [ triangular(x, *height[fuzzy_set]) for x in U ]
  # plot the chart
  tmp, = plot(U, memberships, label=fuzzy_set)
  lines.append(tmp)

legend(handles=lines)
xlabel("Height")
ylabel("Membership value")

for fuzzy_set in height.keys():
    print(fuzzy_set,	triangular(	417.114	, *height[fuzzy_set]))
    print(fuzzy_set,	triangular(	468.786	, *height[fuzzy_set]))
    print(fuzzy_set,	triangular(	554.697	, *height[fuzzy_set]))
    print(fuzzy_set,	triangular(	928.22	, *height[fuzzy_set]))
    print(fuzzy_set,	triangular(	773.92	, *height[fuzzy_set]))
    print(fuzzy_set,	triangular(	530.41	, *height[fuzzy_set]))
    print(fuzzy_set,	triangular(	1256.083	, *height[fuzzy_set]))
    print(fuzzy_set,	triangular(	280.694	, *height[fuzzy_set]))
    print(fuzzy_set,	triangular(	136.855	, *height[fuzzy_set]))
    print(fuzzy_set,	triangular(	318.302	, *height[fuzzy_set]))
    print(fuzzy_set,	triangular(	354.6	, *height[fuzzy_set]))
    print(fuzzy_set,	triangular(	174.8	, *height[fuzzy_set]))
    print(fuzzy_set,	triangular(	313.73	, *height[fuzzy_set]))
    print(fuzzy_set,	triangular(	632.22	, *height[fuzzy_set]))
    print(fuzzy_set,	triangular(	165.02	, *height[fuzzy_set]))
    print(fuzzy_set,	triangular(	63.61	, *height[fuzzy_set]))
    print(fuzzy_set,	triangular(	191.72	, *height[fuzzy_set]))
    print(fuzzy_set,	triangular(	444.395	, *height[fuzzy_set]))
    print(fuzzy_set,	triangular(	252.449	, *height[fuzzy_set]))
    print(fuzzy_set,	triangular(	588.46	, *height[fuzzy_set]))
    print(fuzzy_set,	triangular(	534.224	, *height[fuzzy_set]))
    print(fuzzy_set,	triangular(	572.783	, *height[fuzzy_set]))
    print(fuzzy_set,	triangular(	904.981	, *height[fuzzy_set]))
    print(fuzzy_set,	triangular(	733.797	, *height[fuzzy_set]))
    print(fuzzy_set,	triangular(	1227.91	, *height[fuzzy_set]))
    print(fuzzy_set,	triangular(	586.173	, *height[fuzzy_set]))
    print(fuzzy_set,	triangular(	887.16	, *height[fuzzy_set]))
    print(fuzzy_set,	triangular(	1102.11	, *height[fuzzy_set]))
    print(fuzzy_set,	triangular(	667.928	, *height[fuzzy_set]))
    print(fuzzy_set,	triangular(	581.313	, *height[fuzzy_set]))
    print(fuzzy_set,	triangular(	864.968	, *height[fuzzy_set]))
    print(fuzzy_set,	triangular(	695.754	, *height[fuzzy_set]))
    print(fuzzy_set,	triangular(	358.624	, *height[fuzzy_set]))
    print(fuzzy_set,	triangular(	960.246	, *height[fuzzy_set]))
    print(fuzzy_set,	triangular(	473.859	, *height[fuzzy_set]))
    print(fuzzy_set,	triangular(	585.307	, *height[fuzzy_set]))
    print(fuzzy_set,	triangular(	634.602	, *height[fuzzy_set]))
    print(fuzzy_set,	triangular(	263.499	, *height[fuzzy_set]))
    print(fuzzy_set,	triangular(	378.996	, *height[fuzzy_set]))
    print(fuzzy_set,	triangular(	618.272	, *height[fuzzy_set]))
    print(fuzzy_set,	triangular(	698.789	, *height[fuzzy_set]))
    print(fuzzy_set,	triangular(	377.227	, *height[fuzzy_set]))
    print(fuzzy_set,	triangular(	335.393	, *height[fuzzy_set]))
    print(fuzzy_set,	triangular(	270.142	, *height[fuzzy_set]))
    print(fuzzy_set,	triangular(	200.976	, *height[fuzzy_set]))
    print(fuzzy_set,	triangular(	225.88	, *height[fuzzy_set]))
    print(fuzzy_set,	triangular(	206.802	, *height[fuzzy_set]))
    print(fuzzy_set,	triangular(	209.749	, *height[fuzzy_set]))
    print(fuzzy_set,	triangular(	215.769	, *height[fuzzy_set]))
    print(fuzzy_set,	triangular(	232.006	, *height[fuzzy_set]))
    print(fuzzy_set,	triangular(	45.843	, *height[fuzzy_set]))
    print(fuzzy_set,	triangular(	488.829	, *height[fuzzy_set]))
    print(fuzzy_set,	triangular(	552.444	, *height[fuzzy_set]))
    print(fuzzy_set,	triangular(	382.955	, *height[fuzzy_set]))
    print(fuzzy_set,	triangular(	573.63	, *height[fuzzy_set]))
    print(fuzzy_set,	triangular(	481.949	, *height[fuzzy_set]))
    print(fuzzy_set,	triangular(	321.919	, *height[fuzzy_set]))
    print(fuzzy_set,	triangular(	448.799	, *height[fuzzy_set]))
    print(fuzzy_set,	triangular(	90.6	, *height[fuzzy_set]))
    print(fuzzy_set,	triangular(	703.973	, *height[fuzzy_set]))
    print(fuzzy_set,	triangular(	199.055	, *height[fuzzy_set]))
    print(fuzzy_set,	triangular(	713.239	, *height[fuzzy_set]))
    print(fuzzy_set,	triangular(	737.672	, *height[fuzzy_set]))
    print(fuzzy_set,	triangular(	359.232	, *height[fuzzy_set]))
    print(fuzzy_set,	triangular(	355.31	, *height[fuzzy_set]))
    print(fuzzy_set,	triangular(	518.586	, *height[fuzzy_set]))
    print(fuzzy_set,	triangular(	635.049	, *height[fuzzy_set]))
    print(fuzzy_set,	triangular(	395.976	, *height[fuzzy_set]))
    print(fuzzy_set,	triangular(	301.21	, *height[fuzzy_set]))
    print(fuzzy_set,	triangular(	220.66	, *height[fuzzy_set]))
    print(fuzzy_set,	triangular(	193.87	, *height[fuzzy_set]))
    print(fuzzy_set,	triangular(	244.75	, *height[fuzzy_set]))
    print(fuzzy_set,	triangular(	513.66	, *height[fuzzy_set]))
    print(fuzzy_set,	triangular(	195.94	, *height[fuzzy_set]))
    print(fuzzy_set,	triangular(	312	, *height[fuzzy_set]))
    print(fuzzy_set,	triangular(	806.724	, *height[fuzzy_set]))
    print(fuzzy_set,	triangular(	483.377	, *height[fuzzy_set]))
    print(fuzzy_set,	triangular(	775.322	, *height[fuzzy_set]))
    print(fuzzy_set,	triangular(	1698.44	, *height[fuzzy_set]))
    print(fuzzy_set,	triangular(	783.796	, *height[fuzzy_set]))
    print(fuzzy_set,	triangular(	910.489	, *height[fuzzy_set]))
    print(fuzzy_set,	triangular(	426.175	, *height[fuzzy_set]))
    print(fuzzy_set,	triangular(	738.034	, *height[fuzzy_set]))
    print(fuzzy_set,	triangular(	799.898	, *height[fuzzy_set]))
    print(fuzzy_set,	triangular(	1041.843	, *height[fuzzy_set]))
    print(fuzzy_set,	triangular(	1698.44	, *height[fuzzy_set]))
    print(fuzzy_set,	triangular(	1698.44	, *height[fuzzy_set]))
    print(fuzzy_set,	triangular(	1078.359	, *height[fuzzy_set]))
    print(fuzzy_set,	triangular(	1698.44	, *height[fuzzy_set]))
    print(fuzzy_set,	triangular(	923.886	, *height[fuzzy_set]))
    print(fuzzy_set,	triangular(	638.261	, *height[fuzzy_set]))
    print(fuzzy_set,	triangular(	994.316	, *height[fuzzy_set]))
    print(fuzzy_set,	triangular(	764.667	, *height[fuzzy_set]))
    print(fuzzy_set,	triangular(	656.393	, *height[fuzzy_set]))
    print(fuzzy_set,	triangular(	396.021	, *height[fuzzy_set]))
    print(fuzzy_set,	triangular(	602.486	, *height[fuzzy_set]))
    print(fuzzy_set,	triangular(	407.206	, *height[fuzzy_set]))
    print(fuzzy_set,	triangular(	293.123	, *height[fuzzy_set]))
    print(fuzzy_set,	triangular(	256.001	, *height[fuzzy_set]))
    print(fuzzy_set,	triangular(	353.568	, *height[fuzzy_set]))
    print(fuzzy_set,	triangular(	572.401	, *height[fuzzy_set]))
    print(fuzzy_set,	triangular(	269.487	, *height[fuzzy_set]))
    print(fuzzy_set,	triangular(	396.648	, *height[fuzzy_set]))
    print(fuzzy_set,	triangular(	232.018	, *height[fuzzy_set]))
    print(fuzzy_set,	triangular(	655.834	, *height[fuzzy_set]))
    print(fuzzy_set,	triangular(	788.902	, *height[fuzzy_set]))
    print(fuzzy_set,	triangular(	621.273	, *height[fuzzy_set]))
    print(fuzzy_set,	triangular(	209.19	, *height[fuzzy_set]))
    print(fuzzy_set,	triangular(	198.4	, *height[fuzzy_set]))
    print(fuzzy_set,	triangular(	99.45	, *height[fuzzy_set]))
    print(fuzzy_set,	triangular(	218.28	, *height[fuzzy_set]))
    print(fuzzy_set,	triangular(	268.23	, *height[fuzzy_set]))
    print(fuzzy_set,	triangular(	330.16	, *height[fuzzy_set]))
    print(fuzzy_set,	triangular(	314.05	, *height[fuzzy_set]))
    print(fuzzy_set,	triangular(	392.46	, *height[fuzzy_set]))
    print(fuzzy_set,	triangular(	90.09	, *height[fuzzy_set]))


# %% [code]
