# Supplementary material for: Breast cancer disease classification using fuzzy-ID3 algorithm with FUZZYDBD method: automatic fuzzy database definition
Source: PeerJ Comput Sci. 2021 May 4;7:e427. doi: 10.7717/peerj-cs.427 (PMC8114800; doi:10.7717/peerj-cs.427)
Supplement: Supplemental Information 1 — To run the FID3 algorithm-FUZZYDBD: 1. Open id310fold.py (python language) 2. Make sure the dataset is w5.data/WBCDF1.data/coimbrafold5.data (according to the folder) id310fold.py is located in the FID3 file. Apply the w5.data/WBCDF1.data/coimbrafold5.data dataset located in the same FID3 file as it is the latest data that has already undergone data transformation into the linguistic format. All the instances have been shuffled well. [file peerj-cs-07-427-s001.zip › Coimbra/Fuzzificationdata/Resistin.ipynb]

# %% [code]
import warnings
warnings.filterwarnings('ignore')
import numpy as np # numerical processing library
import matplotlib.pyplot as plt # chart library
%pylab inline

def triangular(x, a, b, c):
    return max( min( (x-a)/(b-a), (c-x)/(c-b) ), 0 )

# U variable represents the Universe of Discourse of numerical variable height

U = np.arange(-10,125,0.5) # generates a sequence of number between 0 and 10, step 0.2

height = {
  'low': [-36.235, 3.21, 42.655],
  'medium': [3.209999, 42.655, 82.1],
  'high': [42.655, 82.1, 121.545],
}

plt.figure(figsize=(15,7))

lines = []

for fuzzy_set in height.keys():
  memberships = [ triangular(x, *height[fuzzy_set]) for x in U ]
  # plot the chart
  tmp, = plot(U, memberships, label=fuzzy_set)
  lines.append(tmp)

legend(handles=lines)
xlabel("Height")
ylabel("Membership value")

for fuzzy_set in height.keys():
    print(fuzzy_set,	triangular(	7.99585	, *height[fuzzy_set]))
    print(fuzzy_set,	triangular(	4.06405	, *height[fuzzy_set]))
    print(fuzzy_set,	triangular(	9.27715	, *height[fuzzy_set]))
    print(fuzzy_set,	triangular(	12.766	, *height[fuzzy_set]))
    print(fuzzy_set,	triangular(	10.57635	, *height[fuzzy_set]))
    print(fuzzy_set,	triangular(	10.3176	, *height[fuzzy_set]))
    print(fuzzy_set,	triangular(	12.9361	, *height[fuzzy_set]))
    print(fuzzy_set,	triangular(	5.1042	, *height[fuzzy_set]))
    print(fuzzy_set,	triangular(	6.28445	, *height[fuzzy_set]))
    print(fuzzy_set,	triangular(	7.0913	, *height[fuzzy_set]))
    print(fuzzy_set,	triangular(	6.92	, *height[fuzzy_set]))
    print(fuzzy_set,	triangular(	4.58	, *height[fuzzy_set]))
    print(fuzzy_set,	triangular(	5.14	, *height[fuzzy_set]))
    print(fuzzy_set,	triangular(	6.85	, *height[fuzzy_set]))
    print(fuzzy_set,	triangular(	9.35	, *height[fuzzy_set]))
    print(fuzzy_set,	triangular(	7.64	, *height[fuzzy_set]))
    print(fuzzy_set,	triangular(	3.32	, *height[fuzzy_set]))
    print(fuzzy_set,	triangular(	13.68392	, *height[fuzzy_set]))
    print(fuzzy_set,	triangular(	6.70188	, *height[fuzzy_set]))
    print(fuzzy_set,	triangular(	17.10223	, *height[fuzzy_set]))
    print(fuzzy_set,	triangular(	9.1539	, *height[fuzzy_set]))
    print(fuzzy_set,	triangular(	5.62592	, *height[fuzzy_set]))
    print(fuzzy_set,	triangular(	24.6033	, *height[fuzzy_set]))
    print(fuzzy_set,	triangular(	16.43706	, *height[fuzzy_set]))
    print(fuzzy_set,	triangular(	10.19299	, *height[fuzzy_set]))
    print(fuzzy_set,	triangular(	8.70448	, *height[fuzzy_set]))
    print(fuzzy_set,	triangular(	11.78388	, *height[fuzzy_set]))
    print(fuzzy_set,	triangular(	23.3819	, *height[fuzzy_set]))
    print(fuzzy_set,	triangular(	22.03703	, *height[fuzzy_set]))
    print(fuzzy_set,	triangular(	15.72187	, *height[fuzzy_set]))
    print(fuzzy_set,	triangular(	22.32024	, *height[fuzzy_set]))
    print(fuzzy_set,	triangular(	10.26309	, *height[fuzzy_set]))
    print(fuzzy_set,	triangular(	21.44366	, *height[fuzzy_set]))
    print(fuzzy_set,	triangular(	6.71026	, *height[fuzzy_set]))
    print(fuzzy_set,	triangular(	10.37518	, *height[fuzzy_set]))
    print(fuzzy_set,	triangular(	4.2075	, *height[fuzzy_set]))
    print(fuzzy_set,	triangular(	3.29175	, *height[fuzzy_set]))
    print(fuzzy_set,	triangular(	82.1	, *height[fuzzy_set]))
    print(fuzzy_set,	triangular(	20.2535	, *height[fuzzy_set]))
    print(fuzzy_set,	triangular(	17.2615	, *height[fuzzy_set]))
    print(fuzzy_set,	triangular(	8.04375	, *height[fuzzy_set]))
    print(fuzzy_set,	triangular(	8.4156	, *height[fuzzy_set]))
    print(fuzzy_set,	triangular(	7.5767	, *height[fuzzy_set]))
    print(fuzzy_set,	triangular(	11.78796	, *height[fuzzy_set]))
    print(fuzzy_set,	triangular(	4.2989	, *height[fuzzy_set]))
    print(fuzzy_set,	triangular(	6.7052	, *height[fuzzy_set]))
    print(fuzzy_set,	triangular(	4.49685	, *height[fuzzy_set]))
    print(fuzzy_set,	triangular(	4.6638	, *height[fuzzy_set]))
    print(fuzzy_set,	triangular(	4.53	, *height[fuzzy_set]))
    print(fuzzy_set,	triangular(	9.6135	, *height[fuzzy_set]))
    print(fuzzy_set,	triangular(	8.49395	, *height[fuzzy_set]))
    print(fuzzy_set,	triangular(	11.774	, *height[fuzzy_set]))
    print(fuzzy_set,	triangular(	23.03408	, *height[fuzzy_set]))
    print(fuzzy_set,	triangular(	28.0323	, *height[fuzzy_set]))
    print(fuzzy_set,	triangular(	23.1177	, *height[fuzzy_set]))
    print(fuzzy_set,	triangular(	12.06534	, *height[fuzzy_set]))
    print(fuzzy_set,	triangular(	17.37615	, *height[fuzzy_set]))
    print(fuzzy_set,	triangular(	13.74244	, *height[fuzzy_set]))
    print(fuzzy_set,	triangular(	5.57055	, *height[fuzzy_set]))
    print(fuzzy_set,	triangular(	10.69548	, *height[fuzzy_set]))
    print(fuzzy_set,	triangular(	15.73606	, *height[fuzzy_set]))
    print(fuzzy_set,	triangular(	15.69876	, *height[fuzzy_set]))
    print(fuzzy_set,	triangular(	22.94254	, *height[fuzzy_set]))
    print(fuzzy_set,	triangular(	11.55492	, *height[fuzzy_set]))
    print(fuzzy_set,	triangular(	8.2049	, *height[fuzzy_set]))
    print(fuzzy_set,	triangular(	5.2633	, *height[fuzzy_set]))
    print(fuzzy_set,	triangular(	10.34455	, *height[fuzzy_set]))
    print(fuzzy_set,	triangular(	13.91245	, *height[fuzzy_set]))
    print(fuzzy_set,	triangular(	13.56	, *height[fuzzy_set]))
    print(fuzzy_set,	triangular(	4.62	, *height[fuzzy_set]))
    print(fuzzy_set,	triangular(	7.84	, *height[fuzzy_set]))
    print(fuzzy_set,	triangular(	5.31	, *height[fuzzy_set]))
    print(fuzzy_set,	triangular(	3.21	, *height[fuzzy_set]))
    print(fuzzy_set,	triangular(	4.82	, *height[fuzzy_set]))
    print(fuzzy_set,	triangular(	5.68	, *height[fuzzy_set]))
    print(fuzzy_set,	triangular(	16.1	, *height[fuzzy_set]))
    print(fuzzy_set,	triangular(	7.16514	, *height[fuzzy_set]))
    print(fuzzy_set,	triangular(	38.6531	, *height[fuzzy_set]))
    print(fuzzy_set,	triangular(	24.3701	, *height[fuzzy_set]))
    print(fuzzy_set,	triangular(	27.8325	, *height[fuzzy_set]))
    print(fuzzy_set,	triangular(	31.6904	, *height[fuzzy_set]))
    print(fuzzy_set,	triangular(	29.5583	, *height[fuzzy_set]))
    print(fuzzy_set,	triangular(	10.15726	, *height[fuzzy_set]))
    print(fuzzy_set,	triangular(	42.7447	, *height[fuzzy_set]))
    print(fuzzy_set,	triangular(	53.6717	, *height[fuzzy_set]))
    print(fuzzy_set,	triangular(	19.46324	, *height[fuzzy_set]))
    print(fuzzy_set,	triangular(	16.11032	, *height[fuzzy_set]))
    print(fuzzy_set,	triangular(	55.2153	, *height[fuzzy_set]))
    print(fuzzy_set,	triangular(	53.6308	, *height[fuzzy_set]))
    print(fuzzy_set,	triangular(	13.97399	, *height[fuzzy_set]))
    print(fuzzy_set,	triangular(	17.55503	, *height[fuzzy_set]))
    print(fuzzy_set,	triangular(	19.94687	, *height[fuzzy_set]))
    print(fuzzy_set,	triangular(	24.24591	, *height[fuzzy_set]))
    print(fuzzy_set,	triangular(	5.768	, *height[fuzzy_set]))
    print(fuzzy_set,	triangular(	11.50005	, *height[fuzzy_set]))
    print(fuzzy_set,	triangular(	20.76801	, *height[fuzzy_set]))
    print(fuzzy_set,	triangular(	23.03306	, *height[fuzzy_set]))
    print(fuzzy_set,	triangular(	26.0136	, *height[fuzzy_set]))
    print(fuzzy_set,	triangular(	49.24184	, *height[fuzzy_set]))
    print(fuzzy_set,	triangular(	16.48508	, *height[fuzzy_set]))
    print(fuzzy_set,	triangular(	18.35574	, *height[fuzzy_set]))
    print(fuzzy_set,	triangular(	14.91922	, *height[fuzzy_set]))
    print(fuzzy_set,	triangular(	20.4685	, *height[fuzzy_set]))
    print(fuzzy_set,	triangular(	14.76966	, *height[fuzzy_set]))
    print(fuzzy_set,	triangular(	9.9542	, *height[fuzzy_set]))
    print(fuzzy_set,	triangular(	6.89235	, *height[fuzzy_set]))
    print(fuzzy_set,	triangular(	15.55625	, *height[fuzzy_set]))
    print(fuzzy_set,	triangular(	8.89	, *height[fuzzy_set]))
    print(fuzzy_set,	triangular(	4.19	, *height[fuzzy_set]))
    print(fuzzy_set,	triangular(	11.73	, *height[fuzzy_set]))
    print(fuzzy_set,	triangular(	5.06	, *height[fuzzy_set]))
    print(fuzzy_set,	triangular(	10.96	, *height[fuzzy_set]))
    print(fuzzy_set,	triangular(	7.32	, *height[fuzzy_set]))
    print(fuzzy_set,	triangular(	10.33	, *height[fuzzy_set]))
    print(fuzzy_set,	triangular(	3.27	, *height[fuzzy_set]))
    print(fuzzy_set,	triangular(	4.35	, *height[fuzzy_set]))


# %% [code]
