# Supplementary material for: Breast cancer disease classification using fuzzy-ID3 algorithm with FUZZYDBD method: automatic fuzzy database definition
Source: PeerJ Comput Sci. 2021 May 4;7:e427. doi: 10.7717/peerj-cs.427 (PMC8114800; doi:10.7717/peerj-cs.427)
Supplement: Supplemental Information 2 — To run the FID3 algorithm-FUZZYDBD: 1. Open id310fold.py (python language) 2. Make sure the dataset is w5.data/WBCDF1.data/coimbrafold5.data (according to the folder) id310fold.py is located in the FID3 file. Apply the w5.data/WBCDF1.data/coimbrafold5.data dataset located in the same FID3 file as it is the latest data that has already undergone data transformation into the linguistic format. All the instances have been shuffled well. [file peerj-cs-07-427-s002.zip › WBCD/FID3/Remove/results-1.txt]

----------------- Fold 1 --------------
Class benign: Precision = 91.667    Recall = 100.000    F1-Score = 95.652
Class malignant: Precision = 100.000    Recall = 84.000    F1-Score = 91.304
Average: Precision = 95.833    Recall = 92.000    F1-Score = 93.478   Accuracy = 94.203
Confusion Matrix: 
            benign  malignant
benign         44          4
malignant       0         21
----------------- Fold 2 --------------
Class benign: Precision = 97.727    Recall = 93.478    F1-Score = 95.556
Class malignant: Precision = 88.000    Recall = 95.652    F1-Score = 91.667
Average: Precision = 92.864    Recall = 94.565    F1-Score = 93.611   Accuracy = 94.203
Confusion Matrix: 
            benign  malignant
benign         43          1
malignant       3         22
----------------- Fold 3 --------------
Class benign: Precision = 97.826    Recall = 100.000    F1-Score = 98.901
Class malignant: Precision = 100.000    Recall = 95.833    F1-Score = 97.872
Average: Precision = 98.913    Recall = 97.917    F1-Score = 98.387   Accuracy = 98.551
Confusion Matrix: 
            benign  malignant
benign         45          1
malignant       0         23
----------------- Fold 4 --------------
Class benign: Precision = 100.000    Recall = 94.595    F1-Score = 97.222
Class malignant: Precision = 93.939    Recall = 100.000    F1-Score = 96.875
Average: Precision = 96.970    Recall = 97.297    F1-Score = 97.049   Accuracy = 97.059
Confusion Matrix: 
            benign  malignant
benign         35          0
malignant       2         31
----------------- Fold 5 --------------
Class benign: Precision = 95.918    Recall = 95.918    F1-Score = 95.918
Class malignant: Precision = 89.474    Recall = 89.474    F1-Score = 89.474
Average: Precision = 92.696    Recall = 92.696    F1-Score = 92.696   Accuracy = 94.118
Confusion Matrix: 
            benign  malignant
benign         47          2
malignant       2         17
----------------- Fold 6 --------------
Class benign: Precision = 95.349    Recall = 93.182    F1-Score = 94.253
Class malignant: Precision = 88.000    Recall = 91.667    F1-Score = 89.796
Average: Precision = 91.674    Recall = 92.424    F1-Score = 92.024   Accuracy = 92.647
Confusion Matrix: 
            benign  malignant
benign         41          2
malignant       3         22
----------------- Fold 7 --------------
Class benign: Precision = 90.196    Recall = 97.872    F1-Score = 93.878
Class malignant: Precision = 94.118    Recall = 76.190    F1-Score = 84.211
Average: Precision = 92.157    Recall = 87.031    F1-Score = 89.044   Accuracy = 91.176
Confusion Matrix: 
            benign  malignant
benign         46          5
malignant       1         16
----------------- Fold 8 --------------
Class benign: Precision = 95.918    Recall = 97.917    F1-Score = 96.907
Class malignant: Precision = 94.737    Recall = 90.000    F1-Score = 92.308
Average: Precision = 95.328    Recall = 93.958    F1-Score = 94.607   Accuracy = 95.588
Confusion Matrix: 
            benign  malignant
benign         47          2
malignant       1         18
----------------- Fold 9 --------------
Class benign: Precision = 97.297    Recall = 100.000    F1-Score = 98.630
Class malignant: Precision = 100.000    Recall = 96.875    F1-Score = 98.413
Average: Precision = 98.649    Recall = 98.438    F1-Score = 98.521   Accuracy = 98.529
Confusion Matrix: 
            benign  malignant
benign         36          1
malignant       0         31
----------------- Fold 10 --------------
Class benign: Precision = 93.878    Recall = 95.833    F1-Score = 94.845
Class malignant: Precision = 89.474    Recall = 85.000    F1-Score = 87.179
Average: Precision = 91.676    Recall = 90.417    F1-Score = 91.012   Accuracy = 92.647
Confusion Matrix: 
            benign  malignant
benign         46          3
malignant       2         17

----------- Overall Metrics --------------
Class benign: Precision = 95.344    Recall = 96.847    F1-Score = 96.089
Class malignant: Precision = 93.966    Recall = 91.213    F1-Score = 92.569
Average: Precision = 94.655    Recall = 94.030    F1-Score = 94.329   Accuracy = 94.876
Confusion Matrix: 
            benign  malignant
benign        430         21
malignant      14        218
