# Supplementary material for: Breast cancer disease classification using fuzzy-ID3 algorithm with FUZZYDBD method: automatic fuzzy database definition
Source: PeerJ Comput Sci. 2021 May 4;7:e427. doi: 10.7717/peerj-cs.427 (PMC8114800; doi:10.7717/peerj-cs.427)
Supplement: Supplemental Information 2 — To run the FID3 algorithm-FUZZYDBD: 1. Open id310fold.py (python language) 2. Make sure the dataset is w5.data/WBCDF1.data/coimbrafold5.data (according to the folder) id310fold.py is located in the FID3 file. Apply the w5.data/WBCDF1.data/coimbrafold5.data dataset located in the same FID3 file as it is the latest data that has already undergone data transformation into the linguistic format. All the instances have been shuffled well. [file peerj-cs-07-427-s002.zip › WBCD/FID3/Remove/results-10.txt]

----------------- Fold 1 --------------
Class benign: Precision = 91.304    Recall = 95.455    F1-Score = 93.333
Class malignant: Precision = 91.304    Recall = 84.000    F1-Score = 87.500
Average: Precision = 91.304    Recall = 89.727    F1-Score = 90.417   Accuracy = 91.304
Confusion Matrix: 
            benign  malignant
benign         42          4
malignant       2         21
----------------- Fold 2 --------------
Class benign: Precision = 93.750    Recall = 91.837    F1-Score = 92.784
Class malignant: Precision = 80.952    Recall = 85.000    F1-Score = 82.927
Average: Precision = 87.351    Recall = 88.418    F1-Score = 87.855   Accuracy = 89.855
Confusion Matrix: 
            benign  malignant
benign         45          3
malignant       4         17
----------------- Fold 3 --------------
Class benign: Precision = 85.417    Recall = 100.000    F1-Score = 92.135
Class malignant: Precision = 100.000    Recall = 75.000    F1-Score = 85.714
Average: Precision = 92.708    Recall = 87.500    F1-Score = 88.925   Accuracy = 89.855
Confusion Matrix: 
            benign  malignant
benign         41          7
malignant       0         21
----------------- Fold 4 --------------
Class benign: Precision = 96.078    Recall = 100.000    F1-Score = 98.000
Class malignant: Precision = 100.000    Recall = 89.474    F1-Score = 94.444
Average: Precision = 98.039    Recall = 94.737    F1-Score = 96.222   Accuracy = 97.059
Confusion Matrix: 
            benign  malignant
benign         49          2
malignant       0         17
----------------- Fold 5 --------------
Class benign: Precision = 97.778    Recall = 97.778    F1-Score = 97.778
Class malignant: Precision = 95.652    Recall = 95.652    F1-Score = 95.652
Average: Precision = 96.715    Recall = 96.715    F1-Score = 96.715   Accuracy = 97.059
Confusion Matrix: 
            benign  malignant
benign         44          1
malignant       1         22
----------------- Fold 6 --------------
Class benign: Precision = 95.000    Recall = 90.476    F1-Score = 92.683
Class malignant: Precision = 85.714    Recall = 92.308    F1-Score = 88.889
Average: Precision = 90.357    Recall = 91.392    F1-Score = 90.786   Accuracy = 91.176
Confusion Matrix: 
            benign  malignant
benign         38          2
malignant       4         24
----------------- Fold 7 --------------
Class benign: Precision = 93.478    Recall = 95.556    F1-Score = 94.505
Class malignant: Precision = 90.909    Recall = 86.957    F1-Score = 88.889
Average: Precision = 92.194    Recall = 91.256    F1-Score = 91.697   Accuracy = 92.647
Confusion Matrix: 
            benign  malignant
benign         43          3
malignant       2         20
----------------- Fold 8 --------------
Class benign: Precision = 95.238    Recall = 95.238    F1-Score = 95.238
Class malignant: Precision = 92.308    Recall = 92.308    F1-Score = 92.308
Average: Precision = 93.773    Recall = 93.773    F1-Score = 93.773   Accuracy = 94.118
Confusion Matrix: 
            benign  malignant
benign         40          2
malignant       2         24
----------------- Fold 9 --------------
Class benign: Precision = 91.837    Recall = 100.000    F1-Score = 95.745
Class malignant: Precision = 100.000    Recall = 82.609    F1-Score = 90.476
Average: Precision = 95.918    Recall = 91.304    F1-Score = 93.110   Accuracy = 94.118
Confusion Matrix: 
            benign  malignant
benign         45          4
malignant       0         19
----------------- Fold 10 --------------
Class benign: Precision = 95.455    Recall = 100.000    F1-Score = 97.674
Class malignant: Precision = 100.000    Recall = 92.308    F1-Score = 96.000
Average: Precision = 97.727    Recall = 96.154    F1-Score = 96.837   Accuracy = 97.059
Confusion Matrix: 
            benign  malignant
benign         42          2
malignant       0         24

----------- Overall Metrics --------------
Class benign: Precision = 93.464    Recall = 96.622    F1-Score = 95.017
Class malignant: Precision = 93.304    Recall = 87.448    F1-Score = 90.281
Average: Precision = 93.384    Recall = 92.035    F1-Score = 92.649   Accuracy = 93.411
Confusion Matrix: 
            benign  malignant
benign        429         30
malignant      15        209
