# Supplementary material for: Breast cancer disease classification using fuzzy-ID3 algorithm with FUZZYDBD method: automatic fuzzy database definition
Source: PeerJ Comput Sci. 2021 May 4;7:e427. doi: 10.7717/peerj-cs.427 (PMC8114800; doi:10.7717/peerj-cs.427)
Supplement: Supplemental Information 2 — To run the FID3 algorithm-FUZZYDBD: 1. Open id310fold.py (python language) 2. Make sure the dataset is w5.data/WBCDF1.data/coimbrafold5.data (according to the folder) id310fold.py is located in the FID3 file. Apply the w5.data/WBCDF1.data/coimbrafold5.data dataset located in the same FID3 file as it is the latest data that has already undergone data transformation into the linguistic format. All the instances have been shuffled well. [file peerj-cs-07-427-s002.zip › WBCD/FID3/Remove/results-2.txt]

----------------- Fold 1 --------------
Class benign: Precision = 87.805    Recall = 97.297    F1-Score = 92.308
Class malignant: Precision = 96.429    Recall = 84.375    F1-Score = 90.000
Average: Precision = 92.117    Recall = 90.836    F1-Score = 91.154   Accuracy = 91.304
Confusion Matrix: 
            benign  malignant
benign         36          5
malignant       1         27
----------------- Fold 2 --------------
Class benign: Precision = 91.489    Recall = 95.556    F1-Score = 93.478
Class malignant: Precision = 90.909    Recall = 83.333    F1-Score = 86.957
Average: Precision = 91.199    Recall = 89.444    F1-Score = 90.217   Accuracy = 91.304
Confusion Matrix: 
            benign  malignant
benign         43          4
malignant       2         20
----------------- Fold 3 --------------
Class benign: Precision = 100.000    Recall = 92.453    F1-Score = 96.078
Class malignant: Precision = 80.000    Recall = 100.000    F1-Score = 88.889
Average: Precision = 90.000    Recall = 96.226    F1-Score = 92.484   Accuracy = 94.203
Confusion Matrix: 
            benign  malignant
benign         49          0
malignant       4         16
----------------- Fold 4 --------------
Class benign: Precision = 95.918    Recall = 97.917    F1-Score = 96.907
Class malignant: Precision = 94.737    Recall = 90.000    F1-Score = 92.308
Average: Precision = 95.328    Recall = 93.958    F1-Score = 94.607   Accuracy = 95.588
Confusion Matrix: 
            benign  malignant
benign         47          2
malignant       1         18
----------------- Fold 5 --------------
Class benign: Precision = 97.959    Recall = 97.959    F1-Score = 97.959
Class malignant: Precision = 94.737    Recall = 94.737    F1-Score = 94.737
Average: Precision = 96.348    Recall = 96.348    F1-Score = 96.348   Accuracy = 97.059
Confusion Matrix: 
            benign  malignant
benign         48          1
malignant       1         18
----------------- Fold 6 --------------
Class benign: Precision = 95.122    Recall = 95.122    F1-Score = 95.122
Class malignant: Precision = 92.593    Recall = 92.593    F1-Score = 92.593
Average: Precision = 93.857    Recall = 93.857    F1-Score = 93.857   Accuracy = 94.118
Confusion Matrix: 
            benign  malignant
benign         39          2
malignant       2         25
----------------- Fold 7 --------------
Class benign: Precision = 95.745    Recall = 100.000    F1-Score = 97.826
Class malignant: Precision = 100.000    Recall = 91.304    F1-Score = 95.455
Average: Precision = 97.872    Recall = 95.652    F1-Score = 96.640   Accuracy = 97.059
Confusion Matrix: 
            benign  malignant
benign         45          2
malignant       0         21
----------------- Fold 8 --------------
Class benign: Precision = 92.683    Recall = 100.000    F1-Score = 96.203
Class malignant: Precision = 100.000    Recall = 90.000    F1-Score = 94.737
Average: Precision = 96.341    Recall = 95.000    F1-Score = 95.470   Accuracy = 95.588
Confusion Matrix: 
            benign  malignant
benign         38          3
malignant       0         27
----------------- Fold 9 --------------
Class benign: Precision = 94.118    Recall = 100.000    F1-Score = 96.970
Class malignant: Precision = 100.000    Recall = 85.000    F1-Score = 91.892
Average: Precision = 97.059    Recall = 92.500    F1-Score = 94.431   Accuracy = 95.588
Confusion Matrix: 
            benign  malignant
benign         48          3
malignant       0         17
----------------- Fold 10 --------------
Class benign: Precision = 92.857    Recall = 97.500    F1-Score = 95.122
Class malignant: Precision = 96.154    Recall = 89.286    F1-Score = 92.593
Average: Precision = 94.505    Recall = 93.393    F1-Score = 93.857   Accuracy = 94.118
Confusion Matrix: 
            benign  malignant
benign         39          3
malignant       1         25

----------- Overall Metrics --------------
Class benign: Precision = 94.530    Recall = 97.297    F1-Score = 95.893
Class malignant: Precision = 94.690    Recall = 89.540    F1-Score = 92.043
Average: Precision = 94.610    Recall = 93.419    F1-Score = 93.968   Accuracy = 94.583
Confusion Matrix: 
            benign  malignant
benign        432         25
malignant      12        214
