# Supplementary material for: Breast cancer disease classification using fuzzy-ID3 algorithm with FUZZYDBD method: automatic fuzzy database definition
Source: PeerJ Comput Sci. 2021 May 4;7:e427. doi: 10.7717/peerj-cs.427 (PMC8114800; doi:10.7717/peerj-cs.427)
Supplement: Supplemental Information 2 — To run the FID3 algorithm-FUZZYDBD: 1. Open id310fold.py (python language) 2. Make sure the dataset is w5.data/WBCDF1.data/coimbrafold5.data (according to the folder) id310fold.py is located in the FID3 file. Apply the w5.data/WBCDF1.data/coimbrafold5.data dataset located in the same FID3 file as it is the latest data that has already undergone data transformation into the linguistic format. All the instances have been shuffled well. [file peerj-cs-07-427-s002.zip › WBCD/FID3/Remove/results-3.txt]

----------------- Fold 1 --------------
Class benign: Precision = 89.583    Recall = 100.000    F1-Score = 94.505
Class malignant: Precision = 100.000    Recall = 80.769    F1-Score = 89.362
Average: Precision = 94.792    Recall = 90.385    F1-Score = 91.934   Accuracy = 92.754
Confusion Matrix: 
            benign  malignant
benign         43          5
malignant       0         21
----------------- Fold 2 --------------
Class benign: Precision = 91.667    Recall = 97.778    F1-Score = 94.624
Class malignant: Precision = 95.238    Recall = 83.333    F1-Score = 88.889
Average: Precision = 93.452    Recall = 90.556    F1-Score = 91.756   Accuracy = 92.754
Confusion Matrix: 
            benign  malignant
benign         44          4
malignant       1         20
----------------- Fold 3 --------------
Class benign: Precision = 95.745    Recall = 97.826    F1-Score = 96.774
Class malignant: Precision = 95.455    Recall = 91.304    F1-Score = 93.333
Average: Precision = 95.600    Recall = 94.565    F1-Score = 95.054   Accuracy = 95.652
Confusion Matrix: 
            benign  malignant
benign         45          2
malignant       1         21
----------------- Fold 4 --------------
Class benign: Precision = 95.238    Recall = 97.561    F1-Score = 96.386
Class malignant: Precision = 96.154    Recall = 92.593    F1-Score = 94.340
Average: Precision = 95.696    Recall = 95.077    F1-Score = 95.363   Accuracy = 95.588
Confusion Matrix: 
            benign  malignant
benign         40          2
malignant       1         25
----------------- Fold 5 --------------
Class benign: Precision = 93.478    Recall = 100.000    F1-Score = 96.629
Class malignant: Precision = 100.000    Recall = 88.000    F1-Score = 93.617
Average: Precision = 96.739    Recall = 94.000    F1-Score = 95.123   Accuracy = 95.588
Confusion Matrix: 
            benign  malignant
benign         43          3
malignant       0         22
----------------- Fold 6 --------------
Class benign: Precision = 92.683    Recall = 100.000    F1-Score = 96.203
Class malignant: Precision = 100.000    Recall = 90.000    F1-Score = 94.737
Average: Precision = 96.341    Recall = 95.000    F1-Score = 95.470   Accuracy = 95.588
Confusion Matrix: 
            benign  malignant
benign         38          3
malignant       0         27
----------------- Fold 7 --------------
Class benign: Precision = 95.455    Recall = 95.455    F1-Score = 95.455
Class malignant: Precision = 91.667    Recall = 91.667    F1-Score = 91.667
Average: Precision = 93.561    Recall = 93.561    F1-Score = 93.561   Accuracy = 94.118
Confusion Matrix: 
            benign  malignant
benign         42          2
malignant       2         22
----------------- Fold 8 --------------
Class benign: Precision = 98.039    Recall = 100.000    F1-Score = 99.010
Class malignant: Precision = 100.000    Recall = 94.444    F1-Score = 97.143
Average: Precision = 99.020    Recall = 97.222    F1-Score = 98.076   Accuracy = 98.529
Confusion Matrix: 
            benign  malignant
benign         50          1
malignant       0         17
----------------- Fold 9 --------------
Class benign: Precision = 97.727    Recall = 93.478    F1-Score = 95.556
Class malignant: Precision = 87.500    Recall = 95.455    F1-Score = 91.304
Average: Precision = 92.614    Recall = 94.466    F1-Score = 93.430   Accuracy = 94.118
Confusion Matrix: 
            benign  malignant
benign         43          1
malignant       3         21
----------------- Fold 10 --------------
Class benign: Precision = 95.556    Recall = 89.583    F1-Score = 92.473
Class malignant: Precision = 78.261    Recall = 90.000    F1-Score = 83.721
Average: Precision = 86.908    Recall = 89.792    F1-Score = 88.097   Accuracy = 89.706
Confusion Matrix: 
            benign  malignant
benign         43          2
malignant       5         18

----------- Overall Metrics --------------
Class benign: Precision = 94.518    Recall = 97.072    F1-Score = 95.778
Class malignant: Precision = 94.273    Recall = 89.540    F1-Score = 91.845
Average: Precision = 94.395    Recall = 93.306    F1-Score = 93.812   Accuracy = 94.436
Confusion Matrix: 
            benign  malignant
benign        431         25
malignant      13        214
