# Supplementary material for: Breast cancer disease classification using fuzzy-ID3 algorithm with FUZZYDBD method: automatic fuzzy database definition
Source: PeerJ Comput Sci. 2021 May 4;7:e427. doi: 10.7717/peerj-cs.427 (PMC8114800; doi:10.7717/peerj-cs.427)
Supplement: Supplemental Information 2 — To run the FID3 algorithm-FUZZYDBD: 1. Open id310fold.py (python language) 2. Make sure the dataset is w5.data/WBCDF1.data/coimbrafold5.data (according to the folder) id310fold.py is located in the FID3 file. Apply the w5.data/WBCDF1.data/coimbrafold5.data dataset located in the same FID3 file as it is the latest data that has already undergone data transformation into the linguistic format. All the instances have been shuffled well. [file peerj-cs-07-427-s002.zip › WBCD/FID3/Remove/results-4.txt]

----------------- Fold 1 --------------
Class benign: Precision = 97.727    Recall = 93.478    F1-Score = 95.556
Class malignant: Precision = 88.000    Recall = 95.652    F1-Score = 91.667
Average: Precision = 92.864    Recall = 94.565    F1-Score = 93.611   Accuracy = 94.203
Confusion Matrix: 
            benign  malignant
benign         43          1
malignant       3         22
----------------- Fold 2 --------------
Class benign: Precision = 90.476    Recall = 95.000    F1-Score = 92.683
Class malignant: Precision = 92.593    Recall = 86.207    F1-Score = 89.286
Average: Precision = 91.534    Recall = 90.603    F1-Score = 90.984   Accuracy = 91.304
Confusion Matrix: 
            benign  malignant
benign         38          4
malignant       2         25
----------------- Fold 3 --------------
Class benign: Precision = 93.478    Recall = 97.727    F1-Score = 95.556
Class malignant: Precision = 95.652    Recall = 88.000    F1-Score = 91.667
Average: Precision = 94.565    Recall = 92.864    F1-Score = 93.611   Accuracy = 94.203
Confusion Matrix: 
            benign  malignant
benign         43          3
malignant       1         22
----------------- Fold 4 --------------
Class benign: Precision = 94.872    Recall = 94.872    F1-Score = 94.872
Class malignant: Precision = 93.103    Recall = 93.103    F1-Score = 93.103
Average: Precision = 93.988    Recall = 93.988    F1-Score = 93.988   Accuracy = 94.118
Confusion Matrix: 
            benign  malignant
benign         37          2
malignant       2         27
----------------- Fold 5 --------------
Class benign: Precision = 93.478    Recall = 97.727    F1-Score = 95.556
Class malignant: Precision = 95.455    Recall = 87.500    F1-Score = 91.304
Average: Precision = 94.466    Recall = 92.614    F1-Score = 93.430   Accuracy = 94.118
Confusion Matrix: 
            benign  malignant
benign         43          3
malignant       1         21
----------------- Fold 6 --------------
Class benign: Precision = 94.000    Recall = 95.918    F1-Score = 94.949
Class malignant: Precision = 88.889    Recall = 84.211    F1-Score = 86.486
Average: Precision = 91.444    Recall = 90.064    F1-Score = 90.718   Accuracy = 92.647
Confusion Matrix: 
            benign  malignant
benign         47          3
malignant       2         16
----------------- Fold 7 --------------
Class benign: Precision = 95.238    Recall = 100.000    F1-Score = 97.561
Class malignant: Precision = 100.000    Recall = 92.857    F1-Score = 96.296
Average: Precision = 97.619    Recall = 96.429    F1-Score = 96.929   Accuracy = 97.059
Confusion Matrix: 
            benign  malignant
benign         40          2
malignant       0         26
----------------- Fold 8 --------------
Class benign: Precision = 88.636    Recall = 95.122    F1-Score = 91.765
Class malignant: Precision = 91.667    Recall = 81.481    F1-Score = 86.275
Average: Precision = 90.152    Recall = 88.302    F1-Score = 89.020   Accuracy = 89.706
Confusion Matrix: 
            benign  malignant
benign         39          5
malignant       2         22
----------------- Fold 9 --------------
Class benign: Precision = 98.000    Recall = 98.000    F1-Score = 98.000
Class malignant: Precision = 94.444    Recall = 94.444    F1-Score = 94.444
Average: Precision = 96.222    Recall = 96.222    F1-Score = 96.222   Accuracy = 97.059
Confusion Matrix: 
            benign  malignant
benign         49          1
malignant       1         17
----------------- Fold 10 --------------
Class benign: Precision = 97.917    Recall = 92.157    F1-Score = 94.949
Class malignant: Precision = 80.000    Recall = 94.118    F1-Score = 86.486
Average: Precision = 88.958    Recall = 93.137    F1-Score = 90.718   Accuracy = 92.647
Confusion Matrix: 
            benign  malignant
benign         47          1
malignant       4         16

----------- Overall Metrics --------------
Class benign: Precision = 94.457    Recall = 95.946    F1-Score = 95.196
Class malignant: Precision = 92.241    Recall = 89.540    F1-Score = 90.870
Average: Precision = 93.349    Recall = 92.743    F1-Score = 93.033   Accuracy = 93.704
Confusion Matrix: 
            benign  malignant
benign        426         25
malignant      18        214
