# Supplementary material for: Breast cancer disease classification using fuzzy-ID3 algorithm with FUZZYDBD method: automatic fuzzy database definition
Source: PeerJ Comput Sci. 2021 May 4;7:e427. doi: 10.7717/peerj-cs.427 (PMC8114800; doi:10.7717/peerj-cs.427)
Supplement: Supplemental Information 2 — To run the FID3 algorithm-FUZZYDBD: 1. Open id310fold.py (python language) 2. Make sure the dataset is w5.data/WBCDF1.data/coimbrafold5.data (according to the folder) id310fold.py is located in the FID3 file. Apply the w5.data/WBCDF1.data/coimbrafold5.data dataset located in the same FID3 file as it is the latest data that has already undergone data transformation into the linguistic format. All the instances have been shuffled well. [file peerj-cs-07-427-s002.zip › WBCD/FID3/Remove/results-5.txt]

----------------- Fold 1 --------------
Class benign: Precision = 95.652    Recall = 97.778    F1-Score = 96.703
Class malignant: Precision = 95.652    Recall = 91.667    F1-Score = 93.617
Average: Precision = 95.652    Recall = 94.722    F1-Score = 95.160   Accuracy = 95.652
Confusion Matrix: 
            benign  malignant
benign         44          2
malignant       1         22
----------------- Fold 2 --------------
Class benign: Precision = 93.023    Recall = 100.000    F1-Score = 96.386
Class malignant: Precision = 100.000    Recall = 89.655    F1-Score = 94.545
Average: Precision = 96.512    Recall = 94.828    F1-Score = 95.465   Accuracy = 95.652
Confusion Matrix: 
            benign  malignant
benign         40          3
malignant       0         26
----------------- Fold 3 --------------
Class benign: Precision = 88.095    Recall = 97.368    F1-Score = 92.500
Class malignant: Precision = 96.296    Recall = 83.871    F1-Score = 89.655
Average: Precision = 92.196    Recall = 90.620    F1-Score = 91.078   Accuracy = 91.304
Confusion Matrix: 
            benign  malignant
benign         37          5
malignant       1         26
----------------- Fold 4 --------------
Class benign: Precision = 92.593    Recall = 96.154    F1-Score = 94.340
Class malignant: Precision = 85.714    Recall = 75.000    F1-Score = 80.000
Average: Precision = 89.153    Recall = 85.577    F1-Score = 87.170   Accuracy = 91.176
Confusion Matrix: 
            benign  malignant
benign         50          4
malignant       2         12
----------------- Fold 5 --------------
Class benign: Precision = 95.918    Recall = 94.000    F1-Score = 94.949
Class malignant: Precision = 84.211    Recall = 88.889    F1-Score = 86.486
Average: Precision = 90.064    Recall = 91.444    F1-Score = 90.718   Accuracy = 92.647
Confusion Matrix: 
            benign  malignant
benign         47          2
malignant       3         16
----------------- Fold 6 --------------
Class benign: Precision = 100.000    Recall = 90.476    F1-Score = 95.000
Class malignant: Precision = 86.667    Recall = 100.000    F1-Score = 92.857
Average: Precision = 93.333    Recall = 95.238    F1-Score = 93.929   Accuracy = 94.118
Confusion Matrix: 
            benign  malignant
benign         38          0
malignant       4         26
----------------- Fold 7 --------------
Class benign: Precision = 97.619    Recall = 97.619    F1-Score = 97.619
Class malignant: Precision = 96.154    Recall = 96.154    F1-Score = 96.154
Average: Precision = 96.886    Recall = 96.886    F1-Score = 96.886   Accuracy = 97.059
Confusion Matrix: 
            benign  malignant
benign         41          1
malignant       1         25
----------------- Fold 8 --------------
Class benign: Precision = 95.556    Recall = 97.727    F1-Score = 96.629
Class malignant: Precision = 95.652    Recall = 91.667    F1-Score = 93.617
Average: Precision = 95.604    Recall = 94.697    F1-Score = 95.123   Accuracy = 95.588
Confusion Matrix: 
            benign  malignant
benign         43          2
malignant       1         22
----------------- Fold 9 --------------
Class benign: Precision = 97.917    Recall = 100.000    F1-Score = 98.947
Class malignant: Precision = 100.000    Recall = 95.238    F1-Score = 97.561
Average: Precision = 98.958    Recall = 97.619    F1-Score = 98.254   Accuracy = 98.529
Confusion Matrix: 
            benign  malignant
benign         47          1
malignant       0         20
----------------- Fold 10 --------------
Class benign: Precision = 95.556    Recall = 97.727    F1-Score = 96.629
Class malignant: Precision = 95.652    Recall = 91.667    F1-Score = 93.617
Average: Precision = 95.604    Recall = 94.697    F1-Score = 95.123   Accuracy = 95.588
Confusion Matrix: 
            benign  malignant
benign         43          2
malignant       1         22

----------- Overall Metrics --------------
Class benign: Precision = 95.133    Recall = 96.847    F1-Score = 95.982
Class malignant: Precision = 93.939    Recall = 90.795    F1-Score = 92.340
Average: Precision = 94.536    Recall = 93.821    F1-Score = 94.161   Accuracy = 94.729
Confusion Matrix: 
            benign  malignant
benign        430         22
malignant      14        217
