# Supplementary material for: Breast cancer disease classification using fuzzy-ID3 algorithm with FUZZYDBD method: automatic fuzzy database definition
Source: PeerJ Comput Sci. 2021 May 4;7:e427. doi: 10.7717/peerj-cs.427 (PMC8114800; doi:10.7717/peerj-cs.427)
Supplement: Supplemental Information 2 — To run the FID3 algorithm-FUZZYDBD: 1. Open id310fold.py (python language) 2. Make sure the dataset is w5.data/WBCDF1.data/coimbrafold5.data (according to the folder) id310fold.py is located in the FID3 file. Apply the w5.data/WBCDF1.data/coimbrafold5.data dataset located in the same FID3 file as it is the latest data that has already undergone data transformation into the linguistic format. All the instances have been shuffled well. [file peerj-cs-07-427-s002.zip › WBCD/FID3/Remove/results-6.txt]

----------------- Fold 1 --------------
Class benign: Precision = 100.000    Recall = 97.727    F1-Score = 98.851
Class malignant: Precision = 96.154    Recall = 100.000    F1-Score = 98.039
Average: Precision = 98.077    Recall = 98.864    F1-Score = 98.445   Accuracy = 98.551
Confusion Matrix: 
            benign  malignant
benign         43          0
malignant       1         25
----------------- Fold 2 --------------
Class benign: Precision = 86.275    Recall = 93.617    F1-Score = 89.796
Class malignant: Precision = 83.333    Recall = 68.182    F1-Score = 75.000
Average: Precision = 84.804    Recall = 80.899    F1-Score = 82.398   Accuracy = 85.507
Confusion Matrix: 
            benign  malignant
benign         44          7
malignant       3         15
----------------- Fold 3 --------------
Class benign: Precision = 94.286    Recall = 94.286    F1-Score = 94.286
Class malignant: Precision = 94.118    Recall = 94.118    F1-Score = 94.118
Average: Precision = 94.202    Recall = 94.202    F1-Score = 94.202   Accuracy = 94.203
Confusion Matrix: 
            benign  malignant
benign         33          2
malignant       2         32
----------------- Fold 4 --------------
Class benign: Precision = 97.872    Recall = 100.000    F1-Score = 98.925
Class malignant: Precision = 100.000    Recall = 95.455    F1-Score = 97.674
Average: Precision = 98.936    Recall = 97.727    F1-Score = 98.300   Accuracy = 98.529
Confusion Matrix: 
            benign  malignant
benign         46          1
malignant       0         21
----------------- Fold 5 --------------
Class benign: Precision = 88.095    Recall = 100.000    F1-Score = 93.671
Class malignant: Precision = 100.000    Recall = 83.871    F1-Score = 91.228
Average: Precision = 94.048    Recall = 91.935    F1-Score = 92.449   Accuracy = 92.647
Confusion Matrix: 
            benign  malignant
benign         37          5
malignant       0         26
----------------- Fold 6 --------------
Class benign: Precision = 97.778    Recall = 97.778    F1-Score = 97.778
Class malignant: Precision = 95.652    Recall = 95.652    F1-Score = 95.652
Average: Precision = 96.715    Recall = 96.715    F1-Score = 96.715   Accuracy = 97.059
Confusion Matrix: 
            benign  malignant
benign         44          1
malignant       1         22
----------------- Fold 7 --------------
Class benign: Precision = 93.478    Recall = 93.478    F1-Score = 93.478
Class malignant: Precision = 86.364    Recall = 86.364    F1-Score = 86.364
Average: Precision = 89.921    Recall = 89.921    F1-Score = 89.921   Accuracy = 91.176
Confusion Matrix: 
            benign  malignant
benign         43          3
malignant       3         19
----------------- Fold 8 --------------
Class benign: Precision = 100.000    Recall = 90.196    F1-Score = 94.845
Class malignant: Precision = 77.273    Recall = 100.000    F1-Score = 87.179
Average: Precision = 88.636    Recall = 95.098    F1-Score = 91.012   Accuracy = 92.647
Confusion Matrix: 
            benign  malignant
benign         46          0
malignant       5         17
----------------- Fold 9 --------------
Class benign: Precision = 97.959    Recall = 97.959    F1-Score = 97.959
Class malignant: Precision = 94.737    Recall = 94.737    F1-Score = 94.737
Average: Precision = 96.348    Recall = 96.348    F1-Score = 96.348   Accuracy = 97.059
Confusion Matrix: 
            benign  malignant
benign         48          1
malignant       1         18
----------------- Fold 10 --------------
Class benign: Precision = 97.619    Recall = 93.182    F1-Score = 95.349
Class malignant: Precision = 88.462    Recall = 95.833    F1-Score = 92.000
Average: Precision = 93.040    Recall = 94.508    F1-Score = 93.674   Accuracy = 94.118
Confusion Matrix: 
            benign  malignant
benign         41          1
malignant       3         23

----------- Overall Metrics --------------
Class benign: Precision = 95.291    Recall = 95.721    F1-Score = 95.506
Class malignant: Precision = 91.983    Recall = 91.213    F1-Score = 91.597
Average: Precision = 93.637    Recall = 93.467    F1-Score = 93.551   Accuracy = 94.143
Confusion Matrix: 
            benign  malignant
benign        425         21
malignant      19        218
