# Supplementary material for: Breast cancer disease classification using fuzzy-ID3 algorithm with FUZZYDBD method: automatic fuzzy database definition
Source: PeerJ Comput Sci. 2021 May 4;7:e427. doi: 10.7717/peerj-cs.427 (PMC8114800; doi:10.7717/peerj-cs.427)
Supplement: Supplemental Information 2 — To run the FID3 algorithm-FUZZYDBD: 1. Open id310fold.py (python language) 2. Make sure the dataset is w5.data/WBCDF1.data/coimbrafold5.data (according to the folder) id310fold.py is located in the FID3 file. Apply the w5.data/WBCDF1.data/coimbrafold5.data dataset located in the same FID3 file as it is the latest data that has already undergone data transformation into the linguistic format. All the instances have been shuffled well. [file peerj-cs-07-427-s002.zip › WBCD/FID3/Remove/results-7.txt]

----------------- Fold 1 --------------
Class benign: Precision = 96.154    Recall = 100.000    F1-Score = 98.039
Class malignant: Precision = 100.000    Recall = 89.474    F1-Score = 94.444
Average: Precision = 98.077    Recall = 94.737    F1-Score = 96.242   Accuracy = 97.101
Confusion Matrix: 
            benign  malignant
benign         50          2
malignant       0         17
----------------- Fold 2 --------------
Class benign: Precision = 94.000    Recall = 97.917    F1-Score = 95.918
Class malignant: Precision = 94.737    Recall = 85.714    F1-Score = 90.000
Average: Precision = 94.368    Recall = 91.815    F1-Score = 92.959   Accuracy = 94.203
Confusion Matrix: 
            benign  malignant
benign         47          3
malignant       1         18
----------------- Fold 3 --------------
Class benign: Precision = 94.000    Recall = 95.918    F1-Score = 94.949
Class malignant: Precision = 89.474    Recall = 85.000    F1-Score = 87.179
Average: Precision = 91.737    Recall = 90.459    F1-Score = 91.064   Accuracy = 92.754
Confusion Matrix: 
            benign  malignant
benign         47          3
malignant       2         17
----------------- Fold 4 --------------
Class benign: Precision = 89.130    Recall = 97.619    F1-Score = 93.182
Class malignant: Precision = 95.455    Recall = 80.769    F1-Score = 87.500
Average: Precision = 92.292    Recall = 89.194    F1-Score = 90.341   Accuracy = 91.176
Confusion Matrix: 
            benign  malignant
benign         41          5
malignant       1         21
----------------- Fold 5 --------------
Class benign: Precision = 97.727    Recall = 95.556    F1-Score = 96.629
Class malignant: Precision = 91.667    Recall = 95.652    F1-Score = 93.617
Average: Precision = 94.697    Recall = 95.604    F1-Score = 95.123   Accuracy = 95.588
Confusion Matrix: 
            benign  malignant
benign         43          1
malignant       2         22
----------------- Fold 6 --------------
Class benign: Precision = 95.238    Recall = 93.023    F1-Score = 94.118
Class malignant: Precision = 88.462    Recall = 92.000    F1-Score = 90.196
Average: Precision = 91.850    Recall = 92.512    F1-Score = 92.157   Accuracy = 92.647
Confusion Matrix: 
            benign  malignant
benign         40          2
malignant       3         23
----------------- Fold 7 --------------
Class benign: Precision = 97.674    Recall = 95.455    F1-Score = 96.552
Class malignant: Precision = 92.000    Recall = 95.833    F1-Score = 93.878
Average: Precision = 94.837    Recall = 95.644    F1-Score = 95.215   Accuracy = 95.588
Confusion Matrix: 
            benign  malignant
benign         42          1
malignant       2         23
----------------- Fold 8 --------------
Class benign: Precision = 92.157    Recall = 100.000    F1-Score = 95.918
Class malignant: Precision = 100.000    Recall = 80.952    F1-Score = 89.474
Average: Precision = 96.078    Recall = 90.476    F1-Score = 92.696   Accuracy = 94.118
Confusion Matrix: 
            benign  malignant
benign         47          4
malignant       0         17
----------------- Fold 9 --------------
Class benign: Precision = 95.122    Recall = 97.500    F1-Score = 96.296
Class malignant: Precision = 96.296    Recall = 92.857    F1-Score = 94.545
Average: Precision = 95.709    Recall = 95.179    F1-Score = 95.421   Accuracy = 95.588
Confusion Matrix: 
            benign  malignant
benign         39          2
malignant       1         26
----------------- Fold 10 --------------
Class benign: Precision = 91.892    Recall = 94.444    F1-Score = 93.151
Class malignant: Precision = 93.548    Recall = 90.625    F1-Score = 92.063
Average: Precision = 92.720    Recall = 92.535    F1-Score = 92.607   Accuracy = 92.647
Confusion Matrix: 
            benign  malignant
benign         34          3
malignant       2         29

----------- Overall Metrics --------------
Class benign: Precision = 94.298    Recall = 96.847    F1-Score = 95.556
Class malignant: Precision = 93.833    Recall = 89.121    F1-Score = 91.416
Average: Precision = 94.065    Recall = 92.984    F1-Score = 93.486   Accuracy = 94.143
Confusion Matrix: 
            benign  malignant
benign        430         26
malignant      14        213
