# Supplementary material for: Breast cancer disease classification using fuzzy-ID3 algorithm with FUZZYDBD method: automatic fuzzy database definition
Source: PeerJ Comput Sci. 2021 May 4;7:e427. doi: 10.7717/peerj-cs.427 (PMC8114800; doi:10.7717/peerj-cs.427)
Supplement: Supplemental Information 2 — To run the FID3 algorithm-FUZZYDBD: 1. Open id310fold.py (python language) 2. Make sure the dataset is w5.data/WBCDF1.data/coimbrafold5.data (according to the folder) id310fold.py is located in the FID3 file. Apply the w5.data/WBCDF1.data/coimbrafold5.data dataset located in the same FID3 file as it is the latest data that has already undergone data transformation into the linguistic format. All the instances have been shuffled well. [file peerj-cs-07-427-s002.zip › WBCD/FID3/Remove/results-8.txt]

----------------- Fold 1 --------------
Class benign: Precision = 97.778    Recall = 95.652    F1-Score = 96.703
Class malignant: Precision = 91.667    Recall = 95.652    F1-Score = 93.617
Average: Precision = 94.722    Recall = 95.652    F1-Score = 95.160   Accuracy = 95.652
Confusion Matrix: 
            benign  malignant
benign         44          1
malignant       2         22
----------------- Fold 2 --------------
Class benign: Precision = 93.182    Recall = 95.349    F1-Score = 94.253
Class malignant: Precision = 92.000    Recall = 88.462    F1-Score = 90.196
Average: Precision = 92.591    Recall = 91.905    F1-Score = 92.224   Accuracy = 92.754
Confusion Matrix: 
            benign  malignant
benign         41          3
malignant       2         23
----------------- Fold 3 --------------
Class benign: Precision = 95.745    Recall = 95.745    F1-Score = 95.745
Class malignant: Precision = 90.909    Recall = 90.909    F1-Score = 90.909
Average: Precision = 93.327    Recall = 93.327    F1-Score = 93.327   Accuracy = 94.203
Confusion Matrix: 
            benign  malignant
benign         45          2
malignant       2         20
----------------- Fold 4 --------------
Class benign: Precision = 97.778    Recall = 97.778    F1-Score = 97.778
Class malignant: Precision = 95.652    Recall = 95.652    F1-Score = 95.652
Average: Precision = 96.715    Recall = 96.715    F1-Score = 96.715   Accuracy = 97.059
Confusion Matrix: 
            benign  malignant
benign         44          1
malignant       1         22
----------------- Fold 5 --------------
Class benign: Precision = 95.000    Recall = 97.436    F1-Score = 96.203
Class malignant: Precision = 96.429    Recall = 93.103    F1-Score = 94.737
Average: Precision = 95.714    Recall = 95.270    F1-Score = 95.470   Accuracy = 95.588
Confusion Matrix: 
            benign  malignant
benign         38          2
malignant       1         27
----------------- Fold 6 --------------
Class benign: Precision = 97.959    Recall = 100.000    F1-Score = 98.969
Class malignant: Precision = 100.000    Recall = 95.000    F1-Score = 97.436
Average: Precision = 98.980    Recall = 97.500    F1-Score = 98.202   Accuracy = 98.529
Confusion Matrix: 
            benign  malignant
benign         48          1
malignant       0         19
----------------- Fold 7 --------------
Class benign: Precision = 91.304    Recall = 97.674    F1-Score = 94.382
Class malignant: Precision = 95.455    Recall = 84.000    F1-Score = 89.362
Average: Precision = 93.379    Recall = 90.837    F1-Score = 91.872   Accuracy = 92.647
Confusion Matrix: 
            benign  malignant
benign         42          4
malignant       1         21
----------------- Fold 8 --------------
Class benign: Precision = 93.750    Recall = 95.745    F1-Score = 94.737
Class malignant: Precision = 90.000    Recall = 85.714    F1-Score = 87.805
Average: Precision = 91.875    Recall = 90.729    F1-Score = 91.271   Accuracy = 92.647
Confusion Matrix: 
            benign  malignant
benign         45          3
malignant       2         18
----------------- Fold 9 --------------
Class benign: Precision = 95.455    Recall = 97.674    F1-Score = 96.552
Class malignant: Precision = 95.833    Recall = 92.000    F1-Score = 93.878
Average: Precision = 95.644    Recall = 94.837    F1-Score = 95.215   Accuracy = 95.588
Confusion Matrix: 
            benign  malignant
benign         42          2
malignant       1         23
----------------- Fold 10 --------------
Class benign: Precision = 95.349    Recall = 95.349    F1-Score = 95.349
Class malignant: Precision = 92.000    Recall = 92.000    F1-Score = 92.000
Average: Precision = 93.674    Recall = 93.674    F1-Score = 93.674   Accuracy = 94.118
Confusion Matrix: 
            benign  malignant
benign         41          2
malignant       2         23

----------- Overall Metrics --------------
Class benign: Precision = 95.344    Recall = 96.847    F1-Score = 96.089
Class malignant: Precision = 93.966    Recall = 91.213    F1-Score = 92.569
Average: Precision = 94.655    Recall = 94.030    F1-Score = 94.329   Accuracy = 94.876
Confusion Matrix: 
            benign  malignant
benign        430         21
malignant      14        218
