# Supplementary material for: Breast cancer disease classification using fuzzy-ID3 algorithm with FUZZYDBD method: automatic fuzzy database definition
Source: PeerJ Comput Sci. 2021 May 4;7:e427. doi: 10.7717/peerj-cs.427 (PMC8114800; doi:10.7717/peerj-cs.427)
Supplement: Supplemental Information 2 — To run the FID3 algorithm-FUZZYDBD: 1. Open id310fold.py (python language) 2. Make sure the dataset is w5.data/WBCDF1.data/coimbrafold5.data (according to the folder) id310fold.py is located in the FID3 file. Apply the w5.data/WBCDF1.data/coimbrafold5.data dataset located in the same FID3 file as it is the latest data that has already undergone data transformation into the linguistic format. All the instances have been shuffled well. [file peerj-cs-07-427-s002.zip › WBCD/FID3/Remove/results-9.txt]

----------------- Fold 1 --------------
Class benign: Precision = 97.872    Recall = 97.872    F1-Score = 97.872
Class malignant: Precision = 95.455    Recall = 95.455    F1-Score = 95.455
Average: Precision = 96.663    Recall = 96.663    F1-Score = 96.663   Accuracy = 97.101
Confusion Matrix: 
            benign  malignant
benign         46          1
malignant       1         21
----------------- Fold 2 --------------
Class benign: Precision = 97.959    Recall = 96.000    F1-Score = 96.970
Class malignant: Precision = 90.000    Recall = 94.737    F1-Score = 92.308
Average: Precision = 93.980    Recall = 95.368    F1-Score = 94.639   Accuracy = 95.652
Confusion Matrix: 
            benign  malignant
benign         48          1
malignant       2         18
----------------- Fold 3 --------------
Class benign: Precision = 94.545    Recall = 100.000    F1-Score = 97.196
Class malignant: Precision = 100.000    Recall = 82.353    F1-Score = 90.323
Average: Precision = 97.273    Recall = 91.176    F1-Score = 93.759   Accuracy = 95.652
Confusion Matrix: 
            benign  malignant
benign         52          3
malignant       0         14
----------------- Fold 4 --------------
Class benign: Precision = 92.500    Recall = 92.500    F1-Score = 92.500
Class malignant: Precision = 89.286    Recall = 89.286    F1-Score = 89.286
Average: Precision = 90.893    Recall = 90.893    F1-Score = 90.893   Accuracy = 91.176
Confusion Matrix: 
            benign  malignant
benign         37          3
malignant       3         25
----------------- Fold 5 --------------
Class benign: Precision = 89.130    Recall = 93.182    F1-Score = 91.111
Class malignant: Precision = 86.364    Recall = 79.167    F1-Score = 82.609
Average: Precision = 87.747    Recall = 86.174    F1-Score = 86.860   Accuracy = 88.235
Confusion Matrix: 
            benign  malignant
benign         41          5
malignant       3         19
----------------- Fold 6 --------------
Class benign: Precision = 92.500    Recall = 97.368    F1-Score = 94.872
Class malignant: Precision = 96.429    Recall = 90.000    F1-Score = 93.103
Average: Precision = 94.464    Recall = 93.684    F1-Score = 93.988   Accuracy = 94.118
Confusion Matrix: 
            benign  malignant
benign         37          3
malignant       1         27
----------------- Fold 7 --------------
Class benign: Precision = 97.297    Recall = 100.000    F1-Score = 98.630
Class malignant: Precision = 100.000    Recall = 96.875    F1-Score = 98.413
Average: Precision = 98.649    Recall = 98.438    F1-Score = 98.521   Accuracy = 98.529
Confusion Matrix: 
            benign  malignant
benign         36          1
malignant       0         31
----------------- Fold 8 --------------
Class benign: Precision = 95.652    Recall = 97.778    F1-Score = 96.703
Class malignant: Precision = 95.455    Recall = 91.304    F1-Score = 93.333
Average: Precision = 95.553    Recall = 94.541    F1-Score = 95.018   Accuracy = 95.588
Confusion Matrix: 
            benign  malignant
benign         44          2
malignant       1         21
----------------- Fold 9 --------------
Class benign: Precision = 93.750    Recall = 97.826    F1-Score = 95.745
Class malignant: Precision = 95.000    Recall = 86.364    F1-Score = 90.476
Average: Precision = 94.375    Recall = 92.095    F1-Score = 93.110   Accuracy = 94.118
Confusion Matrix: 
            benign  malignant
benign         45          3
malignant       1         19
----------------- Fold 10 --------------
Class benign: Precision = 97.826    Recall = 97.826    F1-Score = 97.826
Class malignant: Precision = 95.455    Recall = 95.455    F1-Score = 95.455
Average: Precision = 96.640    Recall = 96.640    F1-Score = 96.640   Accuracy = 97.059
Confusion Matrix: 
            benign  malignant
benign         45          1
malignant       1         21

----------- Overall Metrics --------------
Class benign: Precision = 94.934    Recall = 97.072    F1-Score = 95.991
Class malignant: Precision = 94.323    Recall = 90.377    F1-Score = 92.308
Average: Precision = 94.629    Recall = 93.724    F1-Score = 94.149   Accuracy = 94.729
Confusion Matrix: 
            benign  malignant
benign        431         23
malignant      13        216
