# Supplementary material for: Breast cancer disease classification using fuzzy-ID3 algorithm with FUZZYDBD method: automatic fuzzy database definition
Source: PeerJ Comput Sci. 2021 May 4;7:e427. doi: 10.7717/peerj-cs.427 (PMC8114800; doi:10.7717/peerj-cs.427)
Supplement: Supplemental Information 2 — To run the FID3 algorithm-FUZZYDBD: 1. Open id310fold.py (python language) 2. Make sure the dataset is w5.data/WBCDF1.data/coimbrafold5.data (according to the folder) id310fold.py is located in the FID3 file. Apply the w5.data/WBCDF1.data/coimbrafold5.data dataset located in the same FID3 file as it is the latest data that has already undergone data transformation into the linguistic format. All the instances have been shuffled well. [file peerj-cs-07-427-s002.zip › WBCD/FID3/Remove/WBCDF1.data]

1000025	Medium	Low	Low	Low	Low	Low	Low	Low	Low	benign
1002945	Medium	Medium	Medium	Medium	Medium	High	Low	Low	Low	benign
1015425	Low	Low	Low	Low	Low	Low	Low	Low	Low	benign
1016277	Medium	High	High	Low	Low	Medium	Low	Medium	Low	benign
1017023	Medium	Low	Low	Low	Low	Low	Low	Low	Low	benign
1017122	High	High	High	High	Medium	High	High	Medium	Low	malignant
1018099	Low	Low	Low	Low	Low	High	Low	Low	Low	benign
1018561	Low	Low	Low	Low	Low	Low	Low	Low	Low	benign
1033078	Low	Low	Low	Low	Low	Low	Low	Low	Medium	benign
1033078	Medium	Low	Low	Low	Low	Low	Low	Low	Low	benign
1035283	Low	Low	Low	Low	Low	Low	Low	Low	Low	benign
1036172	Low	Low	Low	Low	Low	Low	Low	Low	Low	benign
1041801	Medium	Low	Low	Low	Low	Low	Medium	Medium	Low	malignant
1043999	Low	Low	Low	Low	Low	Low	Low	Low	Low	benign
1044572	High	Medium	Medium	High	Medium	High	Medium	Medium	Medium	malignant
1047630	Medium	Medium	Medium	Medium	Medium	Low	Medium	Low	Low	malignant
1048672	Medium	Low	Low	Low	Low	Low	Low	Low	Low	benign
1049815	Medium	Low	Low	Low	Low	Low	Low	Low	Low	benign
1050670	High	Medium	Medium	Medium	Medium	High	Medium	Low	Low	malignant
1050718	Medium	Low	Low	Low	Low	Low	Low	Low	Low	benign
1054590	Medium	Low	Low	High	Medium	High	Medium	Medium	Medium	malignant
1054593	High	Medium	Medium	Low	Medium	Medium	Medium	High	Low	malignant
1056784	Low	Low	Low	Low	Low	Low	Low	Low	Low	benign
1059552	Low	Low	Low	Low	Low	Low	Low	Low	Low	benign
1065726	Medium	Low	Low	Medium	Low	Medium	Low	Medium	Low	malignant
1066373	Low	Low	Low	Low	Low	Low	Low	Low	Low	benign
1066979	Medium	Low	Low	Low	Low	Low	Low	Low	Low	benign
1067444	Low	Low	Low	Low	Low	Low	Low	Low	Low	benign
1070935	Low	Low	Low	Low	Low	Low	Low	Low	Low	benign
1070935	Low	Low	Low	Low	Low	Low	Low	Low	Low	benign
1071760	Low	Low	Low	Low	Low	Low	Low	Low	Low	benign
1072179	High	Medium	Medium	Low	High	Medium	Medium	Medium	Low	malignant
1074610	Low	Low	Low	Low	Low	Low	Low	Low	Low	benign
1075123	Low	Low	Low	Low	Low	Low	Low	Low	Low	benign
1079304	Low	Low	Low	Low	Low	Low	Low	Low	Low	benign
1080185	High	High	High	High	Medium	Low	High	High	Low	malignant
1081791	Medium	Low	Low	Low	Low	Low	Medium	Low	Low	benign
1084584	Medium	Medium	Medium	High	Low	High	Medium	Medium	Low	malignant
1091262	Low	Medium	Low	Low	Medium	Medium	Medium	Medium	Low	malignant
1099510	High	Medium	Low	Low	Low	Low	Medium	Medium	Low	malignant
1100524	Medium	High	High	Low	High	High	Medium	Low	Low	malignant
1102573	Medium	Medium	Medium	Medium	High	Low	Low	Low	Low	malignant
1103608	High	High	High	Medium	High	Low	High	High	Low	malignant
1103722	Low	Low	Low	Low	Low	Low	Low	Low	Low	benign
1105257	Low	Medium	Medium	Medium	Medium	High	Medium	High	Low	malignant
1105524	Low	Low	Low	Low	Low	Low	Low	Low	Low	benign
1106095	Medium	Low	Low	Low	Low	Low	Low	Low	Low	benign
1106829	Medium	High	Medium	Low	Medium	High	Low	High	Low	malignant
1108370	High	Medium	High	Low	Low	Low	Low	Low	Medium	malignant
1108449	Medium	Low	Low	Medium	Low	Medium	Low	Medium	Low	malignant
1110102	High	Low	Medium	Low	Low	Medium	Medium	High	Low	malignant
1110503	Medium	Medium	Medium	High	High	High	Medium	Low	Medium	malignant
1110524	High	Medium	Medium	Medium	High	High	Medium	Low	Low	malignant
1111249	High	Medium	Medium	Low	Medium	Medium	Low	Medium	Low	malignant
1112209	High	High	High	Low	Low	Medium	Low	High	Low	malignant
1113038	High	Low	Medium	Low	Medium	Low	Medium	Medium	Medium	malignant
1113483	Medium	Low	Low	Low	Medium	High	Medium	Low	Low	malignant
1113906	High	Medium	Medium	Low	Low	Low	Medium	Low	Low	malignant
1115282	Medium	Low	Medium	Medium	Low	Low	Medium	High	Low	malignant
1115293	Low	Low	Low	Low	Low	Low	Low	Low	Low	benign
1116116	High	High	High	Low	High	High	Low	Low	Low	malignant
1116132	Medium	Low	Medium	Low	Medium	Low	Low	High	Low	malignant
1116192	Low	Low	Low	Low	Low	Low	Low	Low	Low	benign
1116998	High	Medium	Low	Low	Low	Low	Medium	Low	High	malignant
1117152	Medium	Low	Low	Low	Low	Low	Low	Low	Low	benign
1118039	Medium	Low	Medium	Low	High	High	Medium	High	Low	malignant
1120559	High	Low	High	Low	Medium	High	High	High	High	malignant
1121732	Low	Low	Low	Low	Low	Low	Low	Low	Low	benign
1121919	Medium	Low	Low	Low	Low	Low	Low	Low	Low	benign
1123061	Medium	High	Low	High	High	Low	Medium	High	High	malignant
1124651	Low	Low	Low	Low	Low	Low	Medium	Low	Low	benign
1125035	High	Medium	Medium	High	Medium	High	Medium	High	Low	malignant
1126417	High	Medium	Medium	Low	Low	Medium	Low	Low	Low	malignant
1131294	Low	Low	Low	Low	Low	Low	Medium	Low	Low	benign
1132347	Low	Low	Medium	Low	Low	Low	Low	Low	Low	benign
1133041	Medium	Low	Low	Low	Low	Low	Low	Low	Low	benign
1133136	Low	Low	Low	Low	Low	Low	Low	Low	Low	benign
1136142	Low	Low	Low	Low	Low	Low	Low	Low	Low	benign
1137156	Low	Low	Low	Low	Low	Low	Medium	Low	Low	benign
1143978	Medium	Low	Low	Low	Low	Low	Low	Low	Low	benign
1143978	Medium	Low	Low	Low	Low	Low	Low	Low	Low	benign
1147044	Low	Low	Low	Low	Low	Low	Medium	Low	Low	benign
1147699	Low	Medium	Medium	High	High	High	Medium	High	Medium	malignant
1147748	Medium	High	Medium	Low	High	Medium	Medium	High	High	malignant
1148278	Low	Low	Medium	Medium	Medium	High	Medium	Medium	Low	malignant
1148873	Low	Medium	Medium	Medium	Medium	High	Medium	High	Low	malignant
1152331	Medium	Low	Low	Low	Low	Low	Low	Low	Low	benign
1155546	Low	Low	Low	Low	Low	Low	Low	Low	Low	benign
1156272	Low	Low	Low	Low	Low	Low	Low	Low	Low	benign
1156948	Low	Low	Low	Low	Low	Low	Low	Low	Low	benign
1157734	Medium	Low	Low	Low	Low	Low	Low	Low	Low	benign
1158247	Low	Low	Low	Low	Low	Low	Low	Low	Low	benign
1160476	Low	Low	Low	Low	Low	Low	Low	Low	Low	benign
1164066	Low	Low	Low	Low	Low	Low	Low	Low	Low	benign
1165297	Low	Low	Low	Low	Low	Low	Low	Low	Low	benign
1165790	Medium	Low	Low	Low	Low	Low	Low	Low	Low	benign
1165926	High	Medium	High	Low	High	Medium	Low	High	High	malignant
1166630	Medium	Medium	Medium	High	Medium	High	Medium	High	Medium	malignant
1166654	High	Low	Medium	Low	High	Medium	Low	High	Low	malignant
1167439	Low	Low	Medium	Medium	Low	Medium	Low	Medium	Low	malignant
1167471	Medium	Low	Low	Low	Low	Low	Low	Low	Low	benign
1168359	High	Low	Low	Low	Medium	Low	Medium	Low	Low	malignant
1168736	High	High	High	High	High	Low	High	High	High	malignant
1169049	Medium	Low	Medium	Medium	Low	Low	Low	Low	Medium	malignant
1170419	High	High	High	High	Low	High	Medium	Low	Low	malignant
1170420	Low	Medium	High	High	High	High	Medium	Medium	Low	malignant
1171710	Low	Low	Low	Low	Low	Low	Low	Low	Low	benign
1171710	Medium	Medium	Medium	Medium	Low	High	Medium	High	Low	malignant
1171795	Low	Low	Low	Low	Low	Low	Medium	Low	Low	benign
1171845	High	Medium	Medium	Low	Medium	High	Low	Low	Low	malignant
1172152	High	Low	Low	High	Low	High	Medium	Low	Low	malignant
1173216	High	High	High	Low	High	High	High	Low	Low	malignant
1173235	Low	Low	Low	Low	Low	Low	Low	Low	Low	benign
1173347	Low	Low	Low	Low	Low	Medium	Low	Low	Low	benign
1173347	High	Low	Low	Low	Low	Low	Low	Low	Low	benign
1173509	Medium	Medium	Medium	High	Medium	High	Medium	Medium	High	malignant
1173514	Low	Low	Low	Low	Medium	Low	Low	Low	Low	benign
1173681	Low	Low	Low	Low	Low	Low	Low	Low	Low	benign
1174057	Low	Low	Low	Low	Low	Low	Low	Low	Low	benign
1174057	Medium	Low	Low	Low	Low	Low	Low	Low	Low	benign
1174131	High	High	High	Low	High	High	Medium	Low	Low	malignant
1174428	Medium	Low	Medium	Low	High	High	Medium	Low	Low	malignant
1175937	Medium	Medium	Medium	Medium	High	Medium	High	High	Low	malignant
1176406	Low	Low	Low	Low	Low	Low	Low	Low	Low	benign
1176881	Medium	Medium	Low	Medium	Medium	High	Medium	Medium	Medium	malignant
1177027	Low	Low	Low	Low	Low	Low	Low	Low	Low	benign
1177399	High	Low	Medium	Medium	Medium	High	Low	Medium	Low	malignant
1177512	Low	Low	Low	Low	High	Low	Low	Low	Low	benign
1178580	Medium	Low	Low	Low	Low	Low	Low	Low	Low	benign
1179818	Low	Low	Low	Low	Low	Low	Low	Low	Low	benign
1180194	Medium	High	High	High	High	High	Low	Medium	Low	malignant
1180523	Low	Low	Low	Low	Low	Low	Low	Low	Low	benign
1180831	Low	Low	Low	Low	Low	Low	Low	Low	Low	benign
1181356	Medium	Low	Low	Low	Low	Low	Low	Low	Low	benign
1182404	Medium	Low	Low	Low	Low	Low	Low	Low	Low	benign
1182410	Low	Low	Low	Low	Low	Low	Low	Low	Low	benign
1183240	Medium	Low	Low	Low	Low	Low	Low	Low	Low	benign
1183516	Low	Low	Low	Low	Low	Low	Low	Low	Low	benign
1183911	Low	Low	Low	Low	Low	Low	Low	Low	Low	benign
1183983	High	Medium	Medium	Medium	Medium	Medium	Medium	Low	Low	malignant
1184184	Low	Low	Low	Low	Low	Medium	Low	Low	Low	benign
1184241	Low	Low	Low	Low	Low	Low	Low	Low	Low	benign
1185609	Low	Medium	Medium	Low	Medium	High	Medium	Low	Low	malignant
1185610	Low	Low	Low	Low	Low	Low	Low	Low	Low	benign
1187457	Low	Low	Low	Low	High	Low	Medium	High	Low	benign
1187805	High	High	Medium	Medium	High	High	Medium	High	Medium	malignant
1188472	Low	Low	Low	Low	Low	Low	Low	Low	Low	benign
1189266	Medium	Low	Medium	Low	Medium	High	Medium	Medium	Low	malignant
1189286	High	High	High	Medium	Medium	Medium	High	High	Low	malignant
1190394	Medium	Low	Low	Low	Low	Low	Low	Low	Low	benign
1190485	Low	Low	Low	Low	Low	Low	Low	Low	Low	benign
1192325	Medium	Medium	Medium	Medium	Low	High	Low	Low	Low	malignant
1193091	Low	Low	Low	Low	Low	Low	Low	Low	Low	benign
1193210	Low	Low	Low	Low	Low	Low	Low	Low	Low	benign
1196295	High	High	High	Low	Medium	High	Medium	High	Medium	malignant
1196915	High	Medium	Medium	Medium	Medium	High	Medium	Medium	Low	malignant
1197080	Medium	Low	Low	Low	Low	Low	Low	Low	Low	benign
1197270	Low	Low	Low	Low	Low	Low	Low	Low	Low	benign
1197440	Low	Low	Low	Low	Low	Low	Low	Low	Medium	benign
1197979	Medium	Low	Low	Low	Low	Low	Low	Low	Low	benign
1197993	Medium	Medium	Medium	High	High	High	Low	High	Low	malignant
1198128	High	High	High	High	Medium	Low	Low	Low	High	malignant
1198641	Low	Low	Low	Low	Low	Low	Low	Low	Low	benign
1199219	Low	Low	Low	Low	Low	Low	Low	Low	Low	benign
1199731	Low	Low	Low	Low	Low	Low	Low	Low	Low	benign
1199983	Low	Low	Low	Low	Low	Low	Low	Low	Low	benign
1200772	Low	Low	Low	Low	Low	Low	Low	Low	Low	benign
1200847	Medium	High	High	High	High	High	High	High	Medium	malignant
1200892	High	Medium	Medium	Medium	Low	High	Medium	Low	Low	malignant
1200952	Medium	High	Medium	Medium	High	High	Medium	Medium	Low	malignant
1201834	Low	Low	Low	Low	Low	Low	Low	Low	Low	benign
1201936	Medium	High	High	Low	High	Low	Medium	High	Low	malignant
1202125	Medium	Low	Low	Low	Low	Low	Low	Low	Low	benign
1202812	Medium	Low	Low	Low	Medium	High	Low	Low	Low	malignant
1203096	Low	Low	Low	Low	Low	Low	Low	Low	Low	benign
1204242	Low	Low	Low	Low	Low	Low	Low	Low	Low	benign
1204898	Medium	Low	Low	Low	Low	Low	Low	Low	Low	benign
1205138	Medium	High	High	High	Medium	High	Medium	High	Low	malignant
1205579	High	Medium	Medium	Medium	Medium	High	Medium	Low	Low	malignant
1206089	Low	Low	Low	Low	Low	Low	Low	Low	Low	benign
1206695	Low	Medium	High	Medium	Medium	High	Medium	High	Low	malignant
1206841	High	Medium	Medium	High	Medium	High	Medium	Medium	High	malignant
1207986	Medium	High	Medium	High	Medium	High	High	High	Low	malignant
1208301	Low	Low	Low	Low	Low	Low	Low	Low	Low	benign
1210963	High	High	High	High	Medium	High	Medium	High	Low	malignant
1211202	Medium	Medium	High	High	High	High	Medium	High	Low	malignant
1212232	Medium	Low	Low	Low	Low	Low	Low	Low	Low	benign
1212251	Low	Low	Low	Low	Low	Low	Low	Low	Low	benign
1212422	Low	Low	Low	Low	Low	Low	Low	Low	Low	benign
1212422	Medium	Low	Low	Low	Low	Low	Low	Low	Low	benign
1213375	High	Medium	Medium	Medium	Medium	Medium	Medium	High	Low	benign
1213383	Medium	Low	Low	Medium	Low	Low	Low	Low	Low	benign
1214092	Low	Low	Low	Low	Low	Low	Low	Low	Low	benign
1214556	Low	Low	Low	Low	Low	Low	Low	Low	Low	benign
1214966	High	Medium	Medium	Medium	Medium	High	Medium	High	Low	malignant
1216694	High	High	High	Medium	High	High	High	Low	Low	malignant
1216947	Low	Low	Low	Low	Low	Low	Low	Low	Low	benign
1217051	Medium	Low	Low	Low	Low	Low	Low	Low	Low	benign
1217264	Low	Low	Low	Low	Low	Low	Low	Low	Low	benign
1218105	Medium	High	High	High	Medium	High	Medium	High	Medium	malignant
1218741	High	High	High	Low	Medium	Medium	Low	Medium	Low	malignant
1218860	Low	Low	Low	Low	Low	Low	Low	Low	Low	benign
1218860	Low	Low	Low	Low	Low	Low	Low	Low	Low	benign
1219406	Medium	Low	Low	Low	Low	Low	Low	Low	Low	benign
1219525	High	High	High	High	Medium	High	High	High	Medium	malignant
1219859	High	High	High	High	Medium	High	Medium	Medium	Low	malignant
1220330	Low	Low	Low	Low	Low	Low	Low	Low	Low	benign
1221863	High	High	High	High	Medium	High	Medium	High	Medium	malignant
1222047	High	High	High	High	Low	High	High	Medium	Low	malignant
1222936	High	Medium	High	Medium	Medium	Medium	Medium	High	Low	malignant
1223282	Low	Low	Low	Low	Low	Low	Low	Low	Low	benign
1223426	Low	Low	Low	Low	Low	Low	Low	Low	Low	benign
1223793	Medium	High	Medium	Medium	Medium	Medium	High	High	Low	malignant
1223967	Medium	Low	Low	Low	Low	Low	Low	Low	Low	benign
1224329	Low	Low	Low	Low	Low	Low	Low	Low	Low	benign
1225799	High	Medium	Medium	Low	High	High	High	High	Low	malignant
1226012	Medium	Low	Low	Low	Low	Medium	Low	Low	Low	malignant
1226612	Medium	Medium	Medium	Low	Low	High	Medium	Medium	Low	malignant
1227210	High	Medium	Medium	Medium	Low	High	Medium	High	Low	malignant
1227244	Low	Low	Low	Low	Low	Low	Low	Low	Low	benign
1227481	High	Medium	Medium	Medium	Medium	High	High	High	Low	malignant
1228152	High	High	High	Medium	Low	Medium	Medium	Medium	Low	malignant
1228311	Low	Low	Low	Low	Low	Low	Low	Low	Low	benign
1230175	High	High	High	Low	High	High	High	High	Low	malignant
1230688	Medium	Medium	Medium	Medium	Low	Medium	Medium	Medium	Low	malignant
1231387	Medium	High	Medium	Medium	Medium	High	High	High	Low	malignant
1231706	High	Medium	Medium	Low	Low	Low	Medium	Low	Low	benign
1232225	High	Medium	Medium	Medium	Medium	High	Medium	Low	Low	malignant
1236043	Low	Low	Low	Low	Low	Low	Low	Medium	Low	benign
1241559	High	High	High	Low	High	High	Medium	High	High	malignant
1241679	High	High	High	Medium	Medium	Low	Medium	High	Medium	malignant
1242364	High	High	High	High	Medium	High	Low	High	High	malignant
1243256	High	Medium	Low	Low	Low	High	Medium	Low	Low	malignant
1270479	Medium	Low	Low	Low	Low	Low	Low	Low	Low	benign
1276091	Low	Low	Low	Low	Low	Low	Low	Low	Low	benign
1277018	Low	Low	Low	Low	Low	Low	Low	Low	Low	benign
128059	Low	Low	Low	Low	Low	Medium	Medium	Low	Low	benign
1285531	Low	Low	Low	Low	Low	Low	Low	Low	Low	benign
1287775	Medium	Low	Low	Low	Low	Low	Low	Low	Low	benign
144888	High	High	High	High	Medium	High	Medium	High	Low	malignant
145447	High	Medium	Medium	Low	Low	High	Low	Low	Low	malignant
167528	Medium	Low	Low	Low	Low	Low	Low	Medium	Low	benign
183913	Low	Low	Low	Low	Low	Low	Low	Low	Low	benign
191250	High	Medium	Medium	High	Low	High	Medium	Low	Low	malignant
1017023	Medium	Low	Low	Medium	Low	High	Low	Medium	Low	benign
1100524	Medium	High	High	Low	High	High	Medium	Low	Low	malignant
1116116	High	High	High	Low	High	High	Low	Low	Low	malignant
1168736	Medium	Medium	Medium	Low	Medium	High	Low	Medium	Low	malignant
1182404	Low	Low	Low	Low	Low	Low	Low	Low	Low	benign
1182404	Low	Low	Low	Low	Low	Low	Low	Low	Low	benign
1198641	Low	Low	Low	Low	Low	Low	Low	Low	Low	benign
242970	Medium	Medium	Medium	Low	Medium	High	Low	Medium	Low	benign
255644	High	Medium	High	High	Low	High	Medium	Low	Low	malignant
263538	Medium	High	High	Medium	High	High	High	Medium	Medium	malignant
274137	High	High	High	Medium	Medium	High	Medium	High	Low	malignant
303213	High	Medium	Medium	High	Medium	High	Medium	Medium	Low	malignant
314428	Medium	High	Medium	High	High	Low	Medium	Low	Low	malignant
1182404	Medium	Low	Medium	Low	Low	Low	Low	Low	Low	benign
1198641	High	High	Medium	Low	Low	High	Medium	Low	Low	malignant
320675	Low	Low	Medium	Low	Low	High	Medium	Low	Low	malignant
324427	High	High	High	Low	Low	Medium	High	Medium	High	malignant
385103	Low	Low	Low	Low	Low	Low	Low	Low	Low	benign
390840	High	Medium	Medium	Low	Low	High	Low	High	Low	malignant
411453	Medium	Low	Low	Low	Low	Low	Low	Low	Low	benign
320675	Low	Low	Medium	Low	Low	High	Medium	Low	Low	malignant
428903	Medium	Low	Medium	Low	Low	Medium	Low	Low	Low	malignant
431495	Low	Low	Low	Low	Low	Low	Low	Low	Low	benign
434518	Low	Low	Low	Low	Low	Low	Low	Low	Low	benign
452264	Low	Low	Low	Low	Low	Low	Low	Low	Low	benign
456282	Low	Low	Low	Low	Low	Low	Low	Low	Low	benign
476903	High	Medium	Medium	Low	Low	Medium	Low	Low	High	malignant
486283	Low	Low	Low	Low	Low	Low	Low	Low	Low	benign
486662	Low	Low	Low	Low	Low	Low	Low	Low	Low	benign
488173	Low	Medium	Low	High	Medium	High	Medium	Medium	Low	malignant
492268	High	Medium	Medium	Low	Low	High	Medium	Low	Low	malignant
508234	Medium	Medium	Medium	High	Low	High	Low	High	Low	malignant
527363	High	High	High	High	High	High	High	Medium	Low	malignant
529329	High	High	High	High	High	High	Medium	High	High	malignant
535331	Low	Low	Low	Low	Low	Low	Low	Low	Low	benign
543558	Medium	Low	Low	Low	Medium	Medium	Medium	High	Low	malignant
555977	Medium	Medium	Medium	High	Medium	High	Medium	High	Medium	malignant
560680	Low	Low	Low	Low	Low	Low	Low	Low	Low	benign
561477	Low	Low	Low	Low	Low	Low	Low	Low	Low	benign
601265	High	Medium	Medium	Medium	Low	High	Low	Low	Low	malignant
606722	Medium	Medium	Medium	High	Medium	High	Medium	Medium	Low	malignant
616240	Medium	Low	Medium	Low	Medium	Medium	Medium	Medium	Low	benign
625201	High	Low	Low	Low	Medium	Low	Low	Low	Low	benign
63375	High	Low	Low	Medium	Medium	High	Medium	Medium	Low	malignant
635844	High	Medium	High	Medium	Medium	Medium	Medium	High	Low	malignant
636130	Low	Low	Low	Low	Low	Low	Low	Low	Low	benign
640744	High	High	High	Medium	High	High	Medium	High	High	malignant
646904	Low	Low	Low	Low	Low	Low	Low	Low	Low	benign
653777	High	Low	Medium	High	Low	High	Low	Low	Low	malignant
659642	High	High	Medium	Medium	Medium	High	Low	High	Medium	malignant
666090	Low	Low	Low	Low	Low	Low	Low	Low	Low	benign
666942	Low	Low	Low	Low	Low	Low	Low	Low	Low	benign
667204	Medium	High	Medium	Medium	Medium	Low	High	High	Medium	malignant
673637	Low	Low	Low	Low	Low	Medium	Medium	Low	Low	benign
684955	Low	Low	Low	Low	Low	Low	Low	Low	Low	benign
688033	Low	Low	Low	Low	Low	Low	Low	Low	Low	benign
691628	High	Medium	Medium	High	High	Low	Low	Medium	Low	malignant
693702	Low	Low	Low	Low	Low	Low	Low	Low	Low	benign
704097	Low	Low	Low	Low	Low	Low	Low	Low	Low	benign
706426	Medium	Medium	Medium	Low	Medium	High	Medium	Low	Low	malignant
709287	Medium	High	Medium	High	Medium	High	High	High	Low	malignant
718641	Low	Low	Low	Low	Medium	Low	Low	Low	Low	benign
721482	Medium	Medium	Medium	Medium	Medium	Medium	Medium	Low	Low	benign
730881	Medium	Medium	Low	Low	Medium	High	Medium	Medium	Medium	malignant
733639	Low	Low	Low	Low	Low	Low	Low	Low	Low	benign
733823	Medium	Medium	Medium	High	Low	High	Medium	Low	Low	malignant
740492	Low	Low	Low	Low	Low	Low	Low	Low	Low	benign
743348	Low	Low	Low	Low	Low	Low	Low	Low	Low	benign
752904	High	Low	Low	Low	Low	High	Medium	Medium	Low	malignant
756136	Low	Low	Low	Low	Low	Low	Low	Low	Low	benign
760001	High	High	Low	Low	Medium	Medium	Low	High	Low	malignant
760239	High	Medium	Medium	Medium	Medium	High	Medium	Low	Low	malignant
76389	High	Medium	Medium	Low	Low	High	Medium	Low	Low	malignant
764974	Medium	Low	Low	Low	Low	Low	Low	Low	Low	benign
770066	Medium	Low	Low	Low	Low	Low	Low	Low	Low	benign
785208	Medium	Medium	Medium	Medium	Medium	High	Medium	Low	Low	malignant
785615	High	Medium	Medium	Low	Low	High	Low	Medium	Low	malignant
792744	Low	Low	Low	Low	Low	Low	Low	Low	Low	benign
797327	Medium	Medium	Medium	High	Medium	High	Low	Medium	Low	malignant
798429	Low	Low	Low	Low	Low	Low	Low	Low	Low	benign
704097	Low	Low	Low	Low	Low	Low	Low	Low	Low	benign
806423	High	Medium	Medium	Medium	Low	High	Medium	Low	Low	malignant
809912	High	Low	Low	Low	Low	High	Medium	Medium	Low	malignant
810104	Low	Low	Low	Low	Low	Low	Low	Low	Low	benign
814265	Low	Low	Low	Low	Low	Low	Low	Low	Low	benign
814911	Low	Low	Low	Low	Low	Low	Low	Low	Low	benign
822829	Medium	Medium	Medium	High	High	High	High	Medium	Low	malignant
826923	Low	Low	Low	Low	Low	Low	Low	Low	Low	benign
830690	Medium	Low	Low	Low	Low	Low	Low	Low	Low	benign
831268	Low	Low	Low	Low	Low	Low	Low	Low	Low	benign
832226	Low	Medium	Medium	High	Medium	Low	Low	Low	Low	malignant
832567	Medium	Low	Low	Medium	Low	High	Medium	Medium	Low	malignant
836433	Medium	Low	Low	Low	Low	Low	Low	Low	Low	benign
837082	Low	Low	Low	Low	Low	Low	Low	Low	Low	benign
846832	Low	Medium	Medium	Low	Medium	Low	Medium	Medium	Low	benign
850831	Low	Medium	High	High	Medium	High	Medium	High	Medium	malignant
855524	Low	Low	Low	Low	Low	Low	Low	Low	Low	benign
857774	Medium	Low	Low	Low	Low	Low	Low	Low	Low	benign
859164	Medium	Low	Low	Low	Low	Low	Low	Low	Low	malignant
859350	High	High	High	Medium	High	High	Medium	Low	High	malignant
866325	High	High	Medium	Low	High	Medium	Medium	High	Low	malignant
873549	High	Low	Medium	Medium	Low	Medium	Low	Medium	Low	malignant
877291	Medium	High	High	High	High	High	High	High	High	malignant
877943	Low	High	Low	High	Medium	High	Medium	Low	Medium	malignant
888169	Low	Low	Low	Low	Medium	Low	Low	Low	Low	benign
888523	Medium	Medium	Medium	Low	Low	Low	Low	Low	Low	benign
896404	Low	Low	Low	Low	Low	Low	Low	Low	Low	benign
897172	Low	Low	Low	Low	Low	Low	Low	Low	Low	benign
95719	Medium	High	High	High	High	High	Medium	High	Medium	malignant
160296	Medium	High	High	High	Medium	High	High	High	Low	malignant
342245	Low	Low	Low	Low	Low	Low	Low	Low	Low	benign
428598	Low	Low	Low	Low	Low	Low	Low	Low	Low	benign
492561	Medium	Low	Low	Low	Low	Low	Low	Low	Low	benign
493452	Low	Low	Low	Low	Low	Low	Low	Low	Low	benign
493452	Medium	Low	Low	Low	Low	Low	Low	Low	Low	benign
521441	Medium	Low	Low	Low	Low	Low	Low	Low	Low	benign
560680	Low	Low	Low	Low	Low	Low	Low	Low	Low	benign
636437	Low	Low	Low	Low	Low	Low	Low	Low	Low	benign
640712	Low	Low	Low	Low	Low	Low	Low	Low	Low	benign
654244	Low	Low	Low	Low	Low	Low	Low	Low	Low	benign
657753	Low	Low	Low	Medium	Low	Low	Low	Low	Low	benign
685977	Medium	Low	Medium	Low	Medium	Low	Low	Low	Low	benign
805448	Low	Low	Low	Low	Low	Low	Low	Low	Low	benign
846423	High	Medium	Low	Medium	Medium	High	Medium	High	Medium	malignant
1002504	Low	Low	Low	Low	Low	Low	Low	Low	Low	benign
1022257	Low	Low	Low	Low	Low	Low	Low	Low	Low	benign
1026122	Low	Low	Low	Low	Low	Low	Low	Low	Low	benign
1071084	Low	Low	Low	Low	Low	Low	Low	Low	Low	benign
1080233	Medium	Medium	Medium	Low	Low	High	Medium	Low	Low	malignant
1114570	Medium	Low	Low	Low	Low	Low	Low	Low	Low	benign
1114570	Low	Low	Low	Low	Low	Low	Low	Low	Low	benign
1116715	Medium	Low	Low	Low	Low	Low	Low	Low	Low	benign
1131411	Low	Low	Low	Low	Low	Low	Low	Low	Low	benign
1151734	High	High	Medium	Medium	Low	High	Medium	High	Low	malignant
1156017	Low	Low	Low	Low	Low	Low	Low	Low	Low	benign
1158247	Low	Low	Low	Low	Low	Low	Low	Low	Low	benign
1158405	Low	Low	Low	Low	Low	Low	Low	Low	Low	benign
1168278	Low	Low	Low	Low	Low	Low	Low	Low	Low	benign
1176187	Low	Low	Low	Low	Low	Low	Low	Low	Low	benign
1196263	Medium	Low	Low	Low	Low	Low	Low	Low	Low	benign
1196475	Low	Low	Low	Low	Low	Low	Low	Low	Low	benign
1206314	Low	Low	Low	Low	Low	Low	Low	Low	Low	benign
1211265	Low	High	High	Medium	Medium	High	High	Low	High	malignant
1213784	Low	Low	Low	Low	Low	Low	Low	Low	Low	benign
1223003	Medium	Low	Low	Low	Low	Low	Low	Low	Low	benign
1223306	Low	Low	Low	Low	Low	Medium	Low	Low	Low	benign
1223543	Low	Low	Low	Low	Low	Low	Low	Low	Low	benign
1229929	Low	Low	Low	Low	Low	Low	Low	Low	Low	benign
1231853	Medium	Low	Low	Low	Low	Low	Low	Low	Low	benign
1234554	Low	Low	Low	Low	Low	Low	Low	Low	Low	benign
1236837	Low	Low	Low	Low	Low	Low	Low	Low	Low	benign
1237674	Low	Low	Low	Low	Low	Low	Low	Low	Low	benign
1238021	Low	Low	Low	Low	Low	Low	Low	Low	Low	benign
1238633	High	High	High	Medium	High	Medium	High	Medium	Low	malignant
1238915	Medium	Low	Low	Low	Low	Low	Low	Low	Low	benign
1238948	High	Medium	Medium	Low	Low	High	Medium	Medium	Low	malignant
1239232	Low	Low	Low	Medium	Low	Low	Low	Medium	Low	benign
1239347	High	Medium	High	Medium	High	High	Medium	Low	Low	malignant
1239967	Low	Low	Low	Low	Low	Low	Low	Low	Low	benign
1240337	Medium	Low	Low	Low	Low	Low	Low	Low	Low	benign
1253505	Low	Low	Low	Low	Medium	Low	Low	Low	Low	benign
1255384	Low	Low	Low	Low	Low	Low	Low	Low	Low	benign
1257200	High	High	High	Medium	High	High	High	Low	Low	malignant
1257648	Medium	Low	Low	Low	Low	Low	Low	Low	Low	benign
1257815	Medium	Low	Low	Low	Low	Low	Low	Low	Low	benign
1257938	Low	Low	Low	Low	Low	Low	Low	Low	Low	benign
1258549	High	High	High	High	High	High	High	High	Low	malignant
1258556	Medium	Low	Medium	Low	Low	Low	Low	Low	Low	benign
1266154	High	Medium	High	Low	Medium	Low	Medium	High	Low	malignant
1272039	Low	Low	Low	Low	Low	Low	Low	Low	Low	benign
1276091	Low	Low	Low	Low	Low	Low	Low	Low	Low	benign
1276091	Low	Low	Low	Low	Low	Low	Low	Low	Low	benign
1276091	Medium	Low	Low	Low	Medium	Low	Low	Low	Low	benign
1277629	Medium	Low	Low	Low	Low	Low	Low	Low	Low	benign
1293439	Low	Low	Low	Low	Low	Low	Low	Low	Low	benign
1293439	Medium	High	Medium	Medium	Medium	High	Medium	Low	Low	benign
1294562	High	High	High	Low	Low	High	Medium	Low	Low	malignant
1295186	High	High	High	Low	Medium	Low	Low	High	Low	malignant
527337	Medium	Low	Low	Low	Low	Low	Low	Low	Low	benign
558538	Medium	Low	Low	Low	Low	Low	Low	Low	Low	benign
566509	Medium	Low	Low	Low	Low	Low	Low	Low	Low	benign
608157	High	Medium	Low	High	Medium	High	High	Low	Low	malignant
677910	Medium	Low	Low	Medium	Low	Medium	Low	Low	Low	benign
734111	Low	Low	Low	Low	Low	Low	Low	Low	Low	benign
734111	Low	Low	Low	Low	Low	Low	Low	Low	Low	benign
780555	Medium	Low	Low	Medium	Low	Low	Low	Low	Low	benign
827627	Low	Low	Low	Low	Low	Low	Low	Low	Low	benign
1049837	Low	Low	Low	Low	Low	Low	Low	Low	Low	benign
1058849	Medium	Low	Low	Low	Low	Low	Low	Low	Low	benign
1182404	Low	Low	Low	Low	Low	Low	Low	Low	Low	benign
1193544	Medium	Medium	High	High	Medium	High	High	High	Low	malignant
1201870	Medium	Low	Low	Low	Low	Low	Low	Low	Low	benign
1202253	Medium	Low	Low	Low	Low	Low	Low	Low	Low	benign
1227081	Low	Low	Low	Low	Low	Low	Low	Low	Low	benign
1230994	Medium	Medium	Medium	High	Medium	High	High	Medium	Low	malignant
1238410	Low	Low	Low	Low	Low	Low	Low	Low	Low	benign
1246562	High	Low	Low	Low	Low	Medium	Low	Low	Low	malignant
1257470	High	Medium	Medium	High	Medium	High	High	Medium	Low	malignant
1259008	High	High	High	Medium	Medium	Low	High	High	Low	malignant
1266124	Medium	Low	Low	Low	Low	Low	Low	Low	Low	benign
1267898	Medium	Low	Low	Low	Low	Low	Low	Low	Low	benign
1268313	Medium	Low	Low	Low	Low	Low	Low	Low	Low	benign
1268804	Low	Low	Low	Low	Low	Medium	Low	Low	Low	benign
1276091	Medium	Low	Low	Low	Low	Low	Low	Low	Low	benign
1280258	Medium	Low	Low	Low	Low	Low	Low	Low	Low	benign
1293966	Medium	Low	Low	Low	Low	Low	Low	Low	Low	benign
1296572	High	High	High	Medium	Medium	Medium	Medium	High	Low	malignant
1298416	High	Medium	Medium	Low	Medium	High	High	Medium	Low	malignant
1299596	Medium	Medium	Medium	Medium	Medium	High	Medium	Medium	Low	malignant
1105524	Medium	Low	Low	Low	Low	Low	Low	Low	Low	benign
1181685	Low	Low	Low	Low	Low	Low	Low	Low	Low	benign
1211594	Low	Low	Low	Low	Low	Low	Low	Low	Low	benign
1238777	Medium	Low	Low	Low	Low	Low	Low	Low	Low	benign
1257608	Medium	Low	Low	Low	Low	Low	Low	Low	Low	benign
1269574	Medium	Low	Low	Low	Low	Low	Low	Low	Low	benign
1277145	Medium	Low	Low	Low	Low	Low	Low	Low	Low	benign
1287282	Low	Low	Low	Low	Low	Low	Low	Low	Low	benign
1296025	Medium	Low	Low	Low	Low	Low	Low	Low	Low	benign
1296263	Medium	Low	Low	Low	Low	Low	Low	Low	Low	benign
1296593	Medium	Low	Low	Low	Low	Low	Low	Low	Low	benign
1299161	Medium	High	Medium	High	Medium	High	Medium	Medium	Low	malignant
1301945	Medium	Low	Low	Low	Low	Low	Low	Low	Low	benign
1302428	Medium	Low	Low	Medium	Low	Low	Low	Low	Low	benign
1318169	High	High	High	High	High	Medium	High	High	High	malignant
474162	High	Medium	High	Medium	Medium	High	High	High	Low	malignant
787451	Medium	Low	Low	Low	Low	Low	Low	Low	Low	benign
1002025	Low	Low	Low	Low	Low	Low	Low	Low	Low	benign
1070522	Low	Low	Low	Low	Low	Low	Low	Low	Low	benign
1073960	High	High	High	High	Medium	High	High	Low	Medium	malignant
1076352	Low	Medium	Medium	High	Low	Low	Low	Medium	Low	malignant
1084139	Medium	Low	Low	Low	Low	Medium	Medium	Low	Low	malignant
1115293	Low	Low	Low	Low	Low	Low	Low	Low	Low	benign
1119189	Medium	High	High	Medium	Low	High	Medium	Low	Low	malignant
1133991	Medium	Low	Low	Low	Low	Low	Low	Low	Low	benign
1142706	Medium	High	High	High	Medium	High	Medium	Medium	Low	malignant
1155967	Medium	Low	Low	High	Medium	Medium	Low	Low	Low	benign
1170945	Low	Low	Low	Low	Low	Low	Low	Low	Low	benign
1181567	Low	Low	Low	Low	Low	Low	Low	Low	Low	benign
1182404	Medium	Low	Low	Low	Low	Low	Low	Low	Low	benign
1204558	Medium	Low	Low	Low	Low	Low	Low	Low	Low	benign
1217952	Medium	Low	Low	Low	Low	Low	Low	Low	Low	benign
1224565	Medium	Low	Low	Low	Low	Low	Low	Low	Low	benign
1238186	Medium	Low	Low	Low	Low	Low	Low	Low	Low	benign
1253917	Medium	Low	Low	Low	Low	Low	Low	Low	Low	benign
1265899	Medium	Low	Low	Low	Low	Low	Low	Low	Low	benign
1268766	Low	Low	Low	Low	Low	Low	Low	Low	Low	benign
1277268	Low	Low	Low	Low	Low	Low	Low	Low	Low	benign
1286943	High	High	High	High	Medium	Medium	Medium	High	Medium	malignant
1295508	Low	Low	Low	Low	Low	Medium	Low	Low	Low	benign
1297327	Medium	Low	Low	Low	Low	Low	Low	Low	Low	benign
1297522	Low	Low	Low	Low	Low	Low	Low	Low	Low	benign
1298360	Low	Low	Low	Low	Low	Low	Low	Low	Low	benign
1299924	Medium	Low	Low	Low	Low	Low	Low	Low	Low	benign
1299994	Medium	Low	Low	Low	Low	Low	Low	Low	Low	benign
1304595	Low	Low	Low	Low	Low	Low	Low	Low	Low	benign
1306282	Medium	Medium	Medium	High	Low	High	High	High	Low	malignant
1313325	Medium	High	Medium	Medium	Low	High	High	High	Low	malignant
1320077	Low	Low	Low	Low	Low	Low	Low	Low	Low	benign
1320077	Low	Low	Low	Low	Low	Low	Low	Low	Low	benign
1320304	Low	Low	Low	Low	Low	Low	Low	Low	Low	benign
1330439	Medium	Medium	High	Low	Medium	High	High	Low	Low	malignant
333093	Low	Low	Low	Low	Low	Low	Low	Low	Low	benign
369565	Medium	Low	Low	Low	Low	Low	Low	Low	Low	benign
412300	High	Medium	Medium	Medium	Low	Medium	Medium	Low	Low	malignant
672113	Medium	Medium	Medium	High	Medium	High	Medium	Low	Low	malignant
749653	Low	Low	Low	Low	Low	Low	Low	Low	Low	benign
769612	Low	Low	Low	Low	Low	Low	Low	Low	Low	benign
769612	Medium	Low	Low	Low	Low	Low	Low	Low	Low	benign
798429	Medium	Low	Low	Low	Low	Low	Low	Low	Low	benign
807657	Medium	Low	Low	Low	Low	Low	Low	Low	Low	benign
8233704	Medium	Low	Low	Low	Low	Low	Low	Low	Low	benign
837480	Medium	Medium	Medium	Low	Medium	High	Medium	High	Low	malignant
867392	Medium	Low	Low	Low	Low	Low	Low	Low	Low	benign
869828	Low	Low	Low	Low	Low	Low	Low	Low	Low	benign
1043068	Low	Low	Low	Low	Low	Low	Low	Low	Low	benign
1056171	Low	Low	Low	Low	Low	Low	Low	Low	Low	benign
1061990	Low	Low	Low	Low	Low	Low	Low	Low	Low	benign
1113061	Medium	Low	Low	Low	Low	Low	Low	Low	Low	benign
1116192	Medium	Low	Low	Low	Low	Low	Low	Low	Low	benign
1135090	Medium	Low	Low	Low	Low	Low	Low	Low	Low	benign
1145420	Medium	Low	Low	Low	Low	Low	Low	Low	Low	benign
1158157	Medium	Low	Low	Low	Low	Low	Low	Low	Low	benign
1171578	Low	Low	Low	Low	Low	Low	Low	Low	Low	benign
1174841	Medium	Low	Low	Low	Low	Low	Low	Low	Low	benign
1184586	Medium	Low	Low	Low	Low	Low	Low	Low	Low	benign
1186936	Low	Low	Low	Low	Low	Low	Low	Low	Low	benign
1197527	Medium	Low	Low	Low	Low	Low	Low	Low	Low	benign
1222464	Medium	High	High	High	Medium	High	Medium	High	Low	malignant
1240603	Low	Low	Low	Low	Low	Low	Low	Low	Low	benign
1240603	Low	Low	Low	Low	Low	Low	Low	Low	Low	benign
1241035	Medium	High	Low	Medium	Medium	Medium	Medium	High	Low	malignant
1287971	Low	Low	Low	Low	Low	Low	Low	Low	Low	benign
1289391	Low	Low	Low	Low	Low	Low	Low	Low	Low	benign
1299924	Low	Low	Low	Low	Low	Low	Medium	Low	Low	benign
1306339	Medium	Medium	Low	Low	Low	Medium	Low	Low	Low	benign
1313658	Low	Low	Low	Low	Low	Low	Low	Low	Low	benign
1313982	Medium	Low	Low	Low	Low	Low	Medium	High	Low	benign
1321264	Medium	Low	Low	Low	Low	Low	Low	Low	Low	benign
1321321	Medium	Low	Low	Low	Low	Low	Low	Low	Low	benign
1321348	Low	Low	Low	Low	Low	Low	Low	Low	Low	benign
1321931	Medium	Low	Low	Low	Low	Low	Low	Low	Low	benign
1321942	Medium	Low	Low	Low	Low	Low	Low	Low	Low	benign
1321942	Medium	Low	Low	Low	Low	Low	Low	Low	Low	benign
1328331	Low	Low	Low	Low	Low	Low	Low	Low	Low	benign
1328755	Low	Low	Low	Low	Low	Low	Low	Low	Low	benign
1331405	Medium	Low	Low	Low	Low	Low	Low	Low	Low	benign
1331412	Medium	Medium	High	High	Medium	High	High	High	Low	malignant
1333104	Low	Low	Low	Low	Low	Low	Low	Low	Low	benign
1334071	Medium	Low	Low	Low	Low	Low	Low	Low	Low	benign
1343068	High	Medium	Medium	Low	Medium	High	Low	Medium	Low	malignant
1343374	High	High	High	High	Medium	Medium	High	Low	Low	malignant
1344121	High	High	Medium	Medium	High	High	High	Low	Low	malignant
142932	Medium	Medium	High	Medium	Low	High	High	High	Low	malignant
183936	Low	Low	Low	Low	Low	Low	Low	Low	Low	benign
324382	Low	Low	Low	Low	Low	Low	Low	Low	Low	benign
378275	High	High	Medium	Low	Medium	Low	Medium	Medium	Low	malignant
385103	Medium	Low	Low	Low	Low	Low	Low	Low	Low	benign
690557	Medium	Low	Low	Low	Low	Low	Low	Low	Low	benign
695091	Low	Low	Low	Low	Low	Low	Low	Low	Low	benign
695219	Low	Low	Low	Low	Low	Low	Low	Low	Low	benign
824249	Low	Low	Low	Low	Low	Low	Low	Low	Low	benign
871549	Medium	Low	Low	Low	Low	Low	Low	Low	Low	benign
878358	Medium	Medium	High	Medium	Medium	High	Medium	Medium	Low	malignant
1107684	Medium	High	Medium	Medium	Medium	High	Medium	High	Low	malignant
1115762	Low	Low	Low	Low	Low	Low	Low	Low	Low	benign
1217717	Medium	Low	Low	Medium	Low	Low	Low	Low	Low	benign
1239420	Low	Low	Low	Low	Low	Low	Low	Low	Low	benign
1254538	High	High	High	High	Medium	High	High	High	Low	malignant
1261751	Medium	Low	Low	Low	Low	Low	Low	Low	Low	benign
1268275	High	High	High	High	Medium	Low	Medium	Low	Low	malignant
1272166	Medium	Low	Low	Low	Low	Low	Low	Low	Low	benign
1294261	Medium	High	High	Medium	Medium	Low	High	Low	Low	malignant
1295529	Low	Medium	Medium	Medium	Medium	High	Medium	Medium	Low	malignant
1298484	High	Low	Medium	Medium	Low	High	Medium	Low	Low	malignant
1311875	Medium	Low	Low	Low	Low	Low	Low	Low	Low	benign
1315506	Medium	High	Medium	Low	Medium	High	Medium	Low	Low	malignant
1320141	Medium	Low	Low	Low	Low	Low	Low	Low	Low	benign
1325309	Medium	Low	Low	Low	Low	Low	Low	Low	Low	benign
1333063	Medium	Low	Low	Low	Low	Low	Low	Low	Low	benign
1333495	Low	Low	Low	Low	Low	Low	Low	Low	Low	benign
1334659	Medium	Low	Medium	Low	Low	Low	Low	Low	Low	benign
1336798	Low	Low	Low	Low	Low	Low	Low	Low	Low	benign
1344449	Low	Low	Low	Low	Low	Low	Low	Low	Low	benign
1350568	Medium	Low	Low	Low	Low	Low	Low	Low	Low	benign
1352663	Medium	Medium	Medium	High	Medium	Low	High	High	Low	malignant
188336	Medium	Low	Low	High	Medium	High	High	Low	Low	malignant
352431	High	Medium	High	Low	Medium	High	Medium	High	Low	malignant
353098	Medium	Low	Low	Low	Low	Low	Low	Low	Low	benign
411453	Low	Low	Low	Low	Low	Low	Low	Low	Low	benign
557583	Medium	High	High	High	High	High	High	Low	Low	malignant
636375	Medium	Low	Low	Low	Low	Low	Low	Low	Low	benign
736150	High	Medium	Low	High	Low	High	Medium	Low	Low	malignant
803531	Medium	High	High	High	Medium	Low	High	Medium	Low	malignant
822829	High	High	High	High	Medium	High	High	High	High	malignant
1016634	Low	Low	Low	Low	Low	Low	Low	Low	Low	benign
1031608	Low	Low	Low	Low	Low	Low	Low	Low	Low	benign
1041043	Medium	Low	Low	Low	Low	Low	Low	Low	Low	benign
1042252	Low	Low	Low	Low	Low	Low	Low	Low	Low	benign
1061990	Medium	Low	Low	Low	Low	Low	Low	Low	Low	benign
1073836	Medium	Low	Low	Low	Low	Low	Low	Low	Low	benign
1083817	Low	Low	Low	Low	Low	Low	Low	Low	Low	benign
1096352	Medium	Low	Low	Low	Low	Low	Medium	Low	Low	benign
1140597	Medium	Low	Low	Low	Low	Low	Low	Low	Low	benign
1149548	Low	Low	Low	Low	Low	Low	Low	Low	Low	benign
1174009	Medium	Low	Low	Low	Low	Low	Low	Low	Low	benign
1183596	Low	Low	Low	Low	Low	Medium	Low	Low	Low	benign
1190386	Medium	Medium	Medium	Medium	Medium	Medium	Medium	Medium	Low	malignant
1190546	Low	Low	Low	Low	Low	Medium	Low	Low	Low	benign
1213273	Low	Low	Low	Low	Low	Low	Low	Low	Low	benign
1218982	Medium	Low	Low	Low	Low	Low	Low	Low	Low	benign
1225382	Medium	Low	Low	Low	Low	Low	Low	Low	Low	benign
1235807	Medium	Low	Low	Low	Low	Low	Low	Low	Low	benign
1238777	Low	Low	Low	Low	Low	Low	Low	Low	Low	benign
1253955	High	Medium	Medium	Medium	Medium	Low	Medium	High	Low	malignant
1257366	Low	Low	Low	Low	Low	Low	Low	Low	Low	benign
1260659	Low	Low	Medium	Low	Low	Low	Low	Low	Low	benign
1268952	High	High	Medium	High	Medium	Low	High	High	Low	malignant
1275807	Medium	Low	Medium	Low	Low	Low	Low	Low	Low	benign
1277792	Medium	Low	Low	Low	Low	Low	Low	Low	Low	benign
1277792	Medium	Low	Low	Low	Low	Low	Low	Low	Low	benign
1285722	Medium	Low	Low	Low	Low	Low	Low	Low	Low	benign
1288608	Low	Low	Low	Low	Low	Low	Low	Low	Low	benign
1290203	Low	Low	Low	Low	Low	Low	Low	Low	Low	benign
1294413	Low	Low	Low	Low	Low	Low	Low	Low	Low	benign
1299596	Low	Low	Low	Low	Low	Low	Low	Low	Low	benign
1303489	Low	Low	Low	Low	Low	Low	Low	Low	Low	benign
1311033	Low	Low	Low	Low	Low	Low	Low	Low	Low	benign
1311108	Low	Low	Low	Low	Low	Low	Low	Low	Low	benign
1315807	Medium	High	High	High	High	Low	High	High	High	malignant
1318671	Low	Low	Low	Low	Low	Low	Low	Low	Low	benign
1319609	Low	Low	Low	Low	Low	Medium	Low	Low	Low	benign
1323477	Low	Low	Low	Low	Low	Low	Low	Low	Low	benign
1324572	Medium	Low	Low	Low	Low	Low	Low	Low	Low	benign
1324681	Medium	Low	Low	Low	Low	Low	Low	Low	Low	benign
1325159	Low	Low	Low	Low	Low	Low	Low	Low	Low	benign
1326892	Low	Low	Low	Low	Low	Low	Low	Low	Low	benign
1330361	Medium	Low	Low	Low	Low	Low	Low	Low	Low	benign
1333877	Medium	Medium	Medium	Low	High	Low	Low	Medium	Low	benign
1334015	Medium	High	High	Medium	Low	High	Medium	Low	Low	malignant
1334667	Low	Low	Low	Low	Low	Low	Low	Low	Low	benign
1339781	Low	Low	Low	Low	Low	Low	Low	Low	Low	benign
1339781	Medium	Low	Low	Low	Low	Low	Low	Low	Low	benign
13454352	Low	Low	Low	Low	Low	Low	Low	Low	Low	benign
1345452	Low	Low	Low	Low	Low	Low	Low	Low	Low	benign
1345593	Low	Low	Low	Low	Low	Low	Low	Low	Low	benign
1347749	Low	Low	Low	Low	Low	Low	Low	Low	Low	benign
1347943	Medium	Low	Low	Low	Low	Low	Low	Low	Low	benign
1348851	Low	Low	Low	Low	Low	Low	Low	Low	Low	benign
1350319	Medium	Medium	Medium	Low	Medium	Low	Medium	High	Low	malignant
1350423	Medium	High	High	High	Medium	Medium	Medium	High	Low	malignant
1352848	Low	High	Medium	High	Medium	High	Medium	Medium	Low	malignant
1353092	Low	Low	Low	Low	Low	Low	Low	Low	Low	benign
1354840	Low	Low	Low	Low	Low	Low	Low	Low	Low	benign
1354840	Medium	Low	Low	Low	Low	Low	Low	Low	Low	benign
1355260	Low	Low	Low	Low	Low	Low	Low	Low	Low	benign
1365075	Medium	Low	Medium	Low	Low	Low	Low	Low	Low	benign
1365328	Low	Low	Low	Low	Low	Low	Low	Low	Low	benign
1368267	Medium	Low	Low	Low	Low	Low	Low	Low	Low	benign
1368273	Low	Low	Low	Low	Low	Low	Low	Low	Low	benign
1368882	Low	Low	Low	Low	Low	Low	Low	Low	Low	benign
1369821	High	High	High	High	Medium	High	High	High	Medium	malignant
1371026	Medium	High	High	High	Medium	High	Medium	Medium	Low	malignant
1371920	Medium	Low	Low	Low	Low	Low	Low	Low	Low	benign
466906	Low	Low	Low	Low	Low	Low	Low	Low	Low	benign
466906	Low	Low	Low	Low	Low	Low	Low	Low	Low	benign
534555	Low	Low	Low	Low	Low	Low	Low	Low	Low	benign
536708	Low	Low	Low	Low	Low	Low	Low	Low	Low	benign
566346	Low	Low	Low	Low	Low	Low	Low	Low	Low	benign
603148	Medium	Low	Low	Low	Low	Low	Low	Low	Low	benign
654546	Low	Low	Low	Low	Low	Low	Low	Low	High	benign
654546	Low	Low	Low	Low	Low	Low	Low	Low	Low	benign
695091	Medium	High	High	Medium	Medium	Medium	Medium	Medium	Low	malignant
714039	Low	Low	Low	Low	Low	Low	Low	Low	Low	benign
763235	Low	Low	Low	Low	Low	Low	Low	Low	Low	benign
776715	Low	Low	Low	Low	Low	Low	Low	Low	Low	benign
841769	Low	Low	Low	Low	Low	Low	Low	Low	Low	benign
888820	Medium	High	High	Low	Medium	Low	High	High	Low	malignant
897471	Medium	High	Medium	Medium	Low	Medium	High	Medium	Low	malignant
897471	Medium	High	High	Medium	Medium	Medium	High	Medium	Low	malignant
