# Supplementary material for: Breast cancer disease classification using fuzzy-ID3 algorithm with FUZZYDBD method: automatic fuzzy database definition
Source: PeerJ Comput Sci. 2021 May 4;7:e427. doi: 10.7717/peerj-cs.427 (PMC8114800; doi:10.7717/peerj-cs.427)
Supplement: Supplemental Information 2 — To run the FID3 algorithm-FUZZYDBD: 1. Open id310fold.py (python language) 2. Make sure the dataset is w5.data/WBCDF1.data/coimbrafold5.data (according to the folder) id310fold.py is located in the FID3 file. Apply the w5.data/WBCDF1.data/coimbrafold5.data dataset located in the same FID3 file as it is the latest data that has already undergone data transformation into the linguistic format. All the instances have been shuffled well. [file peerj-cs-07-427-s002.zip › WBCD/Fuzzificationdata/Contacanate.xlsx]

## Sheet: Sheet1
ID	Clumpthickness	Uniformitycellsize	Uniformitycellshape	marginaladhesion	singleepithelialsize	Barenuclei	Chromatin	Nucleoli	Mitoses	class
1000025	Medium	Low	Low	Low	Low	Low	Low	Low	Low	benign		1000025,Medium,Low,Low,Low,Low,Low,Low,Low,Low,benign
1002945	Medium	Medium	Medium	Medium	Medium	High	Low	Low	Low	benign		1002945,Medium,Medium,Medium,Medium,Medium,High,Low,Low,Low,benign
1015425	Low	Low	Low	Low	Low	Low	Low	Low	Low	benign		1015425,Low,Low,Low,Low,Low,Low,Low,Low,Low,benign
1016277	Medium	High	High	Low	Low	Medium	Low	Medium	Low	benign		1016277,Medium,High,High,Low,Low,Medium,Low,Medium,Low,benign
1017023	Medium	Low	Low	Low	Low	Low	Low	Low	Low	benign		1017023,Medium,Low,Low,Low,Low,Low,Low,Low,Low,benign
1017122	High	High	High	High	Medium	High	High	Medium	Low	malignant		1017122,High,High,High,High,Medium,High,High,Medium,Low,malignant
1018099	Low	Low	Low	Low	Low	High	Low	Low	Low	benign		1018099,Low,Low,Low,Low,Low,High,Low,Low,Low,benign
1018561	Low	Low	Low	Low	Low	Low	Low	Low	Low	benign		1018561,Low,Low,Low,Low,Low,Low,Low,Low,Low,benign
1033078	Low	Low	Low	Low	Low	Low	Low	Low	Medium	benign		1033078,Low,Low,Low,Low,Low,Low,Low,Low,Medium,benign
1033078	Medium	Low	Low	Low	Low	Low	Low	Low	Low	benign		1033078,Medium,Low,Low,Low,Low,Low,Low,Low,Low,benign
1035283	Low	Low	Low	Low	Low	Low	Low	Low	Low	benign		1035283,Low,Low,Low,Low,Low,Low,Low,Low,Low,benign
1036172	Low	Low	Low	Low	Low	Low	Low	Low	Low	benign		1036172,Low,Low,Low,Low,Low,Low,Low,Low,Low,benign
1041801	Medium	Low	Low	Low	Low	Low	Medium	Medium	Low	malignant		1041801,Medium,Low,Low,Low,Low,Low,Medium,Medium,Low,malignant
1043999	Low	Low	Low	Low	Low	Low	Low	Low	Low	benign		1043999,Low,Low,Low,Low,Low,Low,Low,Low,Low,benign
1044572	High	Medium	Medium	High	Medium	High	Medium	Medium	Medium	malignant		1044572,High,Medium,Medium,High,Medium,High,Medium,Medium,Medium,malignant
1047630	Medium	Medium	Medium	Medium	Medium	Low	Medium	Low	Low	malignant		1047630,Medium,Medium,Medium,Medium,Medium,Low,Medium,Low,Low,malignant
1048672	Medium	Low	Low	Low	Low	Low	Low	Low	Low	benign		1048672,Medium,Low,Low,Low,Low,Low,Low,Low,Low,benign
1049815	Medium	Low	Low	Low	Low	Low	Low	Low	Low	benign		1049815,Medium,Low,Low,Low,Low,Low,Low,Low,Low,benign
1050670	High	Medium	Medium	Medium	Medium	High	Medium	Low	Low	malignant		1050670,High,Medium,Medium,Medium,Medium,High,Medium,Low,Low,malignant
1050718	Medium	Low	Low	Low	Low	Low	Low	Low	Low	benign		1050718,Medium,Low,Low,Low,Low,Low,Low,Low,Low,benign
1054590	Medium	Low	Low	High	Medium	High	Medium	Medium	Medium	malignant		1054590,Medium,Low,Low,High,Medium,High,Medium,Medium,Medium,malignant
1054593	High	Medium	Medium	Low	Medium	Medium	Medium	High	Low	malignant		1054593,High,Medium,Medium,Low,Medium,Medium,Medium,High,Low,malignant
1056784	Low	Low	Low	Low	Low	Low	Low	Low	Low	benign		1056784,Low,Low,Low,Low,Low,Low,Low,Low,Low,benign
1059552	Low	Low	Low	Low	Low	Low	Low	Low	Low	benign		1059552,Low,Low,Low,Low,Low,Low,Low,Low,Low,benign
1065726	Medium	Low	Low	Medium	Low	Medium	Low	Medium	Low	malignant		1065726,Medium,Low,Low,Medium,Low,Medium,Low,Medium,Low,malignant
1066373	Low	Low	Low	Low	Low	Low	Low	Low	Low	benign		1066373,Low,Low,Low,Low,Low,Low,Low,Low,Low,benign
1066979	Medium	Low	Low	Low	Low	Low	Low	Low	Low	benign		1066979,Medium,Low,Low,Low,Low,Low,Low,Low,Low,benign
1067444	Low	Low	Low	Low	Low	Low	Low	Low	Low	benign		1067444,Low,Low,Low,Low,Low,Low,Low,Low,Low,benign
1070935	Low	Low	Low	Low	Low	Low	Low	Low	Low	benign		1070935,Low,Low,Low,Low,Low,Low,Low,Low,Low,benign
1070935	Low	Low	Low	Low	Low	Low	Low	Low	Low	benign		1070935,Low,Low,Low,Low,Low,Low,Low,Low,Low,benign
1071760	Low	Low	Low	Low	Low	Low	Low	Low	Low	benign		1071760,Low,Low,Low,Low,Low,Low,Low,Low,Low,benign
1072179	High	Medium	Medium	Low	High	Medium	Medium	Medium	Low	malignant		1072179,High,Medium,Medium,Low,High,Medium,Medium,Medium,Low,malignant
1074610	Low	Low	Low	Low	Low	Low	Low	Low	Low	benign		1074610,Low,Low,Low,Low,Low,Low,Low,Low,Low,benign
1075123	Low	Low	Low	Low	Low	Low	Low	Low	Low	benign		1075123,Low,Low,Low,Low,Low,Low,Low,Low,Low,benign
1079304	Low	Low	Low	Low	Low	Low	Low	Low	Low	benign		1079304,Low,Low,Low,Low,Low,Low,Low,Low,Low,benign
1080185	High	High	High	High	Medium	Low	High	High	Low	malignant		1080185,High,High,High,High,Medium,Low,High,High,Low,malignant
1081791	Medium	Low	Low	Low	Low	Low	Medium	Low	Low	benign		1081791,Medium,Low,Low,Low,Low,Low,Medium,Low,Low,benign
1084584	Medium	Medium	Medium	High	Low	High	Medium	Medium	Low	malignant		1084584,Medium,Medium,Medium,High,Low,High,Medium,Medium,Low,malignant
1091262	Low	Medium	Low	Low	Medium	Medium	Medium	Medium	Low	malignant		1091262,Low,Medium,Low,Low,Medium,Medium,Medium,Medium,Low,malignant
1099510	High	Medium	Low	Low	Low	Low	Medium	Medium	Low	malignant		1099510,High,Medium,Low,Low,Low,Low,Medium,Medium,Low,malignant
1100524	Medium	High	High	Low	High	High	Medium	Low	Low	malignant		1100524,Medium,High,High,Low,High,High,Medium,Low,Low,malignant
1102573	Medium	Medium	Medium	Medium	High	Low	Low	Low	Low	malignant		1102573,Medium,Medium,Medium,Medium,High,Low,Low,Low,Low,malignant
1103608	High	High	High	Medium	High	Low	High	High	Low	malignant		1103608,High,High,High,Medium,High,Low,High,High,Low,malignant
1103722	Low	Low	Low	Low	Low	Low	Low	Low	Low	benign		1103722,Low,Low,Low,Low,Low,Low,Low,Low,Low,benign
1105257	Low	Medium	Medium	Medium	Medium	High	Medium	High	Low	malignant		1105257,Low,Medium,Medium,Medium,Medium,High,Medium,High,Low,malignant
1105524	Low	Low	Low	Low	Low	Low	Low	Low	Low	benign		1105524,Low,Low,Low,Low,Low,Low,Low,Low,Low,benign
1106095	Medium	Low	Low	Low	Low	Low	Low	Low	Low	benign		1106095,Medium,Low,Low,Low,Low,Low,Low,Low,Low,benign
1106829	Medium	High	Medium	Low	Medium	High	Low	High	Low	malignant		1106829,Medium,High,Medium,Low,Medium,High,Low,High,Low,malignant
1108370	High	Medium	High	Low	Low	Low	Low	Low	Medium	malignant		1108370,High,Medium,High,Low,Low,Low,Low,Low,Medium,malignant
1108449	Medium	Low	Low	Medium	Low	Medium	Low	Medium	Low	malignant		1108449,Medium,Low,Low,Medium,Low,Medium,Low,Medium,Low,malignant
1110102	High	Low	Medium	Low	Low	Medium	Medium	High	Low	malignant		1110102,High,Low,Medium,Low,Low,Medium,Medium,High,Low,malignant
1110503	Medium	Medium	Medium	High	High	High	Medium	Low	Medium	malignant		1110503,Medium,Medium,Medium,High,High,High,Medium,Low,Medium,malignant
1110524	High	Medium	Medium	Medium	High	High	Medium	Low	Low	malignant		1110524,High,Medium,Medium,Medium,High,High,Medium,Low,Low,malignant
1111249	High	Medium	Medium	Low	Medium	Medium	Low	Medium	Low	malignant		1111249,High,Medium,Medium,Low,Medium,Medium,Low,Medium,Low,malignant
1112209	High	High	High	Low	Low	Medium	Low	High	Low	malignant		1112209,High,High,High,Low,Low,Medium,Low,High,Low,malignant
1113038	High	Low	Medium	Low	Medium	Low	Medium	Medium	Medium	malignant		1113038,High,Low,Medium,Low,Medium,Low,Medium,Medium,Medium,malignant
1113483	Medium	Low	Low	Low	Medium	High	Medium	Low	Low	malignant		1113483,Medium,Low,Low,Low,Medium,High,Medium,Low,Low,malignant
1113906	High	Medium	Medium	Low	Low	Low	Medium	Low	Low	malignant		1113906,High,Medium,Medium,Low,Low,Low,Medium,Low,Low,malignant
1115282	Medium	Low	Medium	Medium	Low	Low	Medium	High	Low	malignant		1115282,Medium,Low,Medium,Medium,Low,Low,Medium,High,Low,malignant
1115293	Low	Low	Low	Low	Low	Low	Low	Low	Low	benign		1115293,Low,Low,Low,Low,Low,Low,Low,Low,Low,benign
1116116	High	High	High	Low	High	High	Low	Low	Low	malignant		1116116,High,High,High,Low,High,High,Low,Low,Low,malignant
1116132	Medium	Low	Medium	Low	Medium	Low	Low	High	Low	malignant		1116132,Medium,Low,Medium,Low,Medium,Low,Low,High,Low,malignant
1116192	Low	Low	Low	Low	Low	Low	Low	Low	Low	benign		1116192,Low,Low,Low,Low,Low,Low,Low,Low,Low,benign
1116998	High	Medium	Low	Low	Low	Low	Medium	Low	High	malignant		1116998,High,Medium,Low,Low,Low,Low,Medium,Low,High,malignant
1117152	Medium	Low	Low	Low	Low	Low	Low	Low	Low	benign		1117152,Medium,Low,Low,Low,Low,Low,Low,Low,Low,benign
1118039	Medium	Low	Medium	Low	High	High	Medium	High	Low	malignant		1118039,Medium,Low,Medium,Low,High,High,Medium,High,Low,malignant
1120559	High	Low	High	Low	Medium	High	High	High	High	malignant		1120559,High,Low,High,Low,Medium,High,High,High,High,malignant
1121732	Low	Low	Low	Low	Low	Low	Low	Low	Low	benign		1121732,Low,Low,Low,Low,Low,Low,Low,Low,Low,benign
1121919	Medium	Low	Low	Low	Low	Low	Low	Low	Low	benign		1121919,Medium,Low,Low,Low,Low,Low,Low,Low,Low,benign
1123061	Medium	High	Low	High	High	Low	Medium	High	High	malignant		1123061,Medium,High,Low,High,High,Low,Medium,High,High,malignant
1124651	Low	Low	Low	Low	Low	Low	Medium	Low	Low	benign		1124651,Low,Low,Low,Low,Low,Low,Medium,Low,Low,benign
1125035	High	Medium	Medium	High	Medium	High	Medium	High	Low	malignant		1125035,High,Medium,Medium,High,Medium,High,Medium,High,Low,malignant
1126417	High	Medium	Medium	Low	Low	Medium	Low	Low	Low	malignant		1126417,High,Medium,Medium,Low,Low,Medium,Low,Low,Low,malignant
1131294	Low	Low	Low	Low	Low	Low	Medium	Low	Low	benign		1131294,Low,Low,Low,Low,Low,Low,Medium,Low,Low,benign
1132347	Low	Low	Medium	Low	Low	Low	Low	Low	Low	benign		1132347,Low,Low,Medium,Low,Low,Low,Low,Low,Low,benign
1133041	Medium	Low	Low	Low	Low	Low	Low	Low	Low	benign		1133041,Medium,Low,Low,Low,Low,Low,Low,Low,Low,benign
1133136	Low	Low	Low	Low	Low	Low	Low	Low	Low	benign		1133136,Low,Low,Low,Low,Low,Low,Low,Low,Low,benign
1136142	Low	Low	Low	Low	Low	Low	Low	Low	Low	benign		1136142,Low,Low,Low,Low,Low,Low,Low,Low,Low,benign
1137156	Low	Low	Low	Low	Low	Low	Medium	Low	Low	benign		1137156,Low,Low,Low,Low,Low,Low,Medium,Low,Low,benign
1143978	Medium	Low	Low	Low	Low	Low	Low	Low	Low	benign		1143978,Medium,Low,Low,Low,Low,Low,Low,Low,Low,benign
1143978	Medium	Low	Low	Low	Low	Low	Low	Low	Low	benign		1143978,Medium,Low,Low,Low,Low,Low,Low,Low,Low,benign
1147044	Low	Low	Low	Low	Low	Low	Medium	Low	Low	benign		1147044,Low,Low,Low,Low,Low,Low,Medium,Low,Low,benign
1147699	Low	Medium	Medium	High	High	High	Medium	High	Medium	malignant		1147699,Low,Medium,Medium,High,High,High,Medium,High,Medium,malignant
1147748	Medium	High	Medium	Low	High	Medium	Medium	High	High	malignant		1147748,Medium,High,Medium,Low,High,Medium,Medium,High,High,malignant
1148278	Low	Low	Medium	Medium	Medium	High	Medium	Medium	Low	malignant		1148278,Low,Low,Medium,Medium,Medium,High,Medium,Medium,Low,malignant
1148873	Low	Medium	Medium	Medium	Medium	High	Medium	High	Low	malignant		1148873,Low,Medium,Medium,Medium,Medium,High,Medium,High,Low,malignant
1152331	Medium	Low	Low	Low	Low	Low	Low	Low	Low	benign		1152331,Medium,Low,Low,Low,Low,Low,Low,Low,Low,benign
1155546	Low	Low	Low	Low	Low	Low	Low	Low	Low	benign		1155546,Low,Low,Low,Low,Low,Low,Low,Low,Low,benign
1156272	Low	Low	Low	Low	Low	Low	Low	Low	Low	benign		1156272,Low,Low,Low,Low,Low,Low,Low,Low,Low,benign
1156948	Low	Low	Low	Low	Low	Low	Low	Low	Low	benign		1156948,Low,Low,Low,Low,Low,Low,Low,Low,Low,benign
1157734	Medium	Low	Low	Low	Low	Low	Low	Low	Low	benign		1157734,Medium,Low,Low,Low,Low,Low,Low,Low,Low,benign
1158247	Low	Low	Low	Low	Low	Low	Low	Low	Low	benign		1158247,Low,Low,Low,Low,Low,Low,Low,Low,Low,benign
1160476	Low	Low	Low	Low	Low	Low	Low	Low	Low	benign		1160476,Low,Low,Low,Low,Low,Low,Low,Low,Low,benign
1164066	Low	Low	Low	Low	Low	Low	Low	Low	Low	benign		1164066,Low,Low,Low,Low,Low,Low,Low,Low,Low,benign
1165297	Low	Low	Low	Low	Low	Low	Low	Low	Low	benign		1165297,Low,Low,Low,Low,Low,Low,Low,Low,Low,benign
1165790	Medium	Low	Low	Low	Low	Low	Low	Low	Low	benign		1165790,Medium,Low,Low,Low,Low,Low,Low,Low,Low,benign
1165926	High	Medium	High	Low	High	Medium	Low	High	High	malignant		1165926,High,Medium,High,Low,High,Medium,Low,High,High,malignant
1166630	Medium	Medium	Medium	High	Medium	High	Medium	High	Medium	malignant		1166630,Medium,Medium,Medium,High,Medium,High,Medium,High,Medium,malignant
1166654	High	Low	Medium	Low	High	Medium	Low	High	Low	malignant		1166654,High,Low,Medium,Low,High,Medium,Low,High,Low,malignant
1167439	Low	Low	Medium	Medium	Low	Medium	Low	Medium	Low	malignant		1167439,Low,Low,Medium,Medium,Low,Medium,Low,Medium,Low,malignant
1167471	Medium	Low	Low	Low	Low	Low	Low	Low	Low	benign		1167471,Medium,Low,Low,Low,Low,Low,Low,Low,Low,benign
1168359	High	Low	Low	Low	Medium	Low	Medium	Low	Low	malignant		1168359,High,Low,Low,Low,Medium,Low,Medium,Low,Low,malignant
1168736	High	High	High	High	High	Low	High	High	High	malignant		1168736,High,High,High,High,High,Low,High,High,High,malignant
1169049	Medium	Low	Medium	Medium	Low	Low	Low	Low	Medium	malignant		1169049,Medium,Low,Medium,Medium,Low,Low,Low,Low,Medium,malignant
1170419	High	High	High	High	Low	High	Medium	Low	Low	malignant		1170419,High,High,High,High,Low,High,Medium,Low,Low,malignant
1170420	Low	Medium	High	High	High	High	Medium	Medium	Low	malignant		1170420,Low,Medium,High,High,High,High,Medium,Medium,Low,malignant
1171710	Low	Low	Low	Low	Low	Low	Low	Low	Low	benign		1171710,Low,Low,Low,Low,Low,Low,Low,Low,Low,benign
1171710	Medium	Medium	Medium	Medium	Low	High	Medium	High	Low	malignant		1171710,Medium,Medium,Medium,Medium,Low,High,Medium,High,Low,malignant
1171795	Low	Low	Low	Low	Low	Low	Medium	Low	Low	benign		1171795,Low,Low,Low,Low,Low,Low,Medium,Low,Low,benign
1171845	High	Medium	Medium	Low	Medium	High	Low	Low	Low	malignant		1171845,High,Medium,Medium,Low,Medium,High,Low,Low,Low,malignant
1172152	High	Low	Low	High	Low	High	Medium	Low	Low	malignant		1172152,High,Low,Low,High,Low,High,Medium,Low,Low,malignant
1173216	High	High	High	Low	High	High	High	Low	Low	malignant		1173216,High,High,High,Low,High,High,High,Low,Low,malignant
1173235	Low	Low	Low	Low	Low	Low	Low	Low	Low	benign		1173235,Low,Low,Low,Low,Low,Low,Low,Low,Low,benign
1173347	Low	Low	Low	Low	Low	Medium	Low	Low	Low	benign		1173347,Low,Low,Low,Low,Low,Medium,Low,Low,Low,benign
1173347	High	Low	Low	Low	Low	Low	Low	Low	Low	benign		1173347,High,Low,Low,Low,Low,Low,Low,Low,Low,benign
1173509	Medium	Medium	Medium	High	Medium	High	Medium	Medium	High	malignant		1173509,Medium,Medium,Medium,High,Medium,High,Medium,Medium,High,malignant
1173514	Low	Low	Low	Low	Medium	Low	Low	Low	Low	benign		1173514,Low,Low,Low,Low,Medium,Low,Low,Low,Low,benign
1173681	Low	Low	Low	Low	Low	Low	Low	Low	Low	benign		1173681,Low,Low,Low,Low,Low,Low,Low,Low,Low,benign
1174057	Low	Low	Low	Low	Low	Low	Low	Low	Low	benign		1174057,Low,Low,Low,Low,Low,Low,Low,Low,Low,benign
1174057	Medium	Low	Low	Low	Low	Low	Low	Low	Low	benign		1174057,Medium,Low,Low,Low,Low,Low,Low,Low,Low,benign
1174131	High	High	High	Low	High	High	Medium	Low	Low	malignant		1174131,High,High,High,Low,High,High,Medium,Low,Low,malignant
1174428	Medium	Low	Medium	Low	High	High	Medium	Low	Low	malignant		1174428,Medium,Low,Medium,Low,High,High,Medium,Low,Low,malignant
1175937	Medium	Medium	Medium	Medium	High	Medium	High	High	Low	malignant		1175937,Medium,Medium,Medium,Medium,High,Medium,High,High,Low,malignant
1176406	Low	Low	Low	Low	Low	Low	Low	Low	Low	benign		1176406,Low,Low,Low,Low,Low,Low,Low,Low,Low,benign
1176881	Medium	Medium	Low	Medium	Medium	High	Medium	Medium	Medium	malignant		1176881,Medium,Medium,Low,Medium,Medium,High,Medium,Medium,Medium,malignant
1177027	Low	Low	Low	Low	Low	Low	Low	Low	Low	benign		1177027,Low,Low,Low,Low,Low,Low,Low,Low,Low,benign
1177399	High	Low	Medium	Medium	Medium	High	Low	Medium	Low	malignant		1177399,High,Low,Medium,Medium,Medium,High,Low,Medium,Low,malignant
1177512	Low	Low	Low	Low	High	Low	Low	Low	Low	benign		1177512,Low,Low,Low,Low,High,Low,Low,Low,Low,benign
1178580	Medium	Low	Low	Low	Low	Low	Low	Low	Low	benign		1178580,Medium,Low,Low,Low,Low,Low,Low,Low,Low,benign
1179818	Low	Low	Low	Low	Low	Low	Low	Low	Low	benign		1179818,Low,Low,Low,Low,Low,Low,Low,Low,Low,benign
1180194	Medium	High	High	High	High	High	Low	Medium	Low	malignant		1180194,Medium,High,High,High,High,High,Low,Medium,Low,malignant
1180523	Low	Low	Low	Low	Low	Low	Low	Low	Low	benign		1180523,Low,Low,Low,Low,Low,Low,Low,Low,Low,benign
1180831	Low	Low	Low	Low	Low	Low	Low	Low	Low	benign		1180831,Low,Low,Low,Low,Low,Low,Low,Low,Low,benign
1181356	Medium	Low	Low	Low	Low	Low	Low	Low	Low	benign		1181356,Medium,Low,Low,Low,Low,Low,Low,Low,Low,benign
1182404	Medium	Low	Low	Low	Low	Low	Low	Low	Low	benign		1182404,Medium,Low,Low,Low,Low,Low,Low,Low,Low,benign
1182410	Low	Low	Low	Low	Low	Low	Low	Low	Low	benign		1182410,Low,Low,Low,Low,Low,Low,Low,Low,Low,benign
1183240	Medium	Low	Low	Low	Low	Low	Low	Low	Low	benign		1183240,Medium,Low,Low,Low,Low,Low,Low,Low,Low,benign
1183516	Low	Low	Low	Low	Low	Low	Low	Low	Low	benign		1183516,Low,Low,Low,Low,Low,Low,Low,Low,Low,benign
1183911	Low	Low	Low	Low	Low	Low	Low	Low	Low	benign		1183911,Low,Low,Low,Low,Low,Low,Low,Low,Low,benign
1183983	High	Medium	Medium	Medium	Medium	Medium	Medium	Low	Low	malignant		1183983,High,Medium,Medium,Medium,Medium,Medium,Medium,Low,Low,malignant
1184184	Low	Low	Low	Low	Low	Medium	Low	Low	Low	benign		1184184,Low,Low,Low,Low,Low,Medium,Low,Low,Low,benign
1184241	Low	Low	Low	Low	Low	Low	Low	Low	Low	benign		1184241,Low,Low,Low,Low,Low,Low,Low,Low,Low,benign
1185609	Low	Medium	Medium	Low	Medium	High	Medium	Low	Low	malignant		1185609,Low,Medium,Medium,Low,Medium,High,Medium,Low,Low,malignant
1185610	Low	Low	Low	Low	Low	Low	Low	Low	Low	benign		1185610,Low,Low,Low,Low,Low,Low,Low,Low,Low,benign
1187457	Low	Low	Low	Low	High	Low	Medium	High	Low	benign		1187457,Low,Low,Low,Low,High,Low,Medium,High,Low,benign
1187805	High	High	Medium	Medium	High	High	Medium	High	Medium	malignant		1187805,High,High,Medium,Medium,High,High,Medium,High,Medium,malignant
1188472	Low	Low	Low	Low	Low	Low	Low	Low	Low	benign		1188472,Low,Low,Low,Low,Low,Low,Low,Low,Low,benign
1189266	Medium	Low	Medium	Low	Medium	High	Medium	Medium	Low	malignant		1189266,Medium,Low,Medium,Low,Medium,High,Medium,Medium,Low,malignant
1189286	High	High	High	Medium	Medium	Medium	High	High	Low	malignant		1189286,High,High,High,Medium,Medium,Medium,High,High,Low,malignant
1190394	Medium	Low	Low	Low	Low	Low	Low	Low	Low	benign		1190394,Medium,Low,Low,Low,Low,Low,Low,Low,Low,benign
1190485	Low	Low	Low	Low	Low	Low	Low	Low	Low	benign		1190485,Low,Low,Low,Low,Low,Low,Low,Low,Low,benign
1192325	Medium	Medium	Medium	Medium	Low	High	Low	Low	Low	malignant		1192325,Medium,Medium,Medium,Medium,Low,High,Low,Low,Low,malignant
1193091	Low	Low	Low	Low	Low	Low	Low	Low	Low	benign		1193091,Low,Low,Low,Low,Low,Low,Low,Low,Low,benign
1193210	Low	Low	Low	Low	Low	Low	Low	Low	Low	benign		1193210,Low,Low,Low,Low,Low,Low,Low,Low,Low,benign
1196295	High	High	High	Low	Medium	High	Medium	High	Medium	malignant		1196295,High,High,High,Low,Medium,High,Medium,High,Medium,malignant
1196915	High	Medium	Medium	Medium	Medium	High	Medium	Medium	Low	malignant		1196915,High,Medium,Medium,Medium,Medium,High,Medium,Medium,Low,malignant
1197080	Medium	Low	Low	Low	Low	Low	Low	Low	Low	benign		1197080,Medium,Low,Low,Low,Low,Low,Low,Low,Low,benign
1197270	Low	Low	Low	Low	Low	Low	Low	Low	Low	benign		1197270,Low,Low,Low,Low,Low,Low,Low,Low,Low,benign
1197440	Low	Low	Low	Low	Low	Low	Low	Low	Medium	benign		1197440,Low,Low,Low,Low,Low,Low,Low,Low,Medium,benign
1197979	Medium	Low	Low	Low	Low	Low	Low	Low	Low	benign		1197979,Medium,Low,Low,Low,Low,Low,Low,Low,Low,benign
1197993	Medium	Medium	Medium	High	High	High	Low	High	Low	malignant		1197993,Medium,Medium,Medium,High,High,High,Low,High,Low,malignant
1198128	High	High	High	High	Medium	Low	Low	Low	High	malignant		1198128,High,High,High,High,Medium,Low,Low,Low,High,malignant
1198641	Low	Low	Low	Low	Low	Low	Low	Low	Low	benign		1198641,Low,Low,Low,Low,Low,Low,Low,Low,Low,benign
1199219	Low	Low	Low	Low	Low	Low	Low	Low	Low	benign		1199219,Low,Low,Low,Low,Low,Low,Low,Low,Low,benign
1199731	Low	Low	Low	Low	Low	Low	Low	Low	Low	benign		1199731,Low,Low,Low,Low,Low,Low,Low,Low,Low,benign
1199983	Low	Low	Low	Low	Low	Low	Low	Low	Low	benign		1199983,Low,Low,Low,Low,Low,Low,Low,Low,Low,benign
1200772	Low	Low	Low	Low	Low	Low	Low	Low	Low	benign		1200772,Low,Low,Low,Low,Low,Low,Low,Low,Low,benign
1200847	Medium	High	High	High	High	High	High	High	Medium	malignant		1200847,Medium,High,High,High,High,High,High,High,Medium,malignant
1200892	High	Medium	Medium	Medium	Low	High	Medium	Low	Low	malignant		1200892,High,Medium,Medium,Medium,Low,High,Medium,Low,Low,malignant
1200952	Medium	High	Medium	Medium	High	High	Medium	Medium	Low	malignant		1200952,Medium,High,Medium,Medium,High,High,Medium,Medium,Low,malignant
1201834	Low	Low	Low	Low	Low	Low	Low	Low	Low	benign		1201834,Low,Low,Low,Low,Low,Low,Low,Low,Low,benign
1201936	Medium	High	High	Low	High	Low	Medium	High	Low	malignant		1201936,Medium,High,High,Low,High,Low,Medium,High,Low,malignant
1202125	Medium	Low	Low	Low	Low	Low	Low	Low	Low	benign		1202125,Medium,Low,Low,Low,Low,Low,Low,Low,Low,benign
1202812	Medium	Low	Low	Low	Medium	High	Low	Low	Low	malignant		1202812,Medium,Low,Low,Low,Medium,High,Low,Low,Low,malignant
1203096	Low	Low	Low	Low	Low	Low	Low	Low	Low	benign		1203096,Low,Low,Low,Low,Low,Low,Low,Low,Low,benign
1204242	Low	Low	Low	Low	Low	Low	Low	Low	Low	benign		1204242,Low,Low,Low,Low,Low,Low,Low,Low,Low,benign
1204898	Medium	Low	Low	Low	Low	Low	Low	Low	Low	benign		1204898,Medium,Low,Low,Low,Low,Low,Low,Low,Low,benign
1205138	Medium	High	High	High	Medium	High	Medium	High	Low	malignant		1205138,Medium,High,High,High,Medium,High,Medium,High,Low,malignant
1205579	High	Medium	Medium	Medium	Medium	High	Medium	Low	Low	malignant		1205579,High,Medium,Medium,Medium,Medium,High,Medium,Low,Low,malignant
1206089	Low	Low	Low	Low	Low	Low	Low	Low	Low	benign		1206089,Low,Low,Low,Low,Low,Low,Low,Low,Low,benign
1206695	Low	Medium	High	Medium	Medium	High	Medium	High	Low	malignant		1206695,Low,Medium,High,Medium,Medium,High,Medium,High,Low,malignant
1206841	High	Medium	Medium	High	Medium	High	Medium	Medium	High	malignant		1206841,High,Medium,Medium,High,Medium,High,Medium,Medium,High,malignant
1207986	Medium	High	Medium	High	Medium	High	High	High	Low	malignant		1207986,Medium,High,Medium,High,Medium,High,High,High,Low,malignant
1208301	Low	Low	Low	Low	Low	Low	Low	Low	Low	benign		1208301,Low,Low,Low,Low,Low,Low,Low,Low,Low,benign
1210963	High	High	High	High	Medium	High	Medium	High	Low	malignant		1210963,High,High,High,High,Medium,High,Medium,High,Low,malignant
1211202	Medium	Medium	High	High	High	High	Medium	High	Low	malignant		1211202,Medium,Medium,High,High,High,High,Medium,High,Low,malignant
1212232	Medium	Low	Low	Low	Low	Low	Low	Low	Low	benign		1212232,Medium,Low,Low,Low,Low,Low,Low,Low,Low,benign
1212251	Low	Low	Low	Low	Low	Low	Low	Low	Low	benign		1212251,Low,Low,Low,Low,Low,Low,Low,Low,Low,benign
1212422	Low	Low	Low	Low	Low	Low	Low	Low	Low	benign		1212422,Low,Low,Low,Low,Low,Low,Low,Low,Low,benign
1212422	Medium	Low	Low	Low	Low	Low	Low	Low	Low	benign		1212422,Medium,Low,Low,Low,Low,Low,Low,Low,Low,benign
1213375	High	Medium	Medium	Medium	Medium	Medium	Medium	High	Low	benign		1213375,High,Medium,Medium,Medium,Medium,Medium,Medium,High,Low,benign
1213383	Medium	Low	Low	Medium	Low	Low	Low	Low	Low	benign		1213383,Medium,Low,Low,Medium,Low,Low,Low,Low,Low,benign
1214092	Low	Low	Low	Low	Low	Low	Low	Low	Low	benign		1214092,Low,Low,Low,Low,Low,Low,Low,Low,Low,benign
1214556	Low	Low	Low	Low	Low	Low	Low	Low	Low	benign		1214556,Low,Low,Low,Low,Low,Low,Low,Low,Low,benign
1214966	High	Medium	Medium	Medium	Medium	High	Medium	High	Low	malignant		1214966,High,Medium,Medium,Medium,Medium,High,Medium,High,Low,malignant
1216694	High	High	High	Medium	High	High	High	Low	Low	malignant		1216694,High,High,High,Medium,High,High,High,Low,Low,malignant
1216947	Low	Low	Low	Low	Low	Low	Low	Low	Low	benign		1216947,Low,Low,Low,Low,Low,Low,Low,Low,Low,benign
1217051	Medium	Low	Low	Low	Low	Low	Low	Low	Low	benign		1217051,Medium,Low,Low,Low,Low,Low,Low,Low,Low,benign
1217264	Low	Low	Low	Low	Low	Low	Low	Low	Low	benign		1217264,Low,Low,Low,Low,Low,Low,Low,Low,Low,benign
1218105	Medium	High	High	High	Medium	High	Medium	High	Medium	malignant		1218105,Medium,High,High,High,Medium,High,Medium,High,Medium,malignant
1218741	High	High	High	Low	Medium	Medium	Low	Medium	Low	malignant		1218741,High,High,High,Low,Medium,Medium,Low,Medium,Low,malignant
1218860	Low	Low	Low	Low	Low	Low	Low	Low	Low	benign		1218860,Low,Low,Low,Low,Low,Low,Low,Low,Low,benign
1218860	Low	Low	Low	Low	Low	Low	Low	Low	Low	benign		1218860,Low,Low,Low,Low,Low,Low,Low,Low,Low,benign
1219406	Medium	Low	Low	Low	Low	Low	Low	Low	Low	benign		1219406,Medium,Low,Low,Low,Low,Low,Low,Low,Low,benign
1219525	High	High	High	High	Medium	High	High	High	Medium	malignant		1219525,High,High,High,High,Medium,High,High,High,Medium,malignant
1219859	High	High	High	High	Medium	High	Medium	Medium	Low	malignant		1219859,High,High,High,High,Medium,High,Medium,Medium,Low,malignant
1220330	Low	Low	Low	Low	Low	Low	Low	Low	Low	benign		1220330,Low,Low,Low,Low,Low,Low,Low,Low,Low,benign
1221863	High	High	High	High	Medium	High	Medium	High	Medium	malignant		1221863,High,High,High,High,Medium,High,Medium,High,Medium,malignant
1222047	High	High	High	High	Low	High	High	Medium	Low	malignant		1222047,High,High,High,High,Low,High,High,Medium,Low,malignant
1222936	High	Medium	High	Medium	Medium	Medium	Medium	High	Low	malignant		1222936,High,Medium,High,Medium,Medium,Medium,Medium,High,Low,malignant
1223282	Low	Low	Low	Low	Low	Low	Low	Low	Low	benign		1223282,Low,Low,Low,Low,Low,Low,Low,Low,Low,benign
1223426	Low	Low	Low	Low	Low	Low	Low	Low	Low	benign		1223426,Low,Low,Low,Low,Low,Low,Low,Low,Low,benign
1223793	Medium	High	Medium	Medium	Medium	Medium	High	High	Low	malignant		1223793,Medium,High,Medium,Medium,Medium,Medium,High,High,Low,malignant
1223967	Medium	Low	Low	Low	Low	Low	Low	Low	Low	benign		1223967,Medium,Low,Low,Low,Low,Low,Low,Low,Low,benign
1224329	Low	Low	Low	Low	Low	Low	Low	Low	Low	benign		1224329,Low,Low,Low,Low,Low,Low,Low,Low,Low,benign
1225799	High	Medium	Medium	Low	High	High	High	High	Low	malignant		1225799,High,Medium,Medium,Low,High,High,High,High,Low,malignant
1226012	Medium	Low	Low	Low	Low	Medium	Low	Low	Low	malignant		1226012,Medium,Low,Low,Low,Low,Medium,Low,Low,Low,malignant
1226612	Medium	Medium	Medium	Low	Low	High	Medium	Medium	Low	malignant		1226612,Medium,Medium,Medium,Low,Low,High,Medium,Medium,Low,malignant
1227210	High	Medium	Medium	Medium	Low	High	Medium	High	Low	malignant		1227210,High,Medium,Medium,Medium,Low,High,Medium,High,Low,malignant
1227244	Low	Low	Low	Low	Low	Low	Low	Low	Low	benign		1227244,Low,Low,Low,Low,Low,Low,Low,Low,Low,benign
1227481	High	Medium	Medium	Medium	Medium	High	High	High	Low	malignant		1227481,High,Medium,Medium,Medium,Medium,High,High,High,Low,malignant
1228152	High	High	High	Medium	Low	Medium	Medium	Medium	Low	malignant		1228152,High,High,High,Medium,Low,Medium,Medium,Medium,Low,malignant
1228311	Low	Low	Low	Low	Low	Low	Low	Low	Low	benign		1228311,Low,Low,Low,Low,Low,Low,Low,Low,Low,benign
1230175	High	High	High	Low	High	High	High	High	Low	malignant		1230175,High,High,High,Low,High,High,High,High,Low,malignant
1230688	Medium	Medium	Medium	Medium	Low	Medium	Medium	Medium	Low	malignant		1230688,Medium,Medium,Medium,Medium,Low,Medium,Medium,Medium,Low,malignant
1231387	Medium	High	Medium	Medium	Medium	High	High	High	Low	malignant		1231387,Medium,High,Medium,Medium,Medium,High,High,High,Low,malignant
1231706	High	Medium	Medium	Low	Low	Low	Medium	Low	Low	benign		1231706,High,Medium,Medium,Low,Low,Low,Medium,Low,Low,benign
1232225	High	Medium	Medium	Medium	Medium	High	Medium	Low	Low	malignant		1232225,High,Medium,Medium,Medium,Medium,High,Medium,Low,Low,malignant
1236043	Low	Low	Low	Low	Low	Low	Low	Medium	Low	benign		1236043,Low,Low,Low,Low,Low,Low,Low,Medium,Low,benign
1241559	High	High	High	Low	High	High	Medium	High	High	malignant		1241559,High,High,High,Low,High,High,Medium,High,High,malignant
1241679	High	High	High	Medium	Medium	Low	Medium	High	Medium	malignant		1241679,High,High,High,Medium,Medium,Low,Medium,High,Medium,malignant
1242364	High	High	High	High	Medium	High	Low	High	High	malignant		1242364,High,High,High,High,Medium,High,Low,High,High,malignant
1243256	High	Medium	Low	Low	Low	High	Medium	Low	Low	malignant		1243256,High,Medium,Low,Low,Low,High,Medium,Low,Low,malignant
1270479	Medium	Low	Low	Low	Low	Low	Low	Low	Low	benign		1270479,Medium,Low,Low,Low,Low,Low,Low,Low,Low,benign
1276091	Low	Low	Low	Low	Low	Low	Low	Low	Low	benign		1276091,Low,Low,Low,Low,Low,Low,Low,Low,Low,benign
1277018	Low	Low	Low	Low	Low	Low	Low	Low	Low	benign		1277018,Low,Low,Low,Low,Low,Low,Low,Low,Low,benign
128059	Low	Low	Low	Low	Low	Medium	Medium	Low	Low	benign		128059,Low,Low,Low,Low,Low,Medium,Medium,Low,Low,benign
1285531	Low	Low	Low	Low	Low	Low	Low	Low	Low	benign		1285531,Low,Low,Low,Low,Low,Low,Low,Low,Low,benign
1287775	Medium	Low	Low	Low	Low	Low	Low	Low	Low	benign		1287775,Medium,Low,Low,Low,Low,Low,Low,Low,Low,benign
144888	High	High	High	High	Medium	High	Medium	High	Low	malignant		144888,High,High,High,High,Medium,High,Medium,High,Low,malignant
145447	High	Medium	Medium	Low	Low	High	Low	Low	Low	malignant		145447,High,Medium,Medium,Low,Low,High,Low,Low,Low,malignant
167528	Medium	Low	Low	Low	Low	Low	Low	Medium	Low	benign		167528,Medium,Low,Low,Low,Low,Low,Low,Medium,Low,benign
183913	Low	Low	Low	Low	Low	Low	Low	Low	Low	benign		183913,Low,Low,Low,Low,Low,Low,Low,Low,Low,benign
191250	High	Medium	Medium	High	Low	High	Medium	Low	Low	malignant		191250,High,Medium,Medium,High,Low,High,Medium,Low,Low,malignant
1017023	Medium	Low	Low	Medium	Low	High	Low	Medium	Low	benign		1017023,Medium,Low,Low,Medium,Low,High,Low,Medium,Low,benign
1100524	Medium	High	High	Low	High	High	Medium	Low	Low	malignant		1100524,Medium,High,High,Low,High,High,Medium,Low,Low,malignant
1116116	High	High	High	Low	High	High	Low	Low	Low	malignant		1116116,High,High,High,Low,High,High,Low,Low,Low,malignant
1168736	Medium	Medium	Medium	Low	Medium	High	Low	Medium	Low	malignant		1168736,Medium,Medium,Medium,Low,Medium,High,Low,Medium,Low,malignant
1182404	Low	Low	Low	Low	Low	Low	Low	Low	Low	benign		1182404,Low,Low,Low,Low,Low,Low,Low,Low,Low,benign
1182404	Low	Low	Low	Low	Low	Low	Low	Low	Low	benign		1182404,Low,Low,Low,Low,Low,Low,Low,Low,Low,benign
1198641	Low	Low	Low	Low	Low	Low	Low	Low	Low	benign		1198641,Low,Low,Low,Low,Low,Low,Low,Low,Low,benign
242970	Medium	Medium	Medium	Low	Medium	High	Low	Medium	Low	benign		242970,Medium,Medium,Medium,Low,Medium,High,Low,Medium,Low,benign
255644	High	Medium	High	High	Low	High	Medium	Low	Low	malignant		255644,High,Medium,High,High,Low,High,Medium,Low,Low,malignant
263538	Medium	High	High	Medium	High	High	High	Medium	Medium	malignant		263538,Medium,High,High,Medium,High,High,High,Medium,Medium,malignant
274137	High	High	High	Medium	Medium	High	Medium	High	Low	malignant		274137,High,High,High,Medium,Medium,High,Medium,High,Low,malignant
303213	High	Medium	Medium	High	Medium	High	Medium	Medium	Low	malignant		303213,High,Medium,Medium,High,Medium,High,Medium,Medium,Low,malignant
314428	Medium	High	Medium	High	High	Low	Medium	Low	Low	malignant		314428,Medium,High,Medium,High,High,Low,Medium,Low,Low,malignant
1182404	Medium	Low	Medium	Low	Low	Low	Low	Low	Low	benign		1182404,Medium,Low,Medium,Low,Low,Low,Low,Low,Low,benign
1198641	High	High	Medium	Low	Low	High	Medium	Low	Low	malignant		1198641,High,High,Medium,Low,Low,High,Medium,Low,Low,malignant
320675	Low	Low	Medium	Low	Low	High	Medium	Low	Low	malignant		320675,Low,Low,Medium,Low,Low,High,Medium,Low,Low,malignant
324427	High	High	High	Low	Low	Medium	High	Medium	High	malignant		324427,High,High,High,Low,Low,Medium,High,Medium,High,malignant
385103	Low	Low	Low	Low	Low	Low	Low	Low	Low	benign		385103,Low,Low,Low,Low,Low,Low,Low,Low,Low,benign
390840	High	Medium	Medium	Low	Low	High	Low	High	Low	malignant		390840,High,Medium,Medium,Low,Low,High,Low,High,Low,malignant
411453	Medium	Low	Low	Low	Low	Low	Low	Low	Low	benign		411453,Medium,Low,Low,Low,Low,Low,Low,Low,Low,benign
320675	Low	Low	Medium	Low	Low	High	Medium	Low	Low	malignant		320675,Low,Low,Medium,Low,Low,High,Medium,Low,Low,malignant
428903	Medium	Low	Medium	Low	Low	Medium	Low	Low	Low	malignant		428903,Medium,Low,Medium,Low,Low,Medium,Low,Low,Low,malignant
431495	Low	Low	Low	Low	Low	Low	Low	Low	Low	benign		431495,Low,Low,Low,Low,Low,Low,Low,Low,Low,benign
434518	Low	Low	Low	Low	Low	Low	Low	Low	Low	benign		434518,Low,Low,Low,Low,Low,Low,Low,Low,Low,benign
452264	Low	Low	Low	Low	Low	Low	Low	Low	Low	benign		452264,Low,Low,Low,Low,Low,Low,Low,Low,Low,benign
456282	Low	Low	Low	Low	Low	Low	Low	Low	Low	benign		456282,Low,Low,Low,Low,Low,Low,Low,Low,Low,benign
476903	High	Medium	Medium	Low	Low	Medium	Low	Low	High	malignant		476903,High,Medium,Medium,Low,Low,Medium,Low,Low,High,malignant
486283	Low	Low	Low	Low	Low	Low	Low	Low	Low	benign		486283,Low,Low,Low,Low,Low,Low,Low,Low,Low,benign
486662	Low	Low	Low	Low	Low	Low	Low	Low	Low	benign		486662,Low,Low,Low,Low,Low,Low,Low,Low,Low,benign
488173	Low	Medium	Low	High	Medium	High	Medium	Medium	Low	malignant		488173,Low,Medium,Low,High,Medium,High,Medium,Medium,Low,malignant
492268	High	Medium	Medium	Low	Low	High	Medium	Low	Low	malignant		492268,High,Medium,Medium,Low,Low,High,Medium,Low,Low,malignant
508234	Medium	Medium	Medium	High	Low	High	Low	High	Low	malignant		508234,Medium,Medium,Medium,High,Low,High,Low,High,Low,malignant
527363	High	High	High	High	High	High	High	Medium	Low	malignant		527363,High,High,High,High,High,High,High,Medium,Low,malignant
529329	High	High	High	High	High	High	Medium	High	High	malignant		529329,High,High,High,High,High,High,Medium,High,High,malignant
535331	Low	Low	Low	Low	Low	Low	Low	Low	Low	benign		535331,Low,Low,Low,Low,Low,Low,Low,Low,Low,benign
543558	Medium	Low	Low	Low	Medium	Medium	Medium	High	Low	malignant		543558,Medium,Low,Low,Low,Medium,Medium,Medium,High,Low,malignant
555977	Medium	Medium	Medium	High	Medium	High	Medium	High	Medium	malignant		555977,Medium,Medium,Medium,High,Medium,High,Medium,High,Medium,malignant
560680	Low	Low	Low	Low	Low	Low	Low	Low	Low	benign		560680,Low,Low,Low,Low,Low,Low,Low,Low,Low,benign
561477	Low	Low	Low	Low	Low	Low	Low	Low	Low	benign		561477,Low,Low,Low,Low,Low,Low,Low,Low,Low,benign
601265	High	Medium	Medium	Medium	Low	High	Low	Low	Low	malignant		601265,High,Medium,Medium,Medium,Low,High,Low,Low,Low,malignant
606722	Medium	Medium	Medium	High	Medium	High	Medium	Medium	Low	malignant		606722,Medium,Medium,Medium,High,Medium,High,Medium,Medium,Low,malignant
616240	Medium	Low	Medium	Low	Medium	Medium	Medium	Medium	Low	benign		616240,Medium,Low,Medium,Low,Medium,Medium,Medium,Medium,Low,benign
625201	High	Low	Low	Low	Medium	Low	Low	Low	Low	benign		625201,High,Low,Low,Low,Medium,Low,Low,Low,Low,benign
63375	High	Low	Low	Medium	Medium	High	Medium	Medium	Low	malignant		63375,High,Low,Low,Medium,Medium,High,Medium,Medium,Low,malignant
635844	High	Medium	High	Medium	Medium	Medium	Medium	High	Low	malignant		635844,High,Medium,High,Medium,Medium,Medium,Medium,High,Low,malignant
636130	Low	Low	Low	Low	Low	Low	Low	Low	Low	benign		636130,Low,Low,Low,Low,Low,Low,Low,Low,Low,benign
640744	High	High	High	Medium	High	High	Medium	High	High	malignant		640744,High,High,High,Medium,High,High,Medium,High,High,malignant
646904	Low	Low	Low	Low	Low	Low	Low	Low	Low	benign		646904,Low,Low,Low,Low,Low,Low,Low,Low,Low,benign
653777	High	Low	Medium	High	Low	High	Low	Low	Low	malignant		653777,High,Low,Medium,High,Low,High,Low,Low,Low,malignant
659642	High	High	Medium	Medium	Medium	High	Low	High	Medium	malignant		659642,High,High,Medium,Medium,Medium,High,Low,High,Medium,malignant
666090	Low	Low	Low	Low	Low	Low	Low	Low	Low	benign		666090,Low,Low,Low,Low,Low,Low,Low,Low,Low,benign
666942	Low	Low	Low	Low	Low	Low	Low	Low	Low	benign		666942,Low,Low,Low,Low,Low,Low,Low,Low,Low,benign
667204	Medium	High	Medium	Medium	Medium	Low	High	High	Medium	malignant		667204,Medium,High,Medium,Medium,Medium,Low,High,High,Medium,malignant
673637	Low	Low	Low	Low	Low	Medium	Medium	Low	Low	benign		673637,Low,Low,Low,Low,Low,Medium,Medium,Low,Low,benign
684955	Low	Low	Low	Low	Low	Low	Low	Low	Low	benign		684955,Low,Low,Low,Low,Low,Low,Low,Low,Low,benign
688033	Low	Low	Low	Low	Low	Low	Low	Low	Low	benign		688033,Low,Low,Low,Low,Low,Low,Low,Low,Low,benign
691628	High	Medium	Medium	High	High	Low	Low	Medium	Low	malignant		691628,High,Medium,Medium,High,High,Low,Low,Medium,Low,malignant
693702	Low	Low	Low	Low	Low	Low	Low	Low	Low	benign		693702,Low,Low,Low,Low,Low,Low,Low,Low,Low,benign
704097	Low	Low	Low	Low	Low	Low	Low	Low	Low	benign		704097,Low,Low,Low,Low,Low,Low,Low,Low,Low,benign
706426	Medium	Medium	Medium	Low	Medium	High	Medium	Low	Low	malignant		706426,Medium,Medium,Medium,Low,Medium,High,Medium,Low,Low,malignant
709287	Medium	High	Medium	High	Medium	High	High	High	Low	malignant		709287,Medium,High,Medium,High,Medium,High,High,High,Low,malignant
718641	Low	Low	Low	Low	Medium	Low	Low	Low	Low	benign		718641,Low,Low,Low,Low,Medium,Low,Low,Low,Low,benign
721482	Medium	Medium	Medium	Medium	Medium	Medium	Medium	Low	Low	benign		721482,Medium,Medium,Medium,Medium,Medium,Medium,Medium,Low,Low,benign
730881	Medium	Medium	Low	Low	Medium	High	Medium	Medium	Medium	malignant		730881,Medium,Medium,Low,Low,Medium,High,Medium,Medium,Medium,malignant
733639	Low	Low	Low	Low	Low	Low	Low	Low	Low	benign		733639,Low,Low,Low,Low,Low,Low,Low,Low,Low,benign
733823	Medium	Medium	Medium	High	Low	High	Medium	Low	Low	malignant		733823,Medium,Medium,Medium,High,Low,High,Medium,Low,Low,malignant
740492	Low	Low	Low	Low	Low	Low	Low	Low	Low	benign		740492,Low,Low,Low,Low,Low,Low,Low,Low,Low,benign
743348	Low	Low	Low	Low	Low	Low	Low	Low	Low	benign		743348,Low,Low,Low,Low,Low,Low,Low,Low,Low,benign
752904	High	Low	Low	Low	Low	High	Medium	Medium	Low	malignant		752904,High,Low,Low,Low,Low,High,Medium,Medium,Low,malignant
756136	Low	Low	Low	Low	Low	Low	Low	Low	Low	benign		756136,Low,Low,Low,Low,Low,Low,Low,Low,Low,benign
760001	High	High	Low	Low	Medium	Medium	Low	High	Low	malignant		760001,High,High,Low,Low,Medium,Medium,Low,High,Low,malignant
760239	High	Medium	Medium	Medium	Medium	High	Medium	Low	Low	malignant		760239,High,Medium,Medium,Medium,Medium,High,Medium,Low,Low,malignant
76389	High	Medium	Medium	Low	Low	High	Medium	Low	Low	malignant		76389,High,Medium,Medium,Low,Low,High,Medium,Low,Low,malignant
764974	Medium	Low	Low	Low	Low	Low	Low	Low	Low	benign		764974,Medium,Low,Low,Low,Low,Low,Low,Low,Low,benign
770066	Medium	Low	Low	Low	Low	Low	Low	Low	Low	benign		770066,Medium,Low,Low,Low,Low,Low,Low,Low,Low,benign
785208	Medium	Medium	Medium	Medium	Medium	High	Medium	Low	Low	malignant		785208,Medium,Medium,Medium,Medium,Medium,High,Medium,Low,Low,malignant
785615	High	Medium	Medium	Low	Low	High	Low	Medium	Low	malignant		785615,High,Medium,Medium,Low,Low,High,Low,Medium,Low,malignant
792744	Low	Low	Low	Low	Low	Low	Low	Low	Low	benign		792744,Low,Low,Low,Low,Low,Low,Low,Low,Low,benign
797327	Medium	Medium	Medium	High	Medium	High	Low	Medium	Low	malignant		797327,Medium,Medium,Medium,High,Medium,High,Low,Medium,Low,malignant
798429	Low	Low	Low	Low	Low	Low	Low	Low	Low	benign		798429,Low,Low,Low,Low,Low,Low,Low,Low,Low,benign
704097	Low	Low	Low	Low	Low	Low	Low	Low	Low	benign		704097,Low,Low,Low,Low,Low,Low,Low,Low,Low,benign
806423	High	Medium	Medium	Medium	Low	High	Medium	Low	Low	malignant		806423,High,Medium,Medium,Medium,Low,High,Medium,Low,Low,malignant
809912	High	Low	Low	Low	Low	High	Medium	Medium	Low	malignant		809912,High,Low,Low,Low,Low,High,Medium,Medium,Low,malignant
810104	Low	Low	Low	Low	Low	Low	Low	Low	Low	benign		810104,Low,Low,Low,Low,Low,Low,Low,Low,Low,benign
814265	Low	Low	Low	Low	Low	Low	Low	Low	Low	benign		814265,Low,Low,Low,Low,Low,Low,Low,Low,Low,benign
814911	Low	Low	Low	Low	Low	Low	Low	Low	Low	benign		814911,Low,Low,Low,Low,Low,Low,Low,Low,Low,benign
822829	Medium	Medium	Medium	High	High	High	High	Medium	Low	malignant		822829,Medium,Medium,Medium,High,High,High,High,Medium,Low,malignant
826923	Low	Low	Low	Low	Low	Low	Low	Low	Low	benign		826923,Low,Low,Low,Low,Low,Low,Low,Low,Low,benign
830690	Medium	Low	Low	Low	Low	Low	Low	Low	Low	benign		830690,Medium,Low,Low,Low,Low,Low,Low,Low,Low,benign
831268	Low	Low	Low	Low	Low	Low	Low	Low	Low	benign		831268,Low,Low,Low,Low,Low,Low,Low,Low,Low,benign
832226	Low	Medium	Medium	High	Medium	Low	Low	Low	Low	malignant		832226,Low,Medium,Medium,High,Medium,Low,Low,Low,Low,malignant
832567	Medium	Low	Low	Medium	Low	High	Medium	Medium	Low	malignant		832567,Medium,Low,Low,Medium,Low,High,Medium,Medium,Low,malignant
836433	Medium	Low	Low	Low	Low	Low	Low	Low	Low	benign		836433,Medium,Low,Low,Low,Low,Low,Low,Low,Low,benign
837082	Low	Low	Low	Low	Low	Low	Low	Low	Low	benign		837082,Low,Low,Low,Low,Low,Low,Low,Low,Low,benign
846832	Low	Medium	Medium	Low	Medium	Low	Medium	Medium	Low	benign		846832,Low,Medium,Medium,Low,Medium,Low,Medium,Medium,Low,benign
850831	Low	Medium	High	High	Medium	High	Medium	High	Medium	malignant		850831,Low,Medium,High,High,Medium,High,Medium,High,Medium,malignant
855524	Low	Low	Low	Low	Low	Low	Low	Low	Low	benign		855524,Low,Low,Low,Low,Low,Low,Low,Low,Low,benign
857774	Medium	Low	Low	Low	Low	Low	Low	Low	Low	benign		857774,Medium,Low,Low,Low,Low,Low,Low,Low,Low,benign
859164	Medium	Low	Low	Low	Low	Low	Low	Low	Low	malignant		859164,Medium,Low,Low,Low,Low,Low,Low,Low,Low,malignant
859350	High	High	High	Medium	High	High	Medium	Low	High	malignant		859350,High,High,High,Medium,High,High,Medium,Low,High,malignant
866325	High	High	Medium	Low	High	Medium	Medium	High	Low	malignant		866325,High,High,Medium,Low,High,Medium,Medium,High,Low,malignant
873549	High	Low	Medium	Medium	Low	Medium	Low	Medium	Low	malignant		873549,High,Low,Medium,Medium,Low,Medium,Low,Medium,Low,malignant
877291	Medium	High	High	High	High	High	High	High	High	malignant		877291,Medium,High,High,High,High,High,High,High,High,malignant
877943	Low	High	Low	High	Medium	High	Medium	Low	Medium	malignant		877943,Low,High,Low,High,Medium,High,Medium,Low,Medium,malignant
888169	Low	Low	Low	Low	Medium	Low	Low	Low	Low	benign		888169,Low,Low,Low,Low,Medium,Low,Low,Low,Low,benign
888523	Medium	Medium	Medium	Low	Low	Low	Low	Low	Low	benign		888523,Medium,Medium,Medium,Low,Low,Low,Low,Low,Low,benign
896404	Low	Low	Low	Low	Low	Low	Low	Low	Low	benign		896404,Low,Low,Low,Low,Low,Low,Low,Low,Low,benign
897172	Low	Low	Low	Low	Low	Low	Low	Low	Low	benign		897172,Low,Low,Low,Low,Low,Low,Low,Low,Low,benign
95719	Medium	High	High	High	High	High	Medium	High	Medium	malignant		95719,Medium,High,High,High,High,High,Medium,High,Medium,malignant
160296	Medium	High	High	High	Medium	High	High	High	Low	malignant		160296,Medium,High,High,High,Medium,High,High,High,Low,malignant
342245	Low	Low	Low	Low	Low	Low	Low	Low	Low	benign		342245,Low,Low,Low,Low,Low,Low,Low,Low,Low,benign
428598	Low	Low	Low	Low	Low	Low	Low	Low	Low	benign		428598,Low,Low,Low,Low,Low,Low,Low,Low,Low,benign
492561	Medium	Low	Low	Low	Low	Low	Low	Low	Low	benign		492561,Medium,Low,Low,Low,Low,Low,Low,Low,Low,benign
493452	Low	Low	Low	Low	Low	Low	Low	Low	Low	benign		493452,Low,Low,Low,Low,Low,Low,Low,Low,Low,benign
493452	Medium	Low	Low	Low	Low	Low	Low	Low	Low	benign		493452,Medium,Low,Low,Low,Low,Low,Low,Low,Low,benign
521441	Medium	Low	Low	Low	Low	Low	Low	Low	Low	benign		521441,Medium,Low,Low,Low,Low,Low,Low,Low,Low,benign
560680	Low	Low	Low	Low	Low	Low	Low	Low	Low	benign		560680,Low,Low,Low,Low,Low,Low,Low,Low,Low,benign
636437	Low	Low	Low	Low	Low	Low	Low	Low	Low	benign		636437,Low,Low,Low,Low,Low,Low,Low,Low,Low,benign
640712	Low	Low	Low	Low	Low	Low	Low	Low	Low	benign		640712,Low,Low,Low,Low,Low,Low,Low,Low,Low,benign
654244	Low	Low	Low	Low	Low	Low	Low	Low	Low	benign		654244,Low,Low,Low,Low,Low,Low,Low,Low,Low,benign
657753	Low	Low	Low	Medium	Low	Low	Low	Low	Low	benign		657753,Low,Low,Low,Medium,Low,Low,Low,Low,Low,benign
685977	Medium	Low	Medium	Low	Medium	Low	Low	Low	Low	benign		685977,Medium,Low,Medium,Low,Medium,Low,Low,Low,Low,benign
805448	Low	Low	Low	Low	Low	Low	Low	Low	Low	benign		805448,Low,Low,Low,Low,Low,Low,Low,Low,Low,benign
846423	High	Medium	Low	Medium	Medium	High	Medium	High	Medium	malignant		846423,High,Medium,Low,Medium,Medium,High,Medium,High,Medium,malignant
1002504	Low	Low	Low	Low	Low	Low	Low	Low	Low	benign		1002504,Low,Low,Low,Low,Low,Low,Low,Low,Low,benign
1022257	Low	Low	Low	Low	Low	Low	Low	Low	Low	benign		1022257,Low,Low,Low,Low,Low,Low,Low,Low,Low,benign
1026122	Low	Low	Low	Low	Low	Low	Low	Low	Low	benign		1026122,Low,Low,Low,Low,Low,Low,Low,Low,Low,benign
1071084	Low	Low	Low	Low	Low	Low	Low	Low	Low	benign		1071084,Low,Low,Low,Low,Low,Low,Low,Low,Low,benign
1080233	Medium	Medium	Medium	Low	Low	High	Medium	Low	Low	malignant		1080233,Medium,Medium,Medium,Low,Low,High,Medium,Low,Low,malignant
1114570	Medium	Low	Low	Low	Low	Low	Low	Low	Low	benign		1114570,Medium,Low,Low,Low,Low,Low,Low,Low,Low,benign
1114570	Low	Low	Low	Low	Low	Low	Low	Low	Low	benign		1114570,Low,Low,Low,Low,Low,Low,Low,Low,Low,benign
1116715	Medium	Low	Low	Low	Low	Low	Low	Low	Low	benign		1116715,Medium,Low,Low,Low,Low,Low,Low,Low,Low,benign
1131411	Low	Low	Low	Low	Low	Low	Low	Low	Low	benign		1131411,Low,Low,Low,Low,Low,Low,Low,Low,Low,benign
1151734	High	High	Medium	Medium	Low	High	Medium	High	Low	malignant		1151734,High,High,Medium,Medium,Low,High,Medium,High,Low,malignant
1156017	Low	Low	Low	Low	Low	Low	Low	Low	Low	benign		1156017,Low,Low,Low,Low,Low,Low,Low,Low,Low,benign
1158247	Low	Low	Low	Low	Low	Low	Low	Low	Low	benign		1158247,Low,Low,Low,Low,Low,Low,Low,Low,Low,benign
1158405	Low	Low	Low	Low	Low	Low	Low	Low	Low	benign		1158405,Low,Low,Low,Low,Low,Low,Low,Low,Low,benign
1168278	Low	Low	Low	Low	Low	Low	Low	Low	Low	benign		1168278,Low,Low,Low,Low,Low,Low,Low,Low,Low,benign
1176187	Low	Low	Low	Low	Low	Low	Low	Low	Low	benign		1176187,Low,Low,Low,Low,Low,Low,Low,Low,Low,benign
1196263	Medium	Low	Low	Low	Low	Low	Low	Low	Low	benign		1196263,Medium,Low,Low,Low,Low,Low,Low,Low,Low,benign
1196475	Low	Low	Low	Low	Low	Low	Low	Low	Low	benign		1196475,Low,Low,Low,Low,Low,Low,Low,Low,Low,benign
1206314	Low	Low	Low	Low	Low	Low	Low	Low	Low	benign		1206314,Low,Low,Low,Low,Low,Low,Low,Low,Low,benign
1211265	Low	High	High	Medium	Medium	High	High	Low	High	malignant		1211265,Low,High,High,Medium,Medium,High,High,Low,High,malignant
1213784	Low	Low	Low	Low	Low	Low	Low	Low	Low	benign		1213784,Low,Low,Low,Low,Low,Low,Low,Low,Low,benign
1223003	Medium	Low	Low	Low	Low	Low	Low	Low	Low	benign		1223003,Medium,Low,Low,Low,Low,Low,Low,Low,Low,benign
1223306	Low	Low	Low	Low	Low	Medium	Low	Low	Low	benign		1223306,Low,Low,Low,Low,Low,Medium,Low,Low,Low,benign
1223543	Low	Low	Low	Low	Low	Low	Low	Low	Low	benign		1223543,Low,Low,Low,Low,Low,Low,Low,Low,Low,benign
1229929	Low	Low	Low	Low	Low	Low	Low	Low	Low	benign		1229929,Low,Low,Low,Low,Low,Low,Low,Low,Low,benign
1231853	Medium	Low	Low	Low	Low	Low	Low	Low	Low	benign		1231853,Medium,Low,Low,Low,Low,Low,Low,Low,Low,benign
1234554	Low	Low	Low	Low	Low	Low	Low	Low	Low	benign		1234554,Low,Low,Low,Low,Low,Low,Low,Low,Low,benign
1236837	Low	Low	Low	Low	Low	Low	Low	Low	Low	benign		1236837,Low,Low,Low,Low,Low,Low,Low,Low,Low,benign
1237674	Low	Low	Low	Low	Low	Low	Low	Low	Low	benign		1237674,Low,Low,Low,Low,Low,Low,Low,Low,Low,benign
1238021	Low	Low	Low	Low	Low	Low	Low	Low	Low	benign		1238021,Low,Low,Low,Low,Low,Low,Low,Low,Low,benign
1238633	High	High	High	Medium	High	Medium	High	Medium	Low	malignant		1238633,High,High,High,Medium,High,Medium,High,Medium,Low,malignant
1238915	Medium	Low	Low	Low	Low	Low	Low	Low	Low	benign		1238915,Medium,Low,Low,Low,Low,Low,Low,Low,Low,benign
1238948	High	Medium	Medium	Low	Low	High	Medium	Medium	Low	malignant		1238948,High,Medium,Medium,Low,Low,High,Medium,Medium,Low,malignant
1239232	Low	Low	Low	Medium	Low	Low	Low	Medium	Low	benign		1239232,Low,Low,Low,Medium,Low,Low,Low,Medium,Low,benign
1239347	High	Medium	High	Medium	High	High	Medium	Low	Low	malignant		1239347,High,Medium,High,Medium,High,High,Medium,Low,Low,malignant
1239967	Low	Low	Low	Low	Low	Low	Low	Low	Low	benign		1239967,Low,Low,Low,Low,Low,Low,Low,Low,Low,benign
1240337	Medium	Low	Low	Low	Low	Low	Low	Low	Low	benign		1240337,Medium,Low,Low,Low,Low,Low,Low,Low,Low,benign
1253505	Low	Low	Low	Low	Medium	Low	Low	Low	Low	benign		1253505,Low,Low,Low,Low,Medium,Low,Low,Low,Low,benign
1255384	Low	Low	Low	Low	Low	Low	Low	Low	Low	benign		1255384,Low,Low,Low,Low,Low,Low,Low,Low,Low,benign
1257200	High	High	High	Medium	High	High	High	Low	Low	malignant		1257200,High,High,High,Medium,High,High,High,Low,Low,malignant
1257648	Medium	Low	Low	Low	Low	Low	Low	Low	Low	benign		1257648,Medium,Low,Low,Low,Low,Low,Low,Low,Low,benign
1257815	Medium	Low	Low	Low	Low	Low	Low	Low	Low	benign		1257815,Medium,Low,Low,Low,Low,Low,Low,Low,Low,benign
1257938	Low	Low	Low	Low	Low	Low	Low	Low	Low	benign		1257938,Low,Low,Low,Low,Low,Low,Low,Low,Low,benign
1258549	High	High	High	High	High	High	High	High	Low	malignant		1258549,High,High,High,High,High,High,High,High,Low,malignant
1258556	Medium	Low	Medium	Low	Low	Low	Low	Low	Low	benign		1258556,Medium,Low,Medium,Low,Low,Low,Low,Low,Low,benign
1266154	High	Medium	High	Low	Medium	Low	Medium	High	Low	malignant		1266154,High,Medium,High,Low,Medium,Low,Medium,High,Low,malignant
1272039	Low	Low	Low	Low	Low	Low	Low	Low	Low	benign		1272039,Low,Low,Low,Low,Low,Low,Low,Low,Low,benign
1276091	Low	Low	Low	Low	Low	Low	Low	Low	Low	benign		1276091,Low,Low,Low,Low,Low,Low,Low,Low,Low,benign
1276091	Low	Low	Low	Low	Low	Low	Low	Low	Low	benign		1276091,Low,Low,Low,Low,Low,Low,Low,Low,Low,benign
1276091	Medium	Low	Low	Low	Medium	Low	Low	Low	Low	benign		1276091,Medium,Low,Low,Low,Medium,Low,Low,Low,Low,benign
1277629	Medium	Low	Low	Low	Low	Low	Low	Low	Low	benign		1277629,Medium,Low,Low,Low,Low,Low,Low,Low,Low,benign
1293439	Low	Low	Low	Low	Low	Low	Low	Low	Low	benign		1293439,Low,Low,Low,Low,Low,Low,Low,Low,Low,benign
1293439	Medium	High	Medium	Medium	Medium	High	Medium	Low	Low	benign		1293439,Medium,High,Medium,Medium,Medium,High,Medium,Low,Low,benign
1294562	High	High	High	Low	Low	High	Medium	Low	Low	malignant		1294562,High,High,High,Low,Low,High,Medium,Low,Low,malignant
1295186	High	High	High	Low	Medium	Low	Low	High	Low	malignant		1295186,High,High,High,Low,Medium,Low,Low,High,Low,malignant
527337	Medium	Low	Low	Low	Low	Low	Low	Low	Low	benign		527337,Medium,Low,Low,Low,Low,Low,Low,Low,Low,benign
558538	Medium	Low	Low	Low	Low	Low	Low	Low	Low	benign		558538,Medium,Low,Low,Low,Low,Low,Low,Low,Low,benign
566509	Medium	Low	Low	Low	Low	Low	Low	Low	Low	benign		566509,Medium,Low,Low,Low,Low,Low,Low,Low,Low,benign
608157	High	Medium	Low	High	Medium	High	High	Low	Low	malignant		608157,High,Medium,Low,High,Medium,High,High,Low,Low,malignant
677910	Medium	Low	Low	Medium	Low	Medium	Low	Low	Low	benign		677910,Medium,Low,Low,Medium,Low,Medium,Low,Low,Low,benign
734111	Low	Low	Low	Low	Low	Low	Low	Low	Low	benign		734111,Low,Low,Low,Low,Low,Low,Low,Low,Low,benign
734111	Low	Low	Low	Low	Low	Low	Low	Low	Low	benign		734111,Low,Low,Low,Low,Low,Low,Low,Low,Low,benign
780555	Medium	Low	Low	Medium	Low	Low	Low	Low	Low	benign		780555,Medium,Low,Low,Medium,Low,Low,Low,Low,Low,benign
827627	Low	Low	Low	Low	Low	Low	Low	Low	Low	benign		827627,Low,Low,Low,Low,Low,Low,Low,Low,Low,benign
1049837	Low	Low	Low	Low	Low	Low	Low	Low	Low	benign		1049837,Low,Low,Low,Low,Low,Low,Low,Low,Low,benign
1058849	Medium	Low	Low	Low	Low	Low	Low	Low	Low	benign		1058849,Medium,Low,Low,Low,Low,Low,Low,Low,Low,benign
1182404	Low	Low	Low	Low	Low	Low	Low	Low	Low	benign		1182404,Low,Low,Low,Low,Low,Low,Low,Low,Low,benign
1193544	Medium	Medium	High	High	Medium	High	High	High	Low	malignant		1193544,Medium,Medium,High,High,Medium,High,High,High,Low,malignant
1201870	Medium	Low	Low	Low	Low	Low	Low	Low	Low	benign		1201870,Medium,Low,Low,Low,Low,Low,Low,Low,Low,benign
1202253	Medium	Low	Low	Low	Low	Low	Low	Low	Low	benign		1202253,Medium,Low,Low,Low,Low,Low,Low,Low,Low,benign
1227081	Low	Low	Low	Low	Low	Low	Low	Low	Low	benign		1227081,Low,Low,Low,Low,Low,Low,Low,Low,Low,benign
1230994	Medium	Medium	Medium	High	Medium	High	High	Medium	Low	malignant		1230994,Medium,Medium,Medium,High,Medium,High,High,Medium,Low,malignant
1238410	Low	Low	Low	Low	Low	Low	Low	Low	Low	benign		1238410,Low,Low,Low,Low,Low,Low,Low,Low,Low,benign
1246562	High	Low	Low	Low	Low	Medium	Low	Low	Low	malignant		1246562,High,Low,Low,Low,Low,Medium,Low,Low,Low,malignant
1257470	High	Medium	Medium	High	Medium	High	High	Medium	Low	malignant		1257470,High,Medium,Medium,High,Medium,High,High,Medium,Low,malignant
1259008	High	High	High	Medium	Medium	Low	High	High	Low	malignant		1259008,High,High,High,Medium,Medium,Low,High,High,Low,malignant
1266124	Medium	Low	Low	Low	Low	Low	Low	Low	Low	benign		1266124,Medium,Low,Low,Low,Low,Low,Low,Low,Low,benign
1267898	Medium	Low	Low	Low	Low	Low	Low	Low	Low	benign		1267898,Medium,Low,Low,Low,Low,Low,Low,Low,Low,benign
1268313	Medium	Low	Low	Low	Low	Low	Low	Low	Low	benign		1268313,Medium,Low,Low,Low,Low,Low,Low,Low,Low,benign
1268804	Low	Low	Low	Low	Low	Medium	Low	Low	Low	benign		1268804,Low,Low,Low,Low,Low,Medium,Low,Low,Low,benign
1276091	Medium	Low	Low	Low	Low	Low	Low	Low	Low	benign		1276091,Medium,Low,Low,Low,Low,Low,Low,Low,Low,benign
1280258	Medium	Low	Low	Low	Low	Low	Low	Low	Low	benign		1280258,Medium,Low,Low,Low,Low,Low,Low,Low,Low,benign
1293966	Medium	Low	Low	Low	Low	Low	Low	Low	Low	benign		1293966,Medium,Low,Low,Low,Low,Low,Low,Low,Low,benign
1296572	High	High	High	Medium	Medium	Medium	Medium	High	Low	malignant		1296572,High,High,High,Medium,Medium,Medium,Medium,High,Low,malignant
1298416	High	Medium	Medium	Low	Medium	High	High	Medium	Low	malignant		1298416,High,Medium,Medium,Low,Medium,High,High,Medium,Low,malignant
1299596	Medium	Medium	Medium	Medium	Medium	High	Medium	Medium	Low	malignant		1299596,Medium,Medium,Medium,Medium,Medium,High,Medium,Medium,Low,malignant
1105524	Medium	Low	Low	Low	Low	Low	Low	Low	Low	benign		1105524,Medium,Low,Low,Low,Low,Low,Low,Low,Low,benign
1181685	Low	Low	Low	Low	Low	Low	Low	Low	Low	benign		1181685,Low,Low,Low,Low,Low,Low,Low,Low,Low,benign
1211594	Low	Low	Low	Low	Low	Low	Low	Low	Low	benign		1211594,Low,Low,Low,Low,Low,Low,Low,Low,Low,benign
1238777	Medium	Low	Low	Low	Low	Low	Low	Low	Low	benign		1238777,Medium,Low,Low,Low,Low,Low,Low,Low,Low,benign
1257608	Medium	Low	Low	Low	Low	Low	Low	Low	Low	benign		1257608,Medium,Low,Low,Low,Low,Low,Low,Low,Low,benign
1269574	Medium	Low	Low	Low	Low	Low	Low	Low	Low	benign		1269574,Medium,Low,Low,Low,Low,Low,Low,Low,Low,benign
1277145	Medium	Low	Low	Low	Low	Low	Low	Low	Low	benign		1277145,Medium,Low,Low,Low,Low,Low,Low,Low,Low,benign
1287282	Low	Low	Low	Low	Low	Low	Low	Low	Low	benign		1287282,Low,Low,Low,Low,Low,Low,Low,Low,Low,benign
1296025	Medium	Low	Low	Low	Low	Low	Low	Low	Low	benign		1296025,Medium,Low,Low,Low,Low,Low,Low,Low,Low,benign
1296263	Medium	Low	Low	Low	Low	Low	Low	Low	Low	benign		1296263,Medium,Low,Low,Low,Low,Low,Low,Low,Low,benign
1296593	Medium	Low	Low	Low	Low	Low	Low	Low	Low	benign		1296593,Medium,Low,Low,Low,Low,Low,Low,Low,Low,benign
1299161	Medium	High	Medium	High	Medium	High	Medium	Medium	Low	malignant		1299161,Medium,High,Medium,High,Medium,High,Medium,Medium,Low,malignant
1301945	Medium	Low	Low	Low	Low	Low	Low	Low	Low	benign		1301945,Medium,Low,Low,Low,Low,Low,Low,Low,Low,benign
1302428	Medium	Low	Low	Medium	Low	Low	Low	Low	Low	benign		1302428,Medium,Low,Low,Medium,Low,Low,Low,Low,Low,benign
1318169	High	High	High	High	High	Medium	High	High	High	malignant		1318169,High,High,High,High,High,Medium,High,High,High,malignant
474162	High	Medium	High	Medium	Medium	High	High	High	Low	malignant		474162,High,Medium,High,Medium,Medium,High,High,High,Low,malignant
787451	Medium	Low	Low	Low	Low	Low	Low	Low	Low	benign		787451,Medium,Low,Low,Low,Low,Low,Low,Low,Low,benign
1002025	Low	Low	Low	Low	Low	Low	Low	Low	Low	benign		1002025,Low,Low,Low,Low,Low,Low,Low,Low,Low,benign
1070522	Low	Low	Low	Low	Low	Low	Low	Low	Low	benign		1070522,Low,Low,Low,Low,Low,Low,Low,Low,Low,benign
1073960	High	High	High	High	Medium	High	High	Low	Medium	malignant		1073960,High,High,High,High,Medium,High,High,Low,Medium,malignant
1076352	Low	Medium	Medium	High	Low	Low	Low	Medium	Low	malignant		1076352,Low,Medium,Medium,High,Low,Low,Low,Medium,Low,malignant
1084139	Medium	Low	Low	Low	Low	Medium	Medium	Low	Low	malignant		1084139,Medium,Low,Low,Low,Low,Medium,Medium,Low,Low,malignant
1115293	Low	Low	Low	Low	Low	Low	Low	Low	Low	benign		1115293,Low,Low,Low,Low,Low,Low,Low,Low,Low,benign
1119189	Medium	High	High	Medium	Low	High	Medium	Low	Low	malignant		1119189,Medium,High,High,Medium,Low,High,Medium,Low,Low,malignant
1133991	Medium	Low	Low	Low	Low	Low	Low	Low	Low	benign		1133991,Medium,Low,Low,Low,Low,Low,Low,Low,Low,benign
1142706	Medium	High	High	High	Medium	High	Medium	Medium	Low	malignant		1142706,Medium,High,High,High,Medium,High,Medium,Medium,Low,malignant
1155967	Medium	Low	Low	High	Medium	Medium	Low	Low	Low	benign		1155967,Medium,Low,Low,High,Medium,Medium,Low,Low,Low,benign
1170945	Low	Low	Low	Low	Low	Low	Low	Low	Low	benign		1170945,Low,Low,Low,Low,Low,Low,Low,Low,Low,benign
1181567	Low	Low	Low	Low	Low	Low	Low	Low	Low	benign		1181567,Low,Low,Low,Low,Low,Low,Low,Low,Low,benign
1182404	Medium	Low	Low	Low	Low	Low	Low	Low	Low	benign		1182404,Medium,Low,Low,Low,Low,Low,Low,Low,Low,benign
1204558	Medium	Low	Low	Low	Low	Low	Low	Low	Low	benign		1204558,Medium,Low,Low,Low,Low,Low,Low,Low,Low,benign
1217952	Medium	Low	Low	Low	Low	Low	Low	Low	Low	benign		1217952,Medium,Low,Low,Low,Low,Low,Low,Low,Low,benign
1224565	Medium	Low	Low	Low	Low	Low	Low	Low	Low	benign		1224565,Medium,Low,Low,Low,Low,Low,Low,Low,Low,benign
1238186	Medium	Low	Low	Low	Low	Low	Low	Low	Low	benign		1238186,Medium,Low,Low,Low,Low,Low,Low,Low,Low,benign
1253917	Medium	Low	Low	Low	Low	Low	Low	Low	Low	benign		1253917,Medium,Low,Low,Low,Low,Low,Low,Low,Low,benign
1265899	Medium	Low	Low	Low	Low	Low	Low	Low	Low	benign		1265899,Medium,Low,Low,Low,Low,Low,Low,Low,Low,benign
1268766	Low	Low	Low	Low	Low	Low	Low	Low	Low	benign		1268766,Low,Low,Low,Low,Low,Low,Low,Low,Low,benign
1277268	Low	Low	Low	Low	Low	Low	Low	Low	Low	benign		1277268,Low,Low,Low,Low,Low,Low,Low,Low,Low,benign
1286943	High	High	High	High	Medium	Medium	Medium	High	Medium	malignant		1286943,High,High,High,High,Medium,Medium,Medium,High,Medium,malignant
1295508	Low	Low	Low	Low	Low	Medium	Low	Low	Low	benign		1295508,Low,Low,Low,Low,Low,Medium,Low,Low,Low,benign
1297327	Medium	Low	Low	Low	Low	Low	Low	Low	Low	benign		1297327,Medium,Low,Low,Low,Low,Low,Low,Low,Low,benign
1297522	Low	Low	Low	Low	Low	Low	Low	Low	Low	benign		1297522,Low,Low,Low,Low,Low,Low,Low,Low,Low,benign
1298360	Low	Low	Low	Low	Low	Low	Low	Low	Low	benign		1298360,Low,Low,Low,Low,Low,Low,Low,Low,Low,benign
1299924	Medium	Low	Low	Low	Low	Low	Low	Low	Low	benign		1299924,Medium,Low,Low,Low,Low,Low,Low,Low,Low,benign
1299994	Medium	Low	Low	Low	Low	Low	Low	Low	Low	benign		1299994,Medium,Low,Low,Low,Low,Low,Low,Low,Low,benign
1304595	Low	Low	Low	Low	Low	Low	Low	Low	Low	benign		1304595,Low,Low,Low,Low,Low,Low,Low,Low,Low,benign
1306282	Medium	Medium	Medium	High	Low	High	High	High	Low	malignant		1306282,Medium,Medium,Medium,High,Low,High,High,High,Low,malignant
1313325	Medium	High	Medium	Medium	Low	High	High	High	Low	malignant		1313325,Medium,High,Medium,Medium,Low,High,High,High,Low,malignant
1320077	Low	Low	Low	Low	Low	Low	Low	Low	Low	benign		1320077,Low,Low,Low,Low,Low,Low,Low,Low,Low,benign
1320077	Low	Low	Low	Low	Low	Low	Low	Low	Low	benign		1320077,Low,Low,Low,Low,Low,Low,Low,Low,Low,benign
1320304	Low	Low	Low	Low	Low	Low	Low	Low	Low	benign		1320304,Low,Low,Low,Low,Low,Low,Low,Low,Low,benign
1330439	Medium	Medium	High	Low	Medium	High	High	Low	Low	malignant		1330439,Medium,Medium,High,Low,Medium,High,High,Low,Low,malignant
333093	Low	Low	Low	Low	Low	Low	Low	Low	Low	benign		333093,Low,Low,Low,Low,Low,Low,Low,Low,Low,benign
369565	Medium	Low	Low	Low	Low	Low	Low	Low	Low	benign		369565,Medium,Low,Low,Low,Low,Low,Low,Low,Low,benign
412300	High	Medium	Medium	Medium	Low	Medium	Medium	Low	Low	malignant		412300,High,Medium,Medium,Medium,Low,Medium,Medium,Low,Low,malignant
672113	Medium	Medium	Medium	High	Medium	High	Medium	Low	Low	malignant		672113,Medium,Medium,Medium,High,Medium,High,Medium,Low,Low,malignant
749653	Low	Low	Low	Low	Low	Low	Low	Low	Low	benign		749653,Low,Low,Low,Low,Low,Low,Low,Low,Low,benign
769612	Low	Low	Low	Low	Low	Low	Low	Low	Low	benign		769612,Low,Low,Low,Low,Low,Low,Low,Low,Low,benign
769612	Medium	Low	Low	Low	Low	Low	Low	Low	Low	benign		769612,Medium,Low,Low,Low,Low,Low,Low,Low,Low,benign
798429	Medium	Low	Low	Low	Low	Low	Low	Low	Low	benign		798429,Medium,Low,Low,Low,Low,Low,Low,Low,Low,benign
807657	Medium	Low	Low	Low	Low	Low	Low	Low	Low	benign		807657,Medium,Low,Low,Low,Low,Low,Low,Low,Low,benign
8233704	Medium	Low	Low	Low	Low	Low	Low	Low	Low	benign		8233704,Medium,Low,Low,Low,Low,Low,Low,Low,Low,benign
837480	Medium	Medium	Medium	Low	Medium	High	Medium	High	Low	malignant		837480,Medium,Medium,Medium,Low,Medium,High,Medium,High,Low,malignant
867392	Medium	Low	Low	Low	Low	Low	Low	Low	Low	benign		867392,Medium,Low,Low,Low,Low,Low,Low,Low,Low,benign
869828	Low	Low	Low	Low	Low	Low	Low	Low	Low	benign		869828,Low,Low,Low,Low,Low,Low,Low,Low,Low,benign
1043068	Low	Low	Low	Low	Low	Low	Low	Low	Low	benign		1043068,Low,Low,Low,Low,Low,Low,Low,Low,Low,benign
1056171	Low	Low	Low	Low	Low	Low	Low	Low	Low	benign		1056171,Low,Low,Low,Low,Low,Low,Low,Low,Low,benign
1061990	Low	Low	Low	Low	Low	Low	Low	Low	Low	benign		1061990,Low,Low,Low,Low,Low,Low,Low,Low,Low,benign
1113061	Medium	Low	Low	Low	Low	Low	Low	Low	Low	benign		1113061,Medium,Low,Low,Low,Low,Low,Low,Low,Low,benign
1116192	Medium	Low	Low	Low	Low	Low	Low	Low	Low	benign		1116192,Medium,Low,Low,Low,Low,Low,Low,Low,Low,benign
1135090	Medium	Low	Low	Low	Low	Low	Low	Low	Low	benign		1135090,Medium,Low,Low,Low,Low,Low,Low,Low,Low,benign
1145420	Medium	Low	Low	Low	Low	Low	Low	Low	Low	benign		1145420,Medium,Low,Low,Low,Low,Low,Low,Low,Low,benign
1158157	Medium	Low	Low	Low	Low	Low	Low	Low	Low	benign		1158157,Medium,Low,Low,Low,Low,Low,Low,Low,Low,benign
1171578	Low	Low	Low	Low	Low	Low	Low	Low	Low	benign		1171578,Low,Low,Low,Low,Low,Low,Low,Low,Low,benign
1174841	Medium	Low	Low	Low	Low	Low	Low	Low	Low	benign		1174841,Medium,Low,Low,Low,Low,Low,Low,Low,Low,benign
1184586	Medium	Low	Low	Low	Low	Low	Low	Low	Low	benign		1184586,Medium,Low,Low,Low,Low,Low,Low,Low,Low,benign
1186936	Low	Low	Low	Low	Low	Low	Low	Low	Low	benign		1186936,Low,Low,Low,Low,Low,Low,Low,Low,Low,benign
1197527	Medium	Low	Low	Low	Low	Low	Low	Low	Low	benign		1197527,Medium,Low,Low,Low,Low,Low,Low,Low,Low,benign
1222464	Medium	High	High	High	Medium	High	Medium	High	Low	malignant		1222464,Medium,High,High,High,Medium,High,Medium,High,Low,malignant
1240603	Low	Low	Low	Low	Low	Low	Low	Low	Low	benign		1240603,Low,Low,Low,Low,Low,Low,Low,Low,Low,benign
1240603	Low	Low	Low	Low	Low	Low	Low	Low	Low	benign		1240603,Low,Low,Low,Low,Low,Low,Low,Low,Low,benign
1241035	Medium	High	Low	Medium	Medium	Medium	Medium	High	Low	malignant		1241035,Medium,High,Low,Medium,Medium,Medium,Medium,High,Low,malignant
1287971	Low	Low	Low	Low	Low	Low	Low	Low	Low	benign		1287971,Low,Low,Low,Low,Low,Low,Low,Low,Low,benign
1289391	Low	Low	Low	Low	Low	Low	Low	Low	Low	benign		1289391,Low,Low,Low,Low,Low,Low,Low,Low,Low,benign
1299924	Low	Low	Low	Low	Low	Low	Medium	Low	Low	benign		1299924,Low,Low,Low,Low,Low,Low,Medium,Low,Low,benign
1306339	Medium	Medium	Low	Low	Low	Medium	Low	Low	Low	benign		1306339,Medium,Medium,Low,Low,Low,Medium,Low,Low,Low,benign
1313658	Low	Low	Low	Low	Low	Low	Low	Low	Low	benign		1313658,Low,Low,Low,Low,Low,Low,Low,Low,Low,benign
1313982	Medium	Low	Low	Low	Low	Low	Medium	High	Low	benign		1313982,Medium,Low,Low,Low,Low,Low,Medium,High,Low,benign
1321264	Medium	Low	Low	Low	Low	Low	Low	Low	Low	benign		1321264,Medium,Low,Low,Low,Low,Low,Low,Low,Low,benign
1321321	Medium	Low	Low	Low	Low	Low	Low	Low	Low	benign		1321321,Medium,Low,Low,Low,Low,Low,Low,Low,Low,benign
1321348	Low	Low	Low	Low	Low	Low	Low	Low	Low	benign		1321348,Low,Low,Low,Low,Low,Low,Low,Low,Low,benign
1321931	Medium	Low	Low	Low	Low	Low	Low	Low	Low	benign		1321931,Medium,Low,Low,Low,Low,Low,Low,Low,Low,benign
1321942	Medium	Low	Low	Low	Low	Low	Low	Low	Low	benign		1321942,Medium,Low,Low,Low,Low,Low,Low,Low,Low,benign
1321942	Medium	Low	Low	Low	Low	Low	Low	Low	Low	benign		1321942,Medium,Low,Low,Low,Low,Low,Low,Low,Low,benign
1328331	Low	Low	Low	Low	Low	Low	Low	Low	Low	benign		1328331,Low,Low,Low,Low,Low,Low,Low,Low,Low,benign
1328755	Low	Low	Low	Low	Low	Low	Low	Low	Low	benign		1328755,Low,Low,Low,Low,Low,Low,Low,Low,Low,benign
1331405	Medium	Low	Low	Low	Low	Low	Low	Low	Low	benign		1331405,Medium,Low,Low,Low,Low,Low,Low,Low,Low,benign
1331412	Medium	Medium	High	High	Medium	High	High	High	Low	malignant		1331412,Medium,Medium,High,High,Medium,High,High,High,Low,malignant
1333104	Low	Low	Low	Low	Low	Low	Low	Low	Low	benign		1333104,Low,Low,Low,Low,Low,Low,Low,Low,Low,benign
1334071	Medium	Low	Low	Low	Low	Low	Low	Low	Low	benign		1334071,Medium,Low,Low,Low,Low,Low,Low,Low,Low,benign
1343068	High	Medium	Medium	Low	Medium	High	Low	Medium	Low	malignant		1343068,High,Medium,Medium,Low,Medium,High,Low,Medium,Low,malignant
1343374	High	High	High	High	Medium	Medium	High	Low	Low	malignant		1343374,High,High,High,High,Medium,Medium,High,Low,Low,malignant
1344121	High	High	Medium	Medium	High	High	High	Low	Low	malignant		1344121,High,High,Medium,Medium,High,High,High,Low,Low,malignant
142932	Medium	Medium	High	Medium	Low	High	High	High	Low	malignant		142932,Medium,Medium,High,Medium,Low,High,High,High,Low,malignant
183936	Low	Low	Low	Low	Low	Low	Low	Low	Low	benign		183936,Low,Low,Low,Low,Low,Low,Low,Low,Low,benign
324382	Low	Low	Low	Low	Low	Low	Low	Low	Low	benign		324382,Low,Low,Low,Low,Low,Low,Low,Low,Low,benign
378275	High	High	Medium	Low	Medium	Low	Medium	Medium	Low	malignant		378275,High,High,Medium,Low,Medium,Low,Medium,Medium,Low,malignant
385103	Medium	Low	Low	Low	Low	Low	Low	Low	Low	benign		385103,Medium,Low,Low,Low,Low,Low,Low,Low,Low,benign
690557	Medium	Low	Low	Low	Low	Low	Low	Low	Low	benign		690557,Medium,Low,Low,Low,Low,Low,Low,Low,Low,benign
695091	Low	Low	Low	Low	Low	Low	Low	Low	Low	benign		695091,Low,Low,Low,Low,Low,Low,Low,Low,Low,benign
695219	Low	Low	Low	Low	Low	Low	Low	Low	Low	benign		695219,Low,Low,Low,Low,Low,Low,Low,Low,Low,benign
824249	Low	Low	Low	Low	Low	Low	Low	Low	Low	benign		824249,Low,Low,Low,Low,Low,Low,Low,Low,Low,benign
871549	Medium	Low	Low	Low	Low	Low	Low	Low	Low	benign		871549,Medium,Low,Low,Low,Low,Low,Low,Low,Low,benign
878358	Medium	Medium	High	Medium	Medium	High	Medium	Medium	Low	malignant		878358,Medium,Medium,High,Medium,Medium,High,Medium,Medium,Low,malignant
1107684	Medium	High	Medium	Medium	Medium	High	Medium	High	Low	malignant		1107684,Medium,High,Medium,Medium,Medium,High,Medium,High,Low,malignant
1115762	Low	Low	Low	Low	Low	Low	Low	Low	Low	benign		1115762,Low,Low,Low,Low,Low,Low,Low,Low,Low,benign
1217717	Medium	Low	Low	Medium	Low	Low	Low	Low	Low	benign		1217717,Medium,Low,Low,Medium,Low,Low,Low,Low,Low,benign
1239420	Low	Low	Low	Low	Low	Low	Low	Low	Low	benign		1239420,Low,Low,Low,Low,Low,Low,Low,Low,Low,benign
1254538	High	High	High	High	Medium	High	High	High	Low	malignant		1254538,High,High,High,High,Medium,High,High,High,Low,malignant
1261751	Medium	Low	Low	Low	Low	Low	Low	Low	Low	benign		1261751,Medium,Low,Low,Low,Low,Low,Low,Low,Low,benign
1268275	High	High	High	High	Medium	Low	Medium	Low	Low	malignant		1268275,High,High,High,High,Medium,Low,Medium,Low,Low,malignant
1272166	Medium	Low	Low	Low	Low	Low	Low	Low	Low	benign		1272166,Medium,Low,Low,Low,Low,Low,Low,Low,Low,benign
1294261	Medium	High	High	Medium	Medium	Low	High	Low	Low	malignant		1294261,Medium,High,High,Medium,Medium,Low,High,Low,Low,malignant
1295529	Low	Medium	Medium	Medium	Medium	High	Medium	Medium	Low	malignant		1295529,Low,Medium,Medium,Medium,Medium,High,Medium,Medium,Low,malignant
1298484	High	Low	Medium	Medium	Low	High	Medium	Low	Low	malignant		1298484,High,Low,Medium,Medium,Low,High,Medium,Low,Low,malignant
1311875	Medium	Low	Low	Low	Low	Low	Low	Low	Low	benign		1311875,Medium,Low,Low,Low,Low,Low,Low,Low,Low,benign
1315506	Medium	High	Medium	Low	Medium	High	Medium	Low	Low	malignant		1315506,Medium,High,Medium,Low,Medium,High,Medium,Low,Low,malignant
1320141	Medium	Low	Low	Low	Low	Low	Low	Low	Low	benign		1320141,Medium,Low,Low,Low,Low,Low,Low,Low,Low,benign
1325309	Medium	Low	Low	Low	Low	Low	Low	Low	Low	benign		1325309,Medium,Low,Low,Low,Low,Low,Low,Low,Low,benign
1333063	Medium	Low	Low	Low	Low	Low	Low	Low	Low	benign		1333063,Medium,Low,Low,Low,Low,Low,Low,Low,Low,benign
1333495	Low	Low	Low	Low	Low	Low	Low	Low	Low	benign		1333495,Low,Low,Low,Low,Low,Low,Low,Low,Low,benign
1334659	Medium	Low	Medium	Low	Low	Low	Low	Low	Low	benign		1334659,Medium,Low,Medium,Low,Low,Low,Low,Low,Low,benign
1336798	Low	Low	Low	Low	Low	Low	Low	Low	Low	benign		1336798,Low,Low,Low,Low,Low,Low,Low,Low,Low,benign
1344449	Low	Low	Low	Low	Low	Low	Low	Low	Low	benign		1344449,Low,Low,Low,Low,Low,Low,Low,Low,Low,benign
1350568	Medium	Low	Low	Low	Low	Low	Low	Low	Low	benign		1350568,Medium,Low,Low,Low,Low,Low,Low,Low,Low,benign
1352663	Medium	Medium	Medium	High	Medium	Low	High	High	Low	malignant		1352663,Medium,Medium,Medium,High,Medium,Low,High,High,Low,malignant
188336	Medium	Low	Low	High	Medium	High	High	Low	Low	malignant		188336,Medium,Low,Low,High,Medium,High,High,Low,Low,malignant
352431	High	Medium	High	Low	Medium	High	Medium	High	Low	malignant		352431,High,Medium,High,Low,Medium,High,Medium,High,Low,malignant
353098	Medium	Low	Low	Low	Low	Low	Low	Low	Low	benign		353098,Medium,Low,Low,Low,Low,Low,Low,Low,Low,benign
411453	Low	Low	Low	Low	Low	Low	Low	Low	Low	benign		411453,Low,Low,Low,Low,Low,Low,Low,Low,Low,benign
557583	Medium	High	High	High	High	High	High	Low	Low	malignant		557583,Medium,High,High,High,High,High,High,Low,Low,malignant
636375	Medium	Low	Low	Low	Low	Low	Low	Low	Low	benign		636375,Medium,Low,Low,Low,Low,Low,Low,Low,Low,benign
736150	High	Medium	Low	High	Low	High	Medium	Low	Low	malignant		736150,High,Medium,Low,High,Low,High,Medium,Low,Low,malignant
803531	Medium	High	High	High	Medium	Low	High	Medium	Low	malignant		803531,Medium,High,High,High,Medium,Low,High,Medium,Low,malignant
822829	High	High	High	High	Medium	High	High	High	High	malignant		822829,High,High,High,High,Medium,High,High,High,High,malignant
1016634	Low	Low	Low	Low	Low	Low	Low	Low	Low	benign		1016634,Low,Low,Low,Low,Low,Low,Low,Low,Low,benign
1031608	Low	Low	Low	Low	Low	Low	Low	Low	Low	benign		1031608,Low,Low,Low,Low,Low,Low,Low,Low,Low,benign
1041043	Medium	Low	Low	Low	Low	Low	Low	Low	Low	benign		1041043,Medium,Low,Low,Low,Low,Low,Low,Low,Low,benign
1042252	Low	Low	Low	Low	Low	Low	Low	Low	Low	benign		1042252,Low,Low,Low,Low,Low,Low,Low,Low,Low,benign
1061990	Medium	Low	Low	Low	Low	Low	Low	Low	Low	benign		1061990,Medium,Low,Low,Low,Low,Low,Low,Low,Low,benign
1073836	Medium	Low	Low	Low	Low	Low	Low	Low	Low	benign		1073836,Medium,Low,Low,Low,Low,Low,Low,Low,Low,benign
1083817	Low	Low	Low	Low	Low	Low	Low	Low	Low	benign		1083817,Low,Low,Low,Low,Low,Low,Low,Low,Low,benign
1096352	Medium	Low	Low	Low	Low	Low	Medium	Low	Low	benign		1096352,Medium,Low,Low,Low,Low,Low,Medium,Low,Low,benign
1140597	Medium	Low	Low	Low	Low	Low	Low	Low	Low	benign		1140597,Medium,Low,Low,Low,Low,Low,Low,Low,Low,benign
1149548	Low	Low	Low	Low	Low	Low	Low	Low	Low	benign		1149548,Low,Low,Low,Low,Low,Low,Low,Low,Low,benign
1174009	Medium	Low	Low	Low	Low	Low	Low	Low	Low	benign		1174009,Medium,Low,Low,Low,Low,Low,Low,Low,Low,benign
1183596	Low	Low	Low	Low	Low	Medium	Low	Low	Low	benign		1183596,Low,Low,Low,Low,Low,Medium,Low,Low,Low,benign
1190386	Medium	Medium	Medium	Medium	Medium	Medium	Medium	Medium	Low	malignant		1190386,Medium,Medium,Medium,Medium,Medium,Medium,Medium,Medium,Low,malignant
1190546	Low	Low	Low	Low	Low	Medium	Low	Low	Low	benign		1190546,Low,Low,Low,Low,Low,Medium,Low,Low,Low,benign
1213273	Low	Low	Low	Low	Low	Low	Low	Low	Low	benign		1213273,Low,Low,Low,Low,Low,Low,Low,Low,Low,benign
1218982	Medium	Low	Low	Low	Low	Low	Low	Low	Low	benign		1218982,Medium,Low,Low,Low,Low,Low,Low,Low,Low,benign
1225382	Medium	Low	Low	Low	Low	Low	Low	Low	Low	benign		1225382,Medium,Low,Low,Low,Low,Low,Low,Low,Low,benign
1235807	Medium	Low	Low	Low	Low	Low	Low	Low	Low	benign		1235807,Medium,Low,Low,Low,Low,Low,Low,Low,Low,benign
1238777	Low	Low	Low	Low	Low	Low	Low	Low	Low	benign		1238777,Low,Low,Low,Low,Low,Low,Low,Low,Low,benign
1253955	High	Medium	Medium	Medium	Medium	Low	Medium	High	Low	malignant		1253955,High,Medium,Medium,Medium,Medium,Low,Medium,High,Low,malignant
1257366	Low	Low	Low	Low	Low	Low	Low	Low	Low	benign		1257366,Low,Low,Low,Low,Low,Low,Low,Low,Low,benign
1260659	Low	Low	Medium	Low	Low	Low	Low	Low	Low	benign		1260659,Low,Low,Medium,Low,Low,Low,Low,Low,Low,benign
1268952	High	High	Medium	High	Medium	Low	High	High	Low	malignant		1268952,High,High,Medium,High,Medium,Low,High,High,Low,malignant
1275807	Medium	Low	Medium	Low	Low	Low	Low	Low	Low	benign		1275807,Medium,Low,Medium,Low,Low,Low,Low,Low,Low,benign
1277792	Medium	Low	Low	Low	Low	Low	Low	Low	Low	benign		1277792,Medium,Low,Low,Low,Low,Low,Low,Low,Low,benign
1277792	Medium	Low	Low	Low	Low	Low	Low	Low	Low	benign		1277792,Medium,Low,Low,Low,Low,Low,Low,Low,Low,benign
1285722	Medium	Low	Low	Low	Low	Low	Low	Low	Low	benign		1285722,Medium,Low,Low,Low,Low,Low,Low,Low,Low,benign
1288608	Low	Low	Low	Low	Low	Low	Low	Low	Low	benign		1288608,Low,Low,Low,Low,Low,Low,Low,Low,Low,benign
1290203	Low	Low	Low	Low	Low	Low	Low	Low	Low	benign		1290203,Low,Low,Low,Low,Low,Low,Low,Low,Low,benign
1294413	Low	Low	Low	Low	Low	Low	Low	Low	Low	benign		1294413,Low,Low,Low,Low,Low,Low,Low,Low,Low,benign
1299596	Low	Low	Low	Low	Low	Low	Low	Low	Low	benign		1299596,Low,Low,Low,Low,Low,Low,Low,Low,Low,benign
1303489	Low	Low	Low	Low	Low	Low	Low	Low	Low	benign		1303489,Low,Low,Low,Low,Low,Low,Low,Low,Low,benign
1311033	Low	Low	Low	Low	Low	Low	Low	Low	Low	benign		1311033,Low,Low,Low,Low,Low,Low,Low,Low,Low,benign
1311108	Low	Low	Low	Low	Low	Low	Low	Low	Low	benign		1311108,Low,Low,Low,Low,Low,Low,Low,Low,Low,benign
1315807	Medium	High	High	High	High	Low	High	High	High	malignant		1315807,Medium,High,High,High,High,Low,High,High,High,malignant
1318671	Low	Low	Low	Low	Low	Low	Low	Low	Low	benign		1318671,Low,Low,Low,Low,Low,Low,Low,Low,Low,benign
1319609	Low	Low	Low	Low	Low	Medium	Low	Low	Low	benign		1319609,Low,Low,Low,Low,Low,Medium,Low,Low,Low,benign
1323477	Low	Low	Low	Low	Low	Low	Low	Low	Low	benign		1323477,Low,Low,Low,Low,Low,Low,Low,Low,Low,benign
1324572	Medium	Low	Low	Low	Low	Low	Low	Low	Low	benign		1324572,Medium,Low,Low,Low,Low,Low,Low,Low,Low,benign
1324681	Medium	Low	Low	Low	Low	Low	Low	Low	Low	benign		1324681,Medium,Low,Low,Low,Low,Low,Low,Low,Low,benign
1325159	Low	Low	Low	Low	Low	Low	Low	Low	Low	benign		1325159,Low,Low,Low,Low,Low,Low,Low,Low,Low,benign
1326892	Low	Low	Low	Low	Low	Low	Low	Low	Low	benign		1326892,Low,Low,Low,Low,Low,Low,Low,Low,Low,benign
1330361	Medium	Low	Low	Low	Low	Low	Low	Low	Low	benign		1330361,Medium,Low,Low,Low,Low,Low,Low,Low,Low,benign
1333877	Medium	Medium	Medium	Low	High	Low	Low	Medium	Low	benign		1333877,Medium,Medium,Medium,Low,High,Low,Low,Medium,Low,benign
1334015	Medium	High	High	Medium	Low	High	Medium	Low	Low	malignant		1334015,Medium,High,High,Medium,Low,High,Medium,Low,Low,malignant
1334667	Low	Low	Low	Low	Low	Low	Low	Low	Low	benign		1334667,Low,Low,Low,Low,Low,Low,Low,Low,Low,benign
1339781	Low	Low	Low	Low	Low	Low	Low	Low	Low	benign		1339781,Low,Low,Low,Low,Low,Low,Low,Low,Low,benign
1339781	Medium	Low	Low	Low	Low	Low	Low	Low	Low	benign		1339781,Medium,Low,Low,Low,Low,Low,Low,Low,Low,benign
13454352	Low	Low	Low	Low	Low	Low	Low	Low	Low	benign		13454352,Low,Low,Low,Low,Low,Low,Low,Low,Low,benign
1345452	Low	Low	Low	Low	Low	Low	Low	Low	Low	benign		1345452,Low,Low,Low,Low,Low,Low,Low,Low,Low,benign
1345593	Low	Low	Low	Low	Low	Low	Low	Low	Low	benign		1345593,Low,Low,Low,Low,Low,Low,Low,Low,Low,benign
1347749	Low	Low	Low	Low	Low	Low	Low	Low	Low	benign		1347749,Low,Low,Low,Low,Low,Low,Low,Low,Low,benign
1347943	Medium	Low	Low	Low	Low	Low	Low	Low	Low	benign		1347943,Medium,Low,Low,Low,Low,Low,Low,Low,Low,benign
1348851	Low	Low	Low	Low	Low	Low	Low	Low	Low	benign		1348851,Low,Low,Low,Low,Low,Low,Low,Low,Low,benign
1350319	Medium	Medium	Medium	Low	Medium	Low	Medium	High	Low	malignant		1350319,Medium,Medium,Medium,Low,Medium,Low,Medium,High,Low,malignant
1350423	Medium	High	High	High	Medium	Medium	Medium	High	Low	malignant		1350423,Medium,High,High,High,Medium,Medium,Medium,High,Low,malignant
1352848	Low	High	Medium	High	Medium	High	Medium	Medium	Low	malignant		1352848,Low,High,Medium,High,Medium,High,Medium,Medium,Low,malignant
1353092	Low	Low	Low	Low	Low	Low	Low	Low	Low	benign		1353092,Low,Low,Low,Low,Low,Low,Low,Low,Low,benign
1354840	Low	Low	Low	Low	Low	Low	Low	Low	Low	benign		1354840,Low,Low,Low,Low,Low,Low,Low,Low,Low,benign
1354840	Medium	Low	Low	Low	Low	Low	Low	Low	Low	benign		1354840,Medium,Low,Low,Low,Low,Low,Low,Low,Low,benign
1355260	Low	Low	Low	Low	Low	Low	Low	Low	Low	benign		1355260,Low,Low,Low,Low,Low,Low,Low,Low,Low,benign
1365075	Medium	Low	Medium	Low	Low	Low	Low	Low	Low	benign		1365075,Medium,Low,Medium,Low,Low,Low,Low,Low,Low,benign
1365328	Low	Low	Low	Low	Low	Low	Low	Low	Low	benign		1365328,Low,Low,Low,Low,Low,Low,Low,Low,Low,benign
1368267	Medium	Low	Low	Low	Low	Low	Low	Low	Low	benign		1368267,Medium,Low,Low,Low,Low,Low,Low,Low,Low,benign
1368273	Low	Low	Low	Low	Low	Low	Low	Low	Low	benign		1368273,Low,Low,Low,Low,Low,Low,Low,Low,Low,benign
1368882	Low	Low	Low	Low	Low	Low	Low	Low	Low	benign		1368882,Low,Low,Low,Low,Low,Low,Low,Low,Low,benign
1369821	High	High	High	High	Medium	High	High	High	Medium	malignant		1369821,High,High,High,High,Medium,High,High,High,Medium,malignant
1371026	Medium	High	High	High	Medium	High	Medium	Medium	Low	malignant		1371026,Medium,High,High,High,Medium,High,Medium,Medium,Low,malignant
1371920	Medium	Low	Low	Low	Low	Low	Low	Low	Low	benign		1371920,Medium,Low,Low,Low,Low,Low,Low,Low,Low,benign
466906	Low	Low	Low	Low	Low	Low	Low	Low	Low	benign		466906,Low,Low,Low,Low,Low,Low,Low,Low,Low,benign
466906	Low	Low	Low	Low	Low	Low	Low	Low	Low	benign		466906,Low,Low,Low,Low,Low,Low,Low,Low,Low,benign
534555	Low	Low	Low	Low	Low	Low	Low	Low	Low	benign		534555,Low,Low,Low,Low,Low,Low,Low,Low,Low,benign
536708	Low	Low	Low	Low	Low	Low	Low	Low	Low	benign		536708,Low,Low,Low,Low,Low,Low,Low,Low,Low,benign
566346	Low	Low	Low	Low	Low	Low	Low	Low	Low	benign		566346,Low,Low,Low,Low,Low,Low,Low,Low,Low,benign
603148	Medium	Low	Low	Low	Low	Low	Low	Low	Low	benign		603148,Medium,Low,Low,Low,Low,Low,Low,Low,Low,benign
654546	Low	Low	Low	Low	Low	Low	Low	Low	High	benign		654546,Low,Low,Low,Low,Low,Low,Low,Low,High,benign
654546	Low	Low	Low	Low	Low	Low	Low	Low	Low	benign		654546,Low,Low,Low,Low,Low,Low,Low,Low,Low,benign
695091	Medium	High	High	Medium	Medium	Medium	Medium	Medium	Low	malignant		695091,Medium,High,High,Medium,Medium,Medium,Medium,Medium,Low,malignant
714039	Low	Low	Low	Low	Low	Low	Low	Low	Low	benign		714039,Low,Low,Low,Low,Low,Low,Low,Low,Low,benign
763235	Low	Low	Low	Low	Low	Low	Low	Low	Low	benign		763235,Low,Low,Low,Low,Low,Low,Low,Low,Low,benign
776715	Low	Low	Low	Low	Low	Low	Low	Low	Low	benign		776715,Low,Low,Low,Low,Low,Low,Low,Low,Low,benign
841769	Low	Low	Low	Low	Low	Low	Low	Low	Low	benign		841769,Low,Low,Low,Low,Low,Low,Low,Low,Low,benign
888820	Medium	High	High	Low	Medium	Low	High	High	Low	malignant		888820,Medium,High,High,Low,Medium,Low,High,High,Low,malignant
897471	Medium	High	Medium	Medium	Low	Medium	High	Medium	Low	malignant		897471,Medium,High,Medium,Medium,Low,Medium,High,Medium,Low,malignant
897471	Medium	High	High	Medium	Medium	Medium	High	Medium	Low	malignant		897471,Medium,High,High,Medium,Medium,Medium,High,Medium,Low,malignant
