# Supplementary material for: Breast cancer disease classification using fuzzy-ID3 algorithm with FUZZYDBD method: automatic fuzzy database definition
Source: PeerJ Comput Sci. 2021 May 4;7:e427. doi: 10.7717/peerj-cs.427 (PMC8114800; doi:10.7717/peerj-cs.427)
Supplement: Supplemental Information 2 — To run the FID3 algorithm-FUZZYDBD: 1. Open id310fold.py (python language) 2. Make sure the dataset is w5.data/WBCDF1.data/coimbrafold5.data (according to the folder) id310fold.py is located in the FID3 file. Apply the w5.data/WBCDF1.data/coimbrafold5.data dataset located in the same FID3 file as it is the latest data that has already undergone data transformation into the linguistic format. All the instances have been shuffled well. [file peerj-cs-07-427-s002.zip › WBCD/Fuzzificationdata/Fuzzificationdata3.xlsx]

## Sheet: Sheet1
Chromatin					Nucleoli					Mitoses
Low	Medium	High			Low	Medium	High			Low	Medium	High
0.555556	0.444444	0	Low		1	0	0	Low		1	0	0	Low
0.555556	0.444444	0	Low		0.777778	0.222222	0	Low		1	0	0	Low
0.555556	0.444444	0	Low		1	0	0	Low		1	0	0	Low
0.555556	0.444444	0	Low		0	0.666667	0.333333	Medium		1	0	0	Low
0.555556	0.444444	0	Low		1	0	0	Low		1	0	0	Low
0	0.222222	0.777778	High		0	0.666667	0.333333	Medium		1	0	0	Low
0.555556	0.444444	0	Low		1	0	0	Low		1	0	0	Low
0.555556	0.444444	0	Low		1	0	0	Low		1	0	0	Low
1	0	0	Low		1	0	0	Low		0.111111	0.888889	0	Medium
0.777778	0.222222	0	Low		1	0	0	Low		1	0	0	Low
0.555556	0.444444	0	Low		1	0	0	Low		1	0	0	Low
0.777778	0.222222	0	Low		1	0	0	Low		1	0	0	Low
0.333333	0.666667	0	Medium		0.333333	0.666667	0	Medium		1	0	0	Low
0.555556	0.444444	0	Low		1	0	0	Low		1	0	0	Low
0.111111	0.888889	0	Medium		0.111111	0.888889	0	Medium		0.333333	0.666667	0	Medium
0.333333	0.666667	0	Medium		0.555556	0.444444	0	Low		1	0	0	Low
0.777778	0.222222	0	Low		1	0	0	Low		1	0	0	Low
0.555556	0.444444	0	Low		1	0	0	Low		1	0	0	Low
0.333333	0.666667	0	Medium		1	0	0	Low		0.777778	0.222222	0	Low
0.555556	0.444444	0	Low		1	0	0	Low		1	0	0	Low
0.111111	0.888889	0	Medium		0.333333	0.666667	0	Medium		0.333333	0.666667	0	Medium
0	0.666667	0.333333	Medium		0	0	1	High		1	0	0	Low
0.777778	0.222222	0	Low		1	0	0	Low		1	0	0	Low
0.555556	0.444444	0	Low		1	0	0	Low		1	0	0	Low
0.555556	0.444444	0	Low		0	0.888889	0.111111	Medium		1	0	0	Low
0.777778	0.222222	0	Low		1	0	0	Low		1	0	0	Low
0.777778	0.222222	0	Low		1	0	0	Low		1	0	0	Low
0.777778	0.222222	0	Low		1	0	0	Low		1	0	0	Low
1	0	0	Low		1	0	0	Low		1	0	0	Low
0.777778	0.222222	0	Low		1	0	0	Low		1	0	0	Low
0.555556	0.444444	0	Low		1	0	0	Low		1	0	0	Low
0	0.666667	0.333333	Medium		0.333333	0.666667	0	Medium		0.555556	0.444444	0	Low
0.555556	0.444444	0	Low		1	0	0	Low		1	0	0	Low
0.777778	0.222222	0	Low		1	0	0	Low		1	0	0	Low
0.777778	0.222222	0	Low		1	0	0	Low		1	0	0	Low
0	0.444444	0.555556	High		0	0.222222	0.777778	High		1	0	0	Low
0	0.666667	0.333333	Medium		1	0	0	Low		1	0	0	Low
0.111111	0.888889	0	Medium		0	0.888889	0.111111	Medium		1	0	0	Low
0	0.666667	0.333333	Medium		0.111111	0.888889	0	Medium		1	0	0	Low
0	0.888889	0.111111	Medium		0.111111	0.888889	0	Medium		0.777778	0.222222	0	Low
0	0.666667	0.333333	Medium		0.555556	0.444444	0	Low		0.555556	0.444444	0	Low
0.555556	0.444444	0	Low		1	0	0	Low		1	0	0	Low
0	0.444444	0.555556	High		0	0	1	High		1	0	0	Low
0.777778	0.222222	0	Low		1	0	0	Low		0.777778	0.222222	0	Low
0.333333	0.666667	0	Medium		0	0.444444	0.555556	High		1	0	0	Low
0.777778	0.222222	0	Low		1	0	0	Low		1	0	0	Low
0.555556	0.444444	0	Low		1	0	0	Low		1	0	0	Low
0.555556	0.444444	0	Low		0	0.444444	0.555556	High		0.777778	0.222222	0	Low
0.777778	0.222222	0	Low		1	0	0	Low		0.111111	0.888889	0	Medium
0.555556	0.444444	0	Low		0.333333	0.666667	0	Medium		1	0	0	Low
0.333333	0.666667	0	Medium		0	0	1	High		0.777778	0.222222	0	Low
0	0.666667	0.333333	Medium		0.555556	0.444444	0	Low		0	0.666667	0.333333	Medium
0	0.666667	0.333333	Medium		1	0	0	Low		1	0	0	Low
0.555556	0.444444	0	Low		0	0.888889	0.111111	Medium		1	0	0	Low
0.555556	0.444444	0	Low		0	0.222222	0.777778	High		1	0	0	Low
0.111111	0.888889	0	Medium		0.333333	0.666667	0	Medium		0.333333	0.666667	0	Medium
0.111111	0.888889	0	Medium		1	0	0	Low		1	0	0	Low
0.111111	0.888889	0	Medium		1	0	0	Low		1	0	0	Low
0.333333	0.666667	0	Medium		0	0	1	High		1	0	0	Low
0.777778	0.222222	0	Low		1	0	0	Low		1	0	0	Low
0.555556	0.444444	0	Low		0.555556	0.444444	0	Low		1	0	0	Low
0.555556	0.444444	0	Low		0	0.222222	0.777778	High		1	0	0	Low
0.777778	0.222222	0	Low		1	0	0	Low		1	0	0	Low
0.333333	0.666667	0	Medium		0.555556	0.444444	0	Low		0	0	1	High
0.555556	0.444444	0	Low		1	0	0	Low		1	0	0	Low
0.333333	0.666667	0	Medium		0	0.222222	0.777778	High		1	0	0	Low
0	0.444444	0.555556	High		0	0.222222	0.777778	High		0	0.444444	0.555556	High
0.555556	0.444444	0	Low		0.777778	0.222222	0	Low		1	0	0	Low
0.777778	0.222222	0	Low		1	0	0	Low		1	0	0	Low
0	0.666667	0.333333	Medium		0	0.444444	0.555556	High		0	0	1	High
0	0.666667	0.333333	Medium		0.777778	0.222222	0	Low		1	0	0	Low
0.333333	0.666667	0	Medium		0	0.444444	0.555556	High		1	0	0	Low
0.555556	0.444444	0	Low		0.777778	0.222222	0	Low		0.555556	0.444444	0	Low
0.333333	0.666667	0	Medium		0.777778	0.222222	0	Low		1	0	0	Low
0.777778	0.222222	0	Low		1	0	0	Low		1	0	0	Low
0.777778	0.222222	0	Low		1	0	0	Low		1	0	0	Low
0.555556	0.444444	0	Low		1	0	0	Low		1	0	0	Low
0.777778	0.222222	0	Low		1	0	0	Low		1	0	0	Low
0	0.666667	0.333333	Medium		1	0	0	Low		1	0	0	Low
0.777778	0.222222	0	Low		1	0	0	Low		1	0	0	Low
0.555556	0.444444	0	Low		1	0	0	Low		1	0	0	Low
0	0.666667	0.333333	Medium		1	0	0	Low		1	0	0	Low
0	0.666667	0.333333	Medium		0	0	1	High		0	0.666667	0.333333	Medium
0.333333	0.666667	0	Medium		0	0	1	High		0	0	1	High
0.333333	0.666667	0	Medium		0.333333	0.666667	0	Medium		1	0	0	Low
0	0.888889	0.111111	Medium		0	0.444444	0.555556	High		0.555556	0.444444	0	Low
0.555556	0.444444	0	Low		1	0	0	Low		1	0	0	Low
0.777778	0.222222	0	Low		1	0	0	Low		1	0	0	Low
0.555556	0.444444	0	Low		1	0	0	Low		1	0	0	Low
1	0	0	Low		1	0	0	Low		1	0	0	Low
0.555556	0.444444	0	Low		1	0	0	Low		1	0	0	Low
0.777778	0.222222	0	Low		1	0	0	Low		1	0	0	Low
0.555556	0.444444	0	Low		1	0	0	Low		1	0	0	Low
0.555556	0.444444	0	Low		1	0	0	Low		1	0	0	Low
1	0	0	Low		1	0	0	Low		1	0	0	Low
0.555556	0.444444	0	Low		1	0	0	Low		1	0	0	Low
0.777778	0.222222	0	Low		0	0.222222	0.777778	High		0	0	1	High
0	0.666667	0.333333	Medium		0	0.222222	0.777778	High		0.333333	0.666667	0	Medium
0.555556	0.444444	0	Low		0	0	1	High		0.777778	0.222222	0	Low
0.777778	0.222222	0	Low		0.111111	0.888889	0	Medium		1	0	0	Low
0.555556	0.444444	0	Low		1	0	0	Low		1	0	0	Low
0	0.666667	0.333333	Medium		1	0	0	Low		1	0	0	Low
0	0.444444	0.555556	High		0	0.444444	0.555556	High		0	0.444444	0.555556	High
0.555556	0.444444	0	Low		0.777778	0.222222	0	Low		0	0.666667	0.333333	Medium
0.333333	0.666667	0	Medium		1	0	0	Low		1	0	0	Low
0.111111	0.888889	0	Medium		0	0.666667	0.333333	Medium		1	0	0	Low
0.777778	0.222222	0	Low		0.555556	0.444444	0	Low		1	0	0	Low
0	0.666667	0.333333	Medium		0	0.444444	0.555556	High		0.555556	0.444444	0	Low
0.111111	0.888889	0	Medium		0.555556	0.444444	0	Low		0.777778	0.222222	0	Low
0.555556	0.444444	0	Low		1	0	0	Low		1	0	0	Low
0	0.666667	0.333333	Medium		0.555556	0.444444	0	Low		0.555556	0.444444	0	Low
0	0.444444	0.555556	High		1	0	0	Low		1	0	0	Low
0.555556	0.444444	0	Low		1	0	0	Low		1	0	0	Low
1	0	0	Low		1	0	0	Low		1	0	0	Low
0.555556	0.444444	0	Low		0.777778	0.222222	0	Low		1	0	0	Low
0	0.666667	0.333333	Medium		0.111111	0.888889	0	Medium		0	0.444444	0.555556	High
1	0	0	Low		1	0	0	Low		1	0	0	Low
0.555556	0.444444	0	Low		1	0	0	Low		1	0	0	Low
0.555556	0.444444	0	Low		1	0	0	Low		1	0	0	Low
0.555556	0.444444	0	Low		1	0	0	Low		1	0	0	Low
0.111111	0.888889	0	Medium		0.555556	0.444444	0	Low		0.555556	0.444444	0	Low
0.111111	0.888889	0	Medium		0.555556	0.444444	0	Low		1	0	0	Low
0	0.444444	0.555556	High		0	0	1	High		1	0	0	Low
0.777778	0.222222	0	Low		1	0	0	Low		1	0	0	Low
0	0.666667	0.333333	Medium		0.111111	0.888889	0	Medium		0.111111	0.888889	0	Medium
0.555556	0.444444	0	Low		1	0	0	Low		1	0	0	Low
1	0	0	Low		0	0.888889	0.111111	Medium		0.777778	0.222222	0	Low
1	0	0	Low		1	0	0	Low		1	0	0	Low
0.777778	0.222222	0	Low		1	0	0	Low		1	0	0	Low
0.555556	0.444444	0	Low		1	0	0	Low		1	0	0	Low
0.555556	0.444444	0	Low		0	0.888889	0.111111	Medium		0.555556	0.444444	0	Low
0.777778	0.222222	0	Low		0.777778	0.222222	0	Low		1	0	0	Low
0.777778	0.222222	0	Low		1	0	0	Low		1	0	0	Low
0.555556	0.444444	0	Low		0.555556	0.444444	0	Low		1	0	0	Low
0.777778	0.222222	0	Low		1	0	0	Low		1	0	0	Low
1	0	0	Low		1	0	0	Low		1	0	0	Low
0.777778	0.222222	0	Low		1	0	0	Low		1	0	0	Low
1	0	0	Low		1	0	0	Low		1	0	0	Low
1	0	0	Low		1	0	0	Low		1	0	0	Low
0.333333	0.666667	0	Medium		0.555556	0.444444	0	Low		0.555556	0.444444	0	Low
1	0	0	Low		1	0	0	Low		1	0	0	Low
0.777778	0.222222	0	Low		1	0	0	Low		1	0	0	Low
0.333333	0.666667	0	Medium		1	0	0	Low		1	0	0	Low
0.777778	0.222222	0	Low		1	0	0	Low		1	0	0	Low
0.111111	0.888889	0	Medium		0	0.444444	0.555556	High		1	0	0	Low
0	0.666667	0.333333	Medium		0	0.444444	0.555556	High		0	0.666667	0.333333	Medium
0.555556	0.444444	0	Low		1	0	0	Low		1	0	0	Low
0.111111	0.888889	0	Medium		0.333333	0.666667	0	Medium		0.555556	0.444444	0	Low
0	0.444444	0.555556	High		0	0	1	High		1	0	0	Low
1	0	0	Low		1	0	0	Low		1	0	0	Low
1	0	0	Low		1	0	0	Low		1	0	0	Low
0.555556	0.444444	0	Low		1	0	0	Low		1	0	0	Low
0.777778	0.222222	0	Low		1	0	0	Low		1	0	0	Low
0.555556	0.444444	0	Low		1	0	0	Low		1	0	0	Low
0	0.666667	0.333333	Medium		0	0	1	High		0	0.888889	0.111111	Medium
0.111111	0.888889	0	Medium		0	0.666667	0.333333	Medium		0.777778	0.222222	0	Low
0.555556	0.444444	0	Low		0.777778	0.222222	0	Low		1	0	0	Low
0.555556	0.444444	0	Low		1	0	0	Low		1	0	0	Low
1	0	0	Low		1	0	0	Low		0	0.666667	0.333333	Medium
0.555556	0.444444	0	Low		0.777778	0.222222	0	Low		1	0	0	Low
0.555556	0.444444	0	Low		0	0	1	High		0.555556	0.444444	0	Low
0.555556	0.444444	0	Low		1	0	0	Low		0	0	1	High
0.555556	0.444444	0	Low		1	0	0	Low		1	0	0	Low
1	0	0	Low		1	0	0	Low		1	0	0	Low
1	0	0	Low		1	0	0	Low		1	0	0	Low
0.555556	0.444444	0	Low		1	0	0	Low		1	0	0	Low
0.777778	0.222222	0	Low		1	0	0	Low		1	0	0	Low
0	0	1	High		0	0	1	High		0	0.666667	0.333333	Medium
0	0.888889	0.111111	Medium		1	0	0	Low		1	0	0	Low
0.111111	0.888889	0	Medium		0	0.666667	0.333333	Medium		1	0	0	Low
0.555556	0.444444	0	Low		1	0	0	Low		1	0	0	Low
0.111111	0.888889	0	Medium		0	0	1	High		0.555556	0.444444	0	Low
0.555556	0.444444	0	Low		1	0	0	Low		1	0	0	Low
0.555556	0.444444	0	Low		1	0	0	Low		1	0	0	Low
0.555556	0.444444	0	Low		1	0	0	Low		1	0	0	Low
1	0	0	Low		1	0	0	Low		1	0	0	Low
0.555556	0.444444	0	Low		1	0	0	Low		1	0	0	Low
0	0.666667	0.333333	Medium		0	0.444444	0.555556	High		1	0	0	Low
0.111111	0.888889	0	Medium		1	0	0	Low		1	0	0	Low
0.555556	0.444444	0	Low		1	0	0	Low		1	0	0	Low
0	0.666667	0.333333	Medium		0	0	1	High		1	0	0	Low
0	0.666667	0.333333	Medium		0	0.666667	0.333333	Medium		0	0	1	High
0	0.222222	0.777778	High		0	0	1	High		1	0	0	Low
0.555556	0.444444	0	Low		1	0	0	Low		1	0	0	Low
0	0.666667	0.333333	Medium		0	0	1	High		1	0	0	Low
0.333333	0.666667	0	Medium		0	0	1	High		0.555556	0.444444	0	Low
0.777778	0.222222	0	Low		1	0	0	Low		1	0	0	Low
0.555556	0.444444	0	Low		1	0	0	Low		1	0	0	Low
0.555556	0.444444	0	Low		1	0	0	Low		1	0	0	Low
0.555556	0.444444	0	Low		1	0	0	Low		1	0	0	Low
0	0.666667	0.333333	Medium		0	0.444444	0.555556	High		0.777778	0.222222	0	Low
0.555556	0.444444	0	Low		1	0	0	Low		1	0	0	Low
1	0	0	Low		1	0	0	Low		1	0	0	Low
0.777778	0.222222	0	Low		1	0	0	Low		1	0	0	Low
0	0.666667	0.333333	Medium		0	0.444444	0.555556	High		0.555556	0.444444	0	Low
0	0.444444	0.555556	High		1	0	0	Low		1	0	0	Low
0.555556	0.444444	0	Low		1	0	0	Low		1	0	0	Low
0.555556	0.444444	0	Low		1	0	0	Low		1	0	0	Low
0.555556	0.444444	0	Low		1	0	0	Low		1	0	0	Low
0	0.666667	0.333333	Medium		0	0	1	High		0.111111	0.888889	0	Medium
0.555556	0.444444	0	Low		0.111111	0.888889	0	Medium		1	0	0	Low
0.555556	0.444444	0	Low		1	0	0	Low		1	0	0	Low
0.555556	0.444444	0	Low		1	0	0	Low		1	0	0	Low
0.555556	0.444444	0	Low		1	0	0	Low		1	0	0	Low
0	0.444444	0.555556	High		0	0	1	High		0	0.888889	0.111111	Medium
0	0.666667	0.333333	Medium		0	0.666667	0.333333	Medium		1	0	0	Low
0.555556	0.444444	0	Low		1	0	0	Low		1	0	0	Low
0	0.666667	0.333333	Medium		0	0	1	High		0.333333	0.666667	0	Medium
0	0	1	High		0	0.888889	0.111111	Medium		1	0	0	Low
0.111111	0.888889	0	Medium		0	0	1	High		0.777778	0.222222	0	Low
0.777778	0.222222	0	Low		1	0	0	Low		1	0	0	Low
0.555556	0.444444	0	Low		1	0	0	Low		1	0	0	Low
0	0.444444	0.555556	High		0	0	1	High		0.777778	0.222222	0	Low
0.555556	0.444444	0	Low		1	0	0	Low		1	0	0	Low
0.555556	0.444444	0	Low		1	0	0	Low		1	0	0	Low
0	0.222222	0.777778	High		0	0	1	High		1	0	0	Low
0.777778	0.222222	0	Low		1	0	0	Low		1	0	0	Low
0	0.666667	0.333333	Medium		0.333333	0.666667	0	Medium		1	0	0	Low
0	0.666667	0.333333	Medium		0	0.222222	0.777778	High		0.777778	0.222222	0	Low
0.777778	0.222222	0	Low		1	0	0	Low		1	0	0	Low
0	0.444444	0.555556	High		0	0.222222	0.777778	High		1	0	0	Low
0	0.666667	0.333333	Medium		0	0.666667	0.333333	Medium		1	0	0	Low
0.555556	0.444444	0	Low		1	0	0	Low		1	0	0	Low
0	0.222222	0.777778	High		0	0	1	High		1	0	0	Low
0	0.666667	0.333333	Medium		0	0.888889	0.111111	Medium		1	0	0	Low
0	0.444444	0.555556	High		0	0.222222	0.777778	High		0.777778	0.222222	0	Low
0.333333	0.666667	0	Medium		0.555556	0.444444	0	Low		1	0	0	Low
0.333333	0.666667	0	Medium		1	0	0	Low		1	0	0	Low
0.555556	0.444444	0	Low		0	0.888889	0.111111	Medium		1	0	0	Low
0.333333	0.666667	0	Medium		0	0.444444	0.555556	High		0	0	1	High
0.333333	0.666667	0	Medium		0	0	1	High		0.333333	0.666667	0	Medium
0.555556	0.444444	0	Low		0	0	1	High		0	0	1	High
0.111111	0.888889	0	Medium		0.555556	0.444444	0	Low		0.777778	0.222222	0	Low
0.777778	0.222222	0	Low		0.555556	0.444444	0	Low		1	0	0	Low
0.555556	0.444444	0	Low		1	0	0	Low		1	0	0	Low
0.555556	0.444444	0	Low		1	0	0	Low		1	0	0	Low
0.111111	0.888889	0	Medium		1	0	0	Low		1	0	0	Low
0.555556	0.444444	0	Low		1	0	0	Low		1	0	0	Low
0.555556	0.444444	0	Low		1	0	0	Low		1	0	0	Low
0	0.666667	0.333333	Medium		0	0.444444	0.555556	High		1	0	0	Low
0.555556	0.444444	0	Low		0.555556	0.444444	0	Low		1	0	0	Low
0.555556	0.444444	0	Low		0	0.888889	0.111111	Medium		1	0	0	Low
1	0	0	Low		1	0	0	Low		1	0	0	Low
0.111111	0.888889	0	Medium		0.555556	0.444444	0	Low		0.555556	0.444444	0	Low
0.555556	0.444444	0	Low		0.111111	0.888889	0	Medium		0.555556	0.444444	0	Low
0	0.666667	0.333333	Medium		0.555556	0.444444	0	Low		0.555556	0.444444	0	Low
0.555556	0.444444	0	Low		0.555556	0.444444	0	Low		1	0	0	Low
0.555556	0.444444	0	Low		0	0.888889	0.111111	Medium		1	0	0	Low
1	0	0	Low		1	0	0	Low		1	0	0	Low
0.777778	0.222222	0	Low		1	0	0	Low		1	0	0	Low
0.555556	0.444444	0	Low		1	0	0	Low		1	0	0	Low
0.555556	0.444444	0	Low		0.333333	0.666667	0	Medium		1	0	0	Low
0.111111	0.888889	0	Medium		1	0	0	Low		0.555556	0.444444	0	Low
0	0	1	High		0	0.888889	0.111111	Medium		0.111111	0.888889	0	Medium
0	0.666667	0.333333	Medium		0	0.444444	0.555556	High		1	0	0	Low
0.111111	0.888889	0	Medium		0.111111	0.888889	0	Medium		1	0	0	Low
0.111111	0.888889	0	Medium		0.555556	0.444444	0	Low		0.555556	0.444444	0	Low
0.555556	0.444444	0	Low		0.777778	0.222222	0	Low		1	0	0	Low
0.333333	0.666667	0	Medium		0.555556	0.444444	0	Low		0.777778	0.222222	0	Low
0	0.666667	0.333333	Medium		1	0	0	Low		1	0	0	Low
0	0.444444	0.555556	High		0	0.666667	0.333333	Medium		0	0.444444	0.555556	High
0.555556	0.444444	0	Low		1	0	0	Low		1	0	0	Low
0.555556	0.444444	0	Low		0	0.222222	0.777778	High		0.777778	0.222222	0	Low
0.555556	0.444444	0	Low		1	0	0	Low		1	0	0	Low
0	0.666667	0.333333	Medium		1	0	0	Low		1	0	0	Low
0.555556	0.444444	0	Low		0.555556	0.444444	0	Low		1	0	0	Low
0.555556	0.444444	0	Low		0.777778	0.222222	0	Low		1	0	0	Low
0.777778	0.222222	0	Low		1	0	0	Low		1	0	0	Low
0.777778	0.222222	0	Low		1	0	0	Low		1	0	0	Low
0.555556	0.444444	0	Low		1	0	0	Low		1	0	0	Low
0.555556	0.444444	0	Low		0.555556	0.444444	0	Low		0	0.444444	0.555556	High
0.555556	0.444444	0	Low		1	0	0	Low		1	0	0	Low
0.555556	0.444444	0	Low		1	0	0	Low		1	0	0	Low
0.111111	0.888889	0	Medium		0	0.888889	0.111111	Medium		1	0	0	Low
0.111111	0.888889	0	Medium		0.555556	0.444444	0	Low		1	0	0	Low
0.555556	0.444444	0	Low		0	0.444444	0.555556	High		0.777778	0.222222	0	Low
0	0	1	High		0	0.666667	0.333333	Medium		0.555556	0.444444	0	Low
0.333333	0.666667	0	Medium		0	0	1	High		0	0	1	High
0.777778	0.222222	0	Low		1	0	0	Low		1	0	0	Low
0.111111	0.888889	0	Medium		0	0	1	High		1	0	0	Low
0.333333	0.666667	0	Medium		0	0	1	High		0.333333	0.666667	0	Medium
1	0	0	Low		1	0	0	Low		1	0	0	Low
0.555556	0.444444	0	Low		1	0	0	Low		1	0	0	Low
0.777778	0.222222	0	Low		0.555556	0.444444	0	Low		1	0	0	Low
0	0.666667	0.333333	Medium		0.333333	0.666667	0	Medium		1	0	0	Low
0.333333	0.666667	0	Medium		0	0.666667	0.333333	Medium		1	0	0	Low
1	0	0	Low		1	0	0	Low		1	0	0	Low
0	0.666667	0.333333	Medium		0	0.666667	0.333333	Medium		0.777778	0.222222	0	Low
0	0.666667	0.333333	Medium		0	0	1	High		1	0	0	Low
0.555556	0.444444	0	Low		1	0	0	Low		1	0	0	Low
0	0.666667	0.333333	Medium		0	0	1	High		0	0	1	High
0.555556	0.444444	0	Low		1	0	0	Low		1	0	0	Low
0.555556	0.444444	0	Low		0.555556	0.444444	0	Low		1	0	0	Low
0.555556	0.444444	0	Low		0	0	1	High		0.333333	0.666667	0	Medium
0.555556	0.444444	0	Low		1	0	0	Low		1	0	0	Low
0.555556	0.444444	0	Low		1	0	0	Low		1	0	0	Low
0	0.444444	0.555556	High		0	0.444444	0.555556	High		0.333333	0.666667	0	Medium
0.111111	0.888889	0	Medium		1	0	0	Low		1	0	0	Low
0.777778	0.222222	0	Low		1	0	0	Low		1	0	0	Low
1	0	0	Low		1	0	0	Low		1	0	0	Low
0.555556	0.444444	0	Low		0.111111	0.888889	0	Medium		1	0	0	Low
1	0	0	Low		1	0	0	Low		1	0	0	Low
0.777778	0.222222	0	Low		1	0	0	Low		1	0	0	Low
0.333333	0.666667	0	Medium		0.555556	0.444444	0	Low		1	0	0	Low
0	0.444444	0.555556	High		0	0.222222	0.777778	High		1	0	0	Low
0.555556	0.444444	0	Low		1	0	0	Low		1	0	0	Low
0	0.666667	0.333333	Medium		0.555556	0.444444	0	Low		1	0	0	Low
0	0.666667	0.333333	Medium		0.333333	0.666667	0	Medium		0	0.888889	0.111111	Medium
0.555556	0.444444	0	Low		1	0	0	Low		1	0	0	Low
0.333333	0.666667	0	Medium		1	0	0	Low		1	0	0	Low
0.555556	0.444444	0	Low		1	0	0	Low		1	0	0	Low
0.777778	0.222222	0	Low		0.555556	0.444444	0	Low		1	0	0	Low
0.111111	0.888889	0	Medium		0.333333	0.666667	0	Medium		1	0	0	Low
0.777778	0.222222	0	Low		1	0	0	Low		1	0	0	Low
0.555556	0.444444	0	Low		0	0	1	High		1	0	0	Low
0	0.666667	0.333333	Medium		1	0	0	Low		1	0	0	Low
0	0.888889	0.111111	Medium		1	0	0	Low		1	0	0	Low
0.555556	0.444444	0	Low		1	0	0	Low		0.777778	0.222222	0	Low
0.777778	0.222222	0	Low		0.777778	0.222222	0	Low		1	0	0	Low
0.333333	0.666667	0	Medium		0.555556	0.444444	0	Low		1	0	0	Low
0.555556	0.444444	0	Low		0.333333	0.666667	0	Medium		0.777778	0.222222	0	Low
1	0	0	Low		1	0	0	Low		1	0	0	Low
0.555556	0.444444	0	Low		0.333333	0.666667	0	Medium		1	0	0	Low
0.555556	0.444444	0	Low		1	0	0	Low		1	0	0	Low
0.777778	0.222222	0	Low		1	0	0	Low		1	0	0	Low
0.333333	0.666667	0	Medium		0.555556	0.444444	0	Low		1	0	0	Low
0	0.666667	0.333333	Medium		0	0.888889	0.111111	Medium		1	0	0	Low
0.555556	0.444444	0	Low		1	0	0	Low		1	0	0	Low
1	0	0	Low		1	0	0	Low		1	0	0	Low
1	0	0	Low		1	0	0	Low		1	0	0	Low
0	0.222222	0.777778	High		0.111111	0.888889	0	Medium		0.555556	0.444444	0	Low
1	0	0	Low		1	0	0	Low		1	0	0	Low
1	0	0	Low		0.555556	0.444444	0	Low		1	0	0	Low
1	0	0	Low		0.555556	0.444444	0	Low		1	0	0	Low
0.555556	0.444444	0	Low		0.555556	0.444444	0	Low		1	0	0	Low
0	0.666667	0.333333	Medium		0	0.888889	0.111111	Medium		1	0	0	Low
1	0	0	Low		1	0	0	Low		1	0	0	Low
0.555556	0.444444	0	Low		1	0	0	Low		1	0	0	Low
0.333333	0.666667	0	Medium		0	0.888889	0.111111	Medium		1	0	0	Low
0.333333	0.666667	0	Medium		0	0.222222	0.777778	High		0.333333	0.666667	0	Medium
0.777778	0.222222	0	Low		1	0	0	Low		1	0	0	Low
0.777778	0.222222	0	Low		0.777778	0.222222	0	Low		1	0	0	Low
0.555556	0.444444	0	Low		0.555556	0.444444	0	Low		0.555556	0.444444	0	Low
0	0.666667	0.333333	Medium		0.555556	0.444444	0	Low		0	0.444444	0.555556	High
0.333333	0.666667	0	Medium		0	0	1	High		0.555556	0.444444	0	Low
0.555556	0.444444	0	Low		0.111111	0.888889	0	Medium		0.555556	0.444444	0	Low
0	0.444444	0.555556	High		0	0	1	High		0	0	1	High
0.111111	0.888889	0	Medium		1	0	0	Low		0.333333	0.666667	0	Medium
0.777778	0.222222	0	Low		1	0	0	Low		1	0	0	Low
0.777778	0.222222	0	Low		1	0	0	Low		1	0	0	Low
0.555556	0.444444	0	Low		1	0	0	Low		1	0	0	Low
0.777778	0.222222	0	Low		1	0	0	Low		1	0	0	Low
0	0.666667	0.333333	Medium		0	0	1	High		0	0.666667	0.333333	Medium
0	0.444444	0.555556	High		0	0	1	High		0.555556	0.444444	0	Low
1	0	0	Low		1	0	0	Low		1	0	0	Low
0.777778	0.222222	0	Low		1	0	0	Low		1	0	0	Low
0.777778	0.222222	0	Low		1	0	0	Low		1	0	0	Low
1	0	0	Low		1	0	0	Low		1	0	0	Low
0.777778	0.222222	0	Low		1	0	0	Low		1	0	0	Low
0.777778	0.222222	0	Low		1	0	0	Low		1	0	0	Low
0.777778	0.222222	0	Low		1	0	0	Low		1	0	0	Low
1	0	0	Low		1	0	0	Low		1	0	0	Low
0.777778	0.222222	0	Low		1	0	0	Low		1	0	0	Low
0.777778	0.222222	0	Low		1	0	0	Low		1	0	0	Low
0.777778	0.222222	0	Low		0.777778	0.222222	0	Low		1	0	0	Low
0.555556	0.444444	0	Low		1	0	0	Low		1	0	0	Low
1	0	0	Low		1	0	0	Low		1	0	0	Low
0	0.666667	0.333333	Medium		0	0.444444	0.555556	High		0.333333	0.666667	0	Medium
0.555556	0.444444	0	Low		0.777778	0.222222	0	Low		1	0	0	Low
1	0	0	Low		1	0	0	Low		1	0	0	Low
1	0	0	Low		1	0	0	Low		1	0	0	Low
1	0	0	Low		0.777778	0.222222	0	Low		0.555556	0.444444	0	Low
0	0.666667	0.333333	Medium		1	0	0	Low		1	0	0	Low
0.555556	0.444444	0	Low		1	0	0	Low		1	0	0	Low
0.777778	0.222222	0	Low		0.777778	0.222222	0	Low		1	0	0	Low
0.777778	0.222222	0	Low		0.777778	0.222222	0	Low		1	0	0	Low
0.777778	0.222222	0	Low		1	0	0	Low		1	0	0	Low
0	0.666667	0.333333	Medium		0	0.222222	0.777778	High		1	0	0	Low
0.777778	0.222222	0	Low		1	0	0	Low		1	0	0	Low
1	0	0	Low		1	0	0	Low		1	0	0	Low
0.777778	0.222222	0	Low		1	0	0	Low		1	0	0	Low
0.777778	0.222222	0	Low		1	0	0	Low		1	0	0	Low
0.555556	0.444444	0	Low		1	0	0	Low		1	0	0	Low
1	0	0	Low		1	0	0	Low		1	0	0	Low
0.777778	0.222222	0	Low		0.777778	0.222222	0	Low		1	0	0	Low
1	0	0	Low		1	0	0	Low		1	0	0	Low
0	0.222222	0.777778	High		0.555556	0.444444	0	Low		0	0.444444	0.555556	High
1	0	0	Low		1	0	0	Low		1	0	0	Low
0.777778	0.222222	0	Low		1	0	0	Low		1	0	0	Low
1	0	0	Low		1	0	0	Low		1	0	0	Low
1	0	0	Low		0.777778	0.222222	0	Low		1	0	0	Low
0.777778	0.222222	0	Low		1	0	0	Low		1	0	0	Low
0.777778	0.222222	0	Low		1	0	0	Low		1	0	0	Low
0.777778	0.222222	0	Low		1	0	0	Low		1	0	0	Low
0.555556	0.444444	0	Low		1	0	0	Low		1	0	0	Low
0.777778	0.222222	0	Low		1	0	0	Low		1	0	0	Low
0.777778	0.222222	0	Low		1	0	0	Low		1	0	0	Low
0	0.444444	0.555556	High		0.111111	0.888889	0	Medium		1	0	0	Low
0.555556	0.444444	0	Low		1	0	0	Low		1	0	0	Low
0	0.888889	0.111111	Medium		0	0.888889	0.111111	Medium		1	0	0	Low
0.555556	0.444444	0	Low		0.111111	0.888889	0	Medium		1	0	0	Low
0	0.666667	0.333333	Medium		0.777778	0.222222	0	Low		1	0	0	Low
0.777778	0.222222	0	Low		1	0	0	Low		1	0	0	Low
0.555556	0.444444	0	Low		0.777778	0.222222	0	Low		0.777778	0.222222	0	Low
1	0	0	Low		1	0	0	Low		1	0	0	Low
0.555556	0.444444	0	Low		1	0	0	Low		1	0	0	Low
0	0.444444	0.555556	High		0.777778	0.222222	0	Low		1	0	0	Low
0.555556	0.444444	0	Low		0.555556	0.444444	0	Low		1	0	0	Low
0.777778	0.222222	0	Low		1	0	0	Low		1	0	0	Low
1	0	0	Low		1	0	0	Low		1	0	0	Low
0	0	1	High		0	0	1	High		1	0	0	Low
1	0	0	Low		1	0	0	Low		1	0	0	Low
0.111111	0.888889	0	Medium		0	0	1	High		1	0	0	Low
0.777778	0.222222	0	Low		1	0	0	Low		1	0	0	Low
0.777778	0.222222	0	Low		1	0	0	Low		1	0	0	Low
0.777778	0.222222	0	Low		0.777778	0.222222	0	Low		1	0	0	Low
0.555556	0.444444	0	Low		0.777778	0.222222	0	Low		1	0	0	Low
0.777778	0.222222	0	Low		0.777778	0.222222	0	Low		1	0	0	Low
1	0	0	Low		1	0	0	Low		1	0	0	Low
0.333333	0.666667	0	Medium		0.777778	0.222222	0	Low		1	0	0	Low
0.111111	0.888889	0	Medium		1	0	0	Low		1	0	0	Low
0.777778	0.222222	0	Low		0	0.444444	0.555556	High		1	0	0	Low
1	0	0	Low		1	0	0	Low		1	0	0	Low
1	0	0	Low		1	0	0	Low		1	0	0	Low
1	0	0	Low		1	0	0	Low		1	0	0	Low
0	0	1	High		1	0	0	Low		1	0	0	Low
1	0	0	Low		1	0	0	Low		1	0	0	Low
1	0	0	Low		1	0	0	Low		1	0	0	Low
1	0	0	Low		1	0	0	Low		1	0	0	Low
0.777778	0.222222	0	Low		1	0	0	Low		1	0	0	Low
1	0	0	Low		1	0	0	Low		1	0	0	Low
1	0	0	Low		1	0	0	Low		1	0	0	Low
1	0	0	Low		1	0	0	Low		1	0	0	Low
1	0	0	Low		1	0	0	Low		1	0	0	Low
0	0.444444	0.555556	High		0	0	1	High		1	0	0	Low
0.777778	0.222222	0	Low		1	0	0	Low		1	0	0	Low
1	0	0	Low		1	0	0	Low		1	0	0	Low
1	0	0	Low		1	0	0	Low		1	0	0	Low
0	0	1	High		0	0.666667	0.333333	Medium		1	0	0	Low
1	0	0	Low		1	0	0	Low		1	0	0	Low
1	0	0	Low		1	0	0	Low		0.777778	0.222222	0	Low
0	0.444444	0.555556	High		0	0.888889	0.111111	Medium		1	0	0	Low
0	0	1	High		0	0	1	High		1	0	0	Low
1	0	0	Low		1	0	0	Low		1	0	0	Low
1	0	0	Low		1	0	0	Low		1	0	0	Low
1	0	0	Low		1	0	0	Low		1	0	0	Low
1	0	0	Low		1	0	0	Low		1	0	0	Low
1	0	0	Low		1	0	0	Low		1	0	0	Low
1	0	0	Low		0.777778	0.222222	0	Low		1	0	0	Low
1	0	0	Low		1	0	0	Low		1	0	0	Low
0	0.666667	0.333333	Medium		0	0	1	High		0.555556	0.444444	0	Low
0	0.222222	0.777778	High		0	0.666667	0.333333	Medium		1	0	0	Low
0	0.666667	0.333333	Medium		0	0.888889	0.111111	Medium		0.777778	0.222222	0	Low
1	0	0	Low		1	0	0	Low		1	0	0	Low
0.777778	0.222222	0	Low		1	0	0	Low		1	0	0	Low
0.777778	0.222222	0	Low		1	0	0	Low		1	0	0	Low
1	0	0	Low		1	0	0	Low		1	0	0	Low
1	0	0	Low		1	0	0	Low		1	0	0	Low
1	0	0	Low		1	0	0	Low		1	0	0	Low
1	0	0	Low		1	0	0	Low		1	0	0	Low
1	0	0	Low		1	0	0	Low		1	0	0	Low
1	0	0	Low		1	0	0	Low		1	0	0	Low
1	0	0	Low		1	0	0	Low		1	0	0	Low
1	0	0	Low		1	0	0	Low		1	0	0	Low
0	0.666667	0.333333	Medium		0.111111	0.888889	0	Medium		1	0	0	Low
1	0	0	Low		1	0	0	Low		1	0	0	Low
1	0	0	Low		1	0	0	Low		1	0	0	Low
0	0	1	High		0	0	1	High		0	0	1	High
0	0.222222	0.777778	High		0	0	1	High		1	0	0	Low
1	0	0	Low		1	0	0	Low		1	0	0	Low
1	0	0	Low		1	0	0	Low		1	0	0	Low
0.777778	0.222222	0	Low		1	0	0	Low		1	0	0	Low
0	0.444444	0.555556	High		1	0	0	Low		0.111111	0.888889	0	Medium
0.555556	0.444444	0	Low		0.333333	0.666667	0	Medium		1	0	0	Low
0.333333	0.666667	0	Medium		1	0	0	Low		1	0	0	Low
1	0	0	Low		1	0	0	Low		1	0	0	Low
0	0.666667	0.333333	Medium		1	0	0	Low		1	0	0	Low
0.777778	0.222222	0	Low		1	0	0	Low		1	0	0	Low
0	0.888889	0.111111	Medium		0.111111	0.888889	0	Medium		0.777778	0.222222	0	Low
0.777778	0.222222	0	Low		1	0	0	Low		1	0	0	Low
0.777778	0.222222	0	Low		1	0	0	Low		1	0	0	Low
1	0	0	Low		1	0	0	Low		1	0	0	Low
1	0	0	Low		1	0	0	Low		1	0	0	Low
0.777778	0.222222	0	Low		1	0	0	Low		1	0	0	Low
0.777778	0.222222	0	Low		1	0	0	Low		1	0	0	Low
0.555556	0.444444	0	Low		1	0	0	Low		1	0	0	Low
0.777778	0.222222	0	Low		1	0	0	Low		1	0	0	Low
0.777778	0.222222	0	Low		1	0	0	Low		1	0	0	Low
0.555556	0.444444	0	Low		1	0	0	Low		1	0	0	Low
1	0	0	Low		1	0	0	Low		1	0	0	Low
1	0	0	Low		1	0	0	Low		1	0	0	Low
0.333333	0.666667	0	Medium		0	0.444444	0.555556	High		0	0.666667	0.333333	Medium
1	0	0	Low		1	0	0	Low		1	0	0	Low
1	0	0	Low		1	0	0	Low		1	0	0	Low
1	0	0	Low		1	0	0	Low		1	0	0	Low
1	0	0	Low		1	0	0	Low		1	0	0	Low
0.777778	0.222222	0	Low		1	0	0	Low		1	0	0	Low
1	0	0	Low		1	0	0	Low		1	0	0	Low
0.777778	0.222222	0	Low		1	0	0	Low		1	0	0	Low
0	0.444444	0.555556	High		0	0	1	High		0.777778	0.222222	0	Low
0	0.222222	0.777778	High		0	0	1	High		1	0	0	Low
1	0	0	Low		1	0	0	Low		1	0	0	Low
0.777778	0.222222	0	Low		1	0	0	Low		1	0	0	Low
1	0	0	Low		1	0	0	Low		1	0	0	Low
0	0.222222	0.777778	High		1	0	0	Low		1	0	0	Low
1	0	0	Low		1	0	0	Low		1	0	0	Low
1	0	0	Low		1	0	0	Low		1	0	0	Low
0	0.666667	0.333333	Medium		0.555556	0.444444	0	Low		1	0	0	Low
0.111111	0.888889	0	Medium		0.555556	0.444444	0	Low		1	0	0	Low
0.777778	0.222222	0	Low		1	0	0	Low		1	0	0	Low
1	0	0	Low		1	0	0	Low		1	0	0	Low
1	0	0	Low		1	0	0	Low		1	0	0	Low
0.555556	0.444444	0	Low		1	0	0	Low		1	0	0	Low
1	0	0	Low		1	0	0	Low		1	0	0	Low
0.777778	0.222222	0	Low		1	0	0	Low		1	0	0	Low
0	0.888889	0.111111	Medium		0	0.222222	0.777778	High		1	0	0	Low
0.777778	0.222222	0	Low		1	0	0	Low		1	0	0	Low
0.555556	0.444444	0	Low		1	0	0	Low		1	0	0	Low
0.777778	0.222222	0	Low		1	0	0	Low		1	0	0	Low
0.777778	0.222222	0	Low		1	0	0	Low		1	0	0	Low
0.555556	0.444444	0	Low		1	0	0	Low		1	0	0	Low
0.555556	0.444444	0	Low		1	0	0	Low		1	0	0	Low
0.555556	0.444444	0	Low		1	0	0	Low		1	0	0	Low
0.777778	0.222222	0	Low		1	0	0	Low		1	0	0	Low
0.777778	0.222222	0	Low		1	0	0	Low		1	0	0	Low
0.777778	0.222222	0	Low		1	0	0	Low		1	0	0	Low
1	0	0	Low		1	0	0	Low		1	0	0	Low
1	0	0	Low		1	0	0	Low		1	0	0	Low
0.777778	0.222222	0	Low		1	0	0	Low		1	0	0	Low
0.777778	0.222222	0	Low		1	0	0	Low		1	0	0	Low
0.777778	0.222222	0	Low		1	0	0	Low		1	0	0	Low
0	0.666667	0.333333	Medium		0	0	1	High		1	0	0	Low
1	0	0	Low		1	0	0	Low		1	0	0	Low
1	0	0	Low		1	0	0	Low		1	0	0	Low
0	0.666667	0.333333	Medium		0	0.444444	0.555556	High		0.777778	0.222222	0	Low
0.777778	0.222222	0	Low		1	0	0	Low		1	0	0	Low
0.555556	0.444444	0	Low		1	0	0	Low		1	0	0	Low
0.333333	0.666667	0	Medium		0.777778	0.222222	0	Low		1	0	0	Low
0.777778	0.222222	0	Low		1	0	0	Low		0.777778	0.222222	0	Low
1	0	0	Low		1	0	0	Low		1	0	0	Low
0.333333	0.666667	0	Medium		0	0.444444	0.555556	High		1	0	0	Low
0.777778	0.222222	0	Low		1	0	0	Low		1	0	0	Low
1	0	0	Low		1	0	0	Low		1	0	0	Low
0.777778	0.222222	0	Low		1	0	0	Low		1	0	0	Low
0.777778	0.222222	0	Low		1	0	0	Low		1	0	0	Low
0.555556	0.444444	0	Low		1	0	0	Low		1	0	0	Low
0.555556	0.444444	0	Low		1	0	0	Low		1	0	0	Low
0.555556	0.444444	0	Low		1	0	0	Low		1	0	0	Low
0.777778	0.222222	0	Low		1	0	0	Low		1	0	0	Low
0.555556	0.444444	0	Low		0.777778	0.222222	0	Low		1	0	0	Low
0	0	1	High		0	0	1	High		1	0	0	Low
0.555556	0.444444	0	Low		1	0	0	Low		1	0	0	Low
0.777778	0.222222	0	Low		1	0	0	Low		1	0	0	Low
0.777778	0.222222	0	Low		0.111111	0.888889	0	Medium		0.777778	0.222222	0	Low
0	0	1	High		0.555556	0.444444	0	Low		1	0	0	Low
0	0.444444	0.555556	High		0.777778	0.222222	0	Low		1	0	0	Low
0	0.222222	0.777778	High		0	0	1	High		0.777778	0.222222	0	Low
0.777778	0.222222	0	Low		1	0	0	Low		1	0	0	Low
0.777778	0.222222	0	Low		1	0	0	Low		1	0	0	Low
0	0.666667	0.333333	Medium		0	0.666667	0.333333	Medium		1	0	0	Low
0.555556	0.444444	0	Low		1	0	0	Low		1	0	0	Low
0.777778	0.222222	0	Low		1	0	0	Low		1	0	0	Low
0.777778	0.222222	0	Low		1	0	0	Low		1	0	0	Low
0.777778	0.222222	0	Low		1	0	0	Low		1	0	0	Low
0.555556	0.444444	0	Low		1	0	0	Low		1	0	0	Low
0.777778	0.222222	0	Low		1	0	0	Low		1	0	0	Low
0	0.666667	0.333333	Medium		0.111111	0.888889	0	Medium		1	0	0	Low
0	0.888889	0.111111	Medium		0	0	1	High		1	0	0	Low
1	0	0	Low		1	0	0	Low		1	0	0	Low
1	0	0	Low		1	0	0	Low		1	0	0	Low
1	0	0	Low		1	0	0	Low		1	0	0	Low
0	0	1	High		0	0	1	High		1	0	0	Low
0.777778	0.222222	0	Low		0.777778	0.222222	0	Low		1	0	0	Low
0.333333	0.666667	0	Medium		1	0	0	Low		1	0	0	Low
1	0	0	Low		1	0	0	Low		1	0	0	Low
0	0	1	High		1	0	0	Low		1	0	0	Low
0	0.666667	0.333333	Medium		0	0.888889	0.111111	Medium		1	0	0	Low
0.333333	0.666667	0	Medium		1	0	0	Low		1	0	0	Low
1	0	0	Low		1	0	0	Low		1	0	0	Low
0	0.666667	0.333333	Medium		1	0	0	Low		1	0	0	Low
0.777778	0.222222	0	Low		1	0	0	Low		1	0	0	Low
0.777778	0.222222	0	Low		1	0	0	Low		1	0	0	Low
0.555556	0.444444	0	Low		1	0	0	Low		1	0	0	Low
0.777778	0.222222	0	Low		1	0	0	Low		1	0	0	Low
1	0	0	Low		1	0	0	Low		1	0	0	Low
0.777778	0.222222	0	Low		1	0	0	Low		1	0	0	Low
0.777778	0.222222	0	Low		1	0	0	Low		1	0	0	Low
0.777778	0.222222	0	Low		1	0	0	Low		1	0	0	Low
0	0.444444	0.555556	High		0	0	1	High		1	0	0	Low
0	0.444444	0.555556	High		1	0	0	Low		0.777778	0.222222	0	Low
0	0.666667	0.333333	Medium		0	0.444444	0.555556	High		0.555556	0.444444	0	Low
1	0	0	Low		1	0	0	Low		1	0	0	Low
1	0	0	Low		1	0	0	Low		1	0	0	Low
0	0	1	High		1	0	0	Low		1	0	0	Low
1	0	0	Low		1	0	0	Low		1	0	0	Low
0	0.666667	0.333333	Medium		1	0	0	Low		0.777778	0.222222	0	Low
0	0.444444	0.555556	High		0.111111	0.888889	0	Medium		1	0	0	Low
0	0	1	High		0	0	1	High		0	0	1	High
0.777778	0.222222	0	Low		1	0	0	Low		1	0	0	Low
0.777778	0.222222	0	Low		1	0	0	Low		1	0	0	Low
0.777778	0.222222	0	Low		1	0	0	Low		1	0	0	Low
0.777778	0.222222	0	Low		1	0	0	Low		1	0	0	Low
0.777778	0.222222	0	Low		1	0	0	Low		1	0	0	Low
0.777778	0.222222	0	Low		1	0	0	Low		1	0	0	Low
0.777778	0.222222	0	Low		1	0	0	Low		1	0	0	Low
0	0.888889	0.111111	Medium		1	0	0	Low		1	0	0	Low
0.777778	0.222222	0	Low		1	0	0	Low		1	0	0	Low
1	0	0	Low		1	0	0	Low		1	0	0	Low
0.777778	0.222222	0	Low		1	0	0	Low		1	0	0	Low
1	0	0	Low		1	0	0	Low		1	0	0	Low
0	0.666667	0.333333	Medium		0	0.666667	0.333333	Medium		0.555556	0.444444	0	Low
1	0	0	Low		1	0	0	Low		1	0	0	Low
1	0	0	Low		1	0	0	Low		1	0	0	Low
1	0	0	Low		1	0	0	Low		1	0	0	Low
1	0	0	Low		1	0	0	Low		1	0	0	Low
0.777778	0.222222	0	Low		1	0	0	Low		1	0	0	Low
1	0	0	Low		1	0	0	Low		1	0	0	Low
0.111111	0.888889	0	Medium		0	0	1	High		1	0	0	Low
1	0	0	Low		1	0	0	Low		1	0	0	Low
1	0	0	Low		1	0	0	Low		1	0	0	Low
0	0	1	High		0	0	1	High		0.555556	0.444444	0	Low
0.777778	0.222222	0	Low		1	0	0	Low		1	0	0	Low
1	0	0	Low		1	0	0	Low		1	0	0	Low
1	0	0	Low		1	0	0	Low		1	0	0	Low
1	0	0	Low		1	0	0	Low		1	0	0	Low
0.777778	0.222222	0	Low		1	0	0	Low		1	0	0	Low
0.777778	0.222222	0	Low		1	0	0	Low		1	0	0	Low
1	0	0	Low		1	0	0	Low		1	0	0	Low
1	0	0	Low		1	0	0	Low		1	0	0	Low
0.777778	0.222222	0	Low		1	0	0	Low		1	0	0	Low
1	0	0	Low		1	0	0	Low		1	0	0	Low
1	0	0	Low		1	0	0	Low		1	0	0	Low
0	0	1	High		0	0	1	High		0	0	1	High
0.777778	0.222222	0	Low		1	0	0	Low		1	0	0	Low
1	0	0	Low		1	0	0	Low		1	0	0	Low
0.777778	0.222222	0	Low		1	0	0	Low		1	0	0	Low
0.777778	0.222222	0	Low		0.777778	0.222222	0	Low		1	0	0	Low
0.777778	0.222222	0	Low		1	0	0	Low		1	0	0	Low
0.555556	0.444444	0	Low		1	0	0	Low		1	0	0	Low
0.777778	0.222222	0	Low		1	0	0	Low		1	0	0	Low
0.777778	0.222222	0	Low		1	0	0	Low		1	0	0	Low
0.555556	0.444444	0	Low		0	0.888889	0.111111	Medium		1	0	0	Low
0	0.666667	0.333333	Medium		0.777778	0.222222	0	Low		0.555556	0.444444	0	Low
1	0	0	Low		1	0	0	Low		1	0	0	Low
0.777778	0.222222	0	Low		1	0	0	Low		1	0	0	Low
0.555556	0.444444	0	Low		1	0	0	Low		1	0	0	Low
0.777778	0.222222	0	Low		1	0	0	Low		1	0	0	Low
0.777778	0.222222	0	Low		1	0	0	Low		1	0	0	Low
0.777778	0.222222	0	Low		1	0	0	Low		1	0	0	Low
1	0	0	Low		1	0	0	Low		1	0	0	Low
1	0	0	Low		1	0	0	Low		0.777778	0.222222	0	Low
0.555556	0.444444	0	Low		1	0	0	Low		1	0	0	Low
0	0.666667	0.333333	Medium		0	0	1	High		0.555556	0.444444	0	Low
0	0.666667	0.333333	Medium		0	0	1	High		1	0	0	Low
0	0.666667	0.333333	Medium		0.333333	0.666667	0	Medium		1	0	0	Low
0.555556	0.444444	0	Low		1	0	0	Low		1	0	0	Low
0.555556	0.444444	0	Low		1	0	0	Low		1	0	0	Low
1	0	0	Low		1	0	0	Low		1	0	0	Low
0.777778	0.222222	0	Low		1	0	0	Low		1	0	0	Low
1	0	0	Low		1	0	0	Low		1	0	0	Low
0.777778	0.222222	0	Low		1	0	0	Low		1	0	0	Low
1	0	0	Low		1	0	0	Low		1	0	0	Low
1	0	0	Low		1	0	0	Low		1	0	0	Low
1	0	0	Low		1	0	0	Low		1	0	0	Low
0	0	1	High		0	0	1	High		0	0.666667	0.333333	Medium
0.111111	0.888889	0	Medium		0	0.888889	0.111111	Medium		0.555556	0.444444	0	Low
0.555556	0.444444	0	Low		0.777778	0.222222	0	Low		1	0	0	Low
1	0	0	Low		1	0	0	Low		1	0	0	Low
1	0	0	Low		1	0	0	Low		1	0	0	Low
1	0	0	Low		1	0	0	Low		1	0	0	Low
1	0	0	Low		1	0	0	Low		1	0	0	Low
0.777778	0.222222	0	Low		0.555556	0.444444	0	Low		1	0	0	Low
1	0	0	Low		1	0	0	Low		1	0	0	Low
1	0	0	Low		1	0	0	Low		0	0.444444	0.555556	High
1	0	0	Low		1	0	0	Low		1	0	0	Low
0.333333	0.666667	0	Medium		0.333333	0.666667	0	Medium		1	0	0	Low
1	0	0	Low		1	0	0	Low		1	0	0	Low
0.777778	0.222222	0	Low		1	0	0	Low		0.777778	0.222222	0	Low
1	0	0	Low		1	0	0	Low		1	0	0	Low
1	0	0	Low		1	0	0	Low		1	0	0	Low
0	0.444444	0.555556	High		0	0	1	High		0.777778	0.222222	0	Low
0	0	1	High		0	0.888889	0.111111	Medium		1	0	0	Low
0	0	1	High		0.333333	0.666667	0	Medium		1	0	0	Low
