# Supplementary material for: Breast cancer disease classification using fuzzy-ID3 algorithm with FUZZYDBD method: automatic fuzzy database definition
Source: PeerJ Comput Sci. 2021 May 4;7:e427. doi: 10.7717/peerj-cs.427 (PMC8114800; doi:10.7717/peerj-cs.427)
Supplement: Supplemental Information 2 — To run the FID3 algorithm-FUZZYDBD: 1. Open id310fold.py (python language) 2. Make sure the dataset is w5.data/WBCDF1.data/coimbrafold5.data (according to the folder) id310fold.py is located in the FID3 file. Apply the w5.data/WBCDF1.data/coimbrafold5.data dataset located in the same FID3 file as it is the latest data that has already undergone data transformation into the linguistic format. All the instances have been shuffled well. [file peerj-cs-07-427-s002.zip › WBCD/Fuzzificationdata/Overall.xlsx]

## Sheet: Sheet1
ID	Clumpthickness	Uniformitycellsize	Uniformitycellshape	marginaladhesion	singleepithelialsize	Barenuclei	Chromatin	Nucleoli	Mitoses	class
1000025	5	1	1	1	2	1	3	1	1	benign
1002945	5	4	4	5	7	10	3	2	1	benign
1015425	3	1	1	1	2	2	3	1	1	benign
1016277	6	8	8	1	3	4	3	7	1	benign
1017023	4	1	1	3	2	1	3	1	1	benign
1017122	8	10	10	8	7	10	9	7	1	malignant
1018099	1	1	1	1	2	10	3	1	1	benign
1018561	2	1	2	1	2	1	3	1	1	benign
1033078	2	1	1	1	2	1	1	1	5	benign
1033078	4	2	1	1	2	1	2	1	1	benign
1035283	1	1	1	1	1	1	3	1	1	benign
1036172	2	1	1	1	2	1	2	1	1	benign
1041801	5	3	3	3	2	3	4	4	1	malignant
1043999	1	1	1	1	2	3	3	1	1	benign
1044572	8	7	5	10	7	9	5	5	4	malignant
1047630	7	4	6	4	6	1	4	3	1	malignant
1048672	4	1	1	1	2	1	2	1	1	benign
1049815	4	1	1	1	2	1	3	1	1	benign
1050670	10	7	7	6	4	10	4	1	2	malignant
1050718	6	1	1	1	2	1	3	1	1	benign
1054590	7	3	2	10	5	10	5	4	4	malignant
1054593	10	5	5	3	6	7	7	10	1	malignant
1056784	3	1	1	1	2	1	2	1	1	benign
1059552	1	1	1	1	2	1	3	1	1	benign
1065726	5	2	3	4	2	7	3	6	1	malignant
1066373	3	2	1	1	1	1	2	1	1	benign
1066979	5	1	1	1	2	1	2	1	1	benign
1067444	2	1	1	1	2	1	2	1	1	benign
1070935	1	1	3	1	2	1	1	1	1	benign
1070935	3	1	1	1	1	1	2	1	1	benign
1071760	2	1	1	1	2	1	3	1	1	benign
1072179	10	7	7	3	8	5	7	4	3	malignant
1074610	2	1	1	2	2	1	3	1	1	benign
1075123	3	1	2	1	2	1	2	1	1	benign
1079304	2	1	1	1	2	1	2	1	1	benign
1080185	10	10	10	8	6	1	8	9	1	malignant
1081791	6	2	1	1	1	1	7	1	1	benign
1084584	5	4	4	9	2	10	5	6	1	malignant
1091262	2	5	3	3	6	7	7	5	1	malignant
1099510	10	4	3	1	3	3	6	5	2	malignant
1100524	6	10	10	2	8	10	7	3	3	malignant
1102573	5	6	5	6	10	1	3	1	1	malignant
1103608	10	10	10	4	8	1	8	10	1	malignant
1103722	1	1	1	1	2	1	2	1	2	benign
1105257	3	7	7	4	4	9	4	8	1	malignant
1105524	1	1	1	1	2	1	2	1	1	benign
1106095	4	1	1	3	2	1	3	1	1	benign
1106829	7	8	7	2	4	8	3	8	2	malignant
1108370	9	5	8	1	2	3	2	1	5	malignant
1108449	5	3	3	4	2	4	3	4	1	malignant
1110102	10	3	6	2	3	5	4	10	2	malignant
1110503	5	5	5	8	10	8	7	3	7	malignant
1110524	10	5	5	6	8	8	7	1	1	malignant
1111249	10	6	6	3	4	5	3	6	1	malignant
1112209	8	10	10	1	3	6	3	9	1	malignant
1113038	8	2	4	1	5	1	5	4	4	malignant
1113483	5	2	3	1	6	10	5	1	1	malignant
1113906	9	5	5	2	2	2	5	1	1	malignant
1115282	5	3	5	5	3	3	4	10	1	malignant
1115293	1	1	1	1	2	2	2	1	1	benign
1116116	9	10	10	1	10	8	3	3	1	malignant
1116132	6	3	4	1	5	2	3	9	1	malignant
1116192	1	1	1	1	2	1	2	1	1	benign
1116998	10	4	2	1	3	2	4	3	10	malignant
1117152	4	1	1	1	2	1	3	1	1	benign
1118039	5	3	4	1	8	10	4	9	1	malignant
1120559	8	3	8	3	4	9	8	9	8	malignant
1121732	1	1	1	1	2	1	3	2	1	benign
1121919	5	1	3	1	2	1	2	1	1	benign
1123061	6	10	2	8	10	2	7	8	10	malignant
1124651	1	3	3	2	2	1	7	2	1	benign
1125035	9	4	5	10	6	10	4	8	1	malignant
1126417	10	6	4	1	3	4	3	2	3	malignant
1131294	1	1	2	1	2	2	4	2	1	benign
1132347	1	1	4	1	2	1	2	1	1	benign
1133041	5	3	1	2	2	1	2	1	1	benign
1133136	3	1	1	1	2	3	3	1	1	benign
1136142	2	1	1	1	3	1	2	1	1	benign
1137156	2	2	2	1	1	1	7	1	1	benign
1143978	4	1	1	2	2	1	2	1	1	benign
1143978	5	2	1	1	2	1	3	1	1	benign
1147044	3	1	1	1	2	2	7	1	1	benign
1147699	3	5	7	8	8	9	7	10	7	malignant
1147748	5	10	6	1	10	4	4	10	10	malignant
1148278	3	3	6	4	5	8	4	4	1	malignant
1148873	3	6	6	6	5	10	6	8	3	malignant
1152331	4	1	1	1	2	1	3	1	1	benign
1155546	2	1	1	2	3	1	2	1	1	benign
1156272	1	1	1	1	2	1	3	1	1	benign
1156948	3	1	1	2	2	1	1	1	1	benign
1157734	4	1	1	1	2	1	3	1	1	benign
1158247	1	1	1	1	2	1	2	1	1	benign
1160476	2	1	1	1	2	1	3	1	1	benign
1164066	1	1	1	1	2	1	3	1	1	benign
1165297	2	1	1	2	2	1	1	1	1	benign
1165790	5	1	1	1	2	1	3	1	1	benign
1165926	9	6	9	2	10	6	2	9	10	malignant
1166630	7	5	6	10	5	10	7	9	4	malignant
1166654	10	3	5	1	10	5	3	10	2	malignant
1167439	2	3	4	4	2	5	2	5	1	malignant
1167471	4	1	2	1	2	1	3	1	1	benign
1168359	8	2	3	1	6	3	7	1	1	malignant
1168736	10	10	10	10	10	1	8	8	8	malignant
1169049	7	3	4	4	3	3	3	2	7	malignant
1170419	10	10	10	8	2	10	4	1	1	malignant
1170420	1	6	8	10	8	10	5	7	1	malignant
1171710	1	1	1	1	2	1	2	3	1	benign
1171710	6	5	4	4	3	9	7	8	3	malignant
1171795	1	3	1	2	2	2	5	3	2	benign
1171845	8	6	4	3	5	9	3	1	1	malignant
1172152	10	3	3	10	2	10	7	3	3	malignant
1173216	10	10	10	3	10	8	8	1	1	malignant
1173235	3	3	2	1	2	3	3	1	1	benign
1173347	1	1	1	1	2	5	1	1	1	benign
1173347	8	3	3	1	2	2	3	2	1	benign
1173509	4	5	5	10	4	10	7	5	8	malignant
1173514	1	1	1	1	4	3	1	1	1	benign
1173681	3	2	1	1	2	2	3	1	1	benign
1174057	1	1	2	2	2	1	3	1	1	benign
1174057	4	2	1	1	2	2	3	1	1	benign
1174131	10	10	10	2	10	10	5	3	3	malignant
1174428	5	3	5	1	8	10	5	3	1	malignant
1175937	5	4	6	7	9	7	8	10	1	malignant
1176406	1	1	1	1	2	1	2	1	1	benign
1176881	7	5	3	7	4	10	7	5	5	malignant
1177027	3	1	1	1	2	1	3	1	1	benign
1177399	8	3	5	4	5	10	1	6	2	malignant
1177512	1	1	1	1	10	1	1	1	1	benign
1178580	5	1	3	1	2	1	2	1	1	benign
1179818	2	1	1	1	2	1	3	1	1	benign
1180194	5	10	8	10	8	10	3	6	3	malignant
1180523	3	1	1	1	2	1	2	2	1	benign
1180831	3	1	1	1	3	1	2	1	1	benign
1181356	5	1	1	1	2	2	3	3	1	benign
1182404	4	1	1	1	2	1	2	1	1	benign
1182410	3	1	1	1	2	1	1	1	1	benign
1183240	4	1	2	1	2	1	2	1	1	benign
1183516	3	1	1	1	2	1	1	1	1	benign
1183911	2	1	1	1	2	1	1	1	1	benign
1183983	9	5	5	4	4	5	4	3	3	malignant
1184184	1	1	1	1	2	5	1	1	1	benign
1184241	2	1	1	1	2	1	2	1	1	benign
1185609	3	4	5	2	6	8	4	1	1	malignant
1185610	1	1	1	1	3	2	2	1	1	benign
1187457	3	1	1	3	8	1	5	8	1	benign
1187805	8	8	7	4	10	10	7	8	7	malignant
1188472	1	1	1	1	1	1	3	1	1	benign
1189266	7	2	4	1	6	10	5	4	3	malignant
1189286	10	10	8	6	4	5	8	10	1	malignant
1190394	4	1	1	1	2	3	1	1	1	benign
1190485	1	1	1	1	2	1	1	1	1	benign
1192325	5	5	5	6	3	10	3	1	1	malignant
1193091	1	2	2	1	2	1	2	1	1	benign
1193210	2	1	1	1	2	1	3	1	1	benign
1196295	9	9	10	3	6	10	7	10	6	malignant
1196915	10	7	7	4	5	10	5	7	2	malignant
1197080	4	1	1	1	2	1	3	2	1	benign
1197270	3	1	1	1	2	1	3	1	1	benign
1197440	1	1	1	2	1	3	1	1	7	benign
1197979	4	1	1	1	2	2	3	2	1	benign
1197993	5	6	7	8	8	10	3	10	3	malignant
1198128	10	8	10	10	6	1	3	1	10	malignant
1198641	3	1	1	1	2	1	3	1	1	benign
1199219	1	1	1	2	1	1	1	1	1	benign
1199731	3	1	1	1	2	1	1	1	1	benign
1199983	1	1	1	1	2	1	3	1	1	benign
1200772	1	1	1	1	2	1	2	1	1	benign
1200847	6	10	10	10	8	10	10	10	7	malignant
1200892	8	6	5	4	3	10	6	1	1	malignant
1200952	5	8	7	7	10	10	5	7	1	malignant
1201834	2	1	1	1	2	1	3	1	1	benign
1201936	5	10	10	3	8	1	5	10	3	malignant
1202125	4	1	1	1	2	1	3	1	1	benign
1202812	5	3	3	3	6	10	3	1	1	malignant
1203096	1	1	1	1	1	1	3	1	1	benign
1204242	1	1	1	1	2	1	1	1	1	benign
1204898	6	1	1	1	2	1	3	1	1	benign
1205138	5	8	8	8	5	10	7	8	1	malignant
1205579	8	7	6	4	4	10	5	1	1	malignant
1206089	2	1	1	1	1	1	3	1	1	benign
1206695	1	5	8	6	5	8	7	10	1	malignant
1206841	10	5	6	10	6	10	7	7	10	malignant
1207986	5	8	4	10	5	8	9	10	1	malignant
1208301	1	2	3	1	2	1	3	1	1	benign
1210963	10	10	10	8	6	8	7	10	1	malignant
1211202	7	5	10	10	10	10	4	10	3	malignant
1212232	5	1	1	1	2	1	2	1	1	benign
1212251	1	1	1	1	2	1	3	1	1	benign
1212422	3	1	1	1	2	1	3	1	1	benign
1212422	4	1	1	1	2	1	3	1	1	benign
1213375	8	4	4	5	4	7	7	8	2	benign
1213383	5	1	1	4	2	1	3	1	1	benign
1214092	1	1	1	1	2	1	1	1	1	benign
1214556	3	1	1	1	2	1	2	1	1	benign
1214966	9	7	7	5	5	10	7	8	3	malignant
1216694	10	8	8	4	10	10	8	1	1	malignant
1216947	1	1	1	1	2	1	3	1	1	benign
1217051	5	1	1	1	2	1	3	1	1	benign
1217264	1	1	1	1	2	1	3	1	1	benign
1218105	5	10	10	9	6	10	7	10	5	malignant
1218741	10	10	9	3	7	5	3	5	1	malignant
1218860	1	1	1	1	1	1	3	1	1	benign
1218860	1	1	1	1	1	1	3	1	1	benign
1219406	5	1	1	1	1	1	3	1	1	benign
1219525	8	10	10	10	5	10	8	10	6	malignant
1219859	8	10	8	8	4	8	7	7	1	malignant
1220330	1	1	1	1	2	1	3	1	1	benign
1221863	10	10	10	10	7	10	7	10	4	malignant
1222047	10	10	10	10	3	10	10	6	1	malignant
1222936	8	7	8	7	5	5	5	10	2	malignant
1223282	1	1	1	1	2	1	2	1	1	benign
1223426	1	1	1	1	2	1	3	1	1	benign
1223793	6	10	7	7	6	4	8	10	2	malignant
1223967	6	1	3	1	2	1	3	1	1	benign
1224329	1	1	1	2	2	1	3	1	1	benign
1225799	10	6	4	3	10	10	9	10	1	malignant
1226012	4	1	1	3	1	5	2	1	1	malignant
1226612	7	5	6	3	3	8	7	4	1	malignant
1227210	10	5	5	6	3	10	7	9	2	malignant
1227244	1	1	1	1	2	1	2	1	1	benign
1227481	10	5	7	4	4	10	8	9	1	malignant
1228152	8	9	9	5	3	5	7	7	1	malignant
1228311	1	1	1	1	1	1	3	1	1	benign
1230175	10	10	10	3	10	10	9	10	1	malignant
1230688	7	4	7	4	3	7	7	6	1	malignant
1231387	6	8	7	5	6	8	8	9	2	malignant
1231706	8	4	6	3	3	1	4	3	1	benign
1232225	10	4	5	5	5	10	4	1	1	malignant
1236043	3	3	2	1	3	1	3	6	1	benign
1241559	10	8	8	2	8	10	4	8	10	malignant
1241679	9	8	8	5	6	2	4	10	4	malignant
1242364	8	10	10	8	6	9	3	10	10	malignant
1243256	10	4	3	2	3	10	5	3	2	malignant
1270479	5	1	3	3	2	2	2	3	1	benign
1276091	3	1	1	3	1	1	3	1	1	benign
1277018	2	1	1	1	2	1	3	1	1	benign
128059	1	1	1	1	2	5	5	1	1	benign
1285531	1	1	1	1	2	1	3	1	1	benign
1287775	5	1	1	2	2	2	3	1	1	benign
144888	8	10	10	8	5	10	7	8	1	malignant
145447	8	4	4	1	2	9	3	3	1	malignant
167528	4	1	1	1	2	1	3	6	1	benign
183913	1	2	2	1	2	1	1	1	1	benign
191250	10	4	4	10	2	10	5	3	3	malignant
1017023	6	3	3	5	3	10	3	5	3	benign
1100524	6	10	10	2	8	10	7	3	3	malignant
1116116	9	10	10	1	10	8	3	3	1	malignant
1168736	5	6	6	2	4	10	3	6	1	malignant
1182404	3	1	1	1	2	1	1	1	1	benign
1182404	3	1	1	1	2	1	2	1	1	benign
1198641	3	1	1	1	2	1	3	1	1	benign
242970	5	7	7	1	5	8	3	4	1	benign
255644	10	5	8	10	3	10	5	1	3	malignant
263538	5	10	10	6	10	10	10	6	5	malignant
274137	8	8	9	4	5	10	7	8	1	malignant
303213	10	4	4	10	6	10	5	5	1	malignant
314428	7	9	4	10	10	3	5	3	3	malignant
1182404	5	1	4	1	2	1	3	2	1	benign
1198641	10	10	6	3	3	10	4	3	2	malignant
320675	3	3	5	2	3	10	7	1	1	malignant
324427	10	8	8	2	3	4	8	7	8	malignant
385103	1	1	1	1	2	1	3	1	1	benign
390840	8	4	7	1	3	10	3	9	2	malignant
411453	5	1	1	1	2	1	3	1	1	benign
320675	3	3	5	2	3	10	7	1	1	malignant
428903	7	2	4	1	3	4	3	3	1	malignant
431495	3	1	1	1	2	1	3	2	1	benign
434518	3	1	1	1	2	1	2	1	1	benign
452264	1	1	1	1	2	1	2	1	1	benign
456282	1	1	1	1	2	1	3	1	1	benign
476903	10	5	7	3	3	7	3	3	8	malignant
486283	3	1	1	1	2	1	3	1	1	benign
486662	2	1	1	2	2	1	3	1	1	benign
488173	1	4	3	10	4	10	5	6	1	malignant
492268	10	4	6	1	2	10	5	3	1	malignant
508234	7	4	5	10	2	10	3	8	2	malignant
527363	8	10	10	10	8	10	10	7	3	malignant
529329	10	10	10	10	10	10	4	10	10	malignant
535331	3	1	1	1	3	1	2	1	1	benign
543558	6	1	3	1	4	5	5	10	1	malignant
555977	5	6	6	8	6	10	4	10	4	malignant
560680	1	1	1	1	2	1	1	1	1	benign
561477	1	1	1	1	2	1	3	1	1	benign
601265	10	4	4	6	2	10	2	3	1	malignant
606722	5	5	7	8	6	10	7	4	1	malignant
616240	5	3	4	3	4	5	4	7	1	benign
625201	8	2	1	1	5	1	1	1	1	benign
63375	9	1	2	6	4	10	7	7	2	malignant
635844	8	4	10	5	4	4	7	10	1	malignant
636130	1	1	1	1	2	1	3	1	1	benign
640744	10	10	10	7	9	10	7	10	10	malignant
646904	1	1	1	1	2	1	3	1	1	benign
653777	8	3	4	9	3	10	3	3	1	malignant
659642	10	8	4	4	4	10	3	10	4	malignant
666090	1	1	1	1	2	1	3	1	1	benign
666942	1	1	1	1	2	1	3	1	1	benign
667204	7	8	7	6	4	3	8	8	4	malignant
673637	3	1	1	1	2	5	5	1	1	benign
684955	2	1	1	1	3	1	2	1	1	benign
688033	1	1	1	1	2	1	1	1	1	benign
691628	8	6	4	10	10	1	3	5	1	malignant
693702	1	1	1	1	2	1	1	1	1	benign
704097	1	1	1	1	1	1	2	1	1	benign
706426	5	5	5	2	5	10	4	3	1	malignant
709287	6	8	7	8	6	8	8	9	1	malignant
718641	1	1	1	1	5	1	3	1	1	benign
721482	4	4	4	4	6	5	7	3	1	benign
730881	7	6	3	2	5	10	7	4	6	malignant
733639	3	1	1	1	2	1	3	1	1	benign
733823	5	4	6	10	2	10	4	1	1	malignant
740492	1	1	1	1	2	1	3	1	1	benign
743348	3	2	2	1	2	1	2	3	1	benign
752904	10	1	1	1	2	10	5	4	1	malignant
756136	1	1	1	1	2	1	2	1	1	benign
760001	8	10	3	2	6	4	3	10	1	malignant
760239	10	4	6	4	5	10	7	1	1	malignant
76389	10	4	7	2	2	8	6	1	1	malignant
764974	5	1	1	1	2	1	3	1	2	benign
770066	5	2	2	2	2	1	2	2	1	benign
785208	5	4	6	6	4	10	4	3	1	malignant
785615	8	6	7	3	3	10	3	4	2	malignant
792744	1	1	1	1	2	1	1	1	1	benign
797327	6	5	5	8	4	10	3	4	1	malignant
798429	1	1	1	1	2	1	3	1	1	benign
704097	1	1	1	1	1	1	2	1	1	benign
806423	8	5	5	5	2	10	4	3	1	malignant
809912	10	3	3	1	2	10	7	6	1	malignant
810104	1	1	1	1	2	1	3	1	1	benign
814265	2	1	1	1	2	1	1	1	1	benign
814911	1	1	1	1	2	1	1	1	1	benign
822829	7	6	4	8	10	10	9	5	3	malignant
826923	1	1	1	1	2	1	1	1	1	benign
830690	5	2	2	2	3	1	1	3	1	benign
831268	1	1	1	1	1	1	1	3	1	benign
832226	3	4	4	10	5	1	3	3	1	malignant
832567	4	2	3	5	3	8	7	6	1	malignant
836433	5	1	1	3	2	1	1	1	1	benign
837082	2	1	1	1	2	1	3	1	1	benign
846832	3	4	5	3	7	3	4	6	1	benign
850831	2	7	10	10	7	10	4	9	4	malignant
855524	1	1	1	1	2	1	2	1	1	benign
857774	4	1	1	1	3	1	2	2	1	benign
859164	5	3	3	1	3	3	3	3	3	malignant
859350	8	10	10	7	10	10	7	3	8	malignant
866325	8	10	5	3	8	4	4	10	3	malignant
873549	10	3	5	4	3	7	3	5	3	malignant
877291	6	10	10	10	10	10	8	10	10	malignant
877943	3	10	3	10	6	10	5	1	4	malignant
888169	3	2	2	1	4	3	2	1	1	benign
888523	4	4	4	2	2	3	2	1	1	benign
896404	2	1	1	1	2	1	3	1	1	benign
897172	2	1	1	1	2	1	2	1	1	benign
95719	6	10	10	10	8	10	7	10	7	malignant
160296	5	8	8	10	5	10	8	10	3	malignant
342245	1	1	3	1	2	1	1	1	1	benign
428598	1	1	3	1	1	1	2	1	1	benign
492561	4	3	2	1	3	1	2	1	1	benign
493452	1	1	3	1	2	1	1	1	1	benign
493452	4	1	2	1	2	1	2	1	1	benign
521441	5	1	1	2	2	1	2	1	1	benign
560680	3	1	2	1	2	1	2	1	1	benign
636437	1	1	1	1	2	1	1	1	1	benign
640712	1	1	1	1	2	1	2	1	1	benign
654244	1	1	1	1	1	1	2	1	1	benign
657753	3	1	1	4	3	1	2	2	1	benign
685977	5	3	4	1	4	1	3	1	1	benign
805448	1	1	1	1	2	1	1	1	1	benign
846423	10	6	3	6	4	10	7	8	4	malignant
1002504	3	2	2	2	2	1	3	2	1	benign
1022257	2	1	1	1	2	1	1	1	1	benign
1026122	2	1	1	1	2	1	1	1	1	benign
1071084	3	3	2	2	3	1	1	2	3	benign
1080233	7	6	6	3	2	10	7	1	1	malignant
1114570	5	3	3	2	3	1	3	1	1	benign
1114570	2	1	1	1	2	1	2	2	1	benign
1116715	5	1	1	1	3	2	2	2	1	benign
1131411	1	1	1	2	2	1	2	1	1	benign
1151734	10	8	7	4	3	10	7	9	1	malignant
1156017	3	1	1	1	2	1	2	1	1	benign
1158247	1	1	1	1	1	1	1	1	1	benign
1158405	1	2	3	1	2	1	2	1	1	benign
1168278	3	1	1	1	2	1	2	1	1	benign
1176187	3	1	1	1	2	1	3	1	1	benign
1196263	4	1	1	1	2	1	1	1	1	benign
1196475	3	2	1	1	2	1	2	2	1	benign
1206314	1	2	3	1	2	1	1	1	1	benign
1211265	3	10	8	7	6	9	9	3	8	malignant
1213784	3	1	1	1	2	1	1	1	1	benign
1223003	5	3	3	1	2	1	2	1	1	benign
1223306	3	1	1	1	2	4	1	1	1	benign
1223543	1	2	1	3	2	1	1	2	1	benign
1229929	1	1	1	1	2	1	2	1	1	benign
1231853	4	2	2	1	2	1	2	1	1	benign
1234554	1	1	1	1	2	1	2	1	1	benign
1236837	2	3	2	2	2	2	3	1	1	benign
1237674	3	1	2	1	2	1	2	1	1	benign
1238021	1	1	1	1	2	1	2	1	1	benign
1238633	10	10	10	6	8	4	8	5	1	malignant
1238915	5	1	2	1	2	1	3	1	1	benign
1238948	8	5	6	2	3	10	6	6	1	malignant
1239232	3	3	2	6	3	3	3	5	1	benign
1239347	8	7	8	5	10	10	7	2	1	malignant
1239967	1	1	1	1	2	1	2	1	1	benign
1240337	5	2	2	2	2	2	3	2	2	benign
1253505	2	3	1	1	5	1	1	1	1	benign
1255384	3	2	2	3	2	3	3	1	1	benign
1257200	10	10	10	7	10	10	8	2	1	malignant
1257648	4	3	3	1	2	1	3	3	1	benign
1257815	5	1	3	1	2	1	2	1	1	benign
1257938	3	1	1	1	2	1	1	1	1	benign
1258549	9	10	10	10	10	10	10	10	1	malignant
1258556	5	3	6	1	2	1	1	1	1	benign
1266154	8	7	8	2	4	2	5	10	1	malignant
1272039	1	1	1	1	2	1	2	1	1	benign
1276091	2	1	1	1	2	1	2	1	1	benign
1276091	1	3	1	1	2	1	2	2	1	benign
1276091	5	1	1	3	4	1	3	2	1	benign
1277629	5	1	1	1	2	1	2	2	1	benign
1293439	3	2	2	3	2	1	1	1	1	benign
1293439	6	9	7	5	5	8	4	2	1	benign
1294562	10	8	10	1	3	10	5	1	1	malignant
1295186	10	10	10	1	6	1	2	8	1	malignant
527337	4	1	1	1	2	1	1	1	1	benign
558538	4	1	3	3	2	1	1	1	1	benign
566509	5	1	1	1	2	1	1	1	1	benign
608157	10	4	3	10	4	10	10	1	1	malignant
677910	5	2	2	4	2	4	1	1	1	benign
734111	1	1	1	3	2	3	1	1	1	benign
734111	1	1	1	1	2	2	1	1	1	benign
780555	5	1	1	6	3	1	2	1	1	benign
827627	2	1	1	1	2	1	1	1	1	benign
1049837	1	1	1	1	2	1	1	1	1	benign
1058849	5	1	1	1	2	1	1	1	1	benign
1182404	1	1	1	1	1	1	1	1	1	benign
1193544	5	7	9	8	6	10	8	10	1	malignant
1201870	4	1	1	3	1	1	2	1	1	benign
1202253	5	1	1	1	2	1	1	1	1	benign
1227081	3	1	1	3	2	1	1	1	1	benign
1230994	4	5	5	8	6	10	10	7	1	malignant
1238410	2	3	1	1	3	1	1	1	1	benign
1246562	10	2	2	1	2	6	1	1	2	malignant
1257470	10	6	5	8	5	10	8	6	1	malignant
1259008	8	8	9	6	6	3	10	10	1	malignant
1266124	5	1	2	1	2	1	1	1	1	benign
1267898	5	1	3	1	2	1	1	1	1	benign
1268313	5	1	1	3	2	1	1	1	1	benign
1268804	3	1	1	1	2	5	1	1	1	benign
1276091	6	1	1	3	2	1	1	1	1	benign
1280258	4	1	1	1	2	1	1	2	1	benign
1293966	4	1	1	1	2	1	1	1	1	benign
1296572	10	9	8	7	6	4	7	10	3	malignant
1298416	10	6	6	2	4	10	9	7	1	malignant
1299596	6	6	6	5	4	10	7	6	2	malignant
1105524	4	1	1	1	2	1	1	1	1	benign
1181685	1	1	2	1	2	1	2	1	1	benign
1211594	3	1	1	1	1	1	2	1	1	benign
1238777	6	1	1	3	2	1	1	1	1	benign
1257608	6	1	1	1	1	1	1	1	1	benign
1269574	4	1	1	1	2	1	1	1	1	benign
1277145	5	1	1	1	2	1	1	1	1	benign
1287282	3	1	1	1	2	1	1	1	1	benign
1296025	4	1	2	1	2	1	1	1	1	benign
1296263	4	1	1	1	2	1	1	1	1	benign
1296593	5	2	1	1	2	1	1	1	1	benign
1299161	4	8	7	10	4	10	7	5	1	malignant
1301945	5	1	1	1	1	1	1	1	1	benign
1302428	5	3	2	4	2	1	1	1	1	benign
1318169	9	10	10	10	10	5	10	10	10	malignant
474162	8	7	8	5	5	10	9	10	1	malignant
787451	5	1	2	1	2	1	1	1	1	benign
1002025	1	1	1	3	1	3	1	1	1	benign
1070522	3	1	1	1	1	1	2	1	1	benign
1073960	10	10	10	10	6	10	8	1	5	malignant
1076352	3	6	4	10	3	3	3	4	1	malignant
1084139	6	3	2	1	3	4	4	1	1	malignant
1115293	1	1	1	1	2	1	1	1	1	benign
1119189	5	8	9	4	3	10	7	1	1	malignant
1133991	4	1	1	1	1	1	2	1	1	benign
1142706	5	10	10	10	6	10	6	5	2	malignant
1155967	5	1	2	10	4	5	2	1	1	benign
1170945	3	1	1	1	1	1	2	1	1	benign
1181567	1	1	1	1	1	1	1	1	1	benign
1182404	4	2	1	1	2	1	1	1	1	benign
1204558	4	1	1	1	2	1	2	1	1	benign
1217952	4	1	1	1	2	1	2	1	1	benign
1224565	6	1	1	1	2	1	3	1	1	benign
1238186	4	1	1	1	2	1	2	1	1	benign
1253917	4	1	1	2	2	1	2	1	1	benign
1265899	4	1	1	1	2	1	3	1	1	benign
1268766	1	1	1	1	2	1	1	1	1	benign
1277268	3	3	1	1	2	1	1	1	1	benign
1286943	8	10	10	10	7	5	4	8	7	malignant
1295508	1	1	1	1	2	4	1	1	1	benign
1297327	5	1	1	1	2	1	1	1	1	benign
1297522	2	1	1	1	2	1	1	1	1	benign
1298360	1	1	1	1	2	1	1	1	1	benign
1299924	5	1	1	1	2	1	2	1	1	benign
1299994	5	1	1	1	2	1	1	1	1	benign
1304595	3	1	1	1	1	1	2	1	1	benign
1306282	6	6	7	10	3	10	8	10	2	malignant
1313325	4	10	4	7	3	10	9	10	1	malignant
1320077	1	1	1	1	1	1	1	1	1	benign
1320077	1	1	1	1	1	1	2	1	1	benign
1320304	3	1	2	2	2	1	1	1	1	benign
1330439	4	7	8	3	4	10	9	1	1	malignant
333093	1	1	1	1	3	1	1	1	1	benign
369565	4	1	1	1	3	1	1	1	1	benign
412300	10	4	5	4	3	5	7	3	1	malignant
672113	7	5	6	10	4	10	5	3	1	malignant
749653	3	1	1	1	2	1	2	1	1	benign
769612	3	1	1	2	2	1	1	1	1	benign
769612	4	1	1	1	2	1	1	1	1	benign
798429	4	1	1	1	2	1	3	1	1	benign
807657	6	1	3	2	2	1	1	1	1	benign
8233704	4	1	1	1	1	1	2	1	1	benign
837480	7	4	4	3	4	10	6	9	1	malignant
867392	4	2	2	1	2	1	2	1	1	benign
869828	1	1	1	1	1	1	3	1	1	benign
1043068	3	1	1	1	2	1	2	1	1	benign
1056171	2	1	1	1	2	1	2	1	1	benign
1061990	1	1	3	2	2	1	3	1	1	benign
1113061	5	1	1	1	2	1	3	1	1	benign
1116192	5	1	2	1	2	1	3	1	1	benign
1135090	4	1	1	1	2	1	2	1	1	benign
1145420	6	1	1	1	2	1	2	1	1	benign
1158157	5	1	1	1	2	2	2	1	1	benign
1171578	3	1	1	1	2	1	1	1	1	benign
1174841	5	3	1	1	2	1	1	1	1	benign
1184586	4	1	1	1	2	1	2	1	1	benign
1186936	2	1	3	2	2	1	2	1	1	benign
1197527	5	1	1	1	2	1	2	1	1	benign
1222464	6	10	10	10	4	10	7	10	1	malignant
1240603	2	1	1	1	1	1	1	1	1	benign
1240603	3	1	1	1	1	1	1	1	1	benign
1241035	7	8	3	7	4	5	7	8	2	malignant
1287971	3	1	1	1	2	1	2	1	1	benign
1289391	1	1	1	1	2	1	3	1	1	benign
1299924	3	2	2	2	2	1	4	2	1	benign
1306339	4	4	2	1	2	5	2	1	2	benign
1313658	3	1	1	1	2	1	1	1	1	benign
1313982	4	3	1	1	2	1	4	8	1	benign
1321264	5	2	2	2	1	1	2	1	1	benign
1321321	5	1	1	3	2	1	1	1	1	benign
1321348	2	1	1	1	2	1	2	1	1	benign
1321931	5	1	1	1	2	1	2	1	1	benign
1321942	5	1	1	1	2	1	3	1	1	benign
1321942	5	1	1	1	2	1	3	1	1	benign
1328331	1	1	1	1	2	1	3	1	1	benign
1328755	3	1	1	1	2	1	2	1	1	benign
1331405	4	1	1	1	2	1	3	2	1	benign
1331412	5	7	10	10	5	10	10	10	1	malignant
1333104	3	1	2	1	2	1	3	1	1	benign
1334071	4	1	1	1	2	3	2	1	1	benign
1343068	8	4	4	1	6	10	2	5	2	malignant
1343374	10	10	8	10	6	5	10	3	1	malignant
1344121	8	10	4	4	8	10	8	2	1	malignant
142932	7	6	10	5	3	10	9	10	2	malignant
183936	3	1	1	1	2	1	2	1	1	benign
324382	1	1	1	1	2	1	2	1	1	benign
378275	10	9	7	3	4	2	7	7	1	malignant
385103	5	1	2	1	2	1	3	1	1	benign
690557	5	1	1	1	2	1	2	1	1	benign
695091	1	1	1	1	2	1	2	1	1	benign
695219	1	1	1	1	2	1	2	1	1	benign
824249	1	1	1	1	2	1	3	1	1	benign
871549	5	1	2	1	2	1	2	1	1	benign
878358	5	7	10	6	5	10	7	5	1	malignant
1107684	6	10	5	5	4	10	6	10	1	malignant
1115762	3	1	1	1	2	1	1	1	1	benign
1217717	5	1	1	6	3	1	1	1	1	benign
1239420	1	1	1	1	2	1	1	1	1	benign
1254538	8	10	10	10	6	10	10	10	1	malignant
1261751	5	1	1	1	2	1	2	2	1	benign
1268275	9	8	8	9	6	3	4	1	1	malignant
1272166	5	1	1	1	2	1	1	1	1	benign
1294261	4	10	8	5	4	1	10	1	1	malignant
1295529	2	5	7	6	4	10	7	6	1	malignant
1298484	10	3	4	5	3	10	4	1	1	malignant
1311875	5	1	2	1	2	1	1	1	1	benign
1315506	4	8	6	3	4	10	7	1	1	malignant
1320141	5	1	1	1	2	1	2	1	1	benign
1325309	4	1	2	1	2	1	2	1	1	benign
1333063	5	1	3	1	2	1	3	1	1	benign
1333495	3	1	1	1	2	1	2	1	1	benign
1334659	5	2	4	1	1	1	1	1	1	benign
1336798	3	1	1	1	2	1	2	1	1	benign
1344449	1	1	1	1	1	1	2	1	1	benign
1350568	4	1	1	1	2	1	2	1	1	benign
1352663	5	4	6	8	4	1	8	10	1	malignant
188336	5	3	2	8	5	10	8	1	2	malignant
352431	10	5	10	3	5	8	7	8	3	malignant
353098	4	1	1	2	2	1	1	1	1	benign
411453	1	1	1	1	2	1	1	1	1	benign
557583	5	10	10	10	10	10	10	1	1	malignant
636375	5	1	1	1	2	1	1	1	1	benign
736150	10	4	3	10	3	10	7	1	2	malignant
803531	5	10	10	10	5	2	8	5	1	malignant
822829	8	10	10	10	6	10	10	10	10	malignant
1016634	2	3	1	1	2	1	2	1	1	benign
1031608	2	1	1	1	1	1	2	1	1	benign
1041043	4	1	3	1	2	1	2	1	1	benign
1042252	3	1	1	1	2	1	2	1	1	benign
1061990	4	1	1	1	2	1	2	1	1	benign
1073836	5	1	1	1	2	1	2	1	1	benign
1083817	3	1	1	1	2	1	2	1	1	benign
1096352	6	3	3	3	3	2	6	1	1	benign
1140597	7	1	2	3	2	1	2	1	1	benign
1149548	1	1	1	1	2	1	1	1	1	benign
1174009	5	1	1	2	1	1	2	1	1	benign
1183596	3	1	3	1	3	4	1	1	1	benign
1190386	4	6	6	5	7	6	7	7	3	malignant
1190546	2	1	1	1	2	5	1	1	1	benign
1213273	2	1	1	1	2	1	1	1	1	benign
1218982	4	1	1	1	2	1	1	1	1	benign
1225382	6	2	3	1	2	1	1	1	1	benign
1235807	5	1	1	1	2	1	2	1	1	benign
1238777	1	1	1	1	2	1	1	1	1	benign
1253955	8	7	4	4	5	3	5	10	1	malignant
1257366	3	1	1	1	2	1	1	1	1	benign
1260659	3	1	4	1	2	1	1	1	1	benign
1268952	10	10	7	8	7	1	10	10	3	malignant
1275807	4	2	4	3	2	2	2	1	1	benign
1277792	4	1	1	1	2	1	1	1	1	benign
1277792	5	1	1	3	2	1	1	1	1	benign
1285722	4	1	1	3	2	1	1	1	1	benign
1288608	3	1	1	1	2	1	2	1	1	benign
1290203	3	1	1	1	2	1	2	1	1	benign
1294413	1	1	1	1	2	1	1	1	1	benign
1299596	2	1	1	1	2	1	1	1	1	benign
1303489	3	1	1	1	2	1	2	1	1	benign
1311033	1	2	2	1	2	1	1	1	1	benign
1311108	1	1	1	3	2	1	1	1	1	benign
1315807	5	10	10	10	10	2	10	10	10	malignant
1318671	3	1	1	1	2	1	2	1	1	benign
1319609	3	1	1	2	3	4	1	1	1	benign
1323477	1	2	1	3	2	1	2	1	1	benign
1324572	5	1	1	1	2	1	2	2	1	benign
1324681	4	1	1	1	2	1	2	1	1	benign
1325159	3	1	1	1	2	1	3	1	1	benign
1326892	3	1	1	1	2	1	2	1	1	benign
1330361	5	1	1	1	2	1	2	1	1	benign
1333877	5	4	5	1	8	1	3	6	1	benign
1334015	7	8	8	7	3	10	7	2	3	malignant
1334667	1	1	1	1	2	1	1	1	1	benign
1339781	1	1	1	1	2	1	2	1	1	benign
1339781	4	1	1	1	2	1	3	1	1	benign
13454352	1	1	3	1	2	1	2	1	1	benign
1345452	1	1	3	1	2	1	2	1	1	benign
1345593	3	1	1	3	2	1	2	1	1	benign
1347749	1	1	1	1	2	1	1	1	1	benign
1347943	5	2	2	2	2	1	1	1	2	benign
1348851	3	1	1	1	2	1	3	1	1	benign
1350319	5	7	4	1	6	1	7	10	3	malignant
1350423	5	10	10	8	5	5	7	10	1	malignant
1352848	3	10	7	8	5	8	7	4	1	malignant
1353092	3	2	1	2	2	1	3	1	1	benign
1354840	2	1	1	1	2	1	3	1	1	benign
1354840	5	3	2	1	3	1	1	1	1	benign
1355260	1	1	1	1	2	1	2	1	1	benign
1365075	4	1	4	1	2	1	1	1	1	benign
1365328	1	1	2	1	2	1	2	1	1	benign
1368267	5	1	1	1	2	1	1	1	1	benign
1368273	1	1	1	1	2	1	1	1	1	benign
1368882	2	1	1	1	2	1	1	1	1	benign
1369821	10	10	10	10	5	10	10	10	7	malignant
1371026	5	10	10	10	4	10	5	6	3	malignant
1371920	5	1	1	1	2	1	3	2	1	benign
466906	1	1	1	1	2	1	1	1	1	benign
466906	1	1	1	1	2	1	1	1	1	benign
534555	1	1	1	1	2	1	1	1	1	benign
536708	1	1	1	1	2	1	1	1	1	benign
566346	3	1	1	1	2	1	2	3	1	benign
603148	4	1	1	1	2	1	1	1	1	benign
654546	1	1	1	1	2	1	1	1	8	benign
654546	1	1	1	3	2	1	1	1	1	benign
695091	5	10	10	5	4	5	4	4	1	malignant
714039	3	1	1	1	2	1	1	1	1	benign
763235	3	1	1	1	2	1	2	1	2	benign
776715	3	1	1	1	3	2	1	1	1	benign
841769	2	1	1	1	2	1	1	1	1	benign
888820	5	10	10	3	7	3	8	10	2	malignant
897471	4	8	6	4	3	4	10	6	1	malignant
897471	4	8	8	5	4	5	10	4	1	malignant
