# Supplementary material for: Breast cancer disease classification using fuzzy-ID3 algorithm with FUZZYDBD method: automatic fuzzy database definition
Source: PeerJ Comput Sci. 2021 May 4;7:e427. doi: 10.7717/peerj-cs.427 (PMC8114800; doi:10.7717/peerj-cs.427)
Supplement: Supplemental Information 2 — To run the FID3 algorithm-FUZZYDBD: 1. Open id310fold.py (python language) 2. Make sure the dataset is w5.data/WBCDF1.data/coimbrafold5.data (according to the folder) id310fold.py is located in the FID3 file. Apply the w5.data/WBCDF1.data/coimbrafold5.data dataset located in the same FID3 file as it is the latest data that has already undergone data transformation into the linguistic format. All the instances have been shuffled well. [file peerj-cs-07-427-s002.zip › WBCD/Fuzzificationdata/uniformcellsize.ipynb]

# %% [code]
# implement using Jupyter notebook 
import warnings
warnings.filterwarnings('ignore')
import numpy as np # numerical processing library
import matplotlib.pyplot as plt # chart library


# %% [code]


# %% [code]
import matplotlib.pyplot as plt # chart library
%pylab inline

def triangular(x, a, b, c):
    return max( min( (x-a)/(b-a), (c-x)/(c-b) ), 0 )

# U variable represents the Universe of Discourse of numerical variable height

U = np.arange(-5,20,0.5)

height = {
  'low': [-3.5, 1, 5.5],
  'medium': [1, 5.5, 10],
  'high': [5.5, 10, 14.5],
}

plt.figure(figsize=(15,7))

lines = []

for fuzzy_set in height.keys():
  memberships = [ triangular(x, *height[fuzzy_set]) for x in U ]
  # plot the chart
  tmp, = plot(U, memberships, label=fuzzy_set)
  lines.append(tmp)

legend(handles=lines)
xlabel("Height")
ylabel("Membership value")

for fuzzy_set in height.keys():
    print(fuzzy_set,	triangular(	1	, *height[fuzzy_set]))
    print(fuzzy_set,	triangular(	4	, *height[fuzzy_set]))
    print(fuzzy_set,	triangular(	1	, *height[fuzzy_set]))
    print(fuzzy_set,	triangular(	8	, *height[fuzzy_set]))
    print(fuzzy_set,	triangular(	1	, *height[fuzzy_set]))
    print(fuzzy_set,	triangular(	10	, *height[fuzzy_set]))
    print(fuzzy_set,	triangular(	1	, *height[fuzzy_set]))
    print(fuzzy_set,	triangular(	1	, *height[fuzzy_set]))
    print(fuzzy_set,	triangular(	1	, *height[fuzzy_set]))
    print(fuzzy_set,	triangular(	2	, *height[fuzzy_set]))
    print(fuzzy_set,	triangular(	1	, *height[fuzzy_set]))
    print(fuzzy_set,	triangular(	1	, *height[fuzzy_set]))
    print(fuzzy_set,	triangular(	3	, *height[fuzzy_set]))
    print(fuzzy_set,	triangular(	1	, *height[fuzzy_set]))
    print(fuzzy_set,	triangular(	7	, *height[fuzzy_set]))
    print(fuzzy_set,	triangular(	4	, *height[fuzzy_set]))
    print(fuzzy_set,	triangular(	1	, *height[fuzzy_set]))
    print(fuzzy_set,	triangular(	1	, *height[fuzzy_set]))
    print(fuzzy_set,	triangular(	7	, *height[fuzzy_set]))
    print(fuzzy_set,	triangular(	1	, *height[fuzzy_set]))
    print(fuzzy_set,	triangular(	3	, *height[fuzzy_set]))
    print(fuzzy_set,	triangular(	5	, *height[fuzzy_set]))
    print(fuzzy_set,	triangular(	1	, *height[fuzzy_set]))
    print(fuzzy_set,	triangular(	1	, *height[fuzzy_set]))
    print(fuzzy_set,	triangular(	2	, *height[fuzzy_set]))
    print(fuzzy_set,	triangular(	2	, *height[fuzzy_set]))
    print(fuzzy_set,	triangular(	1	, *height[fuzzy_set]))
    print(fuzzy_set,	triangular(	1	, *height[fuzzy_set]))
    print(fuzzy_set,	triangular(	1	, *height[fuzzy_set]))
    print(fuzzy_set,	triangular(	1	, *height[fuzzy_set]))
    print(fuzzy_set,	triangular(	1	, *height[fuzzy_set]))
    print(fuzzy_set,	triangular(	7	, *height[fuzzy_set]))
    print(fuzzy_set,	triangular(	1	, *height[fuzzy_set]))
    print(fuzzy_set,	triangular(	1	, *height[fuzzy_set]))
    print(fuzzy_set,	triangular(	1	, *height[fuzzy_set]))
    print(fuzzy_set,	triangular(	10	, *height[fuzzy_set]))
    print(fuzzy_set,	triangular(	2	, *height[fuzzy_set]))
    print(fuzzy_set,	triangular(	4	, *height[fuzzy_set]))
    print(fuzzy_set,	triangular(	5	, *height[fuzzy_set]))
    print(fuzzy_set,	triangular(	4	, *height[fuzzy_set]))
    print(fuzzy_set,	triangular(	10	, *height[fuzzy_set]))
    print(fuzzy_set,	triangular(	6	, *height[fuzzy_set]))
    print(fuzzy_set,	triangular(	10	, *height[fuzzy_set]))
    print(fuzzy_set,	triangular(	1	, *height[fuzzy_set]))
    print(fuzzy_set,	triangular(	7	, *height[fuzzy_set]))
    print(fuzzy_set,	triangular(	1	, *height[fuzzy_set]))
    print(fuzzy_set,	triangular(	1	, *height[fuzzy_set]))
    print(fuzzy_set,	triangular(	8	, *height[fuzzy_set]))
    print(fuzzy_set,	triangular(	5	, *height[fuzzy_set]))
    print(fuzzy_set,	triangular(	3	, *height[fuzzy_set]))
    print(fuzzy_set,	triangular(	3	, *height[fuzzy_set]))
    print(fuzzy_set,	triangular(	5	, *height[fuzzy_set]))
    print(fuzzy_set,	triangular(	5	, *height[fuzzy_set]))
    print(fuzzy_set,	triangular(	6	, *height[fuzzy_set]))
    print(fuzzy_set,	triangular(	10	, *height[fuzzy_set]))
    print(fuzzy_set,	triangular(	2	, *height[fuzzy_set]))
    print(fuzzy_set,	triangular(	2	, *height[fuzzy_set]))
    print(fuzzy_set,	triangular(	5	, *height[fuzzy_set]))
    print(fuzzy_set,	triangular(	3	, *height[fuzzy_set]))
    print(fuzzy_set,	triangular(	1	, *height[fuzzy_set]))
    print(fuzzy_set,	triangular(	10	, *height[fuzzy_set]))
    print(fuzzy_set,	triangular(	3	, *height[fuzzy_set]))
    print(fuzzy_set,	triangular(	1	, *height[fuzzy_set]))
    print(fuzzy_set,	triangular(	4	, *height[fuzzy_set]))
    print(fuzzy_set,	triangular(	1	, *height[fuzzy_set]))
    print(fuzzy_set,	triangular(	3	, *height[fuzzy_set]))
    print(fuzzy_set,	triangular(	3	, *height[fuzzy_set]))
    print(fuzzy_set,	triangular(	1	, *height[fuzzy_set]))
    print(fuzzy_set,	triangular(	1	, *height[fuzzy_set]))
    print(fuzzy_set,	triangular(	10	, *height[fuzzy_set]))
    print(fuzzy_set,	triangular(	3	, *height[fuzzy_set]))
    print(fuzzy_set,	triangular(	4	, *height[fuzzy_set]))
    print(fuzzy_set,	triangular(	6	, *height[fuzzy_set]))
    print(fuzzy_set,	triangular(	1	, *height[fuzzy_set]))
    print(fuzzy_set,	triangular(	1	, *height[fuzzy_set]))
    print(fuzzy_set,	triangular(	3	, *height[fuzzy_set]))
    print(fuzzy_set,	triangular(	1	, *height[fuzzy_set]))
    print(fuzzy_set,	triangular(	1	, *height[fuzzy_set]))
    print(fuzzy_set,	triangular(	2	, *height[fuzzy_set]))
    print(fuzzy_set,	triangular(	1	, *height[fuzzy_set]))
    print(fuzzy_set,	triangular(	2	, *height[fuzzy_set]))
    print(fuzzy_set,	triangular(	1	, *height[fuzzy_set]))
    print(fuzzy_set,	triangular(	5	, *height[fuzzy_set]))
    print(fuzzy_set,	triangular(	10	, *height[fuzzy_set]))
    print(fuzzy_set,	triangular(	3	, *height[fuzzy_set]))
    print(fuzzy_set,	triangular(	6	, *height[fuzzy_set]))
    print(fuzzy_set,	triangular(	1	, *height[fuzzy_set]))
    print(fuzzy_set,	triangular(	1	, *height[fuzzy_set]))
    print(fuzzy_set,	triangular(	1	, *height[fuzzy_set]))
    print(fuzzy_set,	triangular(	1	, *height[fuzzy_set]))
    print(fuzzy_set,	triangular(	1	, *height[fuzzy_set]))
    print(fuzzy_set,	triangular(	1	, *height[fuzzy_set]))
    print(fuzzy_set,	triangular(	1	, *height[fuzzy_set]))
    print(fuzzy_set,	triangular(	1	, *height[fuzzy_set]))
    print(fuzzy_set,	triangular(	1	, *height[fuzzy_set]))
    print(fuzzy_set,	triangular(	1	, *height[fuzzy_set]))
    print(fuzzy_set,	triangular(	6	, *height[fuzzy_set]))
    print(fuzzy_set,	triangular(	5	, *height[fuzzy_set]))
    print(fuzzy_set,	triangular(	3	, *height[fuzzy_set]))
    print(fuzzy_set,	triangular(	3	, *height[fuzzy_set]))
    print(fuzzy_set,	triangular(	1	, *height[fuzzy_set]))
    print(fuzzy_set,	triangular(	2	, *height[fuzzy_set]))
    print(fuzzy_set,	triangular(	10	, *height[fuzzy_set]))
    print(fuzzy_set,	triangular(	3	, *height[fuzzy_set]))
    print(fuzzy_set,	triangular(	10	, *height[fuzzy_set]))
    print(fuzzy_set,	triangular(	6	, *height[fuzzy_set]))
    print(fuzzy_set,	triangular(	1	, *height[fuzzy_set]))
    print(fuzzy_set,	triangular(	5	, *height[fuzzy_set]))
    print(fuzzy_set,	triangular(	3	, *height[fuzzy_set]))
    print(fuzzy_set,	triangular(	6	, *height[fuzzy_set]))
    print(fuzzy_set,	triangular(	3	, *height[fuzzy_set]))
    print(fuzzy_set,	triangular(	10	, *height[fuzzy_set]))
    print(fuzzy_set,	triangular(	3	, *height[fuzzy_set]))
    print(fuzzy_set,	triangular(	1	, *height[fuzzy_set]))
    print(fuzzy_set,	triangular(	3	, *height[fuzzy_set]))
    print(fuzzy_set,	triangular(	5	, *height[fuzzy_set]))
    print(fuzzy_set,	triangular(	1	, *height[fuzzy_set]))
    print(fuzzy_set,	triangular(	2	, *height[fuzzy_set]))
    print(fuzzy_set,	triangular(	1	, *height[fuzzy_set]))
    print(fuzzy_set,	triangular(	2	, *height[fuzzy_set]))
    print(fuzzy_set,	triangular(	10	, *height[fuzzy_set]))
    print(fuzzy_set,	triangular(	3	, *height[fuzzy_set]))
    print(fuzzy_set,	triangular(	4	, *height[fuzzy_set]))
    print(fuzzy_set,	triangular(	1	, *height[fuzzy_set]))
    print(fuzzy_set,	triangular(	5	, *height[fuzzy_set]))
    print(fuzzy_set,	triangular(	1	, *height[fuzzy_set]))
    print(fuzzy_set,	triangular(	3	, *height[fuzzy_set]))
    print(fuzzy_set,	triangular(	1	, *height[fuzzy_set]))
    print(fuzzy_set,	triangular(	1	, *height[fuzzy_set]))
    print(fuzzy_set,	triangular(	1	, *height[fuzzy_set]))
    print(fuzzy_set,	triangular(	10	, *height[fuzzy_set]))
    print(fuzzy_set,	triangular(	1	, *height[fuzzy_set]))
    print(fuzzy_set,	triangular(	1	, *height[fuzzy_set]))
    print(fuzzy_set,	triangular(	1	, *height[fuzzy_set]))
    print(fuzzy_set,	triangular(	1	, *height[fuzzy_set]))
    print(fuzzy_set,	triangular(	1	, *height[fuzzy_set]))
    print(fuzzy_set,	triangular(	1	, *height[fuzzy_set]))
    print(fuzzy_set,	triangular(	1	, *height[fuzzy_set]))
    print(fuzzy_set,	triangular(	1	, *height[fuzzy_set]))
    print(fuzzy_set,	triangular(	5	, *height[fuzzy_set]))
    print(fuzzy_set,	triangular(	1	, *height[fuzzy_set]))
    print(fuzzy_set,	triangular(	1	, *height[fuzzy_set]))
    print(fuzzy_set,	triangular(	4	, *height[fuzzy_set]))
    print(fuzzy_set,	triangular(	1	, *height[fuzzy_set]))
    print(fuzzy_set,	triangular(	1	, *height[fuzzy_set]))
    print(fuzzy_set,	triangular(	8	, *height[fuzzy_set]))
    print(fuzzy_set,	triangular(	1	, *height[fuzzy_set]))
    print(fuzzy_set,	triangular(	2	, *height[fuzzy_set]))
    print(fuzzy_set,	triangular(	10	, *height[fuzzy_set]))
    print(fuzzy_set,	triangular(	1	, *height[fuzzy_set]))
    print(fuzzy_set,	triangular(	1	, *height[fuzzy_set]))
    print(fuzzy_set,	triangular(	5	, *height[fuzzy_set]))
    print(fuzzy_set,	triangular(	2	, *height[fuzzy_set]))
    print(fuzzy_set,	triangular(	1	, *height[fuzzy_set]))
    print(fuzzy_set,	triangular(	9	, *height[fuzzy_set]))
    print(fuzzy_set,	triangular(	7	, *height[fuzzy_set]))
    print(fuzzy_set,	triangular(	1	, *height[fuzzy_set]))
    print(fuzzy_set,	triangular(	1	, *height[fuzzy_set]))
    print(fuzzy_set,	triangular(	1	, *height[fuzzy_set]))
    print(fuzzy_set,	triangular(	1	, *height[fuzzy_set]))
    print(fuzzy_set,	triangular(	6	, *height[fuzzy_set]))
    print(fuzzy_set,	triangular(	8	, *height[fuzzy_set]))
    print(fuzzy_set,	triangular(	1	, *height[fuzzy_set]))
    print(fuzzy_set,	triangular(	1	, *height[fuzzy_set]))
    print(fuzzy_set,	triangular(	1	, *height[fuzzy_set]))
    print(fuzzy_set,	triangular(	1	, *height[fuzzy_set]))
    print(fuzzy_set,	triangular(	1	, *height[fuzzy_set]))
    print(fuzzy_set,	triangular(	10	, *height[fuzzy_set]))
    print(fuzzy_set,	triangular(	6	, *height[fuzzy_set]))
    print(fuzzy_set,	triangular(	8	, *height[fuzzy_set]))
    print(fuzzy_set,	triangular(	1	, *height[fuzzy_set]))
    print(fuzzy_set,	triangular(	10	, *height[fuzzy_set]))
    print(fuzzy_set,	triangular(	1	, *height[fuzzy_set]))
    print(fuzzy_set,	triangular(	3	, *height[fuzzy_set]))
    print(fuzzy_set,	triangular(	1	, *height[fuzzy_set]))
    print(fuzzy_set,	triangular(	1	, *height[fuzzy_set]))
    print(fuzzy_set,	triangular(	1	, *height[fuzzy_set]))
    print(fuzzy_set,	triangular(	8	, *height[fuzzy_set]))
    print(fuzzy_set,	triangular(	7	, *height[fuzzy_set]))
    print(fuzzy_set,	triangular(	1	, *height[fuzzy_set]))
    print(fuzzy_set,	triangular(	5	, *height[fuzzy_set]))
    print(fuzzy_set,	triangular(	5	, *height[fuzzy_set]))
    print(fuzzy_set,	triangular(	8	, *height[fuzzy_set]))
    print(fuzzy_set,	triangular(	2	, *height[fuzzy_set]))
    print(fuzzy_set,	triangular(	10	, *height[fuzzy_set]))
    print(fuzzy_set,	triangular(	5	, *height[fuzzy_set]))
    print(fuzzy_set,	triangular(	1	, *height[fuzzy_set]))
    print(fuzzy_set,	triangular(	1	, *height[fuzzy_set]))
    print(fuzzy_set,	triangular(	1	, *height[fuzzy_set]))
    print(fuzzy_set,	triangular(	1	, *height[fuzzy_set]))
    print(fuzzy_set,	triangular(	4	, *height[fuzzy_set]))
    print(fuzzy_set,	triangular(	1	, *height[fuzzy_set]))
    print(fuzzy_set,	triangular(	1	, *height[fuzzy_set]))
    print(fuzzy_set,	triangular(	1	, *height[fuzzy_set]))
    print(fuzzy_set,	triangular(	7	, *height[fuzzy_set]))
    print(fuzzy_set,	triangular(	8	, *height[fuzzy_set]))
    print(fuzzy_set,	triangular(	1	, *height[fuzzy_set]))
    print(fuzzy_set,	triangular(	1	, *height[fuzzy_set]))
    print(fuzzy_set,	triangular(	1	, *height[fuzzy_set]))
    print(fuzzy_set,	triangular(	10	, *height[fuzzy_set]))
    print(fuzzy_set,	triangular(	10	, *height[fuzzy_set]))
    print(fuzzy_set,	triangular(	1	, *height[fuzzy_set]))
    print(fuzzy_set,	triangular(	1	, *height[fuzzy_set]))
    print(fuzzy_set,	triangular(	1	, *height[fuzzy_set]))
    print(fuzzy_set,	triangular(	10	, *height[fuzzy_set]))
    print(fuzzy_set,	triangular(	10	, *height[fuzzy_set]))
    print(fuzzy_set,	triangular(	1	, *height[fuzzy_set]))
    print(fuzzy_set,	triangular(	10	, *height[fuzzy_set]))
    print(fuzzy_set,	triangular(	10	, *height[fuzzy_set]))
    print(fuzzy_set,	triangular(	7	, *height[fuzzy_set]))
    print(fuzzy_set,	triangular(	1	, *height[fuzzy_set]))
    print(fuzzy_set,	triangular(	1	, *height[fuzzy_set]))
    print(fuzzy_set,	triangular(	10	, *height[fuzzy_set]))
    print(fuzzy_set,	triangular(	1	, *height[fuzzy_set]))
    print(fuzzy_set,	triangular(	1	, *height[fuzzy_set]))
    print(fuzzy_set,	triangular(	6	, *height[fuzzy_set]))
    print(fuzzy_set,	triangular(	1	, *height[fuzzy_set]))
    print(fuzzy_set,	triangular(	5	, *height[fuzzy_set]))
    print(fuzzy_set,	triangular(	5	, *height[fuzzy_set]))
    print(fuzzy_set,	triangular(	1	, *height[fuzzy_set]))
    print(fuzzy_set,	triangular(	5	, *height[fuzzy_set]))
    print(fuzzy_set,	triangular(	9	, *height[fuzzy_set]))
    print(fuzzy_set,	triangular(	1	, *height[fuzzy_set]))
    print(fuzzy_set,	triangular(	10	, *height[fuzzy_set]))
    print(fuzzy_set,	triangular(	4	, *height[fuzzy_set]))
    print(fuzzy_set,	triangular(	8	, *height[fuzzy_set]))
    print(fuzzy_set,	triangular(	4	, *height[fuzzy_set]))
    print(fuzzy_set,	triangular(	4	, *height[fuzzy_set]))
    print(fuzzy_set,	triangular(	3	, *height[fuzzy_set]))
    print(fuzzy_set,	triangular(	8	, *height[fuzzy_set]))
    print(fuzzy_set,	triangular(	8	, *height[fuzzy_set]))
    print(fuzzy_set,	triangular(	10	, *height[fuzzy_set]))
    print(fuzzy_set,	triangular(	4	, *height[fuzzy_set]))
    print(fuzzy_set,	triangular(	1	, *height[fuzzy_set]))
    print(fuzzy_set,	triangular(	1	, *height[fuzzy_set]))
    print(fuzzy_set,	triangular(	1	, *height[fuzzy_set]))
    print(fuzzy_set,	triangular(	1	, *height[fuzzy_set]))
    print(fuzzy_set,	triangular(	1	, *height[fuzzy_set]))
    print(fuzzy_set,	triangular(	1	, *height[fuzzy_set]))
    print(fuzzy_set,	triangular(	10	, *height[fuzzy_set]))
    print(fuzzy_set,	triangular(	4	, *height[fuzzy_set]))
    print(fuzzy_set,	triangular(	1	, *height[fuzzy_set]))
    print(fuzzy_set,	triangular(	2	, *height[fuzzy_set]))
    print(fuzzy_set,	triangular(	4	, *height[fuzzy_set]))
    print(fuzzy_set,	triangular(	3	, *height[fuzzy_set]))
    print(fuzzy_set,	triangular(	10	, *height[fuzzy_set]))
    print(fuzzy_set,	triangular(	10	, *height[fuzzy_set]))
    print(fuzzy_set,	triangular(	6	, *height[fuzzy_set]))
    print(fuzzy_set,	triangular(	1	, *height[fuzzy_set]))
    print(fuzzy_set,	triangular(	1	, *height[fuzzy_set]))
    print(fuzzy_set,	triangular(	1	, *height[fuzzy_set]))
    print(fuzzy_set,	triangular(	7	, *height[fuzzy_set]))
    print(fuzzy_set,	triangular(	5	, *height[fuzzy_set]))
    print(fuzzy_set,	triangular(	10	, *height[fuzzy_set]))
    print(fuzzy_set,	triangular(	8	, *height[fuzzy_set]))
    print(fuzzy_set,	triangular(	4	, *height[fuzzy_set]))
    print(fuzzy_set,	triangular(	9	, *height[fuzzy_set]))
    print(fuzzy_set,	triangular(	1	, *height[fuzzy_set]))
    print(fuzzy_set,	triangular(	10	, *height[fuzzy_set]))
    print(fuzzy_set,	triangular(	3	, *height[fuzzy_set]))
    print(fuzzy_set,	triangular(	8	, *height[fuzzy_set]))
    print(fuzzy_set,	triangular(	1	, *height[fuzzy_set]))
    print(fuzzy_set,	triangular(	4	, *height[fuzzy_set]))
    print(fuzzy_set,	triangular(	1	, *height[fuzzy_set]))
    print(fuzzy_set,	triangular(	3	, *height[fuzzy_set]))
    print(fuzzy_set,	triangular(	2	, *height[fuzzy_set]))
    print(fuzzy_set,	triangular(	1	, *height[fuzzy_set]))
    print(fuzzy_set,	triangular(	1	, *height[fuzzy_set]))
    print(fuzzy_set,	triangular(	1	, *height[fuzzy_set]))
    print(fuzzy_set,	triangular(	1	, *height[fuzzy_set]))
    print(fuzzy_set,	triangular(	5	, *height[fuzzy_set]))
    print(fuzzy_set,	triangular(	1	, *height[fuzzy_set]))
    print(fuzzy_set,	triangular(	1	, *height[fuzzy_set]))
    print(fuzzy_set,	triangular(	4	, *height[fuzzy_set]))
    print(fuzzy_set,	triangular(	4	, *height[fuzzy_set]))
    print(fuzzy_set,	triangular(	4	, *height[fuzzy_set]))
    print(fuzzy_set,	triangular(	10	, *height[fuzzy_set]))
    print(fuzzy_set,	triangular(	10	, *height[fuzzy_set]))
    print(fuzzy_set,	triangular(	1	, *height[fuzzy_set]))
    print(fuzzy_set,	triangular(	1	, *height[fuzzy_set]))
    print(fuzzy_set,	triangular(	6	, *height[fuzzy_set]))
    print(fuzzy_set,	triangular(	1	, *height[fuzzy_set]))
    print(fuzzy_set,	triangular(	1	, *height[fuzzy_set]))
    print(fuzzy_set,	triangular(	4	, *height[fuzzy_set]))
    print(fuzzy_set,	triangular(	5	, *height[fuzzy_set]))
    print(fuzzy_set,	triangular(	3	, *height[fuzzy_set]))
    print(fuzzy_set,	triangular(	2	, *height[fuzzy_set]))
    print(fuzzy_set,	triangular(	1	, *height[fuzzy_set]))
    print(fuzzy_set,	triangular(	4	, *height[fuzzy_set]))
    print(fuzzy_set,	triangular(	1	, *height[fuzzy_set]))
    print(fuzzy_set,	triangular(	10	, *height[fuzzy_set]))
    print(fuzzy_set,	triangular(	1	, *height[fuzzy_set]))
    print(fuzzy_set,	triangular(	3	, *height[fuzzy_set]))
    print(fuzzy_set,	triangular(	8	, *height[fuzzy_set]))
    print(fuzzy_set,	triangular(	1	, *height[fuzzy_set]))
    print(fuzzy_set,	triangular(	1	, *height[fuzzy_set]))
    print(fuzzy_set,	triangular(	8	, *height[fuzzy_set]))
    print(fuzzy_set,	triangular(	1	, *height[fuzzy_set]))
    print(fuzzy_set,	triangular(	1	, *height[fuzzy_set]))
    print(fuzzy_set,	triangular(	1	, *height[fuzzy_set]))
    print(fuzzy_set,	triangular(	6	, *height[fuzzy_set]))
    print(fuzzy_set,	triangular(	1	, *height[fuzzy_set]))
    print(fuzzy_set,	triangular(	1	, *height[fuzzy_set]))
    print(fuzzy_set,	triangular(	5	, *height[fuzzy_set]))
    print(fuzzy_set,	triangular(	8	, *height[fuzzy_set]))
    print(fuzzy_set,	triangular(	1	, *height[fuzzy_set]))
    print(fuzzy_set,	triangular(	4	, *height[fuzzy_set]))
    print(fuzzy_set,	triangular(	6	, *height[fuzzy_set]))
    print(fuzzy_set,	triangular(	1	, *height[fuzzy_set]))
    print(fuzzy_set,	triangular(	4	, *height[fuzzy_set]))
    print(fuzzy_set,	triangular(	1	, *height[fuzzy_set]))
    print(fuzzy_set,	triangular(	2	, *height[fuzzy_set]))
    print(fuzzy_set,	triangular(	1	, *height[fuzzy_set]))
    print(fuzzy_set,	triangular(	1	, *height[fuzzy_set]))
    print(fuzzy_set,	triangular(	10	, *height[fuzzy_set]))
    print(fuzzy_set,	triangular(	4	, *height[fuzzy_set]))
    print(fuzzy_set,	triangular(	4	, *height[fuzzy_set]))
    print(fuzzy_set,	triangular(	1	, *height[fuzzy_set]))
    print(fuzzy_set,	triangular(	2	, *height[fuzzy_set]))
    print(fuzzy_set,	triangular(	4	, *height[fuzzy_set]))
    print(fuzzy_set,	triangular(	6	, *height[fuzzy_set]))
    print(fuzzy_set,	triangular(	1	, *height[fuzzy_set]))
    print(fuzzy_set,	triangular(	5	, *height[fuzzy_set]))
    print(fuzzy_set,	triangular(	1	, *height[fuzzy_set]))
    print(fuzzy_set,	triangular(	1	, *height[fuzzy_set]))
    print(fuzzy_set,	triangular(	5	, *height[fuzzy_set]))
    print(fuzzy_set,	triangular(	3	, *height[fuzzy_set]))
    print(fuzzy_set,	triangular(	1	, *height[fuzzy_set]))
    print(fuzzy_set,	triangular(	1	, *height[fuzzy_set]))
    print(fuzzy_set,	triangular(	1	, *height[fuzzy_set]))
    print(fuzzy_set,	triangular(	6	, *height[fuzzy_set]))
    print(fuzzy_set,	triangular(	1	, *height[fuzzy_set]))
    print(fuzzy_set,	triangular(	2	, *height[fuzzy_set]))
    print(fuzzy_set,	triangular(	1	, *height[fuzzy_set]))
    print(fuzzy_set,	triangular(	4	, *height[fuzzy_set]))
    print(fuzzy_set,	triangular(	2	, *height[fuzzy_set]))
    print(fuzzy_set,	triangular(	1	, *height[fuzzy_set]))
    print(fuzzy_set,	triangular(	1	, *height[fuzzy_set]))
    print(fuzzy_set,	triangular(	4	, *height[fuzzy_set]))
    print(fuzzy_set,	triangular(	7	, *height[fuzzy_set]))
    print(fuzzy_set,	triangular(	1	, *height[fuzzy_set]))
    print(fuzzy_set,	triangular(	1	, *height[fuzzy_set]))
    print(fuzzy_set,	triangular(	3	, *height[fuzzy_set]))
    print(fuzzy_set,	triangular(	10	, *height[fuzzy_set]))
    print(fuzzy_set,	triangular(	10	, *height[fuzzy_set]))
    print(fuzzy_set,	triangular(	3	, *height[fuzzy_set]))
    print(fuzzy_set,	triangular(	10	, *height[fuzzy_set]))
    print(fuzzy_set,	triangular(	10	, *height[fuzzy_set]))
    print(fuzzy_set,	triangular(	2	, *height[fuzzy_set]))
    print(fuzzy_set,	triangular(	4	, *height[fuzzy_set]))
    print(fuzzy_set,	triangular(	1	, *height[fuzzy_set]))
    print(fuzzy_set,	triangular(	1	, *height[fuzzy_set]))
    print(fuzzy_set,	triangular(	10	, *height[fuzzy_set]))
    print(fuzzy_set,	triangular(	8	, *height[fuzzy_set]))
    print(fuzzy_set,	triangular(	1	, *height[fuzzy_set]))
    print(fuzzy_set,	triangular(	1	, *height[fuzzy_set]))
    print(fuzzy_set,	triangular(	3	, *height[fuzzy_set]))
    print(fuzzy_set,	triangular(	1	, *height[fuzzy_set]))
    print(fuzzy_set,	triangular(	1	, *height[fuzzy_set]))
    print(fuzzy_set,	triangular(	1	, *height[fuzzy_set]))
    print(fuzzy_set,	triangular(	1	, *height[fuzzy_set]))
    print(fuzzy_set,	triangular(	1	, *height[fuzzy_set]))
    print(fuzzy_set,	triangular(	1	, *height[fuzzy_set]))
    print(fuzzy_set,	triangular(	1	, *height[fuzzy_set]))
    print(fuzzy_set,	triangular(	1	, *height[fuzzy_set]))
    print(fuzzy_set,	triangular(	3	, *height[fuzzy_set]))
    print(fuzzy_set,	triangular(	1	, *height[fuzzy_set]))
    print(fuzzy_set,	triangular(	6	, *height[fuzzy_set]))
    print(fuzzy_set,	triangular(	2	, *height[fuzzy_set]))
    print(fuzzy_set,	triangular(	1	, *height[fuzzy_set]))
    print(fuzzy_set,	triangular(	1	, *height[fuzzy_set]))
    print(fuzzy_set,	triangular(	3	, *height[fuzzy_set]))
    print(fuzzy_set,	triangular(	6	, *height[fuzzy_set]))
    print(fuzzy_set,	triangular(	3	, *height[fuzzy_set]))
    print(fuzzy_set,	triangular(	1	, *height[fuzzy_set]))
    print(fuzzy_set,	triangular(	1	, *height[fuzzy_set]))
    print(fuzzy_set,	triangular(	1	, *height[fuzzy_set]))
    print(fuzzy_set,	triangular(	8	, *height[fuzzy_set]))
    print(fuzzy_set,	triangular(	1	, *height[fuzzy_set]))
    print(fuzzy_set,	triangular(	1	, *height[fuzzy_set]))
    print(fuzzy_set,	triangular(	2	, *height[fuzzy_set]))
    print(fuzzy_set,	triangular(	1	, *height[fuzzy_set]))
    print(fuzzy_set,	triangular(	1	, *height[fuzzy_set]))
    print(fuzzy_set,	triangular(	1	, *height[fuzzy_set]))
    print(fuzzy_set,	triangular(	2	, *height[fuzzy_set]))
    print(fuzzy_set,	triangular(	2	, *height[fuzzy_set]))
    print(fuzzy_set,	triangular(	10	, *height[fuzzy_set]))
    print(fuzzy_set,	triangular(	1	, *height[fuzzy_set]))
    print(fuzzy_set,	triangular(	3	, *height[fuzzy_set]))
    print(fuzzy_set,	triangular(	1	, *height[fuzzy_set]))
    print(fuzzy_set,	triangular(	2	, *height[fuzzy_set]))
    print(fuzzy_set,	triangular(	1	, *height[fuzzy_set]))
    print(fuzzy_set,	triangular(	2	, *height[fuzzy_set]))
    print(fuzzy_set,	triangular(	1	, *height[fuzzy_set]))
    print(fuzzy_set,	triangular(	3	, *height[fuzzy_set]))
    print(fuzzy_set,	triangular(	1	, *height[fuzzy_set]))
    print(fuzzy_set,	triangular(	1	, *height[fuzzy_set]))
    print(fuzzy_set,	triangular(	10	, *height[fuzzy_set]))
    print(fuzzy_set,	triangular(	1	, *height[fuzzy_set]))
    print(fuzzy_set,	triangular(	5	, *height[fuzzy_set]))
    print(fuzzy_set,	triangular(	3	, *height[fuzzy_set]))
    print(fuzzy_set,	triangular(	7	, *height[fuzzy_set]))
    print(fuzzy_set,	triangular(	1	, *height[fuzzy_set]))
    print(fuzzy_set,	triangular(	2	, *height[fuzzy_set]))
    print(fuzzy_set,	triangular(	3	, *height[fuzzy_set]))
    print(fuzzy_set,	triangular(	2	, *height[fuzzy_set]))
    print(fuzzy_set,	triangular(	10	, *height[fuzzy_set]))
    print(fuzzy_set,	triangular(	3	, *height[fuzzy_set]))
    print(fuzzy_set,	triangular(	1	, *height[fuzzy_set]))
    print(fuzzy_set,	triangular(	1	, *height[fuzzy_set]))
    print(fuzzy_set,	triangular(	10	, *height[fuzzy_set]))
    print(fuzzy_set,	triangular(	3	, *height[fuzzy_set]))
    print(fuzzy_set,	triangular(	7	, *height[fuzzy_set]))
    print(fuzzy_set,	triangular(	1	, *height[fuzzy_set]))
    print(fuzzy_set,	triangular(	1	, *height[fuzzy_set]))
    print(fuzzy_set,	triangular(	3	, *height[fuzzy_set]))
    print(fuzzy_set,	triangular(	1	, *height[fuzzy_set]))
    print(fuzzy_set,	triangular(	1	, *height[fuzzy_set]))
    print(fuzzy_set,	triangular(	2	, *height[fuzzy_set]))
    print(fuzzy_set,	triangular(	9	, *height[fuzzy_set]))
    print(fuzzy_set,	triangular(	8	, *height[fuzzy_set]))
    print(fuzzy_set,	triangular(	10	, *height[fuzzy_set]))
    print(fuzzy_set,	triangular(	1	, *height[fuzzy_set]))
    print(fuzzy_set,	triangular(	1	, *height[fuzzy_set]))
    print(fuzzy_set,	triangular(	1	, *height[fuzzy_set]))
    print(fuzzy_set,	triangular(	4	, *height[fuzzy_set]))
    print(fuzzy_set,	triangular(	2	, *height[fuzzy_set]))
    print(fuzzy_set,	triangular(	1	, *height[fuzzy_set]))
    print(fuzzy_set,	triangular(	1	, *height[fuzzy_set]))
    print(fuzzy_set,	triangular(	1	, *height[fuzzy_set]))
    print(fuzzy_set,	triangular(	1	, *height[fuzzy_set]))
    print(fuzzy_set,	triangular(	1	, *height[fuzzy_set]))
    print(fuzzy_set,	triangular(	1	, *height[fuzzy_set]))
    print(fuzzy_set,	triangular(	1	, *height[fuzzy_set]))
    print(fuzzy_set,	triangular(	7	, *height[fuzzy_set]))
    print(fuzzy_set,	triangular(	1	, *height[fuzzy_set]))
    print(fuzzy_set,	triangular(	1	, *height[fuzzy_set]))
    print(fuzzy_set,	triangular(	1	, *height[fuzzy_set]))
    print(fuzzy_set,	triangular(	5	, *height[fuzzy_set]))
    print(fuzzy_set,	triangular(	3	, *height[fuzzy_set]))
    print(fuzzy_set,	triangular(	2	, *height[fuzzy_set]))
    print(fuzzy_set,	triangular(	6	, *height[fuzzy_set]))
    print(fuzzy_set,	triangular(	8	, *height[fuzzy_set]))
    print(fuzzy_set,	triangular(	1	, *height[fuzzy_set]))
    print(fuzzy_set,	triangular(	1	, *height[fuzzy_set]))
    print(fuzzy_set,	triangular(	1	, *height[fuzzy_set]))
    print(fuzzy_set,	triangular(	1	, *height[fuzzy_set]))
    print(fuzzy_set,	triangular(	1	, *height[fuzzy_set]))
    print(fuzzy_set,	triangular(	1	, *height[fuzzy_set]))
    print(fuzzy_set,	triangular(	1	, *height[fuzzy_set]))
    print(fuzzy_set,	triangular(	9	, *height[fuzzy_set]))
    print(fuzzy_set,	triangular(	6	, *height[fuzzy_set]))
    print(fuzzy_set,	triangular(	6	, *height[fuzzy_set]))
    print(fuzzy_set,	triangular(	1	, *height[fuzzy_set]))
    print(fuzzy_set,	triangular(	1	, *height[fuzzy_set]))
    print(fuzzy_set,	triangular(	1	, *height[fuzzy_set]))
    print(fuzzy_set,	triangular(	1	, *height[fuzzy_set]))
    print(fuzzy_set,	triangular(	1	, *height[fuzzy_set]))
    print(fuzzy_set,	triangular(	1	, *height[fuzzy_set]))
    print(fuzzy_set,	triangular(	1	, *height[fuzzy_set]))
    print(fuzzy_set,	triangular(	1	, *height[fuzzy_set]))
    print(fuzzy_set,	triangular(	1	, *height[fuzzy_set]))
    print(fuzzy_set,	triangular(	1	, *height[fuzzy_set]))
    print(fuzzy_set,	triangular(	2	, *height[fuzzy_set]))
    print(fuzzy_set,	triangular(	8	, *height[fuzzy_set]))
    print(fuzzy_set,	triangular(	1	, *height[fuzzy_set]))
    print(fuzzy_set,	triangular(	3	, *height[fuzzy_set]))
    print(fuzzy_set,	triangular(	10	, *height[fuzzy_set]))
    print(fuzzy_set,	triangular(	7	, *height[fuzzy_set]))
    print(fuzzy_set,	triangular(	1	, *height[fuzzy_set]))
    print(fuzzy_set,	triangular(	1	, *height[fuzzy_set]))
    print(fuzzy_set,	triangular(	1	, *height[fuzzy_set]))
    print(fuzzy_set,	triangular(	10	, *height[fuzzy_set]))
    print(fuzzy_set,	triangular(	6	, *height[fuzzy_set]))
    print(fuzzy_set,	triangular(	3	, *height[fuzzy_set]))
    print(fuzzy_set,	triangular(	1	, *height[fuzzy_set]))
    print(fuzzy_set,	triangular(	8	, *height[fuzzy_set]))
    print(fuzzy_set,	triangular(	1	, *height[fuzzy_set]))
    print(fuzzy_set,	triangular(	10	, *height[fuzzy_set]))
    print(fuzzy_set,	triangular(	1	, *height[fuzzy_set]))
    print(fuzzy_set,	triangular(	1	, *height[fuzzy_set]))
    print(fuzzy_set,	triangular(	1	, *height[fuzzy_set]))
    print(fuzzy_set,	triangular(	2	, *height[fuzzy_set]))
    print(fuzzy_set,	triangular(	1	, *height[fuzzy_set]))
    print(fuzzy_set,	triangular(	1	, *height[fuzzy_set]))
    print(fuzzy_set,	triangular(	1	, *height[fuzzy_set]))
    print(fuzzy_set,	triangular(	1	, *height[fuzzy_set]))
    print(fuzzy_set,	triangular(	1	, *height[fuzzy_set]))
    print(fuzzy_set,	triangular(	1	, *height[fuzzy_set]))
    print(fuzzy_set,	triangular(	1	, *height[fuzzy_set]))
    print(fuzzy_set,	triangular(	3	, *height[fuzzy_set]))
    print(fuzzy_set,	triangular(	10	, *height[fuzzy_set]))
    print(fuzzy_set,	triangular(	1	, *height[fuzzy_set]))
    print(fuzzy_set,	triangular(	1	, *height[fuzzy_set]))
    print(fuzzy_set,	triangular(	1	, *height[fuzzy_set]))
    print(fuzzy_set,	triangular(	1	, *height[fuzzy_set]))
    print(fuzzy_set,	triangular(	1	, *height[fuzzy_set]))
    print(fuzzy_set,	triangular(	1	, *height[fuzzy_set]))
    print(fuzzy_set,	triangular(	1	, *height[fuzzy_set]))
    print(fuzzy_set,	triangular(	6	, *height[fuzzy_set]))
    print(fuzzy_set,	triangular(	10	, *height[fuzzy_set]))
    print(fuzzy_set,	triangular(	1	, *height[fuzzy_set]))
    print(fuzzy_set,	triangular(	1	, *height[fuzzy_set]))
    print(fuzzy_set,	triangular(	1	, *height[fuzzy_set]))
    print(fuzzy_set,	triangular(	7	, *height[fuzzy_set]))
    print(fuzzy_set,	triangular(	1	, *height[fuzzy_set]))
    print(fuzzy_set,	triangular(	1	, *height[fuzzy_set]))
    print(fuzzy_set,	triangular(	4	, *height[fuzzy_set]))
    print(fuzzy_set,	triangular(	5	, *height[fuzzy_set]))
    print(fuzzy_set,	triangular(	1	, *height[fuzzy_set]))
    print(fuzzy_set,	triangular(	1	, *height[fuzzy_set]))
    print(fuzzy_set,	triangular(	1	, *height[fuzzy_set]))
    print(fuzzy_set,	triangular(	1	, *height[fuzzy_set]))
    print(fuzzy_set,	triangular(	1	, *height[fuzzy_set]))
    print(fuzzy_set,	triangular(	1	, *height[fuzzy_set]))
    print(fuzzy_set,	triangular(	4	, *height[fuzzy_set]))
    print(fuzzy_set,	triangular(	2	, *height[fuzzy_set]))
    print(fuzzy_set,	triangular(	1	, *height[fuzzy_set]))
    print(fuzzy_set,	triangular(	1	, *height[fuzzy_set]))
    print(fuzzy_set,	triangular(	1	, *height[fuzzy_set]))
    print(fuzzy_set,	triangular(	1	, *height[fuzzy_set]))
    print(fuzzy_set,	triangular(	1	, *height[fuzzy_set]))
    print(fuzzy_set,	triangular(	1	, *height[fuzzy_set]))
    print(fuzzy_set,	triangular(	1	, *height[fuzzy_set]))
    print(fuzzy_set,	triangular(	1	, *height[fuzzy_set]))
    print(fuzzy_set,	triangular(	1	, *height[fuzzy_set]))
    print(fuzzy_set,	triangular(	1	, *height[fuzzy_set]))
    print(fuzzy_set,	triangular(	3	, *height[fuzzy_set]))
    print(fuzzy_set,	triangular(	1	, *height[fuzzy_set]))
    print(fuzzy_set,	triangular(	1	, *height[fuzzy_set]))
    print(fuzzy_set,	triangular(	1	, *height[fuzzy_set]))
    print(fuzzy_set,	triangular(	10	, *height[fuzzy_set]))
    print(fuzzy_set,	triangular(	1	, *height[fuzzy_set]))
    print(fuzzy_set,	triangular(	1	, *height[fuzzy_set]))
    print(fuzzy_set,	triangular(	8	, *height[fuzzy_set]))
    print(fuzzy_set,	triangular(	1	, *height[fuzzy_set]))
    print(fuzzy_set,	triangular(	1	, *height[fuzzy_set]))
    print(fuzzy_set,	triangular(	2	, *height[fuzzy_set]))
    print(fuzzy_set,	triangular(	4	, *height[fuzzy_set]))
    print(fuzzy_set,	triangular(	1	, *height[fuzzy_set]))
    print(fuzzy_set,	triangular(	3	, *height[fuzzy_set]))
    print(fuzzy_set,	triangular(	2	, *height[fuzzy_set]))
    print(fuzzy_set,	triangular(	1	, *height[fuzzy_set]))
    print(fuzzy_set,	triangular(	1	, *height[fuzzy_set]))
    print(fuzzy_set,	triangular(	1	, *height[fuzzy_set]))
    print(fuzzy_set,	triangular(	1	, *height[fuzzy_set]))
    print(fuzzy_set,	triangular(	1	, *height[fuzzy_set]))
    print(fuzzy_set,	triangular(	1	, *height[fuzzy_set]))
    print(fuzzy_set,	triangular(	1	, *height[fuzzy_set]))
    print(fuzzy_set,	triangular(	1	, *height[fuzzy_set]))
    print(fuzzy_set,	triangular(	7	, *height[fuzzy_set]))
    print(fuzzy_set,	triangular(	1	, *height[fuzzy_set]))
    print(fuzzy_set,	triangular(	1	, *height[fuzzy_set]))
    print(fuzzy_set,	triangular(	4	, *height[fuzzy_set]))
    print(fuzzy_set,	triangular(	10	, *height[fuzzy_set]))
    print(fuzzy_set,	triangular(	10	, *height[fuzzy_set]))
    print(fuzzy_set,	triangular(	6	, *height[fuzzy_set]))
    print(fuzzy_set,	triangular(	1	, *height[fuzzy_set]))
    print(fuzzy_set,	triangular(	1	, *height[fuzzy_set]))
    print(fuzzy_set,	triangular(	9	, *height[fuzzy_set]))
    print(fuzzy_set,	triangular(	1	, *height[fuzzy_set]))
    print(fuzzy_set,	triangular(	1	, *height[fuzzy_set]))
    print(fuzzy_set,	triangular(	1	, *height[fuzzy_set]))
    print(fuzzy_set,	triangular(	1	, *height[fuzzy_set]))
    print(fuzzy_set,	triangular(	1	, *height[fuzzy_set]))
    print(fuzzy_set,	triangular(	1	, *height[fuzzy_set]))
    print(fuzzy_set,	triangular(	7	, *height[fuzzy_set]))
    print(fuzzy_set,	triangular(	10	, *height[fuzzy_set]))
    print(fuzzy_set,	triangular(	1	, *height[fuzzy_set]))
    print(fuzzy_set,	triangular(	1	, *height[fuzzy_set]))
    print(fuzzy_set,	triangular(	1	, *height[fuzzy_set]))
    print(fuzzy_set,	triangular(	10	, *height[fuzzy_set]))
    print(fuzzy_set,	triangular(	1	, *height[fuzzy_set]))
    print(fuzzy_set,	triangular(	8	, *height[fuzzy_set]))
    print(fuzzy_set,	triangular(	1	, *height[fuzzy_set]))
    print(fuzzy_set,	triangular(	10	, *height[fuzzy_set]))
    print(fuzzy_set,	triangular(	5	, *height[fuzzy_set]))
    print(fuzzy_set,	triangular(	3	, *height[fuzzy_set]))
    print(fuzzy_set,	triangular(	1	, *height[fuzzy_set]))
    print(fuzzy_set,	triangular(	8	, *height[fuzzy_set]))
    print(fuzzy_set,	triangular(	1	, *height[fuzzy_set]))
    print(fuzzy_set,	triangular(	1	, *height[fuzzy_set]))
    print(fuzzy_set,	triangular(	1	, *height[fuzzy_set]))
    print(fuzzy_set,	triangular(	1	, *height[fuzzy_set]))
    print(fuzzy_set,	triangular(	2	, *height[fuzzy_set]))
    print(fuzzy_set,	triangular(	1	, *height[fuzzy_set]))
    print(fuzzy_set,	triangular(	1	, *height[fuzzy_set]))
    print(fuzzy_set,	triangular(	1	, *height[fuzzy_set]))
    print(fuzzy_set,	triangular(	4	, *height[fuzzy_set]))
    print(fuzzy_set,	triangular(	3	, *height[fuzzy_set]))
    print(fuzzy_set,	triangular(	5	, *height[fuzzy_set]))
    print(fuzzy_set,	triangular(	1	, *height[fuzzy_set]))
    print(fuzzy_set,	triangular(	1	, *height[fuzzy_set]))
    print(fuzzy_set,	triangular(	10	, *height[fuzzy_set]))
    print(fuzzy_set,	triangular(	1	, *height[fuzzy_set]))
    print(fuzzy_set,	triangular(	4	, *height[fuzzy_set]))
    print(fuzzy_set,	triangular(	10	, *height[fuzzy_set]))
    print(fuzzy_set,	triangular(	10	, *height[fuzzy_set]))
    print(fuzzy_set,	triangular(	3	, *height[fuzzy_set]))
    print(fuzzy_set,	triangular(	1	, *height[fuzzy_set]))
    print(fuzzy_set,	triangular(	1	, *height[fuzzy_set]))
    print(fuzzy_set,	triangular(	1	, *height[fuzzy_set]))
    print(fuzzy_set,	triangular(	1	, *height[fuzzy_set]))
    print(fuzzy_set,	triangular(	1	, *height[fuzzy_set]))
    print(fuzzy_set,	triangular(	1	, *height[fuzzy_set]))
    print(fuzzy_set,	triangular(	3	, *height[fuzzy_set]))
    print(fuzzy_set,	triangular(	1	, *height[fuzzy_set]))
    print(fuzzy_set,	triangular(	1	, *height[fuzzy_set]))
    print(fuzzy_set,	triangular(	1	, *height[fuzzy_set]))
    print(fuzzy_set,	triangular(	1	, *height[fuzzy_set]))
    print(fuzzy_set,	triangular(	6	, *height[fuzzy_set]))
    print(fuzzy_set,	triangular(	1	, *height[fuzzy_set]))
    print(fuzzy_set,	triangular(	1	, *height[fuzzy_set]))
    print(fuzzy_set,	triangular(	1	, *height[fuzzy_set]))
    print(fuzzy_set,	triangular(	2	, *height[fuzzy_set]))
    print(fuzzy_set,	triangular(	1	, *height[fuzzy_set]))
    print(fuzzy_set,	triangular(	1	, *height[fuzzy_set]))
    print(fuzzy_set,	triangular(	7	, *height[fuzzy_set]))
    print(fuzzy_set,	triangular(	1	, *height[fuzzy_set]))
    print(fuzzy_set,	triangular(	1	, *height[fuzzy_set]))
    print(fuzzy_set,	triangular(	10	, *height[fuzzy_set]))
    print(fuzzy_set,	triangular(	2	, *height[fuzzy_set]))
    print(fuzzy_set,	triangular(	1	, *height[fuzzy_set]))
    print(fuzzy_set,	triangular(	1	, *height[fuzzy_set]))
    print(fuzzy_set,	triangular(	1	, *height[fuzzy_set]))
    print(fuzzy_set,	triangular(	1	, *height[fuzzy_set]))
    print(fuzzy_set,	triangular(	1	, *height[fuzzy_set]))
    print(fuzzy_set,	triangular(	1	, *height[fuzzy_set]))
    print(fuzzy_set,	triangular(	1	, *height[fuzzy_set]))
    print(fuzzy_set,	triangular(	1	, *height[fuzzy_set]))
    print(fuzzy_set,	triangular(	2	, *height[fuzzy_set]))
    print(fuzzy_set,	triangular(	1	, *height[fuzzy_set]))
    print(fuzzy_set,	triangular(	10	, *height[fuzzy_set]))
    print(fuzzy_set,	triangular(	1	, *height[fuzzy_set]))
    print(fuzzy_set,	triangular(	1	, *height[fuzzy_set]))
    print(fuzzy_set,	triangular(	2	, *height[fuzzy_set]))
    print(fuzzy_set,	triangular(	1	, *height[fuzzy_set]))
    print(fuzzy_set,	triangular(	1	, *height[fuzzy_set]))
    print(fuzzy_set,	triangular(	1	, *height[fuzzy_set]))
    print(fuzzy_set,	triangular(	1	, *height[fuzzy_set]))
    print(fuzzy_set,	triangular(	1	, *height[fuzzy_set]))
    print(fuzzy_set,	triangular(	4	, *height[fuzzy_set]))
    print(fuzzy_set,	triangular(	8	, *height[fuzzy_set]))
    print(fuzzy_set,	triangular(	1	, *height[fuzzy_set]))
    print(fuzzy_set,	triangular(	1	, *height[fuzzy_set]))
    print(fuzzy_set,	triangular(	1	, *height[fuzzy_set]))
    print(fuzzy_set,	triangular(	1	, *height[fuzzy_set]))
    print(fuzzy_set,	triangular(	1	, *height[fuzzy_set]))
    print(fuzzy_set,	triangular(	1	, *height[fuzzy_set]))
    print(fuzzy_set,	triangular(	1	, *height[fuzzy_set]))
    print(fuzzy_set,	triangular(	2	, *height[fuzzy_set]))
    print(fuzzy_set,	triangular(	1	, *height[fuzzy_set]))
    print(fuzzy_set,	triangular(	7	, *height[fuzzy_set]))
    print(fuzzy_set,	triangular(	10	, *height[fuzzy_set]))
    print(fuzzy_set,	triangular(	10	, *height[fuzzy_set]))
    print(fuzzy_set,	triangular(	2	, *height[fuzzy_set]))
    print(fuzzy_set,	triangular(	1	, *height[fuzzy_set]))
    print(fuzzy_set,	triangular(	3	, *height[fuzzy_set]))
    print(fuzzy_set,	triangular(	1	, *height[fuzzy_set]))
    print(fuzzy_set,	triangular(	1	, *height[fuzzy_set]))
    print(fuzzy_set,	triangular(	1	, *height[fuzzy_set]))
    print(fuzzy_set,	triangular(	1	, *height[fuzzy_set]))
    print(fuzzy_set,	triangular(	1	, *height[fuzzy_set]))
    print(fuzzy_set,	triangular(	1	, *height[fuzzy_set]))
    print(fuzzy_set,	triangular(	10	, *height[fuzzy_set]))
    print(fuzzy_set,	triangular(	10	, *height[fuzzy_set]))
    print(fuzzy_set,	triangular(	1	, *height[fuzzy_set]))
    print(fuzzy_set,	triangular(	1	, *height[fuzzy_set]))
    print(fuzzy_set,	triangular(	1	, *height[fuzzy_set]))
    print(fuzzy_set,	triangular(	1	, *height[fuzzy_set]))
    print(fuzzy_set,	triangular(	1	, *height[fuzzy_set]))
    print(fuzzy_set,	triangular(	1	, *height[fuzzy_set]))
    print(fuzzy_set,	triangular(	1	, *height[fuzzy_set]))
    print(fuzzy_set,	triangular(	1	, *height[fuzzy_set]))
    print(fuzzy_set,	triangular(	1	, *height[fuzzy_set]))
    print(fuzzy_set,	triangular(	10	, *height[fuzzy_set]))
    print(fuzzy_set,	triangular(	1	, *height[fuzzy_set]))
    print(fuzzy_set,	triangular(	1	, *height[fuzzy_set]))
    print(fuzzy_set,	triangular(	1	, *height[fuzzy_set]))
    print(fuzzy_set,	triangular(	1	, *height[fuzzy_set]))
    print(fuzzy_set,	triangular(	10	, *height[fuzzy_set]))
    print(fuzzy_set,	triangular(	8	, *height[fuzzy_set]))
    print(fuzzy_set,	triangular(	8	, *height[fuzzy_set]))


# %% [code]
