# Supplementary material for: Breast cancer disease classification using fuzzy-ID3 algorithm with FUZZYDBD method: automatic fuzzy database definition
Source: PeerJ Comput Sci. 2021 May 4;7:e427. doi: 10.7717/peerj-cs.427 (PMC8114800; doi:10.7717/peerj-cs.427)
Supplement: Supplemental Information 3 — To run the FID3 algorithm-FUZZYDBD: 1. Open id310fold.py (python language) 2. Make sure the dataset is w5.data/WBCDF1.data/coimbrafold5.data (according to the folder) id310fold.py is located in the FID3 file. Apply the w5.data/WBCDF1.data/coimbrafold5.data dataset located in the same FID3 file as it is the latest data that has already undergone data transformation into the linguistic format. All the instances have been shuffled well. [file peerj-cs-07-427-s003.zip › WDBC/FID3/results-1.txt]

----------------- Fold 1 --------------
Class Benign: Precision = 95.238    Recall = 100.000    F1-Score = 97.561
Class Malignant: Precision = 100.000    Recall = 88.235    F1-Score = 93.750
Average: Precision = 97.619    Recall = 94.118    F1-Score = 95.655   Accuracy = 96.491
Confusion Matrix: 
            Benign  Malignant
Benign         40          2
Malignant       0         15
----------------- Fold 2 --------------
Class Benign: Precision = 96.429    Recall = 96.429    F1-Score = 96.429
Class Malignant: Precision = 96.552    Recall = 96.552    F1-Score = 96.552
Average: Precision = 96.490    Recall = 96.490    F1-Score = 96.490   Accuracy = 96.491
Confusion Matrix: 
            Benign  Malignant
Benign         27          1
Malignant       1         28
----------------- Fold 3 --------------
Class Benign: Precision = 94.444    Recall = 94.444    F1-Score = 94.444
Class Malignant: Precision = 90.476    Recall = 90.476    F1-Score = 90.476
Average: Precision = 92.460    Recall = 92.460    F1-Score = 92.460   Accuracy = 92.982
Confusion Matrix: 
            Benign  Malignant
Benign         34          2
Malignant       2         19
----------------- Fold 4 --------------
Class Benign: Precision = 93.750    Recall = 93.750    F1-Score = 93.750
Class Malignant: Precision = 92.000    Recall = 92.000    F1-Score = 92.000
Average: Precision = 92.875    Recall = 92.875    F1-Score = 92.875   Accuracy = 92.982
Confusion Matrix: 
            Benign  Malignant
Benign         30          2
Malignant       2         23
----------------- Fold 5 --------------
Class Benign: Precision = 97.143    Recall = 94.444    F1-Score = 95.775
Class Malignant: Precision = 90.909    Recall = 95.238    F1-Score = 93.023
Average: Precision = 94.026    Recall = 94.841    F1-Score = 94.399   Accuracy = 94.737
Confusion Matrix: 
            Benign  Malignant
Benign         34          1
Malignant       2         20
----------------- Fold 6 --------------
Class Benign: Precision = 97.143    Recall = 97.143    F1-Score = 97.143
Class Malignant: Precision = 95.455    Recall = 95.455    F1-Score = 95.455
Average: Precision = 96.299    Recall = 96.299    F1-Score = 96.299   Accuracy = 96.491
Confusion Matrix: 
            Benign  Malignant
Benign         34          1
Malignant       1         21
----------------- Fold 7 --------------
Class Benign: Precision = 95.238    Recall = 97.561    F1-Score = 96.386
Class Malignant: Precision = 93.333    Recall = 87.500    F1-Score = 90.323
Average: Precision = 94.286    Recall = 92.530    F1-Score = 93.354   Accuracy = 94.737
Confusion Matrix: 
            Benign  Malignant
Benign         40          2
Malignant       1         14
----------------- Fold 8 --------------
Class Benign: Precision = 91.892    Recall = 94.444    F1-Score = 93.151
Class Malignant: Precision = 90.000    Recall = 85.714    F1-Score = 87.805
Average: Precision = 90.946    Recall = 90.079    F1-Score = 90.478   Accuracy = 91.228
Confusion Matrix: 
            Benign  Malignant
Benign         34          3
Malignant       2         18
----------------- Fold 9 --------------
Class Benign: Precision = 94.737    Recall = 94.737    F1-Score = 94.737
Class Malignant: Precision = 89.474    Recall = 89.474    F1-Score = 89.474
Average: Precision = 92.105    Recall = 92.105    F1-Score = 92.105   Accuracy = 92.982
Confusion Matrix: 
            Benign  Malignant
Benign         36          2
Malignant       2         17
----------------- Fold 10 --------------
Class Benign: Precision = 97.059    Recall = 94.286    F1-Score = 95.652
Class Malignant: Precision = 90.909    Recall = 95.238    F1-Score = 93.023
Average: Precision = 93.984    Recall = 94.762    F1-Score = 94.338   Accuracy = 94.643
Confusion Matrix: 
            Benign  Malignant
Benign         33          1
Malignant       2         20

----------- Overall Metrics --------------
Class Benign: Precision = 95.265    Recall = 95.798    F1-Score = 95.531
Class Malignant: Precision = 92.857    Recall = 91.981    F1-Score = 92.417
Average: Precision = 94.061    Recall = 93.890    F1-Score = 93.974   Accuracy = 94.376
Confusion Matrix: 
            Benign  Malignant
Benign        342         17
Malignant      15        195
