# Supplementary material for: Breast cancer disease classification using fuzzy-ID3 algorithm with FUZZYDBD method: automatic fuzzy database definition
Source: PeerJ Comput Sci. 2021 May 4;7:e427. doi: 10.7717/peerj-cs.427 (PMC8114800; doi:10.7717/peerj-cs.427)
Supplement: Supplemental Information 3 — To run the FID3 algorithm-FUZZYDBD: 1. Open id310fold.py (python language) 2. Make sure the dataset is w5.data/WBCDF1.data/coimbrafold5.data (according to the folder) id310fold.py is located in the FID3 file. Apply the w5.data/WBCDF1.data/coimbrafold5.data dataset located in the same FID3 file as it is the latest data that has already undergone data transformation into the linguistic format. All the instances have been shuffled well. [file peerj-cs-07-427-s003.zip › WDBC/FID3/results-10.txt]

----------------- Fold 1 --------------
Class Benign: Precision = 92.105    Recall = 94.595    F1-Score = 93.333
Class Malignant: Precision = 89.474    Recall = 85.000    F1-Score = 87.179
Average: Precision = 90.789    Recall = 89.797    F1-Score = 90.256   Accuracy = 91.228
Confusion Matrix: 
            Benign  Malignant
Benign         35          3
Malignant       2         17
----------------- Fold 2 --------------
Class Benign: Precision = 95.000    Recall = 100.000    F1-Score = 97.436
Class Malignant: Precision = 100.000    Recall = 89.474    F1-Score = 94.444
Average: Precision = 97.500    Recall = 94.737    F1-Score = 95.940   Accuracy = 96.491
Confusion Matrix: 
            Benign  Malignant
Benign         38          2
Malignant       0         17
----------------- Fold 3 --------------
Class Benign: Precision = 97.297    Recall = 92.308    F1-Score = 94.737
Class Malignant: Precision = 85.000    Recall = 94.444    F1-Score = 89.474
Average: Precision = 91.149    Recall = 93.376    F1-Score = 92.105   Accuracy = 92.982
Confusion Matrix: 
            Benign  Malignant
Benign         36          1
Malignant       3         17
----------------- Fold 4 --------------
Class Benign: Precision = 88.571    Recall = 96.875    F1-Score = 92.537
Class Malignant: Precision = 95.455    Recall = 84.000    F1-Score = 89.362
Average: Precision = 92.013    Recall = 90.438    F1-Score = 90.950   Accuracy = 91.228
Confusion Matrix: 
            Benign  Malignant
Benign         31          4
Malignant       1         21
----------------- Fold 5 --------------
Class Benign: Precision = 97.368    Recall = 97.368    F1-Score = 97.368
Class Malignant: Precision = 94.737    Recall = 94.737    F1-Score = 94.737
Average: Precision = 96.053    Recall = 96.053    F1-Score = 96.053   Accuracy = 96.491
Confusion Matrix: 
            Benign  Malignant
Benign         37          1
Malignant       1         18
----------------- Fold 6 --------------
Class Benign: Precision = 94.595    Recall = 100.000    F1-Score = 97.222
Class Malignant: Precision = 100.000    Recall = 90.909    F1-Score = 95.238
Average: Precision = 97.297    Recall = 95.455    F1-Score = 96.230   Accuracy = 96.491
Confusion Matrix: 
            Benign  Malignant
Benign         35          2
Malignant       0         20
----------------- Fold 7 --------------
Class Benign: Precision = 100.000    Recall = 100.000    F1-Score = 100.000
Class Malignant: Precision = 100.000    Recall = 100.000    F1-Score = 100.000
Average: Precision = 100.000    Recall = 100.000    F1-Score = 100.000   Accuracy = 100.000
Confusion Matrix: 
            Benign  Malignant
Benign         26          0
Malignant       0         31
----------------- Fold 8 --------------
Class Benign: Precision = 97.619    Recall = 97.619    F1-Score = 97.619
Class Malignant: Precision = 93.333    Recall = 93.333    F1-Score = 93.333
Average: Precision = 95.476    Recall = 95.476    F1-Score = 95.476   Accuracy = 96.491
Confusion Matrix: 
            Benign  Malignant
Benign         41          1
Malignant       1         14
----------------- Fold 9 --------------
Class Benign: Precision = 96.667    Recall = 93.548    F1-Score = 95.082
Class Malignant: Precision = 92.593    Recall = 96.154    F1-Score = 94.340
Average: Precision = 94.630    Recall = 94.851    F1-Score = 94.711   Accuracy = 94.737
Confusion Matrix: 
            Benign  Malignant
Benign         29          1
Malignant       2         25
----------------- Fold 10 --------------
Class Benign: Precision = 90.476    Recall = 97.436    F1-Score = 93.827
Class Malignant: Precision = 92.857    Recall = 76.471    F1-Score = 83.871
Average: Precision = 91.667    Recall = 86.953    F1-Score = 88.849   Accuracy = 91.071
Confusion Matrix: 
            Benign  Malignant
Benign         38          4
Malignant       1         13

----------- Overall Metrics --------------
Class Benign: Precision = 94.795    Recall = 96.919    F1-Score = 95.845
Class Malignant: Precision = 94.608    Recall = 91.038    F1-Score = 92.788
Average: Precision = 94.701    Recall = 93.978    F1-Score = 94.317   Accuracy = 94.728
Confusion Matrix: 
            Benign  Malignant
Benign        346         19
Malignant      11        193
