# Supplementary material for: Breast cancer disease classification using fuzzy-ID3 algorithm with FUZZYDBD method: automatic fuzzy database definition
Source: PeerJ Comput Sci. 2021 May 4;7:e427. doi: 10.7717/peerj-cs.427 (PMC8114800; doi:10.7717/peerj-cs.427)
Supplement: Supplemental Information 3 — To run the FID3 algorithm-FUZZYDBD: 1. Open id310fold.py (python language) 2. Make sure the dataset is w5.data/WBCDF1.data/coimbrafold5.data (according to the folder) id310fold.py is located in the FID3 file. Apply the w5.data/WBCDF1.data/coimbrafold5.data dataset located in the same FID3 file as it is the latest data that has already undergone data transformation into the linguistic format. All the instances have been shuffled well. [file peerj-cs-07-427-s003.zip › WDBC/FID3/results-11.txt]

----------------- Fold 1 --------------
Class Benign: Precision = 90.909    Recall = 100.000    F1-Score = 95.238
Class Malignant: Precision = 100.000    Recall = 88.889    F1-Score = 94.118
Average: Precision = 95.455    Recall = 94.444    F1-Score = 94.678   Accuracy = 94.737
Confusion Matrix: 
            Benign  Malignant
Benign         30          3
Malignant       0         24
----------------- Fold 2 --------------
Class Benign: Precision = 91.429    Recall = 96.970    F1-Score = 94.118
Class Malignant: Precision = 95.455    Recall = 87.500    F1-Score = 91.304
Average: Precision = 93.442    Recall = 92.235    F1-Score = 92.711   Accuracy = 92.982
Confusion Matrix: 
            Benign  Malignant
Benign         32          3
Malignant       1         21
----------------- Fold 3 --------------
Class Benign: Precision = 93.939    Recall = 91.176    F1-Score = 92.537
Class Malignant: Precision = 87.500    Recall = 91.304    F1-Score = 89.362
Average: Precision = 90.720    Recall = 91.240    F1-Score = 90.950   Accuracy = 91.228
Confusion Matrix: 
            Benign  Malignant
Benign         31          2
Malignant       3         21
----------------- Fold 4 --------------
Class Benign: Precision = 94.444    Recall = 97.143    F1-Score = 95.775
Class Malignant: Precision = 95.238    Recall = 90.909    F1-Score = 93.023
Average: Precision = 94.841    Recall = 94.026    F1-Score = 94.399   Accuracy = 94.737
Confusion Matrix: 
            Benign  Malignant
Benign         34          2
Malignant       1         20
----------------- Fold 5 --------------
Class Benign: Precision = 100.000    Recall = 100.000    F1-Score = 100.000
Class Malignant: Precision = 100.000    Recall = 100.000    F1-Score = 100.000
Average: Precision = 100.000    Recall = 100.000    F1-Score = 100.000   Accuracy = 100.000
Confusion Matrix: 
            Benign  Malignant
Benign         40          0
Malignant       0         17
----------------- Fold 6 --------------
Class Benign: Precision = 97.297    Recall = 97.297    F1-Score = 97.297
Class Malignant: Precision = 95.000    Recall = 95.000    F1-Score = 95.000
Average: Precision = 96.149    Recall = 96.149    F1-Score = 96.149   Accuracy = 96.491
Confusion Matrix: 
            Benign  Malignant
Benign         36          1
Malignant       1         19
----------------- Fold 7 --------------
Class Benign: Precision = 93.182    Recall = 95.349    F1-Score = 94.253
Class Malignant: Precision = 84.615    Recall = 78.571    F1-Score = 81.481
Average: Precision = 88.899    Recall = 86.960    F1-Score = 87.867   Accuracy = 91.228
Confusion Matrix: 
            Benign  Malignant
Benign         41          3
Malignant       2         11
----------------- Fold 8 --------------
Class Benign: Precision = 97.368    Recall = 92.500    F1-Score = 94.872
Class Malignant: Precision = 84.211    Recall = 94.118    F1-Score = 88.889
Average: Precision = 90.789    Recall = 93.309    F1-Score = 91.880   Accuracy = 92.982
Confusion Matrix: 
            Benign  Malignant
Benign         37          1
Malignant       3         16
----------------- Fold 9 --------------
Class Benign: Precision = 100.000    Recall = 97.222    F1-Score = 98.592
Class Malignant: Precision = 95.455    Recall = 100.000    F1-Score = 97.674
Average: Precision = 97.727    Recall = 98.611    F1-Score = 98.133   Accuracy = 98.246
Confusion Matrix: 
            Benign  Malignant
Benign         35          0
Malignant       1         21
----------------- Fold 10 --------------
Class Benign: Precision = 100.000    Recall = 100.000    F1-Score = 100.000
Class Malignant: Precision = 100.000    Recall = 100.000    F1-Score = 100.000
Average: Precision = 100.000    Recall = 100.000    F1-Score = 100.000   Accuracy = 100.000
Confusion Matrix: 
            Benign  Malignant
Benign         29          0
Malignant       0         27

----------- Overall Metrics --------------
Class Benign: Precision = 95.833    Recall = 96.639    F1-Score = 96.234
Class Malignant: Precision = 94.258    Recall = 92.925    F1-Score = 93.587
Average: Precision = 95.046    Recall = 94.782    F1-Score = 94.911   Accuracy = 95.255
Confusion Matrix: 
            Benign  Malignant
Benign        345         15
Malignant      12        197
