# Supplementary material for: Breast cancer disease classification using fuzzy-ID3 algorithm with FUZZYDBD method: automatic fuzzy database definition
Source: PeerJ Comput Sci. 2021 May 4;7:e427. doi: 10.7717/peerj-cs.427 (PMC8114800; doi:10.7717/peerj-cs.427)
Supplement: Supplemental Information 3 — To run the FID3 algorithm-FUZZYDBD: 1. Open id310fold.py (python language) 2. Make sure the dataset is w5.data/WBCDF1.data/coimbrafold5.data (according to the folder) id310fold.py is located in the FID3 file. Apply the w5.data/WBCDF1.data/coimbrafold5.data dataset located in the same FID3 file as it is the latest data that has already undergone data transformation into the linguistic format. All the instances have been shuffled well. [file peerj-cs-07-427-s003.zip › WDBC/FID3/results-2.txt]

----------------- Fold 1 --------------
Class Benign: Precision = 97.143    Recall = 100.000    F1-Score = 98.551
Class Malignant: Precision = 100.000    Recall = 95.652    F1-Score = 97.778
Average: Precision = 98.571    Recall = 97.826    F1-Score = 98.164   Accuracy = 98.246
Confusion Matrix: 
            Benign  Malignant
Benign         34          1
Malignant       0         22
----------------- Fold 2 --------------
Class Benign: Precision = 96.970    Recall = 100.000    F1-Score = 98.462
Class Malignant: Precision = 100.000    Recall = 96.000    F1-Score = 97.959
Average: Precision = 98.485    Recall = 98.000    F1-Score = 98.210   Accuracy = 98.246
Confusion Matrix: 
            Benign  Malignant
Benign         32          1
Malignant       0         24
----------------- Fold 3 --------------
Class Benign: Precision = 100.000    Recall = 94.737    F1-Score = 97.297
Class Malignant: Precision = 90.476    Recall = 100.000    F1-Score = 95.000
Average: Precision = 95.238    Recall = 97.368    F1-Score = 96.149   Accuracy = 96.491
Confusion Matrix: 
            Benign  Malignant
Benign         36          0
Malignant       2         19
----------------- Fold 4 --------------
Class Benign: Precision = 94.737    Recall = 97.297    F1-Score = 96.000
Class Malignant: Precision = 94.737    Recall = 90.000    F1-Score = 92.308
Average: Precision = 94.737    Recall = 93.649    F1-Score = 94.154   Accuracy = 94.737
Confusion Matrix: 
            Benign  Malignant
Benign         36          2
Malignant       1         18
----------------- Fold 5 --------------
Class Benign: Precision = 97.436    Recall = 100.000    F1-Score = 98.701
Class Malignant: Precision = 100.000    Recall = 94.737    F1-Score = 97.297
Average: Precision = 98.718    Recall = 97.368    F1-Score = 97.999   Accuracy = 98.246
Confusion Matrix: 
            Benign  Malignant
Benign         38          1
Malignant       0         18
----------------- Fold 6 --------------
Class Benign: Precision = 94.737    Recall = 92.308    F1-Score = 93.506
Class Malignant: Precision = 84.211    Recall = 88.889    F1-Score = 86.486
Average: Precision = 89.474    Recall = 90.598    F1-Score = 89.996   Accuracy = 91.228
Confusion Matrix: 
            Benign  Malignant
Benign         36          2
Malignant       3         16
----------------- Fold 7 --------------
Class Benign: Precision = 86.842    Recall = 97.059    F1-Score = 91.667
Class Malignant: Precision = 94.737    Recall = 78.261    F1-Score = 85.714
Average: Precision = 90.789    Recall = 87.660    F1-Score = 88.690   Accuracy = 89.474
Confusion Matrix: 
            Benign  Malignant
Benign         33          5
Malignant       1         18
----------------- Fold 8 --------------
Class Benign: Precision = 84.848    Recall = 93.333    F1-Score = 88.889
Class Malignant: Precision = 91.667    Recall = 81.481    F1-Score = 86.275
Average: Precision = 88.258    Recall = 87.407    F1-Score = 87.582   Accuracy = 87.719
Confusion Matrix: 
            Benign  Malignant
Benign         28          5
Malignant       2         22
----------------- Fold 9 --------------
Class Benign: Precision = 95.122    Recall = 97.500    F1-Score = 96.296
Class Malignant: Precision = 93.750    Recall = 88.235    F1-Score = 90.909
Average: Precision = 94.436    Recall = 92.868    F1-Score = 93.603   Accuracy = 94.737
Confusion Matrix: 
            Benign  Malignant
Benign         39          2
Malignant       1         15
----------------- Fold 10 --------------
Class Benign: Precision = 100.000    Recall = 97.143    F1-Score = 98.551
Class Malignant: Precision = 95.455    Recall = 100.000    F1-Score = 97.674
Average: Precision = 97.727    Recall = 98.571    F1-Score = 98.113   Accuracy = 98.214
Confusion Matrix: 
            Benign  Malignant
Benign         34          0
Malignant       1         21

----------- Overall Metrics --------------
Class Benign: Precision = 94.795    Recall = 96.919    F1-Score = 95.845
Class Malignant: Precision = 94.608    Recall = 91.038    F1-Score = 92.788
Average: Precision = 94.701    Recall = 93.978    F1-Score = 94.317   Accuracy = 94.728
Confusion Matrix: 
            Benign  Malignant
Benign        346         19
Malignant      11        193
