# Supplementary material for: Breast cancer disease classification using fuzzy-ID3 algorithm with FUZZYDBD method: automatic fuzzy database definition
Source: PeerJ Comput Sci. 2021 May 4;7:e427. doi: 10.7717/peerj-cs.427 (PMC8114800; doi:10.7717/peerj-cs.427)
Supplement: Supplemental Information 3 — To run the FID3 algorithm-FUZZYDBD: 1. Open id310fold.py (python language) 2. Make sure the dataset is w5.data/WBCDF1.data/coimbrafold5.data (according to the folder) id310fold.py is located in the FID3 file. Apply the w5.data/WBCDF1.data/coimbrafold5.data dataset located in the same FID3 file as it is the latest data that has already undergone data transformation into the linguistic format. All the instances have been shuffled well. [file peerj-cs-07-427-s003.zip › WDBC/FID3/results-3.txt]

----------------- Fold 1 --------------
Class Benign: Precision = 92.105    Recall = 97.222    F1-Score = 94.595
Class Malignant: Precision = 94.737    Recall = 85.714    F1-Score = 90.000
Average: Precision = 93.421    Recall = 91.468    F1-Score = 92.297   Accuracy = 92.982
Confusion Matrix: 
            Benign  Malignant
Benign         35          3
Malignant       1         18
----------------- Fold 2 --------------
Class Benign: Precision = 100.000    Recall = 93.939    F1-Score = 96.875
Class Malignant: Precision = 92.308    Recall = 100.000    F1-Score = 96.000
Average: Precision = 96.154    Recall = 96.970    F1-Score = 96.438   Accuracy = 96.491
Confusion Matrix: 
            Benign  Malignant
Benign         31          0
Malignant       2         24
----------------- Fold 3 --------------
Class Benign: Precision = 100.000    Recall = 97.297    F1-Score = 98.630
Class Malignant: Precision = 95.238    Recall = 100.000    F1-Score = 97.561
Average: Precision = 97.619    Recall = 98.649    F1-Score = 98.096   Accuracy = 98.246
Confusion Matrix: 
            Benign  Malignant
Benign         36          0
Malignant       1         20
----------------- Fold 4 --------------
Class Benign: Precision = 97.059    Recall = 94.286    F1-Score = 95.652
Class Malignant: Precision = 91.304    Recall = 95.455    F1-Score = 93.333
Average: Precision = 94.182    Recall = 94.870    F1-Score = 94.493   Accuracy = 94.737
Confusion Matrix: 
            Benign  Malignant
Benign         33          1
Malignant       2         21
----------------- Fold 5 --------------
Class Benign: Precision = 92.683    Recall = 97.436    F1-Score = 95.000
Class Malignant: Precision = 93.750    Recall = 83.333    F1-Score = 88.235
Average: Precision = 93.216    Recall = 90.385    F1-Score = 91.618   Accuracy = 92.982
Confusion Matrix: 
            Benign  Malignant
Benign         38          3
Malignant       1         15
----------------- Fold 6 --------------
Class Benign: Precision = 94.872    Recall = 100.000    F1-Score = 97.368
Class Malignant: Precision = 100.000    Recall = 90.000    F1-Score = 94.737
Average: Precision = 97.436    Recall = 95.000    F1-Score = 96.053   Accuracy = 96.491
Confusion Matrix: 
            Benign  Malignant
Benign         37          2
Malignant       0         18
----------------- Fold 7 --------------
Class Benign: Precision = 94.595    Recall = 94.595    F1-Score = 94.595
Class Malignant: Precision = 90.000    Recall = 90.000    F1-Score = 90.000
Average: Precision = 92.297    Recall = 92.297    F1-Score = 92.297   Accuracy = 92.982
Confusion Matrix: 
            Benign  Malignant
Benign         35          2
Malignant       2         18
----------------- Fold 8 --------------
Class Benign: Precision = 97.059    Recall = 97.059    F1-Score = 97.059
Class Malignant: Precision = 95.652    Recall = 95.652    F1-Score = 95.652
Average: Precision = 96.355    Recall = 96.355    F1-Score = 96.355   Accuracy = 96.491
Confusion Matrix: 
            Benign  Malignant
Benign         33          1
Malignant       1         22
----------------- Fold 9 --------------
Class Benign: Precision = 90.000    Recall = 100.000    F1-Score = 94.737
Class Malignant: Precision = 100.000    Recall = 80.952    F1-Score = 89.474
Average: Precision = 95.000    Recall = 90.476    F1-Score = 92.105   Accuracy = 92.982
Confusion Matrix: 
            Benign  Malignant
Benign         36          4
Malignant       0         17
----------------- Fold 10 --------------
Class Benign: Precision = 97.059    Recall = 100.000    F1-Score = 98.507
Class Malignant: Precision = 100.000    Recall = 95.652    F1-Score = 97.778
Average: Precision = 98.529    Recall = 97.826    F1-Score = 98.143   Accuracy = 98.214
Confusion Matrix: 
            Benign  Malignant
Benign         33          1
Malignant       0         22

----------- Overall Metrics --------------
Class Benign: Precision = 95.330    Recall = 97.199    F1-Score = 96.255
Class Malignant: Precision = 95.122    Recall = 91.981    F1-Score = 93.525
Average: Precision = 95.226    Recall = 94.590    F1-Score = 94.890   Accuracy = 95.255
Confusion Matrix: 
            Benign  Malignant
Benign        347         17
Malignant      10        195
