# Supplementary material for: Breast cancer disease classification using fuzzy-ID3 algorithm with FUZZYDBD method: automatic fuzzy database definition
Source: PeerJ Comput Sci. 2021 May 4;7:e427. doi: 10.7717/peerj-cs.427 (PMC8114800; doi:10.7717/peerj-cs.427)
Supplement: Supplemental Information 3 — To run the FID3 algorithm-FUZZYDBD: 1. Open id310fold.py (python language) 2. Make sure the dataset is w5.data/WBCDF1.data/coimbrafold5.data (according to the folder) id310fold.py is located in the FID3 file. Apply the w5.data/WBCDF1.data/coimbrafold5.data dataset located in the same FID3 file as it is the latest data that has already undergone data transformation into the linguistic format. All the instances have been shuffled well. [file peerj-cs-07-427-s003.zip › WDBC/FID3/results-4.txt]

----------------- Fold 1 --------------
Class Benign: Precision = 91.892    Recall = 100.000    F1-Score = 95.775
Class Malignant: Precision = 100.000    Recall = 86.957    F1-Score = 93.023
Average: Precision = 95.946    Recall = 93.478    F1-Score = 94.399   Accuracy = 94.737
Confusion Matrix: 
            Benign  Malignant
Benign         34          3
Malignant       0         20
----------------- Fold 2 --------------
Class Benign: Precision = 100.000    Recall = 90.000    F1-Score = 94.737
Class Malignant: Precision = 90.000    Recall = 100.000    F1-Score = 94.737
Average: Precision = 95.000    Recall = 95.000    F1-Score = 94.737   Accuracy = 94.737
Confusion Matrix: 
            Benign  Malignant
Benign         27          0
Malignant       3         27
----------------- Fold 3 --------------
Class Benign: Precision = 100.000    Recall = 97.297    F1-Score = 98.630
Class Malignant: Precision = 95.238    Recall = 100.000    F1-Score = 97.561
Average: Precision = 97.619    Recall = 98.649    F1-Score = 98.096   Accuracy = 98.246
Confusion Matrix: 
            Benign  Malignant
Benign         36          0
Malignant       1         20
----------------- Fold 4 --------------
Class Benign: Precision = 95.238    Recall = 97.561    F1-Score = 96.386
Class Malignant: Precision = 93.333    Recall = 87.500    F1-Score = 90.323
Average: Precision = 94.286    Recall = 92.530    F1-Score = 93.354   Accuracy = 94.737
Confusion Matrix: 
            Benign  Malignant
Benign         40          2
Malignant       1         14
----------------- Fold 5 --------------
Class Benign: Precision = 93.548    Recall = 90.625    F1-Score = 92.063
Class Malignant: Precision = 88.462    Recall = 92.000    F1-Score = 90.196
Average: Precision = 91.005    Recall = 91.312    F1-Score = 91.130   Accuracy = 91.228
Confusion Matrix: 
            Benign  Malignant
Benign         29          2
Malignant       3         23
----------------- Fold 6 --------------
Class Benign: Precision = 96.970    Recall = 94.118    F1-Score = 95.522
Class Malignant: Precision = 91.667    Recall = 95.652    F1-Score = 93.617
Average: Precision = 94.318    Recall = 94.885    F1-Score = 94.570   Accuracy = 94.737
Confusion Matrix: 
            Benign  Malignant
Benign         32          1
Malignant       2         22
----------------- Fold 7 --------------
Class Benign: Precision = 95.122    Recall = 97.500    F1-Score = 96.296
Class Malignant: Precision = 93.750    Recall = 88.235    F1-Score = 90.909
Average: Precision = 94.436    Recall = 92.868    F1-Score = 93.603   Accuracy = 94.737
Confusion Matrix: 
            Benign  Malignant
Benign         39          2
Malignant       1         15
----------------- Fold 8 --------------
Class Benign: Precision = 97.297    Recall = 100.000    F1-Score = 98.630
Class Malignant: Precision = 100.000    Recall = 95.238    F1-Score = 97.561
Average: Precision = 98.649    Recall = 97.619    F1-Score = 98.096   Accuracy = 98.246
Confusion Matrix: 
            Benign  Malignant
Benign         36          1
Malignant       0         20
----------------- Fold 9 --------------
Class Benign: Precision = 88.571    Recall = 93.939    F1-Score = 91.176
Class Malignant: Precision = 90.909    Recall = 83.333    F1-Score = 86.957
Average: Precision = 89.740    Recall = 88.636    F1-Score = 89.066   Accuracy = 89.474
Confusion Matrix: 
            Benign  Malignant
Benign         31          4
Malignant       2         20
----------------- Fold 10 --------------
Class Benign: Precision = 95.122    Recall = 97.500    F1-Score = 96.296
Class Malignant: Precision = 93.333    Recall = 87.500    F1-Score = 90.323
Average: Precision = 94.228    Recall = 92.500    F1-Score = 93.309   Accuracy = 94.643
Confusion Matrix: 
            Benign  Malignant
Benign         39          2
Malignant       1         14

----------- Overall Metrics --------------
Class Benign: Precision = 95.278    Recall = 96.078    F1-Score = 95.676
Class Malignant: Precision = 93.301    Recall = 91.981    F1-Score = 92.637
Average: Precision = 94.290    Recall = 94.030    F1-Score = 94.157   Accuracy = 94.552
Confusion Matrix: 
            Benign  Malignant
Benign        343         17
Malignant      14        195
