# Supplementary material for: Breast cancer disease classification using fuzzy-ID3 algorithm with FUZZYDBD method: automatic fuzzy database definition
Source: PeerJ Comput Sci. 2021 May 4;7:e427. doi: 10.7717/peerj-cs.427 (PMC8114800; doi:10.7717/peerj-cs.427)
Supplement: Supplemental Information 3 — To run the FID3 algorithm-FUZZYDBD: 1. Open id310fold.py (python language) 2. Make sure the dataset is w5.data/WBCDF1.data/coimbrafold5.data (according to the folder) id310fold.py is located in the FID3 file. Apply the w5.data/WBCDF1.data/coimbrafold5.data dataset located in the same FID3 file as it is the latest data that has already undergone data transformation into the linguistic format. All the instances have been shuffled well. [file peerj-cs-07-427-s003.zip › WDBC/FID3/results-5.txt]

----------------- Fold 1 --------------
Class Benign: Precision = 100.000    Recall = 97.727    F1-Score = 98.851
Class Malignant: Precision = 92.857    Recall = 100.000    F1-Score = 96.296
Average: Precision = 96.429    Recall = 98.864    F1-Score = 97.573   Accuracy = 98.246
Confusion Matrix: 
            Benign  Malignant
Benign         43          0
Malignant       1         13
----------------- Fold 2 --------------
Class Benign: Precision = 86.047    Recall = 100.000    F1-Score = 92.500
Class Malignant: Precision = 100.000    Recall = 70.000    F1-Score = 82.353
Average: Precision = 93.023    Recall = 85.000    F1-Score = 87.426   Accuracy = 89.474
Confusion Matrix: 
            Benign  Malignant
Benign         37          6
Malignant       0         14
----------------- Fold 3 --------------
Class Benign: Precision = 94.118    Recall = 96.970    F1-Score = 95.522
Class Malignant: Precision = 95.652    Recall = 91.667    F1-Score = 93.617
Average: Precision = 94.885    Recall = 94.318    F1-Score = 94.570   Accuracy = 94.737
Confusion Matrix: 
            Benign  Malignant
Benign         32          2
Malignant       1         22
----------------- Fold 4 --------------
Class Benign: Precision = 93.750    Recall = 93.750    F1-Score = 93.750
Class Malignant: Precision = 92.000    Recall = 92.000    F1-Score = 92.000
Average: Precision = 92.875    Recall = 92.875    F1-Score = 92.875   Accuracy = 92.982
Confusion Matrix: 
            Benign  Malignant
Benign         30          2
Malignant       2         23
----------------- Fold 5 --------------
Class Benign: Precision = 100.000    Recall = 100.000    F1-Score = 100.000
Class Malignant: Precision = 100.000    Recall = 100.000    F1-Score = 100.000
Average: Precision = 100.000    Recall = 100.000    F1-Score = 100.000   Accuracy = 100.000
Confusion Matrix: 
            Benign  Malignant
Benign         34          0
Malignant       0         23
----------------- Fold 6 --------------
Class Benign: Precision = 100.000    Recall = 88.235    F1-Score = 93.750
Class Malignant: Precision = 85.185    Recall = 100.000    F1-Score = 92.000
Average: Precision = 92.593    Recall = 94.118    F1-Score = 92.875   Accuracy = 92.982
Confusion Matrix: 
            Benign  Malignant
Benign         30          0
Malignant       4         23
----------------- Fold 7 --------------
Class Benign: Precision = 94.737    Recall = 97.297    F1-Score = 96.000
Class Malignant: Precision = 94.737    Recall = 90.000    F1-Score = 92.308
Average: Precision = 94.737    Recall = 93.649    F1-Score = 94.154   Accuracy = 94.737
Confusion Matrix: 
            Benign  Malignant
Benign         36          2
Malignant       1         18
----------------- Fold 8 --------------
Class Benign: Precision = 89.189    Recall = 94.286    F1-Score = 91.667
Class Malignant: Precision = 90.000    Recall = 81.818    F1-Score = 85.714
Average: Precision = 89.595    Recall = 88.052    F1-Score = 88.690   Accuracy = 89.474
Confusion Matrix: 
            Benign  Malignant
Benign         33          4
Malignant       2         18
----------------- Fold 9 --------------
Class Benign: Precision = 100.000    Recall = 97.297    F1-Score = 98.630
Class Malignant: Precision = 95.238    Recall = 100.000    F1-Score = 97.561
Average: Precision = 97.619    Recall = 98.649    F1-Score = 98.096   Accuracy = 98.246
Confusion Matrix: 
            Benign  Malignant
Benign         36          0
Malignant       1         20
----------------- Fold 10 --------------
Class Benign: Precision = 97.059    Recall = 97.059    F1-Score = 97.059
Class Malignant: Precision = 95.455    Recall = 95.455    F1-Score = 95.455
Average: Precision = 96.257    Recall = 96.257    F1-Score = 96.257   Accuracy = 96.429
Confusion Matrix: 
            Benign  Malignant
Benign         33          1
Malignant       1         21

----------- Overall Metrics --------------
Class Benign: Precision = 95.291    Recall = 96.359    F1-Score = 95.822
Class Malignant: Precision = 93.750    Recall = 91.981    F1-Score = 92.857
Average: Precision = 94.520    Recall = 94.170    F1-Score = 94.339   Accuracy = 94.728
Confusion Matrix: 
            Benign  Malignant
Benign        344         17
Malignant      13        195
