# Supplementary material for: Breast cancer disease classification using fuzzy-ID3 algorithm with FUZZYDBD method: automatic fuzzy database definition
Source: PeerJ Comput Sci. 2021 May 4;7:e427. doi: 10.7717/peerj-cs.427 (PMC8114800; doi:10.7717/peerj-cs.427)
Supplement: Supplemental Information 3 — To run the FID3 algorithm-FUZZYDBD: 1. Open id310fold.py (python language) 2. Make sure the dataset is w5.data/WBCDF1.data/coimbrafold5.data (according to the folder) id310fold.py is located in the FID3 file. Apply the w5.data/WBCDF1.data/coimbrafold5.data dataset located in the same FID3 file as it is the latest data that has already undergone data transformation into the linguistic format. All the instances have been shuffled well. [file peerj-cs-07-427-s003.zip › WDBC/FID3/results-6.txt]

----------------- Fold 1 --------------
Class Benign: Precision = 97.368    Recall = 100.000    F1-Score = 98.667
Class Malignant: Precision = 100.000    Recall = 95.000    F1-Score = 97.436
Average: Precision = 98.684    Recall = 97.500    F1-Score = 98.051   Accuracy = 98.246
Confusion Matrix: 
            Benign  Malignant
Benign         37          1
Malignant       0         19
----------------- Fold 2 --------------
Class Benign: Precision = 100.000    Recall = 93.548    F1-Score = 96.667
Class Malignant: Precision = 92.857    Recall = 100.000    F1-Score = 96.296
Average: Precision = 96.429    Recall = 96.774    F1-Score = 96.481   Accuracy = 96.491
Confusion Matrix: 
            Benign  Malignant
Benign         29          0
Malignant       2         26
----------------- Fold 3 --------------
Class Benign: Precision = 97.436    Recall = 97.436    F1-Score = 97.436
Class Malignant: Precision = 94.444    Recall = 94.444    F1-Score = 94.444
Average: Precision = 95.940    Recall = 95.940    F1-Score = 95.940   Accuracy = 96.491
Confusion Matrix: 
            Benign  Malignant
Benign         38          1
Malignant       1         17
----------------- Fold 4 --------------
Class Benign: Precision = 94.444    Recall = 97.143    F1-Score = 95.775
Class Malignant: Precision = 95.238    Recall = 90.909    F1-Score = 93.023
Average: Precision = 94.841    Recall = 94.026    F1-Score = 94.399   Accuracy = 94.737
Confusion Matrix: 
            Benign  Malignant
Benign         34          2
Malignant       1         20
----------------- Fold 5 --------------
Class Benign: Precision = 100.000    Recall = 94.595    F1-Score = 97.222
Class Malignant: Precision = 90.909    Recall = 100.000    F1-Score = 95.238
Average: Precision = 95.455    Recall = 97.297    F1-Score = 96.230   Accuracy = 96.491
Confusion Matrix: 
            Benign  Malignant
Benign         35          0
Malignant       2         20
----------------- Fold 6 --------------
Class Benign: Precision = 91.429    Recall = 96.970    F1-Score = 94.118
Class Malignant: Precision = 95.455    Recall = 87.500    F1-Score = 91.304
Average: Precision = 93.442    Recall = 92.235    F1-Score = 92.711   Accuracy = 92.982
Confusion Matrix: 
            Benign  Malignant
Benign         32          3
Malignant       1         21
----------------- Fold 7 --------------
Class Benign: Precision = 100.000    Recall = 93.548    F1-Score = 96.667
Class Malignant: Precision = 92.857    Recall = 100.000    F1-Score = 96.296
Average: Precision = 96.429    Recall = 96.774    F1-Score = 96.481   Accuracy = 96.491
Confusion Matrix: 
            Benign  Malignant
Benign         29          0
Malignant       2         26
----------------- Fold 8 --------------
Class Benign: Precision = 92.308    Recall = 97.297    F1-Score = 94.737
Class Malignant: Precision = 94.444    Recall = 85.000    F1-Score = 89.474
Average: Precision = 93.376    Recall = 91.149    F1-Score = 92.105   Accuracy = 92.982
Confusion Matrix: 
            Benign  Malignant
Benign         36          3
Malignant       1         17
----------------- Fold 9 --------------
Class Benign: Precision = 92.105    Recall = 97.222    F1-Score = 94.595
Class Malignant: Precision = 94.737    Recall = 85.714    F1-Score = 90.000
Average: Precision = 93.421    Recall = 91.468    F1-Score = 92.297   Accuracy = 92.982
Confusion Matrix: 
            Benign  Malignant
Benign         35          3
Malignant       1         18
----------------- Fold 10 --------------
Class Benign: Precision = 95.000    Recall = 92.683    F1-Score = 93.827
Class Malignant: Precision = 81.250    Recall = 86.667    F1-Score = 83.871
Average: Precision = 88.125    Recall = 89.675    F1-Score = 88.849   Accuracy = 91.071
Confusion Matrix: 
            Benign  Malignant
Benign         38          2
Malignant       3         13

----------- Overall Metrics --------------
Class Benign: Precision = 95.810    Recall = 96.078    F1-Score = 95.944
Class Malignant: Precision = 93.365    Recall = 92.925    F1-Score = 93.144
Average: Precision = 94.587    Recall = 94.501    F1-Score = 94.544   Accuracy = 94.903
Confusion Matrix: 
            Benign  Malignant
Benign        343         15
Malignant      14        197
