# Supplementary material for: Breast cancer disease classification using fuzzy-ID3 algorithm with FUZZYDBD method: automatic fuzzy database definition
Source: PeerJ Comput Sci. 2021 May 4;7:e427. doi: 10.7717/peerj-cs.427 (PMC8114800; doi:10.7717/peerj-cs.427)
Supplement: Supplemental Information 3 — To run the FID3 algorithm-FUZZYDBD: 1. Open id310fold.py (python language) 2. Make sure the dataset is w5.data/WBCDF1.data/coimbrafold5.data (according to the folder) id310fold.py is located in the FID3 file. Apply the w5.data/WBCDF1.data/coimbrafold5.data dataset located in the same FID3 file as it is the latest data that has already undergone data transformation into the linguistic format. All the instances have been shuffled well. [file peerj-cs-07-427-s003.zip › WDBC/FID3/results-7.txt]

----------------- Fold 1 --------------
Class Benign: Precision = 94.286    Recall = 97.059    F1-Score = 95.652
Class Malignant: Precision = 95.455    Recall = 91.304    F1-Score = 93.333
Average: Precision = 94.870    Recall = 94.182    F1-Score = 94.493   Accuracy = 94.737
Confusion Matrix: 
            Benign  Malignant
Benign         33          2
Malignant       1         21
----------------- Fold 2 --------------
Class Benign: Precision = 96.667    Recall = 96.667    F1-Score = 96.667
Class Malignant: Precision = 96.296    Recall = 96.296    F1-Score = 96.296
Average: Precision = 96.481    Recall = 96.481    F1-Score = 96.481   Accuracy = 96.491
Confusion Matrix: 
            Benign  Malignant
Benign         29          1
Malignant       1         26
----------------- Fold 3 --------------
Class Benign: Precision = 93.750    Recall = 93.750    F1-Score = 93.750
Class Malignant: Precision = 92.000    Recall = 92.000    F1-Score = 92.000
Average: Precision = 92.875    Recall = 92.875    F1-Score = 92.875   Accuracy = 92.982
Confusion Matrix: 
            Benign  Malignant
Benign         30          2
Malignant       2         23
----------------- Fold 4 --------------
Class Benign: Precision = 100.000    Recall = 95.238    F1-Score = 97.561
Class Malignant: Precision = 88.235    Recall = 100.000    F1-Score = 93.750
Average: Precision = 94.118    Recall = 97.619    F1-Score = 95.655   Accuracy = 96.491
Confusion Matrix: 
            Benign  Malignant
Benign         40          0
Malignant       2         15
----------------- Fold 5 --------------
Class Benign: Precision = 100.000    Recall = 92.105    F1-Score = 95.890
Class Malignant: Precision = 86.364    Recall = 100.000    F1-Score = 92.683
Average: Precision = 93.182    Recall = 96.053    F1-Score = 94.287   Accuracy = 94.737
Confusion Matrix: 
            Benign  Malignant
Benign         35          0
Malignant       3         19
----------------- Fold 6 --------------
Class Benign: Precision = 90.625    Recall = 96.667    F1-Score = 93.548
Class Malignant: Precision = 96.000    Recall = 88.889    F1-Score = 92.308
Average: Precision = 93.312    Recall = 92.778    F1-Score = 92.928   Accuracy = 92.982
Confusion Matrix: 
            Benign  Malignant
Benign         29          3
Malignant       1         24
----------------- Fold 7 --------------
Class Benign: Precision = 95.455    Recall = 97.674    F1-Score = 96.552
Class Malignant: Precision = 92.308    Recall = 85.714    F1-Score = 88.889
Average: Precision = 93.881    Recall = 91.694    F1-Score = 92.720   Accuracy = 94.737
Confusion Matrix: 
            Benign  Malignant
Benign         42          2
Malignant       1         12
----------------- Fold 8 --------------
Class Benign: Precision = 100.000    Recall = 97.222    F1-Score = 98.592
Class Malignant: Precision = 95.455    Recall = 100.000    F1-Score = 97.674
Average: Precision = 97.727    Recall = 98.611    F1-Score = 98.133   Accuracy = 98.246
Confusion Matrix: 
            Benign  Malignant
Benign         35          0
Malignant       1         21
----------------- Fold 9 --------------
Class Benign: Precision = 90.476    Recall = 97.436    F1-Score = 93.827
Class Malignant: Precision = 93.333    Recall = 77.778    F1-Score = 84.848
Average: Precision = 91.905    Recall = 87.607    F1-Score = 89.338   Accuracy = 91.228
Confusion Matrix: 
            Benign  Malignant
Benign         38          4
Malignant       1         14
----------------- Fold 10 --------------
Class Benign: Precision = 88.889    Recall = 96.970    F1-Score = 92.754
Class Malignant: Precision = 95.000    Recall = 82.609    F1-Score = 88.372
Average: Precision = 91.944    Recall = 89.789    F1-Score = 90.563   Accuracy = 91.071
Confusion Matrix: 
            Benign  Malignant
Benign         32          4
Malignant       1         19

----------- Overall Metrics --------------
Class Benign: Precision = 95.014    Recall = 96.078    F1-Score = 95.543
Class Malignant: Precision = 93.269    Recall = 91.509    F1-Score = 92.381
Average: Precision = 94.142    Recall = 93.794    F1-Score = 93.962   Accuracy = 94.376
Confusion Matrix: 
            Benign  Malignant
Benign        343         18
Malignant      14        194
