# Supplementary material for: Breast cancer disease classification using fuzzy-ID3 algorithm with FUZZYDBD method: automatic fuzzy database definition
Source: PeerJ Comput Sci. 2021 May 4;7:e427. doi: 10.7717/peerj-cs.427 (PMC8114800; doi:10.7717/peerj-cs.427)
Supplement: Supplemental Information 3 — To run the FID3 algorithm-FUZZYDBD: 1. Open id310fold.py (python language) 2. Make sure the dataset is w5.data/WBCDF1.data/coimbrafold5.data (according to the folder) id310fold.py is located in the FID3 file. Apply the w5.data/WBCDF1.data/coimbrafold5.data dataset located in the same FID3 file as it is the latest data that has already undergone data transformation into the linguistic format. All the instances have been shuffled well. [file peerj-cs-07-427-s003.zip › WDBC/FID3/results-8.txt]

----------------- Fold 1 --------------
Class Benign: Precision = 96.875    Recall = 96.875    F1-Score = 96.875
Class Malignant: Precision = 96.000    Recall = 96.000    F1-Score = 96.000
Average: Precision = 96.438    Recall = 96.438    F1-Score = 96.438   Accuracy = 96.491
Confusion Matrix: 
            Benign  Malignant
Benign         31          1
Malignant       1         24
----------------- Fold 2 --------------
Class Benign: Precision = 91.892    Recall = 94.444    F1-Score = 93.151
Class Malignant: Precision = 90.000    Recall = 85.714    F1-Score = 87.805
Average: Precision = 90.946    Recall = 90.079    F1-Score = 90.478   Accuracy = 91.228
Confusion Matrix: 
            Benign  Malignant
Benign         34          3
Malignant       2         18
----------------- Fold 3 --------------
Class Benign: Precision = 92.683    Recall = 100.000    F1-Score = 96.203
Class Malignant: Precision = 100.000    Recall = 84.211    F1-Score = 91.429
Average: Precision = 96.341    Recall = 92.105    F1-Score = 93.816   Accuracy = 94.737
Confusion Matrix: 
            Benign  Malignant
Benign         38          3
Malignant       0         16
----------------- Fold 4 --------------
Class Benign: Precision = 97.059    Recall = 100.000    F1-Score = 98.507
Class Malignant: Precision = 100.000    Recall = 95.833    F1-Score = 97.872
Average: Precision = 98.529    Recall = 97.917    F1-Score = 98.190   Accuracy = 98.246
Confusion Matrix: 
            Benign  Malignant
Benign         33          1
Malignant       0         23
----------------- Fold 5 --------------
Class Benign: Precision = 96.970    Recall = 88.889    F1-Score = 92.754
Class Malignant: Precision = 83.333    Recall = 95.238    F1-Score = 88.889
Average: Precision = 90.152    Recall = 92.063    F1-Score = 90.821   Accuracy = 91.228
Confusion Matrix: 
            Benign  Malignant
Benign         32          1
Malignant       4         20
----------------- Fold 6 --------------
Class Benign: Precision = 94.872    Recall = 100.000    F1-Score = 97.368
Class Malignant: Precision = 100.000    Recall = 90.000    F1-Score = 94.737
Average: Precision = 97.436    Recall = 95.000    F1-Score = 96.053   Accuracy = 96.491
Confusion Matrix: 
            Benign  Malignant
Benign         37          2
Malignant       0         18
----------------- Fold 7 --------------
Class Benign: Precision = 94.444    Recall = 97.143    F1-Score = 95.775
Class Malignant: Precision = 95.238    Recall = 90.909    F1-Score = 93.023
Average: Precision = 94.841    Recall = 94.026    F1-Score = 94.399   Accuracy = 94.737
Confusion Matrix: 
            Benign  Malignant
Benign         34          2
Malignant       1         20
----------------- Fold 8 --------------
Class Benign: Precision = 90.323    Recall = 84.848    F1-Score = 87.500
Class Malignant: Precision = 80.769    Recall = 87.500    F1-Score = 84.000
Average: Precision = 85.546    Recall = 86.174    F1-Score = 85.750   Accuracy = 85.965
Confusion Matrix: 
            Benign  Malignant
Benign         28          3
Malignant       5         21
----------------- Fold 9 --------------
Class Benign: Precision = 97.059    Recall = 94.286    F1-Score = 95.652
Class Malignant: Precision = 91.304    Recall = 95.455    F1-Score = 93.333
Average: Precision = 94.182    Recall = 94.870    F1-Score = 94.493   Accuracy = 94.737
Confusion Matrix: 
            Benign  Malignant
Benign         33          1
Malignant       2         21
----------------- Fold 10 --------------
Class Benign: Precision = 100.000    Recall = 95.238    F1-Score = 97.561
Class Malignant: Precision = 87.500    Recall = 100.000    F1-Score = 93.333
Average: Precision = 93.750    Recall = 97.619    F1-Score = 95.447   Accuracy = 96.429
Confusion Matrix: 
            Benign  Malignant
Benign         40          0
Malignant       2         14

----------- Overall Metrics --------------
Class Benign: Precision = 95.238    Recall = 95.238    F1-Score = 95.238
Class Malignant: Precision = 91.981    Recall = 91.981    F1-Score = 91.981
Average: Precision = 93.610    Recall = 93.610    F1-Score = 93.610   Accuracy = 94.025
Confusion Matrix: 
            Benign  Malignant
Benign        340         17
Malignant      17        195
