# Supplementary material for: Breast cancer disease classification using fuzzy-ID3 algorithm with FUZZYDBD method: automatic fuzzy database definition
Source: PeerJ Comput Sci. 2021 May 4;7:e427. doi: 10.7717/peerj-cs.427 (PMC8114800; doi:10.7717/peerj-cs.427)
Supplement: Supplemental Information 3 — To run the FID3 algorithm-FUZZYDBD: 1. Open id310fold.py (python language) 2. Make sure the dataset is w5.data/WBCDF1.data/coimbrafold5.data (according to the folder) id310fold.py is located in the FID3 file. Apply the w5.data/WBCDF1.data/coimbrafold5.data dataset located in the same FID3 file as it is the latest data that has already undergone data transformation into the linguistic format. All the instances have been shuffled well. [file peerj-cs-07-427-s003.zip › WDBC/FID3/results-9.txt]

----------------- Fold 1 --------------
Class Benign: Precision = 94.595    Recall = 97.222    F1-Score = 95.890
Class Malignant: Precision = 95.000    Recall = 90.476    F1-Score = 92.683
Average: Precision = 94.797    Recall = 93.849    F1-Score = 94.287   Accuracy = 94.737
Confusion Matrix: 
            Benign  Malignant
Benign         35          2
Malignant       1         19
----------------- Fold 2 --------------
Class Benign: Precision = 100.000    Recall = 97.222    F1-Score = 98.592
Class Malignant: Precision = 95.455    Recall = 100.000    F1-Score = 97.674
Average: Precision = 97.727    Recall = 98.611    F1-Score = 98.133   Accuracy = 98.246
Confusion Matrix: 
            Benign  Malignant
Benign         35          0
Malignant       1         21
----------------- Fold 3 --------------
Class Benign: Precision = 94.118    Recall = 91.429    F1-Score = 92.754
Class Malignant: Precision = 86.957    Recall = 90.909    F1-Score = 88.889
Average: Precision = 90.537    Recall = 91.169    F1-Score = 90.821   Accuracy = 91.228
Confusion Matrix: 
            Benign  Malignant
Benign         32          2
Malignant       3         20
----------------- Fold 4 --------------
Class Benign: Precision = 97.222    Recall = 100.000    F1-Score = 98.592
Class Malignant: Precision = 100.000    Recall = 95.455    F1-Score = 97.674
Average: Precision = 98.611    Recall = 97.727    F1-Score = 98.133   Accuracy = 98.246
Confusion Matrix: 
            Benign  Malignant
Benign         35          1
Malignant       0         21
----------------- Fold 5 --------------
Class Benign: Precision = 91.892    Recall = 97.143    F1-Score = 94.444
Class Malignant: Precision = 95.000    Recall = 86.364    F1-Score = 90.476
Average: Precision = 93.446    Recall = 91.753    F1-Score = 92.460   Accuracy = 92.982
Confusion Matrix: 
            Benign  Malignant
Benign         34          3
Malignant       1         19
----------------- Fold 6 --------------
Class Benign: Precision = 89.744    Recall = 94.595    F1-Score = 92.105
Class Malignant: Precision = 88.889    Recall = 80.000    F1-Score = 84.211
Average: Precision = 89.316    Recall = 87.297    F1-Score = 88.158   Accuracy = 89.474
Confusion Matrix: 
            Benign  Malignant
Benign         35          4
Malignant       2         16
----------------- Fold 7 --------------
Class Benign: Precision = 97.297    Recall = 94.737    F1-Score = 96.000
Class Malignant: Precision = 90.000    Recall = 94.737    F1-Score = 92.308
Average: Precision = 93.649    Recall = 94.737    F1-Score = 94.154   Accuracy = 94.737
Confusion Matrix: 
            Benign  Malignant
Benign         36          1
Malignant       2         18
----------------- Fold 8 --------------
Class Benign: Precision = 96.000    Recall = 80.000    F1-Score = 87.273
Class Malignant: Precision = 81.250    Recall = 96.296    F1-Score = 88.136
Average: Precision = 88.625    Recall = 88.148    F1-Score = 87.704   Accuracy = 87.719
Confusion Matrix: 
            Benign  Malignant
Benign         24          1
Malignant       6         26
----------------- Fold 9 --------------
Class Benign: Precision = 97.059    Recall = 91.667    F1-Score = 94.286
Class Malignant: Precision = 86.957    Recall = 95.238    F1-Score = 90.909
Average: Precision = 92.008    Recall = 93.452    F1-Score = 92.597   Accuracy = 92.982
Confusion Matrix: 
            Benign  Malignant
Benign         33          1
Malignant       3         20
----------------- Fold 10 --------------
Class Benign: Precision = 97.436    Recall = 97.436    F1-Score = 97.436
Class Malignant: Precision = 94.118    Recall = 94.118    F1-Score = 94.118
Average: Precision = 95.777    Recall = 95.777    F1-Score = 95.777   Accuracy = 96.429
Confusion Matrix: 
            Benign  Malignant
Benign         38          1
Malignant       1         16

----------- Overall Metrics --------------
Class Benign: Precision = 95.467    Recall = 94.398    F1-Score = 94.930
Class Malignant: Precision = 90.741    Recall = 92.453    F1-Score = 91.589
Average: Precision = 93.104    Recall = 93.425    F1-Score = 93.259   Accuracy = 93.673
Confusion Matrix: 
            Benign  Malignant
Benign        337         16
Malignant      20        196
