# Supplementary material for: Breast cancer disease classification using fuzzy-ID3 algorithm with FUZZYDBD method: automatic fuzzy database definition
Source: PeerJ Comput Sci. 2021 May 4;7:e427. doi: 10.7717/peerj-cs.427 (PMC8114800; doi:10.7717/peerj-cs.427)
Supplement: Supplemental Information 3 — To run the FID3 algorithm-FUZZYDBD: 1. Open id310fold.py (python language) 2. Make sure the dataset is w5.data/WBCDF1.data/coimbrafold5.data (according to the folder) id310fold.py is located in the FID3 file. Apply the w5.data/WBCDF1.data/coimbrafold5.data dataset located in the same FID3 file as it is the latest data that has already undergone data transformation into the linguistic format. All the instances have been shuffled well. [file peerj-cs-07-427-s003.zip › WDBC/FID3/w5.data]

842302	Medium	Low	Medium	Medium	Medium	High	Medium	Medium	Medium	Medium	Low	Low	Medium	Medium	Low	Medium	Low	Medium	Medium	Low	Medium	Low	Medium	Medium	Medium	Medium	Medium	High	Medium	Medium	Malignant
842517	Medium	Medium	Medium	Medium	Medium	Low	Low	Medium	Medium	Low	Low	Low	Low	Low	Low	Low	Low	Medium	Low	Low	Medium	Medium	Medium	Medium	Medium	Low	Low	Medium	Low	Low	Malignant
84300903	Medium	Medium	Medium	Medium	Medium	Medium	Medium	Medium	Medium	Low	Low	Low	Low	Low	Low	Medium	Low	Medium	Low	Low	Medium	Medium	Medium	Medium	Medium	Medium	Medium	High	Medium	Low	Malignant
84348301	Low	Medium	Low	Low	High	High	Medium	Medium	High	High	Low	Low	Low	Low	Medium	Medium	Low	Medium	Medium	Low	Low	Medium	Low	Low	High	High	Medium	High	High	High	Malignant
84358402	Medium	Low	Medium	Medium	Medium	Medium	Medium	Medium	Medium	Low	Low	Low	Low	Low	Medium	Low	Low	Medium	Low	Low	Medium	Low	Medium	Medium	Medium	Low	Medium	Medium	Low	Low	Malignant
843786	Medium	Low	Medium	Low	Medium	Medium	Medium	Medium	Medium	Medium	VeryLow	Low	Low	Low	Low	Low	Low	Low	Low	Low	Low	Medium	Medium	Low	Medium	Medium	Medium	Medium	Medium	Medium	Malignant
844359	Medium	Medium	Medium	Medium	Medium	Medium	Medium	Medium	Medium	Low	VeryLow	Low	Low	Low	Low	Low	Low	Low	Low	Low	Medium	Medium	Medium	Medium	Medium	Low	Medium	Medium	Medium	Low	Malignant
84458202	Medium	Medium	Medium	Low	Medium	Medium	Low	Medium	Medium	Medium	Low	Low	Low	Low	Low	Low	Low	Medium	Low	Low	Low	Medium	Medium	Low	Medium	Medium	Low	Medium	Medium	Medium	Malignant
844981	Medium	Medium	Medium	Low	Medium	Medium	Medium	Medium	Medium	Medium	VeryLow	Low	Low	Low	Low	Low	Low	Low	Low	Low	Low	Medium	Medium	Low	Medium	Medium	Medium	Medium	Medium	Medium	Malignant
84501001	Medium	Medium	Medium	Low	Medium	Medium	Medium	Medium	Medium	Medium	VeryLow	Medium	Low	Low	Low	Medium	Low	Medium	Low	Low	Low	High	Low	Low	High	High	High	High	Medium	High	Malignant
845636	Medium	Medium	Medium	Medium	Medium	Low	Low	Low	Low	Low	VeryLow	Low	Low	Low	Low	Low	Low	Low	Low	Low	Medium	Medium	Medium	Low	Medium	Low	Low	Medium	Medium	Low	Malignant
84610002	Medium	Medium	Medium	Medium	Medium	Medium	Low	Medium	Medium	Low	Low	Low	Low	Low	Low	Medium	Low	Low	Low	Low	Medium	Medium	Medium	Medium	Medium	Medium	Medium	Medium	Medium	Medium	Malignant
846226	Medium	Medium	Medium	Medium	Medium	Medium	Medium	Medium	Medium	Medium	Low	Medium	Medium	Low	Low	Medium	Low	Medium	Medium	Medium	Medium	Medium	Medium	Medium	Low	Medium	Medium	Medium	Medium	Medium	Malignant
846381	Medium	Medium	Medium	Medium	Medium	Low	Low	Medium	Medium	Low	VeryLow	Low	Low	Low	Medium	Low	Low	Medium	Medium	Low	Low	Medium	Medium	Low	Medium	Low	Low	Medium	Low	Low	Malignant
84667401	Medium	Medium	Medium	Low	Medium	Medium	Medium	Medium	Medium	Medium	VeryLow	Low	Low	Low	Low	Medium	Low	Medium	Low	Low	Low	Medium	Medium	Low	Medium	Medium	Medium	High	Medium	Medium	Malignant
84799002	Medium	Medium	Medium	Low	Medium	Medium	Medium	Medium	Medium	Medium	VeryLow	Low	Low	Low	Low	Medium	Low	Low	Low	Low	Low	Medium	Medium	Low	Medium	Medium	Medium	Medium	Medium	Medium	Malignant
848406	Medium	Medium	Medium	Low	Medium	Low	Low	Medium	Medium	Low	Low	Low	Low	Low	Low	Low	Low	Low	Low	Low	Medium	Medium	Medium	Low	Medium	Low	Low	Medium	Medium	Low	Malignant
84862001	Medium	Medium	Medium	Medium	Medium	Medium	Medium	Medium	Medium	Medium	Low	Low	Low	Low	Low	Low	Low	Low	Low	Low	Medium	Medium	Medium	Medium	Medium	Medium	Medium	Medium	Medium	Medium	Malignant
849014	Medium	Medium	Medium	Medium	Medium	Medium	Medium	Medium	Medium	Low	Low	Low	Low	Low	Low	Low	Low	Medium	Low	Low	High	Medium	Medium	Medium	Medium	Medium	Medium	High	Low	Low	Malignant
8510426	Medium	Low	Medium	Low	Medium	Low	Low	Low	Medium	Low	VeryLow	Low	Low	Low	Low	Low	Low	Low	Low	Low	Low	Low	Low	Low	Medium	Low	Low	Medium	Medium	Low	Benign
8510653	Medium	Low	Medium	Low	Medium	Medium	Low	Low	Medium	Medium	VeryLow	Low	Low	Low	Low	Low	Low	Low	Low	Low	Low	Low	Low	Low	Medium	Low	Low	Medium	Medium	Low	Benign
8510824	Low	Low	Low	Low	Medium	Low	Low	Low	Medium	Medium	VeryLow	Low	Low	Low	Medium	Low	Low	Medium	Low	Low	VeryLow	Low	Low	Low	Medium	Low	Low	Low	Low	Low	Benign
8511133	Medium	Low	Medium	Low	Medium	Medium	Medium	Medium	Medium	Medium	VeryLow	Low	Low	Low	Low	Medium	Low	Medium	Medium	Low	Low	Low	Medium	Low	Medium	Medium	Medium	High	Medium	Medium	Malignant
851509	Medium	Medium	Medium	Medium	Medium	Medium	Medium	Medium	Medium	Low	Low	Low	Low	Low	Low	Low	Low	Low	Low	Low	High	Medium	Medium	Medium	Medium	Low	Medium	Medium	Low	Low	Malignant
852552	Medium	Medium	Medium	Medium	Medium	Medium	Medium	Medium	Medium	Medium	Low	Low	Low	Low	Low	Low	Low	Low	Low	Low	High	Medium	Medium	Medium	Medium	Medium	Medium	Medium	Medium	Medium	Malignant
852631	Medium	Low	Medium	Medium	Medium	Medium	Medium	Medium	High	Medium	Low	Low	Medium	Low	Low	Medium	Low	Medium	Low	Low	Medium	Low	Medium	Medium	Medium	Medium	Medium	High	Medium	Medium	Malignant
852763	Medium	Medium	Medium	Low	Medium	Medium	Medium	Medium	Medium	Medium	VeryLow	Low	Low	Low	Low	Low	Low	Medium	Low	Low	Low	Medium	Medium	Low	Medium	Medium	Medium	High	Medium	Medium	Malignant
852781	Medium	Medium	Medium	Medium	Medium	Medium	Medium	Medium	Medium	Low	Low	Medium	Low	Low	Medium	Low	Low	Medium	Low	Low	Medium	Medium	Medium	Medium	Medium	Low	Medium	Medium	Low	Low	Malignant
852973	Medium	Medium	Medium	Low	Medium	Medium	Medium	Medium	Medium	Medium	VeryLow	Low	Low	Low	Low	Low	Low	Low	Low	Low	Medium	Medium	Medium	Medium	Medium	Medium	Medium	Medium	Medium	Medium	Malignant
853201	Medium	Low	Medium	Medium	Medium	Medium	Low	Medium	Medium	Low	Low	Low	Low	Low	Low	Low	Low	Medium	Low	Low	Medium	Low	Medium	Medium	Medium	Low	Low	Medium	Low	Low	Malignant
853401	Medium	Medium	Medium	Medium	Medium	Medium	Medium	Medium	Medium	Medium	Low	Low	Low	Low	Low	Low	Low	Low	Low	Low	Medium	Medium	Medium	Medium	Medium	Medium	Medium	Medium	Medium	Medium	Malignant
853612	Low	Medium	Low	Low	Medium	Medium	Medium	Medium	Medium	Medium	Low	Low	Low	Low	Low	Low	Low	Low	Low	Low	Low	Medium	Medium	Low	Medium	Medium	Medium	Medium	Medium	Medium	Malignant
85382601	Medium	Medium	Medium	Medium	Medium	Medium	Medium	Medium	Medium	Medium	Low	Low	Low	Low	Low	Low	Low	Low	Low	Low	Medium	Medium	Medium	Medium	Medium	Medium	Medium	Medium	Medium	Low	Malignant
854002	Medium	Medium	Medium	Medium	Medium	Medium	Medium	Medium	Medium	Medium	Low	Low	Low	Low	Low	Low	Low	Low	Low	Low	Medium	Medium	Medium	Medium	Medium	Medium	Medium	Medium	Medium	Medium	Malignant
854039	Medium	Medium	Medium	Medium	Medium	Medium	Medium	Medium	Medium	Medium	VeryLow	Low	Low	Low	Low	Low	Low	Low	Low	Low	Medium	Medium	Medium	Medium	Medium	Medium	Medium	Medium	Medium	Medium	Malignant
854253	Medium	Medium	Medium	Medium	Medium	Medium	Medium	Medium	Medium	Low	Low	Low	Low	Low	Low	Low	Low	Low	Medium	Low	Medium	Medium	Medium	Medium	Medium	Medium	Medium	Medium	Medium	Low	Malignant
854268	Medium	Medium	Medium	Low	Medium	Medium	Medium	Medium	Medium	Low	VeryLow	Low	Low	Low	Low	Low	Low	Low	Low	Low	Low	Medium	Medium	Low	Medium	Medium	Medium	Medium	Medium	Medium	Malignant
854941	Medium	Medium	Medium	Low	Medium	Low	Low	Low	Low	Low	VeryLow	Medium	Low	Low	Low	Low	Low	Low	Medium	Low	Low	Medium	Low	Low	Low	Low	Low	Low	Low	Low	Benign
855133	Medium	Medium	Medium	Low	Medium	Low	Low	Low	Medium	Low	Medium	Medium	Medium	Low	Low	Low	Low	Medium	Low	Low	Low	Medium	Low	Low	Low	Low	Low	Low	Low	Low	Malignant
855138	Medium	Medium	Medium	Low	Medium	Medium	Low	Medium	Medium	Medium	VeryLow	Low	Low	Low	Low	Low	Low	Low	Low	Low	Low	Medium	Medium	Low	Medium	Medium	Medium	High	Low	Medium	Malignant
855167	Medium	Medium	Medium	Low	Medium	Low	Low	Low	Medium	Low	VeryLow	Low	Low	Low	Low	Low	Low	Low	Low	Low	Low	Medium	Medium	Low	Medium	Low	Low	Medium	Medium	Low	Malignant
855563	Low	Medium	Low	Low	Medium	Medium	Low	Medium	Medium	Medium	VeryLow	Low	Low	Low	Low	Low	Low	Low	Low	Low	Low	Medium	Low	Low	High	Low	Medium	Medium	Medium	Medium	Malignant
855625	Medium	Medium	Medium	Medium	Medium	Medium	Medium	Medium	Medium	Medium	Low	Medium	Medium	Low	Low	Medium	Low	Medium	Medium	Low	Medium	Medium	Medium	Medium	Medium	Medium	Medium	High	Medium	Medium	Malignant
856106	Medium	Medium	Medium	Low	Medium	Medium	Low	Medium	Medium	Medium	VeryLow	Low	Low	Low	Low	Low	Low	Low	Low	Low	Low	Medium	Medium	Low	Medium	Medium	Medium	Medium	Medium	Medium	Malignant
85638502	Medium	Medium	Medium	Low	Medium	Medium	Low	Medium	Medium	Low	VeryLow	Low	Low	Low	Low	Low	Low	Low	Low	Low	Low	Medium	Medium	Low	Medium	Medium	Medium	Medium	Medium	Medium	Malignant
857010	Medium	Medium	Medium	Medium	Medium	Medium	Medium	Medium	Medium	Low	Low	Low	Low	Low	Low	Medium	Low	Medium	Low	Low	Medium	Low	Medium	Medium	Medium	Medium	Medium	High	Medium	Low	Malignant
85713702	Low	Low	Low	Low	Medium	Low	Low	Low	Medium	Medium	VeryLow	Low	Low	Low	Low	Low	Low	Low	Medium	Low	VeryLow	Medium	Low	Low	Medium	Low	Low	Low	Medium	Low	Benign
85715	Medium	Medium	Medium	Low	Medium	Medium	Medium	Medium	Medium	Medium	VeryLow	Low	Low	Low	Low	Low	Low	Low	Low	Low	Low	Medium	Medium	Low	Medium	Medium	Medium	Medium	Medium	Medium	Malignant
857155	Low	Low	Low	Low	Medium	Low	Low	Low	Medium	Low	VeryLow	Low	Low	Low	Low	Low	Low	Low	Low	Low	Low	Low	Low	Low	Medium	Low	Low	Low	Low	Low	Benign
857156	Medium	Medium	Medium	Low	Medium	Low	Low	Low	Medium	Low	VeryLow	Low	Low	Low	Low	Low	Low	Low	Low	Low	Low	Medium	Low	Low	Medium	Low	Low	Medium	Medium	Low	Benign
857343	Low	Medium	Low	Low	Medium	Low	Low	Low	Low	Low	VeryLow	Low	Low	Low	Low	Low	Low	Low	Low	Low	Low	Medium	Low	Low	Low	Low	Low	Low	Low	Low	Benign
857373	Medium	Low	Medium	Low	Medium	Low	Low	Low	Low	Low	VeryLow	Low	Low	Low	Low	Low	Low	Low	Low	Low	Low	Medium	Low	Low	Low	Low	Low	Medium	Low	Low	Benign
857374	Low	Medium	Low	Low	Medium	Low	Low	Low	Medium	Low	VeryLow	Low	Low	Low	Low	Low	Low	Low	Low	Low	Low	Low	Low	Low	Medium	Low	Low	Low	Low	Low	Benign
857392	Medium	Medium	Medium	Medium	Medium	Medium	Medium	Medium	Medium	Medium	Low	Medium	Low	Low	Low	Low	Low	Low	Medium	Low	Medium	Medium	Medium	Medium	Medium	Low	Low	Medium	Medium	Low	Malignant
857438	Medium	Medium	Medium	Low	Medium	Low	Low	Low	Medium	Low	VeryLow	Low	Low	Low	Low	Low	Low	Low	Low	Low	Low	Medium	Medium	Low	Medium	Low	Low	Medium	Low	Low	Malignant
85759902	Low	Medium	Low	Low	Medium	Low	Low	Low	Medium	Low	VeryLow	Low	Low	Low	Low	Low	Low	Low	Medium	Low	Low	Medium	Low	Low	Medium	Low	Low	Low	Medium	Low	Benign
857637	Medium	Medium	Medium	Medium	Medium	Medium	Medium	Medium	Medium	Low	Low	Low	Low	Low	Low	Low	Low	Medium	Low	Low	High	Medium	Medium	Medium	Medium	Medium	Medium	Medium	Medium	Low	Malignant
857793	Medium	Medium	Medium	Low	Medium	Medium	Medium	Medium	Medium	Medium	VeryLow	Low	Low	Low	Low	Low	Low	Low	Low	Low	Low	Medium	Medium	Low	Medium	Medium	Medium	Medium	Medium	Medium	Malignant
857810	Medium	Medium	Medium	Low	Medium	Low	Low	Low	Medium	Low	VeryLow	Low	Low	Low	Low	Low	Low	Low	Low	Low	Low	Medium	Low	Low	Low	Low	Low	Low	Low	Low	Benign
858477	Low	Low	Low	Low	Medium	Low	Low	Low	Medium	Medium	VeryLow	Low	Low	Low	Medium	Low	Low	Low	Low	Low	VeryLow	Low	Low	Low	Medium	Low	Low	Low	Medium	Low	Benign
858970	Low	Low	Low	Low	Medium	Low	Low	Low	High	Medium	Low	Low	Low	Low	Low	Low	Low	Low	Medium	Low	VeryLow	Low	Low	Low	Medium	Low	Low	Low	Medium	Low	Benign
858981	Low	Medium	Low	Low	Medium	Low	Low	Low	Medium	Medium	VeryLow	Medium	Low	Low	Medium	Low	Low	Low	Medium	Low	VeryLow	Medium	Low	Low	Medium	Low	Low	Low	Medium	Low	Benign
858986	Medium	Medium	Medium	Low	Medium	Medium	Medium	Medium	Medium	Medium	Low	Low	Low	Low	Medium	Medium	Low	Medium	Low	Low	Low	Medium	Medium	Low	Medium	Medium	Medium	Medium	Medium	Medium	Malignant
859196	Low	Low	Low	Low	Medium	Low	Low	Low	Medium	Medium	VeryLow	Medium	Low	Low	Low	Medium	Low	Medium	Medium	Low	VeryLow	Low	Low	Low	Low	Low	Low	Low	Medium	Low	Benign
85922302	Medium	Medium	Medium	Low	Medium	Medium	Medium	Medium	Medium	Medium	VeryLow	Low	Low	Low	Low	Low	Low	Low	Low	Low	Low	Medium	Medium	Low	High	Medium	Medium	Medium	Medium	Medium	Malignant
859283	Medium	Medium	Medium	Low	Medium	Medium	Medium	Medium	Medium	Medium	VeryLow	Low	Low	Low	Low	Low	Low	Low	Low	Low	Low	Medium	Medium	Low	Medium	Medium	Low	Medium	Medium	Low	Malignant
859464	Low	Medium	Low	Low	Medium	Low	Low	Low	Medium	Medium	VeryLow	Medium	Low	Low	Medium	Low	Low	Low	Low	Low	VeryLow	Medium	Low	Low	Medium	Low	Low	Low	Medium	Low	Benign
859465	Low	Medium	Low	Low	Medium	Low	Low	Low	Low	Low	VeryLow	Low	Low	Low	Medium	Low	Low	Low	Low	Low	Low	Medium	Low	Low	Medium	Low	Low	Low	Low	Low	Benign
859471	Low	Medium	Low	Low	Medium	Medium	Medium	Low	Medium	Medium	VeryLow	Low	Low	Low	Medium	Medium	High	Medium	Medium	Low	VeryLow	Medium	Low	Low	Medium	Medium	High	Medium	Medium	Medium	Benign
859487	Medium	Low	Medium	Low	Medium	Low	Low	Low	Medium	Low	VeryLow	Low	Low	Low	Low	Low	Low	Low	Low	Low	Low	Low	Low	Low	Medium	Low	Low	Low	Low	Low	Benign
859575	Medium	Medium	Medium	Medium	Medium	Medium	Medium	Medium	Medium	Low	Low	Low	Low	Low	Low	Low	Low	Medium	Low	Low	Medium	Medium	Medium	Medium	Medium	Low	Low	Medium	Low	Low	Malignant
859711	Low	Low	Low	Low	Medium	Medium	Low	Low	Medium	High	Low	Low	Low	Low	Medium	Medium	Low	Medium	Low	Medium	VeryLow	Low	Low	Low	Medium	Low	Low	Low	Low	Medium	Benign
859717	Medium	Medium	Medium	Medium	Medium	Medium	Medium	Medium	Medium	Medium	Low	Low	Low	Low	Low	Medium	Low	Low	Low	Low	Medium	Medium	Medium	Medium	Medium	Medium	Medium	Medium	Medium	Medium	Malignant
859983	Medium	Low	Medium	Low	Medium	Medium	Low	Medium	Medium	Medium	VeryLow	Low	Low	Low	Low	Low	Low	Low	Low	Low	Low	Low	Medium	Low	Medium	Medium	Low	Medium	Low	Medium	Malignant
8610175	Medium	Low	Low	Low	Medium	Low	Low	Low	Medium	Low	VeryLow	Low	Low	Low	Low	Low	Low	Low	Low	Low	Low	Medium	Low	Low	Medium	Low	Low	Medium	Low	Low	Benign
8610404	Medium	Medium	Medium	Medium	Medium	Low	Low	Medium	Medium	Low	Low	Low	Low	Low	Medium	Low	Low	Medium	Low	Low	Medium	Medium	Medium	Medium	Medium	Low	Low	Medium	Low	Low	Malignant
8610629	Medium	Low	Medium	Low	Medium	Medium	Low	Medium	Medium	Medium	VeryLow	Low	Low	Low	Medium	Low	Low	Low	Medium	Low	Low	Low	Low	Low	Medium	Low	Low	Medium	Low	Low	Benign
8610637	Medium	Low	Medium	Medium	Medium	Medium	Medium	Medium	Medium	Medium	Low	Low	Medium	Low	Low	Medium	Low	Medium	Medium	Low	Medium	Low	Medium	Medium	Medium	Medium	Medium	Medium	Medium	Medium	Malignant
8610862	Medium	Medium	Medium	Medium	Medium	High	High	High	High	Medium	Low	Medium	Medium	Low	Medium	Medium	Medium	Medium	High	Low	Medium	Medium	Medium	Medium	Medium	Medium	Medium	High	High	Medium	Malignant
8610908	Medium	Medium	Medium	Low	Medium	Low	Low	Low	Medium	Low	VeryLow	Low	Low	Low	Low	Low	Low	Low	Low	Low	Low	Medium	Low	Low	Medium	Low	Low	Medium	Low	Low	Benign
861103	Low	Medium	Low	Low	Medium	Low	Low	Low	Medium	Medium	VeryLow	Medium	Low	Low	Medium	Low	Low	Low	Low	Low	Low	Medium	Low	Low	Medium	Low	Low	Low	Low	Low	Benign
8611161	Medium	Low	Medium	Low	Medium	Medium	Medium	Medium	Medium	Medium	VeryLow	Low	Low	Low	Low	Medium	Low	Medium	Low	Low	Low	Medium	Low	Low	Medium	Medium	Medium	Medium	Medium	Medium	Benign
8611555	High	Medium	High	Medium	Medium	High	High	High	Medium	Medium	Low	Low	Medium	Low	Low	Medium	Low	Medium	Low	Low	High	Medium	High	Medium	Medium	Medium	Medium	High	Low	Medium	Malignant
8611792	Medium	Medium	Medium	Medium	Medium	Medium	Medium	Medium	Medium	Medium	Low	Medium	Low	Low	Low	Medium	Low	Medium	Medium	Low	Medium	Medium	Medium	Medium	Medium	Low	Low	Medium	Low	Low	Malignant
8612080	Low	Low	Low	Low	Medium	Low	Low	Low	Medium	Low	VeryLow	Low	Low	Low	Low	Low	Low	Low	Low	Low	Low	Medium	Low	Low	Medium	Low	Low	Medium	Medium	Low	Benign
8612399	Medium	Medium	Medium	Medium	Medium	Medium	Medium	Medium	Medium	Low	Low	Low	Low	Low	Low	Low	Low	Medium	Low	Low	Medium	Medium	Medium	Medium	Medium	Low	Medium	Medium	Medium	Low	Malignant
86135501	Medium	Medium	Medium	Low	Medium	Low	Medium	Low	Medium	Low	VeryLow	Medium	Low	Low	Medium	Low	Low	Medium	Low	Low	Low	Medium	Medium	Low	Medium	Low	Medium	Medium	Medium	Low	Malignant
86135502	Medium	Medium	Medium	Medium	Medium	Medium	Medium	Medium	Medium	Low	Low	Low	Low	Low	Low	Low	Low	Low	Low	Low	Medium	Medium	Medium	Medium	Medium	Medium	Medium	Medium	Medium	Low	Malignant
861597	Medium	Medium	Low	Low	Medium	Low	Low	Low	Medium	Medium	VeryLow	Medium	Low	Low	Low	Low	Low	Low	Low	Low	Low	Medium	Low	Low	Medium	Low	Low	Medium	Medium	Low	Benign
861598	Medium	Low	Medium	Low	Medium	Medium	Low	Medium	Medium	Medium	Low	Low	Low	Low	Low	Medium	Low	Medium	Low	Low	Low	Low	Medium	Low	Medium	Medium	Low	Medium	Medium	Low	Benign
861648	Medium	Medium	Medium	Low	Medium	Low	Low	Low	Medium	Low	VeryLow	Low	Low	Low	Low	Low	Low	Low	Low	Low	Low	Medium	Medium	Low	Medium	Low	Low	Low	Low	Low	Benign
861799	Medium	Medium	Medium	Low	Medium	Medium	Medium	Medium	Medium	Low	VeryLow	Low	Low	Low	Medium	Low	Low	Medium	Low	Low	Low	Medium	Medium	Low	Medium	Low	Low	Medium	Low	Low	Malignant
861853	Medium	Low	Medium	Low	Medium	Low	Low	Low	Low	Low	VeryLow	Low	Low	Low	Low	Low	Low	Low	Low	Low	Low	Medium	Medium	Low	Low	Low	Low	Medium	Low	Low	Benign
862009	Medium	Medium	Medium	Low	Medium	Low	Low	Low	Medium	Low	VeryLow	Low	Low	Low	Low	Low	Low	Low	Low	Low	Low	Medium	Low	Low	Medium	Low	Low	Medium	Low	Low	Benign
862028	Medium	Medium	Medium	Low	Medium	Medium	Medium	Medium	Medium	Medium	Low	Low	Low	Low	Medium	Medium	Low	Medium	Low	Low	Low	Medium	Medium	Low	Medium	Medium	Medium	Medium	Medium	Low	Malignant
86208	Medium	Medium	Medium	Medium	Medium	Medium	Medium	Medium	Medium	Low	Low	Medium	Low	Low	Low	Low	Low	Low	Medium	Low	Medium	Medium	Medium	Medium	Medium	Medium	Medium	Medium	Medium	Low	Malignant
86211	Low	Medium	Low	Low	Medium	Low	Low	Low	Medium	Medium	VeryLow	Medium	Low	Low	Low	Low	Low	Medium	Low	Low	Low	Low	Low	Low	Medium	Low	Low	Low	Low	Low	Benign
862261	Low	Medium	Low	Low	Medium	Low	Low	Low	Low	Medium	VeryLow	Medium	Low	Low	Medium	Low	Low	Low	Low	Low	VeryLow	Medium	Low	Low	Medium	Low	Low	Low	Low	Low	Benign
862485	Low	Low	Low	Low	Medium	Low	Low	Low	Medium	Medium	VeryLow	Low	Low	Low	Low	Low	Low	Low	Low	Low	Low	Low	Low	Low	Medium	Low	Low	Medium	Low	Low	Benign
862548	Medium	Medium	Medium	Low	Medium	Medium	Low	Medium	Medium	Medium	VeryLow	Medium	Low	Low	Low	Low	Low	Medium	Low	Low	Low	Medium	Medium	Low	Medium	Medium	Medium	Medium	Low	Medium	Malignant
862717	Medium	Medium	Medium	Low	Medium	Low	Low	Low	Medium	Low	VeryLow	Low	Low	Low	Low	Low	Low	Low	Low	Low	Low	Medium	Medium	Low	Medium	Low	Medium	Medium	Low	Low	Malignant
862722	Low	Low	Low	Low	Medium	Low	Low	Low	Medium	Medium	VeryLow	Medium	Low	Low	Medium	Low	Low	Low	Medium	Low	VeryLow	Low	Low	Low	Medium	Low	Low	Low	Medium	Medium	Benign
862965	Low	Medium	Low	Low	Medium	Low	Low	Low	Medium	Low	VeryLow	Medium	Low	Low	Low	Low	Low	Low	Low	Low	Low	Medium	Low	Low	Medium	Low	Low	Medium	Low	Low	Benign
862980	Low	Medium	Low	Low	Medium	Low	Low	Low	Medium	Medium	VeryLow	Low	Low	Low	Low	Low	Low	Low	Low	Low	VeryLow	Medium	Low	Low	Medium	Low	Low	Medium	Low	Low	Benign
862989	Low	Medium	Low	Low	Medium	Low	Low	Low	Medium	Medium	VeryLow	Medium	Low	Low	Low	Low	Low	Low	Medium	Low	Low	Medium	Low	Low	Medium	Low	Low	Low	Low	Low	Benign
863030	Medium	Low	Medium	Low	High	Medium	Medium	Medium	Medium	Medium	VeryLow	Low	Low	Low	Low	Low	Low	Medium	Low	Low	Low	Medium	Medium	Low	High	Medium	Medium	Medium	Medium	Medium	Malignant
863031	Low	Medium	Low	Low	Medium	Medium	Low	Low	Medium	Medium	VeryLow	Medium	Low	Low	Low	Low	Low	Medium	Low	Low	Low	Medium	Low	Low	Medium	Low	Low	Medium	Low	Low	Benign
863270	Medium	Medium	Low	Low	Medium	Low	Low	Low	Medium	Low	VeryLow	Low	Low	Low	Low	Low	Low	Low	Low	Low	Low	Medium	Low	Low	Medium	Low	Low	Medium	Medium	Low	Benign
86355	Medium	Medium	High	Medium	Medium	High	High	High	High	Medium	Medium	Medium	Medium	Medium	Low	Medium	Medium	Medium	Medium	Low	High	Medium	High	Medium	Medium	Medium	High	High	Medium	Medium	Malignant
864018	Low	Medium	Low	Low	Medium	Low	Low	Low	Low	Medium	VeryLow	Low	Low	Low	Medium	Low	Low	Low	Low	Low	Low	Medium	Low	Low	Medium	Low	Low	Medium	Low	Low	Benign
864033	Low	Low	Low	Low	Medium	Low	Low	Low	Medium	Medium	VeryLow	Low	Low	Low	Medium	Low	Low	Low	Medium	Low	VeryLow	Medium	Low	Low	Medium	Low	Low	Low	Low	Low	Benign
86408	Medium	Medium	Medium	Low	Medium	Medium	Low	Medium	Medium	Medium	VeryLow	Medium	Low	Low	Medium	Medium	Low	Medium	Low	Low	Low	Medium	Low	Low	Medium	Low	Low	Medium	Low	Low	Benign
86409	Medium	Medium	Medium	Low	Medium	Medium	Medium	Medium	Medium	Medium	VeryLow	Low	Low	Low	Low	Medium	Medium	Medium	Medium	Medium	Low	Medium	Medium	Low	Low	Medium	Medium	Medium	Low	Medium	Benign
864292	Low	Medium	Low	Low	Medium	Medium	Low	Low	Medium	Medium	VeryLow	Medium	Low	Low	Medium	Medium	Low	Medium	Low	Low	VeryLow	Medium	Low	Low	Medium	Low	Low	Low	Low	Low	Benign
864496	Low	Low	Low	Low	Medium	Low	Low	Low	Medium	Medium	VeryLow	Low	Low	Low	Low	Low	Low	Low	Low	Low	VeryLow	Low	Low	Low	Medium	Low	Low	Medium	Medium	Medium	Benign
864685	Low	Medium	Low	Low	Medium	Low	Low	Low	Medium	Medium	VeryLow	Low	Low	Low	Low	Low	Low	Low	Low	Low	Low	Medium	Low	Low	Medium	Low	Low	Low	Low	Low	Benign
864726	Low	Low	Low	Low	Medium	Medium	Low	Low	Low	Medium	VeryLow	Low	Low	Low	Medium	Medium	Low	Medium	Low	Low	VeryLow	Low	Low	Low	Medium	Low	Low	Low	Low	Low	Benign
864729	Medium	Low	Medium	Low	Medium	Medium	Medium	Medium	Medium	Medium	VeryLow	Low	Low	Low	Low	Low	Low	Low	Low	Low	Medium	Medium	Medium	Low	High	Medium	Medium	Medium	Medium	Medium	Malignant
864877	Medium	Medium	Medium	Medium	Medium	Medium	Medium	Medium	Medium	Medium	Low	Low	Low	Low	Low	Medium	Low	Medium	Low	Low	Medium	Medium	Medium	Medium	High	Medium	Medium	Medium	Medium	Medium	Malignant
865128	Medium	Medium	Medium	Medium	Medium	Low	Low	Medium	Medium	Low	Low	Low	Low	Low	Low	Low	Low	Low	Medium	Low	Medium	Medium	Medium	Medium	Low	Low	Low	Medium	Medium	Low	Malignant
865137	Low	Low	Low	Low	Medium	Low	Low	Low	Medium	Low	VeryLow	Low	Low	Low	Low	Low	Low	Low	Low	Low	Low	Low	Low	Low	Medium	Low	Low	Medium	Medium	Low	Benign
86517	Medium	Medium	Medium	Medium	Medium	Medium	Medium	Medium	Medium	Medium	Low	Medium	Low	Low	Low	Low	Low	Medium	Low	Low	Medium	Medium	Medium	Medium	Medium	Low	Medium	Medium	Medium	Low	Malignant
865423	High	Medium	High	Medium	High	High	High	High	High	Medium	Medium	Medium	Medium	Medium	Medium	Medium	Medium	Medium	Medium	Low	High	Medium	Medium	Medium	Medium	Medium	Medium	High	Medium	Low	Malignant
865432	Medium	Low	Medium	Low	Medium	Medium	Low	Medium	Medium	Medium	VeryLow	Low	Low	Low	Low	Low	Low	Low	Low	Low	Low	Low	Medium	Low	Medium	Low	Low	Medium	Medium	Low	Benign
865468	Medium	Low	Medium	Low	Low	Low	Low	Low	Low	Low	VeryLow	Low	Low	Low	Low	Low	Low	Low	Low	Low	Low	Medium	Low	Low	Low	Low	Medium	Medium	Low	Low	Benign
86561	Medium	Medium	Medium	Low	Medium	Low	Low	Low	Medium	Low	VeryLow	Low	Low	Low	Low	Low	Low	Low	Low	Low	Low	Medium	Low	Low	Medium	Low	Low	Low	Low	Low	Benign
866083	Medium	Medium	Medium	Low	Medium	Low	Low	Low	Medium	Low	VeryLow	Low	Low	Low	Low	Low	Low	Low	Low	Low	Low	Medium	Medium	Low	Medium	Medium	Medium	Medium	Medium	Low	Malignant
866203	Medium	Medium	Medium	Medium	Medium	Low	Low	Medium	Medium	Low	Low	Low	Low	Low	Low	Low	Low	Medium	Low	Low	Medium	Medium	Medium	Medium	Low	Low	Medium	Medium	Medium	Low	Malignant
866458	Medium	Low	Medium	Low	Medium	Medium	Medium	Medium	Medium	Medium	VeryLow	Low	Low	Low	Low	Medium	Low	Medium	Low	Low	Low	Low	Medium	Low	Medium	Medium	Low	Medium	Low	Low	Benign
866674	Medium	Medium	Medium	Medium	Medium	Medium	Medium	Medium	Medium	Low	Low	Low	Low	Low	Low	Low	Low	Low	Low	Low	Medium	Medium	Medium	Medium	Medium	Medium	Medium	Medium	Medium	Low	Malignant
866714	Low	Low	Low	Low	Medium	Low	Low	Low	Medium	Medium	VeryLow	Low	Low	Low	Low	Low	Low	Low	Medium	Low	Low	Low	Low	Low	Medium	Low	Low	Medium	Medium	Low	Benign
8670	Medium	Medium	Medium	Medium	Medium	Medium	Medium	Medium	Medium	Low	Low	Low	Low	Low	Low	Low	Low	Low	Low	Low	Medium	Medium	Medium	Low	Medium	Low	Medium	Medium	Medium	Low	Malignant
86730502	Medium	Medium	Medium	Medium	Medium	Medium	Low	Medium	Medium	Low	VeryLow	Low	Low	Low	Low	Low	Low	Low	Low	Low	Medium	Medium	Medium	Low	Medium	Medium	Low	Medium	Medium	Low	Malignant
867387	Medium	Low	Medium	Medium	Medium	Low	Low	Medium	Medium	Low	VeryLow	Low	Low	Low	Low	Low	Low	Low	Low	Low	Low	Low	Medium	Low	Medium	Low	Low	Medium	Low	Low	Benign
867739	Medium	Medium	Medium	Medium	Medium	Low	Medium	Medium	Medium	Low	Low	Low	Low	Low	Low	Low	Low	Low	Low	Low	Medium	Medium	Medium	Medium	Medium	Low	Medium	Medium	Medium	Low	Malignant
868202	Medium	Medium	Medium	Low	Medium	Low	Low	Low	Medium	Low	VeryLow	Low	Low	Low	Low	Low	Low	Low	Low	Low	Low	Medium	Low	Low	Medium	Low	Low	Medium	Low	Low	Malignant
868223	Low	Low	Low	Low	Medium	Low	Low	Low	Low	Low	VeryLow	Medium	Low	Low	Low	Low	Low	Low	Low	Low	Low	Medium	Low	Low	Medium	Low	Low	Low	Low	Low	Benign
868682	Low	Low	Low	Low	Medium	Low	Low	Low	Medium	Low	VeryLow	Low	Low	Low	Low	Low	Low	Low	Low	Low	Low	Medium	Low	Low	Medium	Low	Low	Medium	Low	Low	Benign
868826	Medium	Medium	Medium	Low	Medium	Medium	Medium	Medium	Medium	Medium	Medium	Low	Medium	Low	Medium	Low	Low	Medium	Medium	Low	Medium	Medium	Medium	Low	Medium	Low	Medium	Medium	Medium	Low	Malignant
868871	Low	Low	Low	Low	Medium	Medium	Low	Low	Medium	Low	VeryLow	Low	Low	Low	Medium	Low	Low	Medium	Low	Low	Low	Low	Low	Low	Medium	Low	Low	Medium	Low	Low	Benign
868999	Low	Low	Low	Low	Medium	Low	Low	Low	Medium	Medium	VeryLow	Low	Low	Low	Low	Low	Low	Low	Low	Low	VeryLow	Low	Low	Low	Medium	Low	Low	Low	Medium	Low	Benign
869104	Medium	Medium	Medium	Medium	Medium	Medium	Low	Medium	Medium	Medium	Low	Low	Low	Low	Low	Low	Low	Low	Low	Low	Medium	Medium	Medium	Medium	Medium	Low	Low	Medium	Low	Low	Malignant
869218	Low	Medium	Low	Low	Medium	Low	Low	Low	Medium	Medium	VeryLow	Medium	Low	Low	Low	Low	Low	Low	Low	Low	Low	Medium	Low	Low	Medium	Low	Low	Low	Low	Low	Benign
869224	Medium	Low	Medium	Low	Medium	Low	Low	Low	Medium	Medium	VeryLow	Low	Low	Low	Low	Low	Low	Low	Low	Low	Low	Medium	Low	Low	Medium	Low	Low	Medium	Medium	Low	Benign
869254	Low	Low	Low	Low	Medium	Low	Low	Low	Low	Low	VeryLow	Low	Low	Low	Low	Low	Low	Low	Low	Low	Low	Low	Low	Low	Low	Low	Low	Low	Low	Low	Benign
869476	Low	Low	Low	Low	Medium	Medium	Low	Low	Medium	Medium	VeryLow	Low	Low	Low	Medium	Medium	Low	Low	Medium	Low	Low	Low	Low	Low	Medium	Low	Low	Low	Low	Medium	Benign
869691	Low	Low	Low	Low	Medium	Medium	Medium	Medium	High	Medium	VeryLow	Low	Low	Low	Low	Medium	Low	Medium	Medium	Low	Low	Medium	Low	Low	Medium	Medium	Medium	Medium	High	Medium	Malignant
86973701	Medium	Medium	Medium	Low	Medium	Medium	Low	Low	Medium	Medium	VeryLow	Medium	Low	Low	Low	Medium	Low	Medium	Medium	Low	Low	Medium	Medium	Low	Low	Low	Low	Medium	Medium	Low	Benign
86973702	Medium	Low	Medium	Low	Medium	Medium	Low	Medium	Medium	Low	VeryLow	Low	Low	Low	Low	Low	Low	Medium	Low	Low	Low	Low	Medium	Low	Medium	Low	Low	Medium	Low	Low	Benign
869931	Medium	Medium	Medium	Low	Medium	Low	Low	Low	Low	Low	VeryLow	Low	Low	Low	Low	Low	Low	Low	Low	Low	Low	Medium	Low	Low	Low	Low	Low	Low	Low	Low	Benign
871001501	Medium	Medium	Medium	Low	Medium	Low	Low	Low	Medium	Low	VeryLow	Low	Low	Low	Low	Low	Low	Low	Medium	Low	Low	Medium	Low	Low	Medium	Low	Low	Low	Medium	Low	Benign
871001502	Low	Medium	Low	Low	Medium	Medium	Medium	Low	Medium	Medium	VeryLow	Medium	Low	Low	Medium	Medium	Low	Low	Low	Low	VeryLow	Medium	Low	Low	Medium	Medium	Medium	Medium	Medium	Medium	Benign
8710441	Low	Low	Low	Low	Medium	Medium	High	Medium	High	High	Low	Medium	Low	Low	Medium	Medium	High	High	Medium	High	VeryLow	Low	Low	Low	Medium	Low	Medium	Medium	Medium	Medium	Benign
87106	Low	Low	Low	Low	Medium	Low	Low	Low	Medium	Low	VeryLow	Low	Low	Low	Low	Low	Low	Low	Low	Low	Low	Low	Low	Low	Medium	Low	Low	Low	Medium	Low	Benign
8711002	Medium	Low	Medium	Low	Medium	Low	Low	Low	Medium	Medium	VeryLow	Low	Low	Low	Low	Low	Low	Low	Medium	Low	Low	Low	Low	Low	Medium	Low	Low	Medium	Medium	Low	Benign
8711003	Low	Medium	Low	Low	Medium	Low	Low	Low	Medium	Medium	VeryLow	Low	Low	Low	Low	Low	Low	Low	Low	Low	Low	Medium	Low	Low	Medium	Low	Low	Medium	Medium	Low	Benign
8711202	Medium	Medium	Medium	Medium	Medium	Medium	Medium	Medium	Medium	Low	Low	Low	Low	Low	Low	Medium	Low	Medium	Low	Low	Medium	Medium	Medium	Medium	Medium	Medium	Medium	Medium	Low	Low	Malignant
8711216	Medium	Medium	Medium	Medium	Medium	Low	Low	Low	Medium	Low	Low	Medium	Low	Low	Low	Low	Low	Low	Low	Low	Low	Medium	Medium	Low	Low	Low	Low	Medium	Low	Low	Benign
871122	Low	Low	Low	Low	Medium	Low	Low	Low	Medium	Low	VeryLow	Low	Low	Low	Low	Low	Low	Low	Low	Low	Low	Low	Low	Low	Medium	Low	Low	Low	Low	Low	Benign
871149	Low	Low	Low	Low	Medium	Low	Low	Low	Low	Low	VeryLow	Low	Low	Low	Low	Low	Low	Low	Low	Low	Low	Low	Low	Low	Medium	Low	Low	Low	Low	Low	Benign
8711561	Low	Medium	Low	Low	Medium	Medium	Low	Low	Medium	Medium	Low	Medium	Low	Low	Medium	Low	Low	Low	Medium	Low	Low	Medium	Low	Low	Medium	Low	Low	Medium	Medium	Low	Benign
8711803	Medium	Low	Medium	Medium	Medium	Medium	Medium	Medium	Medium	Low	Low	Low	Medium	Low	Medium	Low	Low	Medium	Medium	Low	Medium	Low	Medium	Medium	Medium	Low	Low	Medium	Low	Low	Malignant
871201	Medium	Medium	Medium	Medium	Medium	Medium	Medium	Medium	Medium	Low	Low	Low	Low	Low	Low	Low	Low	Low	Low	Low	High	Medium	Medium	Medium	Medium	Medium	Medium	High	Medium	Low	Malignant
8712064	Medium	Medium	Low	Low	Medium	Medium	Low	Low	Low	Medium	VeryLow	Medium	Low	Low	Medium	Low	Low	Low	Low	Low	Low	Medium	Low	Low	Medium	Low	Low	Medium	Low	Low	Benign
8712289	High	Medium	Medium	Medium	Medium	Medium	Medium	Medium	Medium	Low	Low	Low	Low	Low	Low	Low	Low	Medium	Low	Low	High	Medium	Medium	Medium	Medium	Medium	Medium	High	Medium	Low	Malignant
8712291	Medium	Medium	Medium	Low	Medium	Low	Low	Low	Low	Low	VeryLow	Low	Low	Low	Low	Low	Low	Low	Low	Low	Low	Medium	Medium	Low	Low	Low	Low	Low	Low	Low	Benign
87127	Low	Low	Low	Low	Medium	Low	Low	Low	Low	Medium	VeryLow	Low	Low	Low	Low	Low	Low	Low	Low	Low	Low	Low	Low	Low	Medium	Low	Low	Low	Low	Low	Benign
8712729	Medium	Medium	Medium	Medium	Medium	Low	Low	Medium	Medium	Low	Low	Low	Low	Low	Low	Low	Low	Medium	Low	Low	Medium	Medium	Medium	Medium	Medium	Low	Low	Medium	Low	Low	Malignant
8712766	Medium	Medium	Medium	Medium	Medium	Medium	Medium	Medium	Low	Medium	Low	Low	Medium	Low	Low	Medium	Low	Medium	Low	Low	Medium	Medium	Medium	Medium	Medium	Medium	Medium	Medium	Low	Low	Malignant
8712853	Medium	Low	Medium	Low	Medium	Low	Low	Low	Medium	Low	VeryLow	Low	Low	Low	Low	Low	Low	Low	Low	Low	Low	Medium	Medium	Low	Medium	Low	Low	Medium	Low	Low	Benign
87139402	Medium	Low	Low	Low	Medium	Low	Low	Low	Medium	Low	VeryLow	Low	Low	Low	Low	Low	Low	Low	Low	Low	Low	Low	Low	Low	Medium	Low	Low	Medium	Low	Low	Benign
87163	Medium	Medium	Medium	Low	Medium	Low	Low	Low	Medium	Low	Low	Low	Low	Low	Low	Low	Low	Low	Low	Low	Low	Medium	Medium	Low	Medium	Low	Low	Medium	Medium	Low	Malignant
87164	Medium	Low	Medium	Medium	Medium	Medium	Medium	Medium	Medium	Medium	VeryLow	Low	Low	Low	Low	Low	Low	Medium	Low	Low	Medium	Low	Medium	Low	Medium	Medium	Medium	Medium	Medium	Medium	Malignant
871641	Low	Low	Low	Low	Medium	Low	Low	Low	Medium	Medium	VeryLow	Medium	Low	Low	Medium	Low	Low	Medium	Medium	Low	VeryLow	Low	Low	Low	Medium	Low	Low	Low	Low	Low	Benign
871642	Low	Low	Low	Low	Medium	Low	Low	Low	Medium	Low	VeryLow	Medium	Low	Low	Low	Low	Low	Low	Medium	Low	Low	Low	Low	Low	Low	Low	Low	Low	Low	Low	Benign
872113	Low	Low	Low	Low	Medium	Low	Low	Low	Medium	Medium	VeryLow	Low	Low	Low	Medium	Low	Low	Low	Medium	Low	VeryLow	Low	Low	Low	Medium	Low	Low	Low	Low	Low	Benign
872608	Low	Medium	Low	Low	Medium	Medium	Medium	Low	Medium	Medium	VeryLow	Medium	Low	Low	Medium	Medium	Medium	Medium	Medium	Medium	VeryLow	Medium	Low	Low	Medium	Medium	Medium	Medium	Low	Medium	Benign
87281702	Medium	Medium	Medium	Medium	Medium	Medium	Medium	Medium	Medium	Medium	VeryLow	Low	Low	Low	Low	Medium	Low	Medium	Low	Low	Low	Medium	Medium	Low	Medium	Medium	Medium	Medium	Medium	Medium	Malignant
873357	Medium	Medium	Medium	Low	Low	Low	Low	Low	Low	Low	VeryLow	Low	Low	Low	Low	Low	Low	Low	Low	Low	Low	Medium	Low	Low	Low	Low	Low	Low	Low	Low	Benign
873586	Medium	Low	Medium	Low	Medium	Low	Low	Low	Low	Low	VeryLow	Low	Low	Low	Low	Low	Low	Low	Low	Low	Low	Low	Low	Low	Medium	Low	Low	Low	Low	Low	Benign
873592	High	Medium	High	High	Medium	Medium	Medium	High	Medium	Low	Low	Low	Low	Low	Low	Low	Low	Low	Low	Low	VeryHigh	Medium	High	Medium	Medium	Medium	Medium	High	Medium	Low	Malignant
873593	Medium	Medium	Medium	Medium	Medium	High	Medium	Medium	Medium	Medium	Low	Low	Low	Low	Low	Medium	Low	Medium	Low	Low	High	Medium	Medium	Medium	Medium	Medium	Medium	High	Medium	Medium	Malignant
873701	Medium	Medium	Medium	Medium	Medium	Low	Low	Medium	Medium	Low	VeryLow	Low	Low	Low	Low	Low	Low	Low	Low	Low	Medium	Medium	Medium	Medium	Medium	Medium	Low	Medium	Medium	Low	Malignant
873843	Low	Low	Low	Low	Medium	Low	Low	Low	Low	Medium	VeryLow	Low	Low	Low	Low	Medium	Low	Medium	Low	Low	Low	Low	Low	Low	Medium	Low	Low	Low	Low	Low	Benign
873885	Medium	Medium	Medium	Low	Medium	Medium	Low	Low	Medium	Medium	VeryLow	Low	Low	Low	Low	Low	Low	Low	Low	Low	Low	Medium	Medium	Low	Medium	Medium	Medium	Medium	Medium	Medium	Malignant
874158	Low	Low	Low	Low	Medium	Low	Low	Low	Medium	Low	VeryLow	Low	Low	Low	Medium	Low	Low	Low	Low	Low	Low	Low	Low	Low	Medium	Low	Low	Low	Medium	Low	Benign
874217	Medium	Medium	Medium	Medium	Medium	Low	Low	Medium	Medium	Low	VeryLow	Low	Low	Low	Low	Low	Low	Low	Low	Low	Medium	Medium	Medium	Medium	Medium	Low	Medium	Medium	Medium	Low	Malignant
874373	Low	Medium	Low	Low	Medium	Low	Low	Low	Low	Low	VeryLow	Low	Low	Low	Low	Low	Low	Low	Low	Low	Low	Low	Low	Low	Medium	Low	Low	Medium	Low	Low	Benign
874662	Low	Medium	Low	Low	Medium	Low	Low	Low	Medium	Low	VeryLow	Medium	Low	Low	Low	Low	Low	Low	Medium	Low	Low	Medium	Low	Low	Medium	Low	Low	Low	Medium	Low	Benign
874839	Medium	Low	Low	Low	Medium	Low	Low	Low	Medium	Low	VeryLow	Low	Low	Low	Low	Low	Low	Low	Low	Low	Low	Low	Low	Low	Medium	Low	Low	Low	Low	Low	Benign
874858	Medium	Medium	Medium	Low	Medium	Medium	Medium	Medium	Medium	Medium	VeryLow	Medium	Low	Low	Low	High	Medium	Medium	Medium	Low	Low	Medium	Medium	Low	Medium	High	Medium	Medium	Medium	Medium	Malignant
875093	Medium	Medium	Medium	Low	Medium	Low	Low	Low	Medium	Medium	Low	Medium	Low	Low	Low	Low	Low	Medium	Medium	Low	Low	Medium	Low	Low	Low	Low	Low	Low	Low	Low	Benign
875099	Low	Medium	Low	Low	Low	Low	Low	Low	Medium	Medium	VeryLow	High	Low	Low	Low	Low	Low	Low	Medium	Low	VeryLow	Low	Low	Low	Low	Low	Low	Low	Low	Low	Benign
875263	Medium	Medium	Medium	Low	Medium	Medium	Medium	Low	Medium	Medium	VeryLow	Medium	Low	Low	Medium	Medium	Low	Medium	Low	Low	Low	Medium	Medium	Low	Medium	Medium	Medium	Medium	Medium	Medium	Malignant
87556202	Medium	Medium	Medium	Low	Medium	Medium	Medium	Medium	Medium	Medium	VeryLow	Low	Low	Low	Low	Medium	Low	Medium	Low	Low	Low	Medium	Medium	Low	Medium	Medium	Medium	Medium	Medium	Low	Malignant
875878	Medium	Low	Medium	Low	Medium	Low	Low	Low	Medium	Low	VeryLow	Low	Low	Low	Low	Low	Low	Low	Low	Low	Low	Medium	Low	Low	Medium	Low	Low	Medium	Medium	Low	Benign
875938	Medium	Medium	Medium	Low	Medium	Medium	Medium	Medium	Medium	Medium	Low	Medium	Low	Low	Medium	Low	Low	Medium	Medium	Low	Low	Medium	Medium	Low	Medium	Medium	Medium	Medium	Medium	Medium	Malignant
877159	Medium	Medium	Medium	Medium	Medium	Low	Medium	Medium	Medium	Low	Low	Low	Low	Low	Low	Medium	Low	Medium	Low	Low	Medium	Medium	Medium	Medium	Low	Low	Low	Medium	Low	Low	Malignant
877486	Medium	Medium	Medium	Medium	Medium	Medium	Medium	Medium	Medium	Low	VeryLow	Low	Low	Low	Low	Medium	Low	Low	Low	Low	Medium	Medium	Medium	Medium	Medium	Medium	Medium	Medium	Medium	Low	Malignant
877500	Medium	Medium	Medium	Low	Medium	Medium	Medium	Medium	Medium	Medium	VeryLow	Low	Low	Low	Low	Low	Low	Low	Low	Low	Low	Medium	Medium	Low	Medium	Medium	Medium	Medium	Medium	Medium	Malignant
877501	Low	Medium	Low	Low	Medium	Low	Low	Low	Medium	Low	VeryLow	Low	Low	Low	Low	Low	Low	Low	Low	Low	Low	Medium	Low	Low	Medium	Low	Low	Medium	Low	Low	Benign
877989	Medium	Medium	Medium	Medium	Medium	Medium	Low	Medium	Low	Low	VeryLow	Low	Low	Low	Low	Low	Low	Medium	Low	Low	Medium	Medium	Medium	Medium	Medium	Medium	Medium	Medium	Medium	Low	Malignant
878796	High	Medium	High	Medium	Medium	Medium	High	High	Medium	Medium	Low	Medium	Low	Low	Medium	Medium	Low	Medium	Low	Low	Medium	Medium	Medium	Medium	Medium	Medium	Medium	High	Medium	Low	Malignant
87880	Medium	Medium	Medium	Low	Medium	Medium	Medium	Medium	Medium	Medium	Low	Medium	Low	Low	Low	Low	Low	Low	Low	Low	Medium	High	Medium	Low	High	Medium	Medium	Medium	Medium	Medium	Malignant
87930	Medium	Medium	Medium	Low	Medium	Medium	Low	Low	Medium	Medium	VeryLow	Low	Low	Low	Low	Low	Low	Low	Low	Low	Low	Medium	Low	Low	Medium	Low	Low	Medium	Medium	Low	Benign
879523	Medium	Low	Medium	Low	Medium	Low	Low	Low	Medium	Low	VeryLow	Low	Low	Low	Low	Low	Low	Low	Low	Low	Low	Low	Medium	Low	Medium	Medium	Medium	Medium	Medium	Medium	Malignant
879804	Low	Medium	Low	Low	Medium	Low	Low	Low	Medium	Medium	VeryLow	Low	Low	Low	Medium	Low	Low	Low	Low	Low	VeryLow	Medium	Low	Low	Medium	Low	Low	Low	Medium	Low	Benign
879830	Medium	Medium	Medium	Medium	Medium	Low	Low	Medium	Medium	Low	Low	Low	Low	Low	Low	Low	Low	Low	Low	Low	Medium	Medium	Medium	Medium	Medium	Low	Low	Medium	Medium	Low	Malignant
8810158	Medium	Medium	Medium	Low	Medium	Medium	Low	Medium	Medium	Medium	VeryLow	Low	Low	Low	Low	Low	Low	Low	Low	Low	Low	Medium	Low	Low	Medium	Medium	Medium	Medium	Medium	Medium	Benign
8810436	Medium	Low	Medium	Low	Medium	Low	Low	Low	Low	Low	VeryLow	Low	Low	Low	Low	Low	Low	Low	Low	Low	Low	Low	Medium	Low	Medium	Low	Low	Medium	Low	Low	Benign
881046502	Medium	Medium	Medium	Medium	Medium	Medium	Medium	Medium	Medium	Low	Low	Low	Medium	Low	Low	Medium	Low	Medium	Medium	Low	Medium	Medium	Medium	Medium	Medium	Medium	Medium	Medium	Medium	Low	Malignant
8810528	Low	Medium	Low	Low	Medium	Low	Low	Low	Low	Low	VeryLow	Low	Low	Low	Low	Low	Low	Low	Low	Low	Low	Medium	Low	Low	Medium	Low	Low	Low	Low	Low	Benign
8810703	High	Medium	High	High	Medium	Medium	Medium	High	Medium	Low	VeryHigh	Low	High	High	Medium	Low	Low	Medium	Medium	Low	High	Low	Medium	Medium	Medium	Low	Medium	Medium	Low	Low	Malignant
881094802	Medium	Medium	Medium	Medium	Medium	Medium	Medium	Medium	Low	Low	Low	Medium	Low	Low	High	Medium	Medium	Medium	Low	Medium	Low	Medium	Medium	Low	Medium	Low	Low	Medium	Low	Low	Malignant
8810955	Medium	Medium	Medium	Low	Medium	Medium	Medium	Medium	Medium	Medium	VeryLow	Medium	Low	Low	Medium	Medium	Low	Medium	Medium	Low	Low	Medium	Medium	Low	Medium	Medium	Medium	Medium	Medium	Medium	Malignant
8810987	Medium	Low	Medium	Low	Medium	Medium	Low	Medium	Medium	Medium	VeryLow	Low	Low	Low	Low	Low	Low	Medium	Low	Low	Low	Medium	Medium	Low	Medium	Medium	Medium	Medium	Medium	Medium	Malignant
8811523	Low	Medium	Low	Low	Medium	Medium	Low	Low	Medium	Medium	VeryLow	Medium	Low	Low	Low	Medium	Low	Medium	Medium	Low	Low	Medium	Low	Low	Medium	Medium	Low	Medium	Medium	Low	Benign
8811779	Low	Medium	Low	Low	Medium	Low	Low	Low	Medium	Medium	VeryLow	Medium	Low	Low	Low	Low	Low	Low	Low	Low	Low	Medium	Low	Low	Low	Low	Low	Low	Medium	Low	Benign
8811842	Medium	Medium	Medium	Medium	Medium	Medium	Medium	Medium	Medium	Low	Low	Low	Medium	Low	Low	Low	Low	Medium	Low	Low	High	Medium	Medium	Medium	Medium	Medium	Medium	Medium	Medium	Low	Malignant
88119002	Medium	High	Medium	Medium	Medium	Medium	Medium	Medium	Low	Low	Low	Low	Low	Low	Low	Low	Low	Low	Low	Low	High	High	Medium	Medium	Medium	Medium	Medium	Medium	Low	Low	Malignant
8812816	Medium	Low	Medium	Low	Medium	Low	Low	Low	Low	Medium	VeryLow	Low	Low	Low	Low	Low	Low	Low	Low	Low	Low	Low	Low	Low	Medium	Low	Low	Medium	Low	Low	Benign
8812818	Medium	Low	Medium	Low	Medium	Medium	Low	Low	Medium	Medium	VeryLow	Low	Low	Low	Low	Low	Low	Low	Low	Low	Low	Low	Medium	Low	Medium	Low	Low	Medium	Medium	Low	Benign
8812844	Low	Medium	Low	Low	Medium	Low	Low	Low	Medium	Medium	VeryLow	Low	Low	Low	Low	Low	Low	Low	Medium	Low	VeryLow	Medium	Low	Low	Medium	Low	Low	Low	Medium	Low	Benign
8812877	Medium	Medium	Medium	Medium	Medium	Medium	Medium	Medium	Medium	Medium	VeryLow	Low	Low	Low	Low	Low	Low	Low	Low	Low	Medium	Medium	Medium	Low	Medium	Medium	Medium	Medium	Medium	Medium	Malignant
8813129	Medium	Low	Medium	Low	Medium	Low	Low	Low	Low	Low	VeryLow	Low	Low	Low	Low	Low	Low	Low	Low	Low	Low	Medium	Low	Low	Medium	Low	Low	Medium	Low	Low	Benign
88143502	Medium	Low	Medium	Low	Medium	Low	Low	Low	Medium	Low	Low	Low	Low	Low	Low	Low	Low	Low	Low	Low	Low	Low	Medium	Low	Medium	Low	Low	Medium	Medium	Low	Benign
88147101	Low	Low	Low	Low	Medium	Low	Low	Low	Medium	Medium	VeryLow	Low	Low	Low	Low	Low	Low	Low	Low	Low	Low	Low	Low	Low	Medium	Low	Low	Low	Low	Low	Benign
88147102	Medium	Low	Medium	Low	Medium	Medium	Low	Low	Medium	Low	VeryLow	Low	Low	Low	Low	Low	Low	Low	Low	Low	Low	Low	Medium	Low	Medium	Medium	Medium	Medium	Medium	Low	Benign
88147202	Medium	Medium	Medium	Low	Medium	Low	Low	Low	Low	Low	VeryLow	Low	Low	Low	Low	Low	Low	Low	Low	Low	Low	Medium	Low	Low	Medium	Medium	Medium	Medium	Low	Medium	Benign
881861	Medium	Medium	Medium	Low	Medium	Medium	Medium	Medium	Medium	Medium	VeryLow	Low	Low	Low	Low	Medium	Low	Medium	Low	Low	Low	Medium	Medium	Low	Medium	Medium	Medium	Medium	Medium	Medium	Malignant
881972	Medium	Medium	Medium	Medium	Medium	Medium	Medium	Medium	Medium	Medium	VeryLow	Low	Low	Low	Low	Low	Low	Medium	Low	Low	Medium	Medium	Medium	Low	Medium	Medium	Medium	High	Medium	Low	Malignant
88199202	Low	Medium	Low	Low	Low	Low	Low	Low	Medium	Low	VeryLow	Low	Low	Low	Low	Low	Low	Low	Low	Low	Low	Medium	Low	Low	Low	Low	Low	Low	Medium	Low	Benign
88203002	Low	High	Low	Low	Medium	Low	Low	Low	Medium	Low	VeryLow	Medium	Low	Low	Low	Low	Low	Low	Low	Low	Low	High	Low	Low	Low	Low	Low	Low	Medium	Low	Benign
88206102	Medium	Medium	Medium	Medium	Medium	Medium	Medium	Medium	Low	Low	Low	Low	Low	Low	Low	Low	Low	Low	Low	Low	Medium	Medium	Medium	Medium	Medium	Low	Medium	Medium	Low	Low	Malignant
882488	Low	Low	Low	Low	Medium	Low	Low	Low	Low	Medium	VeryLow	Low	Low	Low	Medium	Low	Low	Low	Low	Low	VeryLow	Low	Low	Low	Medium	Low	Low	Low	Low	Low	Benign
88249602	Medium	Medium	Medium	Low	Medium	Low	Low	Low	Low	Low	VeryLow	Medium	Low	Low	Low	Low	Low	Low	Low	Low	Low	Medium	Low	Low	Medium	Low	Low	Medium	Low	Low	Benign
88299702	High	Medium	High	Medium	Medium	Medium	Medium	Medium	Medium	Medium	Low	Low	Medium	Medium	Low	Low	Low	Medium	Low	Low	High	Medium	High	Medium	Medium	Medium	Medium	High	Medium	Low	Malignant
883263	Medium	Medium	Medium	Medium	Medium	Low	Low	Medium	Low	Low	Low	Low	Low	Low	Low	Low	Low	Medium	Low	Low	Medium	Medium	Medium	Medium	Medium	Low	Medium	Medium	Low	Low	Malignant
883270	Medium	Medium	Medium	Low	Medium	Medium	Medium	Low	Low	Low	VeryLow	Medium	Low	Low	Low	Low	Low	Low	Low	Low	Low	High	Medium	Low	Low	Low	Low	Medium	Low	Low	Benign
88330202	Medium	High	Medium	Medium	Medium	Medium	Medium	Medium	Medium	Low	Low	Low	Low	Low	Low	Low	Low	Medium	Low	Low	Medium	High	Medium	Medium	Medium	Medium	Medium	Medium	Medium	Low	Malignant
88350402	Medium	Low	Medium	Low	Medium	Low	Low	Low	Medium	Low	VeryLow	Low	Low	Low	Low	Low	Low	Low	Low	Low	Low	Low	Low	Low	Medium	Low	Low	Medium	Low	Low	Benign
883539	Medium	Low	Low	Low	Medium	Low	Low	Low	Low	Low	VeryLow	Low	Low	Low	Low	Low	Low	Low	Low	Low	Low	Low	Low	Low	Low	Low	Low	Low	Medium	Low	Benign
883852	Low	Medium	Low	Low	Medium	Medium	Medium	Low	Medium	Medium	VeryLow	Medium	Low	Low	Low	Medium	Low	Low	Low	Low	Low	Medium	Low	Low	Medium	Medium	Medium	Medium	Medium	Medium	Benign
88411702	Medium	Medium	Medium	Low	Medium	Low	Low	Low	Medium	Low	VeryLow	Low	Low	Low	Low	Low	Low	Low	Medium	Low	Low	Medium	Low	Low	Low	Low	Low	Low	Low	Low	Benign
884180	Medium	Medium	Medium	Medium	Medium	Medium	Medium	Medium	Medium	Low	Low	Medium	Low	Low	Medium	Low	Low	Medium	Low	Low	Medium	Medium	Medium	Medium	Medium	Medium	Medium	Medium	Medium	Low	Malignant
884437	Low	Medium	Low	Low	Medium	Low	Low	Low	Medium	Medium	VeryLow	Medium	Low	Low	Medium	Low	Low	Low	Medium	Low	Low	Medium	Low	Low	Medium	Low	Low	Low	Medium	Low	Benign
884448	Medium	Medium	Medium	Low	Medium	Low	Low	Low	Low	Low	VeryLow	Medium	Low	Low	Low	Low	Low	Low	Low	Low	Low	Medium	Low	Low	Medium	Low	Low	Low	Low	Low	Benign
884626	Medium	Low	Medium	Low	Medium	Medium	Medium	Low	Medium	Medium	VeryLow	Low	Low	Low	Low	Medium	Low	Medium	Low	Low	Low	Low	Medium	Low	Medium	Medium	Medium	Medium	Low	Medium	Benign
88466802	Low	Medium	Low	Low	Medium	Low	Low	Low	Medium	Medium	VeryLow	Medium	Low	Low	Low	Low	Low	Low	Low	Low	Low	Medium	Low	Low	Medium	Low	Low	Low	Medium	Low	Benign
884689	Low	Low	Low	Low	Medium	Low	Low	Low	Medium	Low	VeryLow	Low	Low	Low	Low	Low	Low	Low	Low	Low	Low	Low	Low	Low	Medium	Low	Low	Medium	Low	Low	Benign
884948	Medium	Medium	Medium	Medium	Medium	Medium	Medium	Medium	Medium	Low	Low	Low	Medium	Low	Low	Medium	Low	Medium	Low	Low	High	Medium	Medium	Medium	Medium	Medium	Medium	Medium	Medium	Low	Malignant
88518501	Low	Medium	Low	Low	Medium	Low	Low	Low	Medium	Low	VeryLow	Low	Low	Low	Low	Low	Low	Low	Low	Low	Low	Medium	Low	Low	Medium	Low	Low	Low	Low	Low	Benign
885429	Medium	Medium	Medium	Medium	Medium	Medium	Medium	Medium	Medium	Medium	Low	Low	Low	Low	Low	Medium	Low	Medium	Low	Low	Medium	Medium	Medium	Medium	Medium	Medium	Medium	High	Low	Medium	Malignant
8860702	Medium	Low	Medium	Medium	Medium	Medium	Medium	Medium	Medium	Low	VeryLow	Low	Low	Low	Low	Low	Low	Low	Low	Low	Medium	Medium	Medium	Medium	Medium	Low	Medium	Medium	Medium	Low	Malignant
886226	Medium	Medium	Medium	Medium	Medium	Medium	Medium	Medium	Medium	Low	Low	Low	Low	Low	Low	Low	Low	Low	Low	Low	High	Medium	Medium	Medium	Medium	Medium	Medium	Medium	Medium	Low	Malignant
886452	Medium	Low	Medium	Low	Medium	Medium	Low	Medium	Medium	Low	VeryLow	Low	Low	Low	Low	Low	Low	Medium	Low	Low	Low	Medium	Medium	Low	Medium	Medium	Medium	Medium	Medium	Low	Malignant
88649001	Medium	Medium	Medium	Medium	Medium	Medium	Medium	Medium	Medium	Medium	Low	Low	Medium	Low	Low	Medium	Low	Medium	Low	Low	Medium	Medium	Medium	Medium	Medium	Medium	Medium	Medium	Low	Medium	Malignant
886776	Medium	Medium	Medium	Low	Medium	Medium	Medium	Medium	Medium	Medium	Low	Low	Low	Low	Medium	Medium	Low	Medium	Low	Low	Low	Medium	Medium	Low	Medium	Medium	Medium	High	Medium	Medium	Malignant
887181	Medium	Medium	Medium	Medium	Medium	High	Medium	Medium	Medium	Medium	Medium	Medium	Medium	Low	Medium	Medium	Low	Medium	Low	Low	Medium	Medium	Medium	Medium	Medium	Medium	Medium	High	Medium	Medium	Malignant
88725602	Medium	High	Medium	Medium	Medium	Medium	Medium	Medium	Medium	Medium	VeryLow	Low	Low	Low	Low	Low	Low	Low	Low	Low	Medium	High	Medium	Low	High	Medium	Medium	Medium	Medium	Medium	Malignant
887549	Medium	Medium	Medium	Medium	Medium	Medium	Medium	Medium	Medium	Low	VeryLow	Low	Low	Low	Low	Low	Low	Low	Low	Low	Medium	Medium	Medium	Medium	Medium	Medium	Medium	Medium	Medium	Low	Malignant
888264	Medium	Medium	Medium	Medium	Medium	Low	Low	Low	Medium	Low	VeryLow	Low	Low	Low	Low	Low	Low	Low	Low	Low	Medium	Medium	Medium	Medium	Medium	Low	Low	Medium	Low	Low	Malignant
888570	Medium	Medium	Medium	Medium	Medium	Medium	Low	Medium	Medium	Low	Low	Medium	Medium	Low	Low	Medium	Low	Medium	Medium	Low	Medium	Medium	Medium	Medium	Medium	Medium	Low	Medium	Medium	Low	Malignant
889403	Medium	Medium	Medium	Medium	Medium	Low	Low	Low	Low	Low	VeryLow	Low	Low	Low	Low	Low	Low	Low	Low	Low	Low	Medium	Medium	Low	Low	Low	Low	Medium	Low	Low	Malignant
889719	Medium	Medium	Medium	Medium	Medium	Low	Low	Medium	Medium	Low	VeryLow	Low	Low	Low	Low	Low	Low	Low	Low	Low	Medium	Medium	Medium	Medium	Medium	Low	Medium	Medium	Medium	Low	Malignant
88995002	Medium	Medium	Medium	Medium	Medium	Medium	Medium	Medium	Medium	Low	Medium	Medium	Medium	Medium	Low	Low	Low	Low	Low	Low	High	High	High	High	Medium	Low	Medium	Medium	Medium	Low	Malignant
8910251	Low	Medium	Low	Low	Medium	Medium	Low	Low	Medium	Medium	VeryLow	Low	Low	Low	Low	Medium	Low	Medium	Medium	Low	Low	Medium	Low	Low	Medium	Low	Low	Medium	Medium	Low	Benign
8910499	Medium	Medium	Medium	Low	Medium	Low	Low	Low	Medium	Low	VeryLow	Medium	Low	Low	Low	Low	Low	Low	Low	Low	Low	Medium	Low	Low	Low	Low	Low	Low	Low	Low	Benign
8910506	Medium	Low	Medium	Low	Medium	Low	Low	Low	Medium	Low	VeryLow	Low	Low	Low	Low	Low	Low	Low	Medium	Low	Low	Medium	Low	Low	Medium	Low	Low	Low	Medium	Low	Benign
8910720	Low	Medium	Low	Low	Medium	Medium	Low	Low	Medium	Medium	VeryLow	Low	Low	Low	Low	Medium	Low	Medium	Medium	Low	Low	Medium	Low	Low	Medium	Low	Low	Medium	Low	Low	Benign
8910721	Medium	Low	Medium	Low	Low	Low	Low	Low	Low	Low	VeryLow	Low	Low	Low	Low	Low	Low	Low	Low	Low	Low	Low	Low	Low	Low	Low	Low	Low	Low	Low	Benign
8910748	Low	Low	Low	Low	Medium	Low	Low	Low	Medium	Medium	VeryLow	Low	Low	Low	Low	Low	Low	Low	Low	Low	Low	Low	Low	Low	Medium	Low	Low	Medium	Low	Low	Benign
8910988	Medium	Medium	Medium	Medium	Medium	Medium	Medium	Medium	Medium	Medium	Medium	Low	Medium	Medium	Low	Medium	Low	Medium	Low	Low	High	Medium	Medium	Medium	Medium	Medium	Medium	Medium	Low	Low	Malignant
8910996	Low	Low	Low	Low	Medium	Low	Low	Low	Medium	Medium	VeryLow	Low	Low	Low	Medium	Low	Low	Low	Low	Low	VeryLow	Low	Low	Low	Medium	Low	Low	Low	Medium	Low	Benign
8911163	Medium	Medium	Medium	Medium	Medium	Low	Low	Low	Low	Low	VeryLow	Low	Low	Low	Low	Low	Low	Low	Low	Low	Medium	Medium	Medium	Medium	Medium	Low	Low	Medium	Low	Low	Malignant
8911164	Low	Medium	Low	Low	Medium	Low	Low	Medium	Medium	Low	Low	Medium	Low	Low	Medium	Low	Low	Medium	Medium	Low	Low	Low	Low	Low	Medium	Low	Low	Medium	Low	Low	Benign
8911230	Low	Low	Low	Low	Medium	Low	Low	Low	Medium	Low	VeryLow	Low	Low	Low	Low	Low	Low	Low	Low	Low	Low	Low	Low	Low	Medium	Low	Low	Low	Low	Low	Benign
8911670	Medium	Medium	Medium	Medium	Medium	Low	Low	Medium	Low	Low	VeryLow	Low	Low	Low	Low	Low	Low	Medium	Low	Low	Medium	Medium	Medium	Medium	Medium	Low	Low	Medium	Low	Low	Malignant
8911800	Medium	Medium	Medium	Low	Medium	Low	Low	Low	Medium	Low	VeryLow	Low	Low	Low	Low	Low	Low	Low	Low	Low	Low	Medium	Low	Low	Low	Low	Low	Low	Low	Low	Benign
8911834	Medium	Low	Medium	Low	Medium	Low	Low	Low	Medium	Low	VeryLow	Low	Low	Low	Low	Low	Low	Low	Low	Low	Low	Medium	Low	Low	Medium	Low	Low	Medium	Medium	Low	Benign
8912049	Medium	Medium	Medium	Medium	Medium	Medium	Medium	Medium	Medium	Medium	Low	Low	Low	Low	Low	Low	Low	Low	Low	Low	Medium	Medium	Medium	Medium	Medium	Medium	Medium	Medium	Medium	Medium	Malignant
8912055	Low	Low	Low	Low	Medium	Low	Low	Low	Medium	Low	Low	Low	Low	Low	Low	Low	Low	Medium	Medium	Low	Low	Low	Low	Low	Low	Low	Low	Medium	Medium	Low	Benign
89122	Medium	Medium	Medium	Medium	Medium	Medium	Medium	Medium	Medium	Low	Low	Low	Low	Low	Low	Low	Low	Medium	Low	Low	Medium	Medium	Medium	Medium	Medium	Medium	Medium	High	Medium	Low	Malignant
8912280	Medium	Medium	Medium	Medium	Medium	Medium	Medium	Medium	Medium	Medium	VeryLow	Low	Low	Low	Low	Low	Low	Low	Low	Low	Medium	Medium	Medium	Low	Medium	Medium	Medium	Medium	Low	Medium	Malignant
8912284	Medium	Low	Medium	Low	Medium	Low	Medium	Low	Low	Low	VeryLow	Low	Low	Low	Low	Medium	Low	Medium	Low	Low	Low	Low	Low	Low	Low	Low	Medium	Medium	Low	Low	Benign
8912521	Medium	Medium	Low	Low	Medium	Low	Low	Low	Medium	Low	VeryLow	Low	Low	Low	Low	Low	Low	Low	Medium	Low	Low	Medium	Low	Low	Low	Low	Low	Low	Low	Low	Benign
8912909	Low	Medium	Low	Low	Medium	Medium	Low	Low	Medium	Medium	VeryLow	Low	Low	Low	Low	Medium	Low	Medium	Low	Low	Low	Medium	Low	Low	Medium	Low	Low	Medium	Low	Medium	Benign
8913	Medium	Low	Medium	Low	Low	Low	Low	Low	Low	Low	VeryLow	Low	Low	Low	Low	Low	Low	Low	Low	Low	Low	Low	Low	Low	Low	Low	Low	Low	Low	Low	Benign
8913049	Low	Medium	Low	Low	Medium	Medium	Low	Medium	High	Medium	Low	Medium	Low	Low	Medium	Medium	Low	Medium	Medium	Low	Low	Medium	Low	Low	Low	Low	Low	Medium	Medium	Low	Benign
89143601	Low	Medium	Low	Low	Medium	Low	Low	Low	Medium	Low	VeryLow	Medium	Low	Low	Low	Low	Low	Low	Medium	Low	Low	Medium	Low	Low	Medium	Low	Low	Low	Medium	Low	Benign
89143602	Medium	Medium	Medium	Low	Medium	Medium	Medium	Medium	Medium	Medium	Low	Medium	Low	Low	Low	High	Medium	Medium	Medium	High	Low	Medium	Medium	Low	Low	Low	Low	Medium	Low	Low	Benign
8915	Medium	Medium	Medium	Low	Medium	Low	Low	Low	Medium	Low	VeryLow	Low	Low	Low	Low	Low	Low	Low	Low	Low	Low	Medium	Medium	Low	Medium	Medium	Low	Medium	Medium	Low	Benign
891670	Medium	Low	Medium	Low	Medium	Low	Low	Low	Medium	Medium	VeryLow	Low	Low	Low	Low	Low	Low	Low	Medium	Low	Low	Low	Low	Low	Medium	Low	Low	Medium	Medium	Medium	Benign
891703	Low	Medium	Low	Low	Medium	Low	Low	Low	Medium	Low	VeryLow	Low	Low	Low	Low	Low	Low	Low	Low	Low	Low	Medium	Low	Low	Medium	Low	Low	Medium	Medium	Low	Benign
891716	Medium	Low	Medium	Low	Medium	Low	Low	Low	Medium	Low	VeryLow	Low	Low	Low	Low	Low	Low	Low	Low	Low	Low	Low	Low	Low	Medium	Low	Low	Low	Low	Low	Benign
891923	Medium	Low	Medium	Low	Medium	Low	Low	Low	Medium	Low	VeryLow	Low	Low	Low	Low	Low	Low	Low	Low	Low	Low	Low	Low	Low	Medium	Low	Low	Low	Low	Low	Benign
891936	Low	Low	Low	Low	Medium	Low	Low	Low	Low	Low	VeryLow	Low	Low	Low	Low	Low	Low	Low	Medium	Low	VeryLow	Low	Low	Low	Low	Low	Low	Low	Low	Low	Benign
892189	Low	Medium	Low	Low	Medium	Low	Low	Low	Medium	Medium	Low	Medium	Low	Low	Low	Low	Low	Medium	Low	Low	Low	Medium	Low	Low	Medium	Low	Low	Low	Low	Low	Malignant
892214	Medium	Medium	Medium	Low	Low	Low	Low	Low	Medium	Low	VeryLow	Low	Low	Low	Low	Low	Low	Low	Low	Low	Low	Medium	Medium	Low	Low	Low	Low	Medium	Low	Low	Benign
892399	Low	Medium	Low	Low	Medium	Low	Low	Low	Medium	Medium	VeryLow	Low	Low	Low	Medium	Low	Low	Low	Medium	Low	VeryLow	Medium	Low	Low	Medium	Low	Low	Low	Low	Low	Benign
892438	Medium	Medium	Medium	Medium	Medium	Medium	Medium	Medium	Medium	Medium	Low	Low	Medium	Low	Low	Low	Low	Medium	Low	Low	High	Medium	Medium	Medium	Medium	Medium	Medium	Medium	Medium	Medium	Malignant
892604	Medium	Medium	Medium	Low	Medium	Medium	Low	Low	Medium	Medium	VeryLow	Low	Low	Low	Low	Low	Low	Medium	Medium	Low	Low	Medium	Low	Low	Low	Low	Low	Medium	Low	Low	Benign
89263202	Medium	Medium	Medium	Medium	Medium	Medium	Medium	Medium	Medium	Medium	Low	Medium	Medium	Low	Low	Medium	Low	Medium	Medium	Low	Medium	Medium	Medium	Medium	Medium	Medium	Medium	Medium	Medium	Medium	Malignant
892657	Low	Medium	Low	Low	Medium	Low	Low	Low	Low	Medium	VeryLow	Medium	Low	Low	Low	Low	Low	Low	Low	Low	VeryLow	Medium	Low	Low	Medium	Low	Low	Low	Low	Low	Benign
89296	Low	Medium	Low	Low	Medium	Low	Low	Low	Low	Medium	VeryLow	Low	Low	Low	Low	Low	Low	Low	Low	Low	Low	Medium	Low	Low	Medium	Low	Low	Low	Low	Low	Benign
893061	Low	Medium	Low	Low	Medium	Low	Low	Low	Medium	Low	VeryLow	Medium	Low	Low	Low	Low	Low	Low	Medium	Low	Low	Medium	Low	Low	Low	Low	Low	Low	Medium	Low	Benign
89344	Medium	Low	Medium	Low	Medium	Low	Low	Low	Medium	Low	VeryLow	Low	Low	Low	Low	Low	Low	Low	Low	Low	Low	Low	Low	Low	Medium	Low	Low	Low	Low	Low	Benign
89346	Low	Low	Low	Low	Low	Low	Low	Low	Medium	Medium	VeryLow	Low	Low	Low	Low	Low	Low	Low	Medium	Low	VeryLow	Low	Low	Low	Low	Low	Low	Low	Medium	Low	Benign
893526	Medium	Low	Medium	Low	Medium	Low	Low	Low	Low	Low	VeryLow	Low	Low	Low	Low	Low	Low	Low	Low	Low	Low	Low	Low	Low	Low	Low	Low	Low	Low	Low	Benign
893548	Medium	Low	Medium	Low	Medium	Low	Low	Low	Low	Low	VeryLow	Low	Low	Low	Low	Low	Low	Low	Low	Low	Low	Low	Low	Low	Low	Low	Low	Low	Low	Low	Benign
893783	Low	Medium	Low	Low	Medium	Low	Low	Low	Medium	Low	VeryLow	Low	Low	Low	Low	Low	Low	Low	Low	Low	Low	Medium	Low	Low	Medium	Low	Low	Low	Medium	Low	Benign
89382601	Medium	Low	Medium	Low	Medium	Low	Low	Low	Medium	Low	VeryLow	Low	Low	Low	Low	Low	Low	Low	Low	Low	Low	Medium	Medium	Low	Low	Low	Low	Low	Low	Low	Benign
89382602	Medium	Low	Medium	Low	Medium	Low	Low	Low	Medium	Low	VeryLow	Low	Low	Low	Low	Low	Low	Low	Low	Low	Low	Low	Low	Low	Medium	Low	Low	Medium	Low	Low	Benign
893988	Low	Low	Low	Low	Medium	Low	Low	Low	Medium	Low	VeryLow	Low	Low	Low	Low	Low	Low	Low	Low	Low	Low	Low	Low	Low	Medium	Low	Low	Low	Medium	Low	Benign
894047	Low	Medium	Low	Low	Medium	Low	Low	Low	Medium	Medium	VeryLow	Medium	Low	Low	Medium	Low	Low	Low	High	Low	VeryLow	Medium	Low	Low	Medium	Low	Low	Low	Medium	Low	Benign
894089	Medium	Low	Low	Low	Medium	Low	Low	Low	Low	Low	VeryLow	Low	Low	Low	Low	Low	Low	Low	Low	Low	Low	Low	Low	Low	Medium	Low	Low	Low	Low	Low	Benign
894090	Low	Low	Low	Low	Medium	Low	Low	Low	Medium	Low	VeryLow	Low	Low	Low	Low	Low	Low	Low	Low	Low	Low	Low	Low	Low	Low	Low	Low	Low	Low	Low	Benign
894326	Medium	Medium	Medium	Medium	Medium	Medium	Medium	Medium	Medium	Low	VeryLow	Low	Low	Low	Low	Low	Low	Low	Low	Low	Medium	Medium	Medium	Medium	Medium	Low	Medium	Medium	Low	Low	Malignant
894329	Low	Medium	Low	Low	Medium	Medium	Medium	Low	Medium	High	Low	Medium	Low	Low	Medium	Medium	Medium	Medium	Medium	Low	VeryLow	Medium	Low	Low	Medium	Medium	Medium	Medium	Medium	Medium	Benign
894335	Medium	Low	Low	Low	Medium	Low	Low	Low	Low	Low	VeryLow	Medium	Low	Low	Low	Low	Low	Low	Medium	Low	Low	Low	Low	Low	Low	Low	Low	Low	Low	Low	Benign
894604	Low	Low	Low	Low	Medium	Medium	Low	Low	Medium	Medium	VeryLow	Low	Low	Low	Medium	Medium	Low	Medium	Medium	Low	VeryLow	Low	Low	Low	Medium	Low	Low	Medium	Low	Medium	Benign
894618	Medium	Medium	Medium	Medium	Medium	Low	Medium	Medium	Medium	Low	Low	Low	Low	Low	Low	Low	Low	Low	Low	Low	Medium	Medium	Medium	Medium	Low	Low	Low	Medium	Medium	Low	Malignant
894855	Medium	Low	Medium	Low	Medium	Low	Low	Low	Low	Medium	VeryLow	Low	Low	Low	Low	Low	Low	Low	Low	Low	Low	Low	Low	Low	Medium	Low	Low	Medium	Low	Low	Benign
895100	Medium	Medium	Medium	Medium	Medium	Medium	Medium	Medium	High	Medium	Low	Low	Low	Low	Low	Low	Low	Medium	Medium	Low	Medium	Medium	Medium	Medium	Medium	Medium	Medium	High	High	Medium	Malignant
89511501	Low	Low	Low	Low	Medium	Low	Low	Low	Medium	Low	VeryLow	Low	Low	Low	Low	Low	Low	Low	Low	Low	Low	Low	Low	Low	Medium	Low	Low	Low	Low	Low	Benign
89511502	Medium	Medium	Medium	Low	Medium	Low	Low	Low	Medium	Low	VeryLow	Low	Low	Low	Low	Low	Low	Low	Low	Low	Low	Low	Low	Low	Medium	Low	Low	Low	Low	Low	Benign
89524	Medium	Low	Medium	Low	Medium	Low	Low	Low	Low	Low	VeryLow	Low	Low	Low	Low	Low	Low	Low	Low	Low	Low	Low	Low	Low	Medium	Low	Low	Low	Low	Low	Benign
895299	Low	Medium	Low	Low	Medium	Low	Low	Low	Low	Low	VeryLow	Low	Low	Low	Low	Low	Low	Low	Low	Low	Low	Medium	Low	Low	Low	Low	Low	Low	Low	Low	Benign
8953902	Medium	Medium	Medium	Medium	Medium	Medium	Medium	Medium	Medium	Medium	VeryLow	Low	Low	Low	Low	Low	Low	Medium	Low	Low	Medium	Medium	Medium	Low	Medium	Medium	Medium	Medium	Medium	Low	Malignant
895633	Medium	Medium	Medium	Medium	Medium	Medium	Medium	Medium	Medium	Medium	Low	Low	Low	Low	Medium	Medium	Low	Low	Medium	Low	Low	Medium	Medium	Low	Medium	Low	Medium	Medium	Low	Low	Malignant
896839	Medium	Low	Medium	Medium	Medium	Medium	Medium	Medium	Medium	Low	VeryLow	Low	Low	Low	Low	Low	Low	Medium	Low	Low	Medium	Medium	Medium	Low	Medium	Medium	Medium	Medium	Medium	Low	Malignant
896864	Medium	Medium	Medium	Low	Medium	Medium	Low	Low	Medium	Medium	VeryLow	Low	Low	Low	Low	Low	Low	Low	Medium	Low	Low	Medium	Low	Low	Medium	Medium	Medium	Medium	Medium	Low	Benign
897132	Low	Medium	Low	Low	Medium	Low	Low	Low	Medium	Low	VeryLow	Medium	Low	Low	Medium	Low	Low	Low	Medium	Low	Low	Medium	Low	Low	Medium	Low	Low	Low	Medium	Low	Benign
897137	Low	Low	Low	Low	Medium	Low	Low	Low	Medium	Low	VeryLow	Low	Low	Low	Low	Low	Low	Low	Low	Low	Low	Medium	Low	Low	Medium	Low	Low	Low	Low	Low	Benign
897374	Medium	Medium	Low	Low	Medium	Low	Low	Low	Low	Low	VeryLow	Medium	Low	Low	Low	Low	Low	Low	Low	Low	Low	Medium	Low	Low	Medium	Low	Low	Low	Low	Low	Benign
89742801	Medium	Medium	Medium	Medium	Medium	Medium	Medium	Medium	Medium	Low	Low	Medium	Medium	Low	Low	Low	Low	Medium	Low	Low	Medium	Medium	Medium	Medium	Medium	Low	Medium	Medium	Low	Low	Malignant
897604	Medium	Low	Medium	Low	Medium	Low	Low	Low	Medium	Medium	VeryLow	Low	Low	Low	Low	Low	Low	Low	Low	Low	Low	Low	Low	Low	Medium	Low	Low	Low	Low	Medium	Benign
897630	Medium	Medium	Medium	Medium	Medium	Medium	Low	Medium	Medium	Low	Low	Medium	Low	Low	Low	Medium	Low	Medium	Low	Low	Medium	Medium	Medium	Medium	Medium	Medium	Medium	Medium	Medium	Medium	Malignant
897880	Low	Medium	Low	Low	Medium	Low	Low	Low	Medium	Medium	VeryLow	Medium	Low	Low	Low	Low	Low	Low	Low	Low	VeryLow	Medium	Low	Low	Medium	Low	Low	Low	Medium	Low	Benign
89812	High	Medium	High	Medium	Medium	Medium	Medium	Medium	Medium	Low	Low	Low	Medium	Medium	Low	Low	Low	Low	Low	Low	High	Medium	High	Medium	Medium	Low	Medium	Medium	Low	Low	Malignant
89813	Medium	Low	Medium	Low	Medium	Medium	Low	Low	Medium	Medium	VeryLow	Low	Low	Low	Low	Low	Low	Low	Low	Low	Low	Medium	Medium	Low	Medium	Medium	Medium	Medium	Medium	Low	Benign
898143	Low	Low	Low	Low	Medium	Low	Low	Low	Medium	Medium	VeryLow	Low	Low	Low	Low	Low	Low	Low	Low	Low	VeryLow	Medium	Low	Low	Medium	Medium	Medium	Medium	Medium	Medium	Benign
89827	Low	Low	Low	Low	Medium	Low	Low	Low	Medium	Medium	VeryLow	Low	Low	Low	Low	Low	Low	Low	Low	Low	Low	Low	Low	Low	Medium	Low	Low	Medium	Medium	Low	Benign
898431	Medium	Medium	Medium	Medium	Medium	Medium	Medium	Medium	Medium	Low	Low	Medium	Low	Low	Low	Low	Low	Medium	Medium	Low	Medium	Medium	Medium	Medium	Medium	Medium	Medium	High	Medium	Low	Malignant
89864002	Low	Low	Low	Low	Medium	Low	Low	Low	Medium	Medium	VeryLow	Low	Low	Low	Medium	Low	Low	Low	Low	Low	Low	Low	Low	Low	Medium	Low	Low	Medium	Low	Low	Benign
898677	Low	Low	Low	Low	Medium	Low	Low	Low	Medium	Medium	VeryLow	Medium	Low	Low	Medium	Medium	Low	Low	Medium	Low	VeryLow	Low	Low	Low	Medium	Low	Low	Low	Low	Low	Benign
898678	Low	Medium	Low	Low	Medium	Low	Low	Low	Medium	Low	VeryLow	Low	Low	Low	Low	Low	Low	Low	Low	Low	Low	Medium	Low	Low	Medium	Low	Low	Low	Medium	Low	Benign
89869	Medium	Low	Medium	Low	Medium	Low	Low	Low	Low	Low	VeryLow	Low	Low	Low	Low	Low	Low	Low	Low	Low	Low	Low	Medium	Low	Medium	Low	Low	Medium	Medium	Low	Benign
898690	Low	Low	Low	Low	Medium	Low	Low	Low	Medium	Medium	VeryLow	Low	Low	Low	Medium	Low	Low	Low	Low	Low	Low	Low	Low	Low	Medium	Low	Low	Low	Medium	Low	Benign
899147	Low	Low	Low	Low	Medium	Medium	Low	Low	Medium	Medium	VeryLow	Low	Low	Low	Low	Low	Low	Low	Medium	Low	Low	Low	Low	Low	Medium	Low	Low	Low	Medium	Low	Benign
899187	Low	Low	Low	Low	Medium	Low	Low	Low	Medium	Low	VeryLow	Low	Low	Low	Low	Low	Low	Low	Low	Low	Low	Low	Low	Low	Low	Low	Low	Low	Low	Low	Benign
899667	Medium	Medium	Medium	Medium	Medium	Medium	Medium	Medium	Medium	Medium	Low	Low	Low	Low	Medium	Medium	Medium	Medium	Medium	Low	Low	Medium	Medium	Low	Medium	Medium	Medium	Medium	Medium	Medium	Malignant
899987	High	Medium	High	High	Medium	Medium	High	High	Medium	Low	Low	Low	Medium	Medium	Low	Medium	Low	Medium	Low	Low	VeryHigh	Medium	High	Medium	Medium	Medium	Medium	High	Medium	Low	Malignant
9010018	Medium	Medium	Medium	Low	Medium	Low	Medium	Medium	Medium	Medium	Low	Medium	Low	Low	Medium	Low	Low	Medium	Low	Low	Medium	Medium	Medium	Low	Medium	Low	Medium	Medium	Low	Medium	Malignant
901011	Low	Low	Low	Low	Medium	Low	Low	Low	Medium	Low	VeryLow	Low	Low	Low	Low	Low	Low	Medium	Medium	Low	Low	Low	Low	Low	Low	Low	Low	Low	Low	Low	Benign
9010258	Medium	Medium	Medium	Low	Medium	Medium	Low	Low	Low	Medium	VeryLow	Low	Low	Low	Medium	Medium	Low	Medium	Medium	Low	Low	Medium	Low	Low	Medium	Low	Low	Medium	Low	Low	Benign
9010259	Medium	Medium	Medium	Low	Medium	Medium	Low	Medium	Medium	Medium	VeryLow	Medium	Low	Low	Low	Medium	Low	Medium	Medium	Low	Low	Medium	Low	Low	Medium	Low	Low	Medium	Medium	Low	Benign
901028	Medium	Low	Medium	Low	Medium	Low	Low	Low	Low	Low	VeryLow	Low	Low	Low	Low	Low	Low	Low	Low	Low	Low	Medium	Low	Low	Medium	Low	Low	Low	Low	Low	Benign
9010333	Low	Low	Low	Low	Medium	Low	Low	Low	Medium	Medium	Low	Low	Low	Low	Medium	Low	Low	Medium	Medium	Low	VeryLow	Low	Low	Low	Low	Low	Low	Low	Low	Low	Benign
901034301	Low	Medium	Low	Low	Medium	Low	Low	Low	Low	Medium	Low	Low	Low	Low	Low	Low	Low	Low	Low	Low	Low	Medium	Low	Low	Medium	Low	Low	Low	Low	Low	Benign
901034302	Medium	Medium	Low	Low	Medium	Low	Low	Low	Low	Low	VeryLow	Low	Low	Low	Low	Low	Low	Low	Low	Low	Low	Low	Low	Low	Low	Low	Low	Low	Low	Low	Benign
901041	Medium	Medium	Medium	Low	Medium	Low	Low	Low	Medium	Low	VeryLow	Medium	Low	Low	Low	Low	Low	Low	Low	Low	Low	Medium	Low	Low	Medium	Low	Low	Low	Low	Low	Benign
9010598	Medium	Medium	Medium	Low	Medium	Low	Low	Low	Medium	Medium	VeryLow	Low	Low	Low	Low	Low	Low	Low	Low	Low	Low	Medium	Low	Low	Medium	Low	Low	Medium	Low	Low	Benign
9010872	Medium	Medium	Medium	Medium	Medium	Low	Low	Low	Low	Low	VeryLow	Low	Low	Low	Low	Low	Low	Low	Low	Low	Low	Medium	Medium	Low	Medium	Low	Low	Medium	Low	Low	Benign
9010877	Medium	Low	Medium	Low	Medium	Low	Low	Low	Medium	Low	VeryLow	Low	Low	Low	Low	Low	Low	Low	Low	Low	Low	Medium	Low	Low	Medium	Low	Low	Low	Low	Low	Benign
901088	Medium	Medium	Medium	Medium	Medium	Medium	Low	Medium	Medium	Low	Low	Low	Low	Low	Low	Low	Low	Medium	Low	Low	Medium	Medium	Medium	Medium	Medium	Low	Low	Medium	Low	Low	Malignant
9011494	Medium	Medium	Medium	Medium	Medium	Medium	Medium	Medium	Medium	Low	Low	Medium	Medium	Low	Low	Medium	Low	Medium	Medium	Low	Medium	Medium	Medium	Medium	Medium	Medium	Medium	Medium	Medium	Low	Malignant
9011495	Low	Medium	Low	Low	Medium	Low	Low	Low	Medium	Low	VeryLow	Low	Low	Low	Low	Low	Low	Low	Low	Low	Low	Medium	Low	Low	Medium	Low	Low	Medium	Medium	Low	Benign
9011971	Medium	Medium	Medium	Medium	Medium	Low	Medium	Medium	Medium	Low	Medium	Low	Medium	Medium	Low	Low	Low	Low	Low	Low	High	Medium	Medium	Medium	Medium	Low	Low	Medium	Low	Low	Malignant
9012000	Medium	Medium	Medium	Medium	Medium	Medium	Medium	Medium	Medium	Low	Low	Low	Medium	Low	Low	Low	Low	Medium	Low	Low	High	Medium	Medium	Medium	Medium	Medium	Medium	High	Low	Low	Malignant
9012315	Medium	Medium	Medium	Medium	Medium	Medium	Medium	Medium	Medium	Medium	VeryLow	Low	Low	Low	Low	Medium	Low	Medium	Medium	Low	Medium	Medium	Medium	Low	Medium	Medium	Medium	High	Medium	Medium	Malignant
9012568	Medium	Low	Medium	Low	Medium	Low	Low	Low	Medium	Low	VeryLow	Low	Low	Low	Low	Low	Low	Low	Low	Low	Low	Low	Medium	Low	Medium	Low	Low	Medium	Low	Low	Benign
9012795	Medium	Low	Medium	Medium	Medium	Medium	Medium	Medium	Medium	Medium	VeryLow	Low	Low	Low	Low	Low	Low	Medium	Low	Low	Medium	Medium	Medium	Medium	Medium	Low	Medium	Medium	Low	Low	Malignant
901288	Medium	Medium	Medium	Medium	Medium	Medium	Medium	Medium	Medium	Low	Low	Low	Low	Low	Low	Low	Low	Low	Low	Low	Medium	Medium	Medium	Medium	Medium	Medium	Medium	Medium	Low	Low	Malignant
9013005	Medium	Low	Medium	Low	Medium	Low	Low	Low	Medium	Low	VeryLow	Low	Low	Low	Low	Low	Low	Low	Low	Low	Low	Low	Low	Low	Medium	Low	Low	Low	Medium	Low	Benign
901303	Medium	Low	Medium	Medium	Medium	Medium	Low	Medium	Medium	Medium	VeryLow	Low	Low	Low	Low	Low	Low	Low	Low	Low	Low	Low	Medium	Low	Medium	Low	Low	Medium	Medium	Low	Benign
901315	Low	Medium	Low	Low	Medium	Medium	Medium	Medium	Medium	Medium	VeryLow	Low	Low	Low	Low	Medium	Medium	Medium	Low	Medium	VeryLow	Medium	Low	Low	Medium	Medium	Medium	Medium	Low	Medium	Benign
9013579	Medium	Medium	Medium	Low	Medium	Low	Low	Low	Low	Low	VeryLow	Low	Low	Low	Low	Low	Low	Low	Low	Low	Low	Medium	Low	Low	Medium	Low	Low	Low	Low	Low	Benign
9013594	Medium	Low	Medium	Low	Medium	Low	Low	Low	Medium	Low	VeryLow	Low	Low	Low	Low	Low	Low	Low	Low	Low	Low	Low	Low	Low	Medium	Medium	Low	Medium	Medium	Medium	Benign
9013838	Low	Medium	Low	Low	Medium	Medium	Medium	Medium	Medium	Medium	VeryLow	Low	Low	Low	Low	Medium	Low	Medium	Low	Low	Low	Medium	Low	Low	High	High	Medium	High	Medium	Medium	Malignant
901549	Low	Low	Low	Low	Medium	Medium	Low	Medium	Medium	Medium	VeryLow	Low	Low	Low	Low	Low	Low	Low	Low	Low	Low	Low	Low	Low	Medium	Low	Low	Medium	Medium	Low	Benign
901836	Low	Low	Low	Low	Medium	Low	Low	Low	Medium	Medium	VeryLow	Low	Low	Low	Low	Low	Low	Low	Low	Low	Low	Low	Low	Low	Medium	Low	Low	Low	Medium	Low	Benign
90250	Low	Medium	Low	Low	Low	Medium	Low	Low	Low	Medium	VeryLow	Low	Low	Low	Low	Medium	Low	Medium	Low	Low	Low	Medium	Low	Low	Low	Medium	Low	Medium	Low	Medium	Benign
90251	Medium	Medium	Medium	Low	Medium	Medium	Low	Low	Medium	Medium	VeryLow	Low	Low	Low	Low	Medium	Low	Low	Low	Low	Low	Medium	Low	Low	Medium	Medium	Medium	Medium	Low	Medium	Benign
902727	Medium	Low	Medium	Low	Medium	Low	Low	Low	Medium	Low	VeryLow	Low	Low	Low	Low	Low	Low	Low	Low	Low	Low	Low	Low	Low	Medium	Low	Low	Medium	Low	Low	Benign
90291	Medium	Medium	Medium	Low	Medium	Low	Low	Medium	Medium	Low	VeryLow	Medium	Low	Low	Low	Low	Low	Medium	Low	Low	Low	Medium	Medium	Low	Medium	Low	Low	Medium	Low	Low	Malignant
902975	Low	Low	Low	Low	Medium	Low	Low	Low	Medium	Low	VeryLow	Low	Low	Low	Low	Low	Low	Low	Low	Low	Low	Low	Low	Low	Low	Low	Low	Medium	Low	Low	Benign
902976	Medium	Low	Medium	Low	Low	Low	Low	Low	Medium	Low	VeryLow	Low	Low	Low	Low	Low	Low	Low	Low	Low	Low	Low	Low	Low	Low	Low	Low	Low	Low	Low	Benign
903011	Low	Low	Low	Low	Medium	Medium	Low	Low	Medium	Medium	VeryLow	Low	Low	Low	Medium	Medium	Low	Medium	Low	Medium	Low	Low	Low	Low	Medium	Low	Low	Medium	Low	Medium	Benign
90312	Medium	Medium	Medium	Medium	Medium	Medium	Medium	Medium	Medium	Low	Low	Medium	Low	Low	Medium	Medium	Low	Medium	Medium	Low	Medium	Medium	Medium	Medium	Medium	Low	Medium	Medium	Low	Low	Malignant
90317302	Low	Low	Low	Low	Medium	Low	Low	Low	Medium	Medium	VeryLow	Low	Low	Low	Low	Low	Low	Low	Low	Low	VeryLow	Low	Low	Low	Medium	Low	Low	Low	Medium	Low	Benign
903483	Low	Low	Low	Low	Medium	Low	Low	Low	Medium	Medium	Low	Medium	Low	Low	Medium	Low	Low	Low	Low	Low	VeryLow	Medium	Low	Low	Medium	Low	Low	Low	Low	Low	Benign
903507	Medium	Medium	Medium	Medium	Medium	Medium	Medium	Medium	Medium	Medium	Low	Low	Low	Low	Low	Low	Low	Medium	Low	Low	Medium	Medium	Medium	Medium	Medium	Medium	Medium	Medium	Medium	Medium	Malignant
903516	Medium	Medium	Medium	Medium	Medium	Medium	Medium	High	Medium	Medium	Low	Low	Low	Low	Low	Medium	Low	Low	Low	Low	High	Medium	Medium	Medium	Medium	Medium	Medium	High	Medium	Medium	Malignant
903554	Low	Medium	Low	Low	Medium	Low	Low	Low	Medium	Low	VeryLow	Medium	Low	Low	Low	Low	Low	Low	Low	Low	Low	Medium	Low	Low	Medium	Low	Low	Low	Medium	Low	Benign
903811	Medium	Medium	Medium	Low	Medium	Low	Low	Low	Medium	Low	VeryLow	Medium	Low	Low	Low	Low	Low	Low	Low	Low	Low	Medium	Low	Low	Low	Low	Low	Medium	Low	Low	Benign
90401601	Medium	Medium	Medium	Low	Medium	Medium	Low	Medium	Medium	Low	VeryLow	Low	Low	Low	Low	Low	Low	Medium	Low	Low	Low	Medium	Low	Low	Medium	Low	Medium	Medium	Low	Low	Benign
90401602	Medium	Medium	Medium	Low	Medium	Low	Low	Low	Medium	Low	VeryLow	Low	Low	Low	Low	Low	Low	Medium	Low	Low	Low	Low	Low	Low	Low	Low	Low	Medium	Low	Low	Benign
904302	Low	Low	Low	Low	Medium	Low	Low	Low	Low	Medium	VeryLow	Low	Low	Low	Low	Low	Low	Low	Low	Low	Low	Low	Low	Low	Medium	Low	Low	Low	Low	Low	Benign
904357	Low	Medium	Low	Low	Medium	Low	Low	Low	Medium	Low	VeryLow	Low	Low	Low	Low	Low	Low	Low	Low	Low	Low	Medium	Low	Low	Medium	Low	Low	Low	Low	Low	Benign
90439701	Medium	Medium	Medium	Medium	Medium	Medium	Medium	Medium	Medium	Medium	VeryLow	Low	Low	Low	Low	Medium	Low	Low	Low	Low	Medium	Medium	Medium	Medium	High	Medium	Medium	Medium	Medium	Medium	Malignant
904647	Low	Low	Low	Low	Medium	Low	Low	Low	Medium	Low	VeryLow	Low	Low	Low	Low	Low	Low	Low	Low	Low	Low	Low	Low	Low	Medium	Low	Low	Low	Low	Low	Benign
904689	Medium	Medium	Medium	Low	Medium	Low	Low	Low	Medium	Low	VeryLow	Low	Low	Low	Low	Medium	Low	Low	Medium	Low	Low	Medium	Low	Low	Low	Low	Low	Low	Medium	Low	Benign
9047	Medium	Low	Medium	Low	Medium	Low	Low	Low	Medium	Medium	VeryLow	Low	Low	Low	Low	Low	Low	Low	Low	Low	Low	Medium	Low	Low	Medium	Low	Low	Medium	Medium	Low	Benign
904969	Medium	Low	Low	Low	Medium	Low	Low	Low	Medium	Low	VeryLow	Low	Low	Low	Low	Low	Low	Low	Medium	Low	Low	Low	Low	Low	Low	Low	Low	Low	Low	Low	Benign
904971	Low	Medium	Low	Low	Medium	Low	Low	Low	Low	Medium	VeryLow	Medium	Low	Low	Medium	Low	Low	Low	Low	Low	Low	Medium	Low	Low	Medium	Low	Low	Medium	Low	Low	Benign
905189	Medium	Low	Medium	Medium	Medium	Low	Low	Low	Medium	Low	VeryLow	Low	Low	Low	Low	Low	Low	Low	Low	Low	Low	Low	Medium	Low	Medium	Low	Low	Medium	Low	Low	Benign
905190	Medium	Medium	Medium	Low	Medium	Low	Low	Low	Medium	Low	Low	Medium	Low	Low	Low	Medium	Low	Medium	Medium	Low	Low	Medium	Low	Low	Low	Low	Low	Low	Low	Low	Benign
90524101	Medium	Medium	Medium	Medium	Medium	Medium	Medium	Medium	Medium	Low	VeryLow	Low	Low	Low	Low	Low	Low	Medium	Low	Low	Medium	Medium	Medium	Medium	Medium	Medium	Medium	Medium	Medium	Low	Malignant
905501	Medium	Medium	Low	Low	Medium	Low	Low	Low	Medium	Low	VeryLow	Medium	Low	Low	Low	Low	Low	Low	Medium	Low	Low	Medium	Low	Low	Medium	Low	Low	Medium	Medium	Low	Benign
905502	Low	Medium	Low	Low	Medium	Low	Low	Low	Medium	Low	VeryLow	Medium	Low	Low	Low	Low	Low	Low	Low	Low	Low	Medium	Low	Low	Medium	Low	Low	Medium	Medium	Low	Benign
905520	Low	Low	Low	Low	Medium	Low	Low	Low	Medium	Medium	VeryLow	Low	Low	Low	Low	Low	Low	Low	Low	Low	Low	Medium	Low	Low	Medium	Low	Low	Medium	Medium	Low	Benign
905539	Low	Medium	Low	Low	Medium	Low	Low	Low	Low	Medium	VeryLow	Low	Low	Low	Low	Low	Low	Low	Low	Low	VeryLow	Medium	Low	Low	Low	Low	Low	Low	Low	Low	Benign
905557	Medium	Medium	Medium	Low	Medium	Medium	Low	Low	Medium	Low	VeryLow	Low	Low	Low	Low	Low	Low	Low	Low	Low	Low	Medium	Medium	Low	Low	Medium	Low	Medium	Medium	Low	Benign
905680	Medium	Medium	Medium	Low	Medium	Low	Low	Low	Medium	Low	Low	Medium	Low	Low	Low	Low	Low	Low	Medium	Low	Low	Medium	Medium	Low	Medium	Low	Low	Low	Medium	Low	Malignant
905686	Low	Medium	Low	Low	Medium	Low	Low	Low	Medium	Medium	VeryLow	Low	Low	Low	Medium	Low	Low	Low	Low	Low	Low	Medium	Low	Low	Medium	Low	Low	Medium	Medium	Low	Benign
905978	Low	Medium	Low	Low	Medium	Low	Low	Low	Medium	Medium	VeryLow	Medium	Low	Low	Medium	Low	Low	Low	Medium	Low	VeryLow	Medium	Low	Low	Medium	Low	Low	Low	Medium	Low	Benign
90602302	Medium	Medium	Medium	Medium	Medium	Medium	Medium	Medium	Medium	Medium	Medium	Low	Medium	Medium	Low	Medium	Low	Medium	Low	Low	Medium	Medium	Medium	Medium	Medium	Medium	Medium	Medium	Medium	Medium	Malignant
906024	Medium	Low	Medium	Low	Medium	Low	Low	Low	Medium	Medium	VeryLow	Low	Low	Low	Low	Low	Low	Low	Low	Low	Low	Low	Low	Low	Medium	Low	Low	Medium	Low	Medium	Benign
906290	Low	Medium	Low	Low	Medium	Low	Low	Low	Medium	Low	VeryLow	Medium	Low	Low	Low	Low	Low	Low	Medium	Low	Low	Medium	Low	Low	Medium	Low	Low	Low	Medium	Low	Benign
906539	Low	Medium	Low	Low	Medium	Low	Low	Low	Medium	Medium	VeryLow	Low	Low	Low	Low	Low	Low	Low	Low	Low	Low	Medium	Low	Low	Medium	Low	Low	Low	Medium	Low	Benign
906564	Medium	Low	Medium	Low	Medium	Medium	Medium	Medium	Medium	Medium	Low	Medium	Low	Low	Medium	Medium	Low	Medium	Medium	Low	Low	Low	Medium	Low	Medium	Medium	Medium	Medium	Low	Low	Benign
906616	Low	Low	Low	Low	Medium	Medium	Low	Low	Medium	Medium	VeryLow	Low	Low	Low	Low	Low	Low	Low	Low	Low	Low	Low	Low	Low	Medium	Low	Low	Medium	Low	Low	Benign
906878	Medium	Medium	Medium	Low	Medium	Medium	Low	Low	Medium	Low	VeryLow	Low	Low	Low	Low	Low	Low	Low	Low	Low	Low	Medium	Medium	Low	Medium	Medium	Medium	Medium	Low	Low	Benign
907145	Low	Medium	Low	Low	Medium	Low	Low	Low	Medium	Medium	Low	Medium	Low	Low	Medium	Low	Low	Low	Medium	Low	VeryLow	Medium	Low	Low	Medium	Low	Low	Low	Medium	Low	Benign
907367	Low	Medium	Low	Low	Medium	Low	Low	Low	Medium	Medium	VeryLow	Low	Low	Low	Low	Low	Low	Low	Low	Low	VeryLow	Medium	Low	Low	Medium	Low	Low	Low	Low	Low	Benign
907409	Low	Low	Low	Low	Medium	Medium	Low	Low	Medium	Medium	VeryLow	Low	Low	Low	Low	Medium	Low	Low	Low	Low	Low	Medium	Low	Low	Medium	Medium	Low	Medium	Medium	Medium	Benign
90745	Low	Medium	Low	Low	Medium	Low	Low	Low	Medium	Low	VeryLow	Medium	Low	Low	Low	Low	Low	Low	Low	Low	Low	Medium	Low	Low	Medium	Low	Low	Medium	Medium	Low	Benign
90769601	Low	Low	Low	Low	Medium	Low	Low	Low	Low	Low	VeryLow	Low	Low	Low	Low	Low	Low	Low	Low	Low	Low	Low	Low	Low	Low	Low	Low	Low	Low	Low	Benign
90769602	Medium	Medium	Medium	Low	Medium	Low	Low	Low	Low	Low	VeryLow	Low	Low	Low	Low	Low	Low	Low	Low	Low	Low	Low	Low	Low	Low	Low	Low	Low	Low	Low	Benign
907914	Medium	Medium	Medium	Low	Medium	Medium	Medium	Medium	Medium	Medium	VeryLow	Low	Low	Low	Low	Medium	Low	Medium	Low	Low	Low	Medium	Medium	Low	Medium	Medium	Medium	High	Medium	Medium	Malignant
907915	Medium	Medium	Medium	Low	Medium	Medium	Low	Low	Medium	Medium	VeryLow	Low	Low	Low	Medium	Low	Low	Low	Low	Low	Low	Medium	Low	Low	Medium	Low	Low	Medium	Low	Medium	Benign
908194	Medium	Medium	Medium	Medium	Medium	Medium	Medium	Medium	Medium	Low	VeryLow	Low	Low	Low	Medium	Low	Low	Medium	Low	Low	Medium	Medium	Medium	Medium	Medium	Medium	Medium	Medium	Medium	Low	Malignant
908445	Medium	Medium	Medium	Medium	Medium	Medium	Medium	Medium	Medium	Low	Low	Medium	Low	Low	Low	Medium	Low	Medium	Low	Low	Medium	Medium	Medium	Medium	Medium	Medium	Medium	Medium	Medium	Low	Malignant
908469	Medium	Low	Medium	Low	Medium	Low	Low	Low	Medium	Low	VeryLow	Low	Low	Low	Low	Low	Low	Low	Low	Low	Low	Low	Medium	Low	Medium	Low	Low	Medium	Low	Low	Benign
908489	Medium	Medium	Medium	Low	Medium	Medium	Medium	Medium	Medium	Medium	VeryLow	Low	Low	Low	Low	Low	Low	Low	Low	Low	Low	Medium	Medium	Low	Medium	Medium	Medium	Medium	Medium	Medium	Malignant
908916	Medium	Medium	Medium	Low	Medium	Low	Low	Low	Medium	Medium	VeryLow	Low	Low	Low	Low	Low	Low	Low	Low	Low	Low	Medium	Low	Low	Medium	Low	Low	Low	Medium	Low	Benign
909220	Medium	Low	Medium	Low	Medium	Low	Low	Low	Medium	Low	VeryLow	Low	Low	Low	Low	Low	Low	Low	Low	Low	Low	Medium	Medium	Low	Medium	Low	Low	Medium	Low	Low	Benign
909231	Medium	Medium	Medium	Low	Medium	Low	Low	Low	Medium	Low	VeryLow	Medium	Low	Low	Low	Low	Low	Low	Low	Low	Low	Medium	Medium	Low	Medium	Low	Low	Low	Low	Low	Benign
909410	Medium	Low	Medium	Low	Medium	Low	Low	Low	Medium	Low	VeryLow	Low	Low	Low	Low	Low	Low	Low	Low	Low	Low	Low	Low	Low	Low	Low	Low	Medium	Low	Low	Benign
909411	Low	Medium	Low	Low	Medium	Medium	Low	Low	Low	Medium	VeryLow	Low	Low	Low	Low	Medium	Low	Medium	Low	Low	Low	Medium	Low	Low	Medium	Medium	Medium	Medium	Low	Medium	Benign
909445	Medium	Medium	Medium	Medium	Medium	Medium	Medium	Medium	Low	Low	Low	Medium	Low	Low	Low	Medium	Low	Medium	Low	Low	Medium	Medium	Medium	Medium	Medium	Medium	Medium	Medium	Low	Low	Malignant
90944601	Medium	Low	Medium	Low	Medium	Low	Low	Low	Low	Low	VeryLow	Low	Low	Low	Low	Low	Low	Low	Low	Low	Low	Low	Low	Low	Low	Low	Low	Low	Low	Low	Benign
909777	Low	Medium	Low	Low	Medium	Low	Low	Low	Medium	Low	VeryLow	Medium	Low	Low	Medium	Low	Low	Low	Low	Low	VeryLow	Medium	Low	Low	Low	Low	Low	Low	Low	Low	Benign
9110127	Medium	Low	Medium	Medium	Medium	Medium	Medium	Medium	Medium	Low	VeryLow	Low	Low	Low	Low	Low	Low	Low	Low	Low	Medium	Medium	Medium	Medium	Medium	Low	Medium	Medium	Medium	Low	Malignant
9110720	Low	Medium	Low	Low	Medium	Low	Low	Low	Medium	Medium	VeryLow	Low	Low	Low	Low	Low	Low	Medium	Low	Low	Low	Medium	Low	Low	Medium	Low	Low	Medium	Low	Low	Benign
9110732	Medium	Medium	Medium	Medium	Medium	Medium	Medium	Medium	Medium	Low	VeryLow	Low	Low	Low	Low	Low	Low	Low	Low	Low	Medium	Medium	Medium	Medium	Medium	Medium	Medium	Medium	Medium	Low	Malignant
9110944	Medium	Medium	Medium	Low	Medium	Low	Low	Low	Medium	Low	VeryLow	Low	Low	Low	Low	Low	Low	Low	Low	Low	Low	Medium	Medium	Low	Medium	Low	Low	Medium	Medium	Low	Benign
911150	Medium	Medium	Medium	Low	Medium	Low	Low	Low	Low	Low	VeryLow	Low	Low	Low	Low	Low	Low	Low	Low	Low	Low	Medium	Medium	Low	Low	Low	Medium	Medium	Low	Low	Benign
911157302	Medium	Medium	Medium	Medium	Medium	Medium	Medium	Medium	Low	Low	Low	Low	Low	Low	Low	Low	Low	Medium	Low	Low	High	Medium	Medium	Medium	Medium	Medium	Medium	High	Low	Low	Malignant
9111596	Low	Medium	Low	Low	Low	Medium	Low	Low	Low	Medium	VeryLow	Medium	Low	Low	Low	Medium	Low	Medium	Low	Low	Low	Medium	Low	Low	Low	Medium	Medium	Medium	Low	Medium	Benign
9111805	Medium	Medium	Medium	Medium	Medium	Low	Medium	Medium	Medium	Low	Low	Low	Low	Low	Medium	Low	Low	Medium	Low	Low	Medium	Medium	Medium	Medium	Medium	Low	Medium	Medium	Low	Low	Malignant
9111843	Low	Medium	Low	Low	Medium	Low	Low	Low	Medium	Low	VeryLow	Medium	Low	Low	Low	Low	Low	Low	Low	Low	Low	Medium	Low	Low	Medium	Low	Low	Low	Low	Low	Benign
911201	Medium	Low	Medium	Low	Medium	Low	Low	Medium	Medium	Low	VeryLow	Low	Low	Low	Low	Low	Low	Low	Low	Low	Low	Low	Medium	Low	Medium	Low	Low	Medium	Low	Low	Benign
911202	Medium	Medium	Medium	Low	Medium	Low	Low	Low	Medium	Low	VeryLow	Low	Low	Low	Low	Low	Low	Low	Low	Low	Low	Medium	Low	Low	Medium	Low	Low	Medium	Medium	Low	Benign
9112085	Medium	Medium	Medium	Low	Medium	Low	Low	Low	Low	Low	VeryLow	Medium	Low	Low	Low	Low	Low	Low	Low	Low	Low	High	Low	Low	Medium	Low	Low	Medium	Low	Low	Benign
9112366	Low	Medium	Low	Low	Medium	Low	Low	Low	Medium	Low	VeryLow	Medium	Low	Low	Medium	Low	Low	Low	Low	Low	Low	Medium	Low	Low	Medium	Low	Low	Low	Medium	Low	Benign
9112367	Medium	Medium	Medium	Low	Medium	Low	Low	Low	Medium	Low	VeryLow	Low	Low	Low	Low	Low	Low	Low	Low	Low	Low	Medium	Low	Low	Medium	Low	Low	Low	Low	Low	Benign
9112594	Medium	Medium	Medium	Low	Medium	Low	Low	Low	Medium	Low	VeryLow	Low	Low	Low	Low	Low	Low	Low	Low	Low	Low	Medium	Low	Low	Medium	Low	Low	Low	Low	Low	Benign
9112712	Low	Medium	Low	Low	Medium	Low	Low	Low	Medium	Low	VeryLow	Medium	Low	Low	Low	Low	Low	Low	Low	Low	VeryLow	Medium	Low	Low	Medium	Low	Low	Low	Low	Low	Benign
911296201	Medium	Medium	Medium	Medium	Medium	Medium	Low	Medium	Medium	Medium	Low	Low	Low	Low	Low	Low	Low	Medium	Low	Low	Medium	Medium	Medium	Medium	Medium	Low	Low	Medium	Medium	Low	Malignant
911296202	High	Medium	High	High	Medium	Medium	High	High	Medium	Low	VeryHigh	Low	High	High	Low	Medium	Low	Medium	Low	Low	VeryHigh	Medium	High	High	Medium	Medium	Medium	High	Low	Low	Malignant
9113156	Medium	Medium	Medium	Low	Low	Low	Low	Low	Medium	Low	VeryLow	Low	Low	Low	Low	Low	Low	Low	Low	Low	Low	Medium	Low	Low	Low	Low	Low	Low	Low	Low	Benign
911320501	Low	Medium	Low	Low	Medium	Low	Low	Low	Low	Low	VeryLow	Low	Low	Low	Low	Low	Low	Low	Low	Low	Low	Medium	Low	Low	Medium	Low	Low	Medium	Medium	Low	Benign
911320502	Medium	Medium	Medium	Low	Medium	Low	Low	Low	Low	Low	VeryLow	Low	Low	Low	Low	Low	Low	Low	Low	Low	Low	Medium	Low	Low	Medium	Low	Low	Medium	Low	Low	Benign
9113239	Medium	Medium	Medium	Low	Medium	Medium	Low	Low	Medium	Medium	VeryLow	Low	Low	Low	Low	Medium	Low	Medium	Low	Low	Low	Medium	Medium	Low	Medium	Medium	Medium	Medium	Medium	Medium	Benign
9113455	Medium	Medium	Medium	Low	Medium	Medium	Medium	Low	Medium	Low	VeryLow	Low	Low	Low	Low	Low	Low	Low	Low	Low	Low	Medium	Medium	Low	Medium	Medium	Medium	Medium	Low	Low	Benign
9113514	Low	Medium	Low	Low	Medium	Low	Low	Low	Medium	Medium	VeryLow	Low	Low	Low	Medium	Low	Low	Low	Medium	Low	VeryLow	Medium	Low	Low	Medium	Low	Low	Low	Medium	Low	Benign
9113538	Medium	Medium	Medium	Medium	Medium	Medium	Medium	Medium	Medium	Medium	Low	Low	Low	Low	Low	Medium	Low	Medium	Low	Low	Medium	Medium	Medium	Medium	Medium	Medium	Medium	Medium	Low	Medium	Malignant
911366	Low	Medium	Low	Low	Medium	Medium	Low	Medium	Medium	Medium	VeryLow	Medium	Low	Low	Medium	Low	Low	Medium	Low	Low	Low	Medium	Low	Low	Medium	Medium	Medium	Medium	Low	Low	Benign
9113778	Low	Medium	Low	Low	Medium	Low	Low	Low	Medium	Medium	VeryLow	Low	Low	Low	Low	Low	Low	Low	Low	Low	VeryLow	Medium	Low	Low	Medium	Low	Low	Low	Medium	Low	Benign
9113816	Low	Medium	Low	Low	Medium	Low	Low	Low	Medium	Low	Low	Medium	Low	Low	Low	Low	Low	Low	Low	Low	Low	Medium	Low	Low	Low	Low	Low	Low	Low	Low	Benign
911384	Medium	Low	Medium	Low	Medium	Low	Low	Low	Medium	Low	VeryLow	Low	Low	Low	Low	Low	Low	Low	Low	Low	Low	Low	Medium	Low	Low	Low	Medium	Medium	Low	Low	Benign
9113846	Medium	Medium	Low	Low	Medium	Low	Low	Low	Medium	Low	VeryLow	Medium	Low	Low	Low	Low	Low	Low	Medium	Low	Low	Medium	Low	Low	Low	Low	Low	Low	Low	Low	Benign
911391	Low	Low	Low	Low	Medium	Medium	Low	Low	Medium	Medium	VeryLow	Low	Low	Low	Low	Low	Low	Low	Low	Low	Low	Low	Low	Low	Medium	Medium	Medium	Medium	Low	Medium	Benign
911408	Medium	Low	Medium	Low	Medium	Low	Low	Low	Medium	Low	VeryLow	Low	Low	Low	Low	Low	Low	Low	Low	Low	Low	Low	Low	Low	Medium	Low	Medium	Medium	Medium	Low	Benign
911654	Medium	Medium	Medium	Low	Medium	Medium	Low	Low	Low	Low	VeryLow	Low	Low	Low	Low	Low	Low	Medium	Low	Low	Low	Medium	Medium	Low	Medium	Medium	Low	Medium	Low	Low	Benign
911673	Medium	Low	Medium	Low	Low	Low	Low	Low	Medium	Low	VeryLow	Low	Low	Low	Low	Low	Low	Low	Low	Low	Low	Medium	Medium	Low	Low	Low	Low	Low	Low	Low	Benign
911685	Low	Low	Low	Low	Medium	Low	Low	Low	Medium	Medium	VeryLow	Low	Low	Low	Low	Low	Low	Low	Low	Low	Low	Medium	Low	Low	Medium	Low	Low	Medium	Medium	Low	Benign
911916	Medium	Medium	Medium	Medium	Medium	Medium	Medium	Medium	Medium	Medium	VeryLow	Low	Low	Low	Medium	Medium	Low	Medium	Medium	Low	Low	Medium	Medium	Low	Medium	Medium	Medium	Medium	Medium	Low	Malignant
912193	Low	Medium	Low	Low	Medium	Low	Low	Low	Low	Medium	VeryLow	Low	Low	Low	Low	Low	Low	Low	Low	Low	Low	Medium	Low	Low	Medium	Low	Low	Low	Low	Low	Benign
91227	Medium	Medium	Medium	Low	Medium	Low	Low	Low	Medium	Low	VeryLow	Low	Low	Low	Low	Low	Low	Low	Low	Low	Low	Medium	Medium	Low	Low	Low	Low	Medium	Low	Low	Benign
912519	Medium	Low	Medium	Low	Medium	Medium	Low	Medium	Medium	Medium	VeryLow	Low	Low	Low	Low	Low	Low	Low	Low	Low	Low	Low	Low	Low	Medium	Low	Low	Medium	Medium	Medium	Benign
912558	Medium	Medium	Medium	Low	Medium	Low	Low	Low	Medium	Low	VeryLow	Low	Low	Low	Low	Low	Low	Low	Low	Low	Low	Medium	Low	Low	Medium	Low	Low	Medium	Low	Low	Benign
912600	Medium	Low	Medium	Medium	Medium	Medium	Medium	Medium	Medium	Medium	VeryLow	Low	Low	Low	Low	Low	Low	Low	Low	Low	Low	Low	Medium	Low	Medium	Medium	Medium	Medium	Low	Low	Benign
913063	Medium	Low	Medium	Low	Medium	Medium	Medium	Low	Medium	Medium	VeryLow	Low	Low	Low	Low	Medium	Medium	Medium	Medium	Low	Low	Low	Low	Low	Medium	Medium	Medium	Medium	Medium	Medium	Benign
913102	Medium	Low	Medium	Low	Medium	Low	Low	Low	Low	Low	VeryLow	Low	Low	Low	Low	Low	Low	Low	Low	Low	Low	Medium	Medium	Low	Medium	Low	Low	Medium	Low	Low	Benign
913505	Medium	Medium	Medium	Medium	Medium	Medium	Medium	Medium	Medium	Low	Low	Low	Low	Low	Low	Low	Low	Low	Low	Low	Medium	Medium	Medium	Medium	Medium	Medium	Medium	Medium	Medium	Low	Malignant
913512	Low	Low	Low	Low	Medium	Low	Low	Low	Medium	Medium	VeryLow	Low	Low	Low	Low	Low	Low	Low	Low	Low	Low	Medium	Low	Low	Medium	Low	Low	Medium	Low	Low	Benign
913535	Medium	Medium	Medium	Medium	Medium	Low	Low	Low	Medium	Low	VeryLow	Low	Low	Low	Low	Low	Low	Low	Low	Low	Medium	Medium	Medium	Low	Low	Medium	Low	Medium	Medium	Low	Malignant
91376701	Low	Medium	Low	Low	Medium	Low	Low	Low	Low	Low	VeryLow	Low	Low	Low	Low	Low	Low	Low	Low	Low	Low	Medium	Low	Low	Medium	Low	Low	Low	Medium	Low	Benign
91376702	Medium	Low	Medium	Medium	Medium	Low	Low	Low	Low	Low	Low	Low	Low	Low	Low	Low	Low	Low	Low	Low	Medium	Low	Medium	Medium	Low	Low	Low	Medium	Low	Low	Benign
914062	Medium	Medium	Medium	Medium	Medium	Medium	Medium	Medium	Medium	Low	Low	Low	Low	Low	Low	Low	Low	Medium	Medium	Low	Medium	Medium	Medium	Medium	Medium	Low	Low	Medium	Medium	Low	Malignant
914101	Medium	Low	Low	Low	Medium	Low	Low	Low	Medium	Low	VeryLow	Low	Low	Low	Medium	Low	Low	Low	Medium	Low	Low	Low	Low	Low	Low	Low	Low	Low	Low	Low	Benign
914102	Medium	Medium	Medium	Low	Medium	Low	Low	Low	Medium	Low	VeryLow	Low	Low	Low	Low	Low	Low	Low	Low	Low	Low	Medium	Low	Low	Medium	Low	Low	Low	Low	Low	Benign
914333	Medium	Medium	Medium	Low	Medium	Low	Low	Low	Low	Low	VeryLow	Medium	Low	Low	Low	Low	Low	Low	Low	Low	Low	Medium	Medium	Low	Medium	Low	Low	Medium	Low	Low	Benign
914366	Medium	Medium	Medium	Low	Medium	Medium	Low	Medium	Medium	Medium	VeryLow	Low	Low	Low	Low	Low	Low	Low	Low	Low	Low	Medium	Low	Low	Medium	Medium	Medium	Medium	Medium	Medium	Benign
914580	Medium	Medium	Medium	Low	Medium	Low	Low	Low	Low	Low	VeryLow	Low	Low	Low	Low	Low	Low	Low	Low	Low	Low	Medium	Low	Low	Medium	Low	Low	Medium	Medium	Low	Benign
914769	Medium	Medium	Medium	Medium	Medium	Medium	Medium	Medium	Medium	Medium	Low	Low	Low	Low	Low	Low	Low	Medium	Low	Low	Medium	Medium	Medium	Medium	Medium	Medium	Medium	Medium	Low	Medium	Malignant
91485	Medium	Medium	Medium	Medium	Medium	Medium	Medium	Medium	Medium	Medium	Low	Low	Low	Low	Low	Low	Low	Medium	Low	Low	Medium	Medium	Medium	Medium	Medium	Medium	Medium	Medium	Low	Low	Malignant
914862	Medium	Low	Medium	Low	Medium	Medium	Low	Medium	Medium	Medium	VeryLow	Low	Low	Low	Low	Low	Low	Low	Low	Low	Low	Low	Medium	Low	Medium	Low	Low	Medium	Low	Low	Benign
91504	Medium	Medium	Medium	Low	Medium	Medium	Medium	Medium	Medium	Medium	Low	Medium	Low	Low	Medium	Medium	Low	Medium	Low	Low	Low	Medium	Medium	Low	Medium	Medium	Medium	Medium	Medium	Medium	Malignant
91505	Medium	Low	Medium	Low	Medium	Medium	Low	Low	Medium	Medium	VeryLow	Low	Low	Low	Medium	Low	Low	Low	Medium	Low	Low	Low	Low	Low	Medium	Low	Low	Medium	Medium	Low	Benign
915143	High	Medium	Medium	Medium	Medium	Medium	Medium	Medium	Low	Low	Medium	Low	Medium	Medium	Low	Low	Low	Medium	Low	Low	High	Medium	High	Medium	Medium	Medium	Medium	High	Medium	Low	Malignant
915186	Low	Low	Low	Low	High	Medium	Low	Medium	Medium	High	VeryLow	Low	Low	Low	Medium	Medium	Low	Medium	Low	Low	VeryLow	Low	Low	Low	High	Medium	Low	Medium	Medium	Medium	Benign
915276	Low	Low	Low	Low	Medium	Medium	Medium	Medium	Medium	High	VeryLow	Low	Low	Low	Medium	Medium	Low	Medium	Medium	Low	VeryLow	Low	Low	Low	High	Medium	Low	Medium	Medium	Medium	Benign
91544001	Low	Medium	Low	Low	Medium	Medium	Low	Low	Medium	Medium	VeryLow	Low	Low	Low	Low	Low	Low	Low	Low	Low	Low	Medium	Low	Low	Medium	Low	Medium	Medium	Low	Low	Benign
91544002	Low	Medium	Low	Low	Medium	Medium	Low	Low	Medium	Medium	VeryLow	Low	Low	Low	Medium	Low	Low	Low	Low	Low	Low	Low	Low	Low	Medium	Low	Low	Medium	Low	Medium	Benign
915452	Medium	Low	Medium	Medium	Medium	Low	Low	Low	Medium	Low	VeryLow	Low	Low	Low	Low	Low	Low	Medium	Low	Low	Low	Low	Medium	Low	Medium	Low	Low	Medium	Low	Low	Benign
915460	Medium	Medium	Medium	Low	Medium	Medium	Medium	Medium	Medium	Medium	VeryLow	Medium	Low	Low	Medium	Medium	Low	Medium	Low	Low	Low	Medium	Medium	Low	Medium	Medium	Medium	Medium	Medium	Medium	Malignant
91550	Low	Low	Low	Low	Medium	Low	Low	Low	Low	Medium	VeryLow	Low	Low	Low	Low	Medium	Low	Medium	Low	Low	Low	Low	Low	Low	Low	Low	Low	Medium	Low	Medium	Benign
915664	Medium	Low	Medium	Low	Medium	Low	Low	Low	Medium	Low	VeryLow	Low	Low	Low	Low	Low	Low	Low	Low	Low	Low	Low	Medium	Low	Medium	Low	Low	Medium	Low	Low	Benign
915691	Medium	Medium	Medium	Low	Medium	Medium	Medium	Medium	Medium	Medium	VeryLow	Low	Low	Low	Low	Low	Low	Medium	Low	Low	Low	Medium	Medium	Low	Medium	Medium	Medium	Medium	Medium	Medium	Malignant
915940	Medium	Low	Medium	Low	Medium	Low	Low	Low	Medium	Low	VeryLow	Low	Low	Low	Low	Low	Low	Low	Low	Low	Low	Low	Medium	Low	Medium	Low	Low	Medium	Low	Low	Benign
91594602	Medium	Medium	Medium	Low	Medium	Low	Low	Low	Medium	Low	VeryLow	Low	Low	Low	Low	Low	Low	Low	Low	Low	Low	Medium	Medium	Low	Medium	Low	Low	Medium	Low	Low	Malignant
916221	Low	Medium	Low	Low	Medium	Low	Low	Low	Medium	Medium	VeryLow	Low	Low	Low	Low	Low	Low	Low	Low	Low	Low	Medium	Low	Low	Medium	Low	Low	Medium	Medium	Low	Benign
916799	Medium	Medium	Medium	Medium	Medium	Medium	Medium	Medium	Medium	Low	Low	Low	Low	Low	Low	Low	Low	Low	Low	Low	Medium	Medium	Medium	Medium	Medium	Low	Medium	Medium	Medium	Low	Malignant
916838	Medium	Medium	Medium	Medium	Medium	Medium	Medium	Medium	Medium	Medium	Low	Low	Low	Low	Low	Low	Low	Low	Low	Low	Medium	Medium	Medium	Medium	Medium	Medium	Medium	Medium	Low	Low	Malignant
917062	Medium	Medium	Medium	Low	Medium	Medium	Low	Medium	Medium	Medium	VeryLow	Low	Low	Low	Low	Low	Low	Low	Low	Low	Low	Medium	Low	Low	Medium	Medium	Low	Medium	Low	Low	Benign
917080	Medium	Low	Medium	Low	Medium	Medium	Low	Low	Medium	Medium	VeryLow	Low	Low	Low	Low	Low	Low	Low	Low	Low	Low	Medium	Low	Low	Medium	Low	Low	Medium	Medium	Low	Benign
917092	Low	Low	Low	Low	High	Medium	Low	Low	Medium	Medium	VeryLow	Low	Low	Low	Medium	Low	Low	Medium	Medium	Low	VeryLow	Low	Low	Low	High	Low	Low	Low	Medium	Low	Benign
91762702	High	Medium	High	Medium	Medium	Medium	Medium	Medium	Medium	Medium	Low	Low	Medium	Low	Low	Low	Low	Medium	Low	Low	High	Medium	High	Medium	Medium	Medium	Medium	High	Medium	Medium	Malignant
91789	Low	Medium	Low	Low	Medium	Low	Low	Low	Medium	Medium	VeryLow	Low	Low	Low	Low	Low	Low	Low	Low	Low	Low	Medium	Low	Low	Medium	Low	Low	Low	Low	Low	Benign
917896	Medium	Medium	Medium	Low	Medium	Medium	Low	Low	Medium	Medium	VeryLow	Low	Low	Low	Low	Low	Low	Medium	Low	Low	Low	Medium	Low	Low	Medium	Low	Low	Medium	Medium	Low	Benign
917897	Low	Low	Low	Low	Medium	Low	Low	Low	Low	Medium	VeryLow	Low	Low	Low	Low	Low	Low	Low	Low	Low	VeryLow	Medium	Low	Low	Medium	Low	Low	Low	Low	Low	Benign
91805	Low	Low	Low	Low	Medium	Low	Low	Low	Medium	Medium	VeryLow	Low	Low	Low	Low	Low	Low	Low	Low	Low	VeryLow	Low	Low	Low	Medium	Low	Low	Medium	Medium	Medium	Benign
91813701	Medium	Medium	Medium	Low	Medium	Medium	Low	Low	Medium	Medium	VeryLow	Low	Low	Low	Low	Low	Low	Low	Low	Low	Low	Medium	Medium	Low	Medium	Medium	Low	Medium	Medium	Low	Benign
91813702	Medium	Low	Low	Low	Medium	Low	Low	Low	Medium	Low	VeryLow	Low	Low	Low	Low	Low	Low	Low	Low	Low	Low	Low	Low	Low	Medium	Low	Low	Medium	Medium	Low	Benign
918192	Medium	Low	Medium	Low	Medium	Low	Low	Medium	Medium	Medium	Low	Medium	Low	Low	Medium	Low	Low	Medium	Low	Low	Low	Low	Low	Low	Medium	Low	Low	Medium	Low	Low	Benign
918465	Low	Low	Low	Low	Medium	Low	Low	Low	Medium	Medium	VeryLow	Low	Low	Low	Low	Low	Low	Low	Low	Low	Low	Low	Low	Low	Medium	Low	Low	Medium	Low	Low	Benign
91858	Low	Medium	Low	Low	Medium	Low	Low	Low	Medium	Medium	VeryLow	Medium	Low	Low	Low	Low	Low	Low	Low	Low	Low	Medium	Low	Low	Medium	Low	Low	Medium	Low	Low	Benign
91903901	Low	Medium	Low	Low	Medium	Low	Low	Low	Medium	Medium	VeryLow	Low	Low	Low	Low	Low	Low	Low	Low	Low	Low	Medium	Low	Low	Medium	Medium	Low	Medium	Medium	Low	Benign
91903902	Medium	Low	Medium	Low	Medium	Low	Low	Low	Medium	Low	VeryLow	Low	Low	Low	Low	Low	Low	Low	Low	Low	Low	Low	Medium	Low	Medium	Low	Low	Medium	Low	Low	Benign
91930402	Medium	Medium	Medium	Medium	Medium	Medium	Medium	Medium	Medium	Low	Low	Medium	Low	Low	Low	Low	Low	Medium	Medium	Low	Medium	Medium	Medium	Medium	Medium	Low	Low	Medium	Medium	Low	Malignant
919537	Low	Medium	Low	Low	Medium	Low	Low	Low	Medium	Medium	VeryLow	Medium	Low	Low	Medium	Low	Low	Medium	Low	Low	Low	Medium	Low	Low	Medium	Low	Low	Medium	Low	Low	Benign
919555	Medium	Medium	Medium	Medium	Medium	Medium	Medium	Medium	Medium	Medium	Low	Low	Low	Low	Low	Low	Low	Medium	Low	Low	Medium	Medium	Medium	Medium	Medium	Medium	Medium	Medium	Medium	Low	Malignant
91979701	Medium	Medium	Medium	Low	Medium	Medium	Medium	Medium	Medium	Low	VeryLow	Medium	Low	Low	Low	Low	Low	Low	Low	Low	Low	Medium	Medium	Low	Medium	Low	Medium	Medium	Low	Low	Malignant
919812	Low	Medium	Low	Low	Medium	Medium	Low	Low	Medium	Medium	VeryLow	Medium	Low	Low	Medium	Low	Low	Medium	Low	Low	Low	Medium	Low	Low	Medium	Medium	Low	Medium	Low	Medium	Benign
921092	Low	Medium	Low	Low	Medium	Low	Low	Low	Medium	Medium	VeryLow	Low	Low	Low	Medium	Low	Low	Low	Medium	Low	VeryLow	Medium	Low	Low	Medium	Low	Low	Low	Medium	Medium	Benign
921362	Low	Medium	Low	Low	Medium	Medium	Low	Low	Medium	Medium	VeryLow	Low	Low	Low	Medium	Medium	Low	Medium	Low	Low	VeryLow	Medium	Low	Low	Medium	Medium	Medium	Low	Low	Medium	Benign
921385	Low	Low	Low	Low	Medium	Medium	Low	Low	Medium	Medium	VeryLow	Medium	Low	Low	Medium	Medium	Low	Medium	Low	Low	Low	Low	Low	Low	Medium	Low	Low	Low	Low	Low	Benign
921386	Medium	Medium	Medium	Low	Medium	Medium	Low	Low	Medium	Medium	VeryLow	Low	Low	Low	Low	Medium	Low	Low	Low	Low	Low	Medium	Medium	Low	Medium	Medium	Medium	Medium	Medium	Medium	Benign
921644	Medium	Medium	Medium	Low	Medium	Low	Low	Low	Medium	Low	VeryLow	Low	Low	Low	Low	Low	Low	Low	Low	Low	Low	Medium	Medium	Low	Low	Low	Low	Medium	Low	Low	Benign
922296	Medium	Medium	Medium	Low	Medium	Low	Low	Low	Medium	Low	VeryLow	Medium	Low	Low	Low	Low	Low	Low	Low	Low	Low	Medium	Low	Low	Low	Low	Low	Medium	Low	Low	Benign
922297	Medium	Medium	Medium	Low	Medium	Medium	Low	Low	Medium	Medium	VeryLow	Low	Low	Low	Low	Low	Low	Low	Low	Low	Low	Medium	Low	Low	Medium	Low	Low	Low	Low	Low	Benign
922576	Medium	Medium	Medium	Low	Medium	Low	Low	Low	Medium	Low	VeryLow	Low	Low	Low	Low	Low	Low	Low	Low	Low	Low	Medium	Low	Low	Medium	Low	Low	Low	Low	Low	Benign
922577	Low	Low	Low	Low	Medium	Low	Low	Low	Medium	Medium	VeryLow	Low	Low	Low	Low	Low	Low	Low	Low	Low	VeryLow	Medium	Low	Low	Medium	Low	Low	Low	Low	Low	Benign
922840	Low	Low	Low	Low	Medium	Low	Low	Low	Medium	Medium	VeryLow	Low	Low	Low	Medium	Low	Low	Low	Low	Low	VeryLow	Medium	Low	Low	Medium	Low	Low	Medium	Low	Medium	Benign
923169	Low	Medium	Low	Low	Medium	Low	Low	Low	Medium	Medium	VeryLow	Low	Low	Low	Low	Low	Low	Low	Low	Low	VeryLow	Medium	Low	Low	Medium	Low	Low	Low	Low	Low	Benign
923465	Low	Medium	Low	Low	Medium	Low	Low	Low	Medium	Medium	Low	Medium	Low	Low	Low	Low	Low	Low	Low	Low	Low	Medium	Low	Low	Medium	Low	Low	Low	Medium	Low	Benign
923748	Low	Medium	Low	Low	Medium	Low	Low	Low	Medium	Low	VeryLow	Low	Low	Low	Medium	Low	Low	Low	Medium	Low	Low	Medium	Low	Low	Low	Low	Low	Low	Low	Low	Benign
923780	Low	Medium	Low	Low	Medium	Low	Low	Low	Medium	Medium	VeryLow	Low	Low	Low	Low	Low	Low	Low	Medium	Low	Low	Medium	Low	Low	Low	Low	Low	Low	Medium	Low	Benign
924084	Medium	Medium	Medium	Low	Medium	Low	Low	Low	Low	Low	VeryLow	Low	Low	Low	Low	Low	Low	Low	Low	Low	Low	Medium	Low	Low	Medium	Low	Low	Low	Low	Low	Benign
924342	Low	Medium	Low	Low	Medium	Low	Low	Low	Medium	Medium	VeryLow	Medium	Low	Low	Medium	Low	Low	Low	Medium	Low	VeryLow	Medium	Low	Low	Medium	Low	Low	Low	Low	Low	Benign
924632	Medium	Medium	Medium	Low	Medium	Low	Low	Low	Medium	Low	VeryLow	Low	Low	Low	Low	Low	Low	Low	Low	Low	Low	Medium	Low	Low	Medium	Low	Low	Low	Low	Low	Benign
924934	Low	Medium	Low	Low	Medium	Low	Low	Low	Medium	Low	VeryLow	Medium	Low	Low	Medium	Low	Low	Medium	Low	Low	VeryLow	Medium	Low	Low	Medium	Low	Low	Medium	Low	Low	Benign
924964	Low	Medium	Low	Low	Medium	Low	Low	Low	Medium	Medium	VeryLow	Medium	Low	Low	Medium	Low	Low	Low	Medium	Low	VeryLow	Medium	Low	Low	Medium	Low	Low	Low	Low	Low	Benign
925236	Low	Medium	Low	Low	Medium	Low	Low	Low	Medium	Low	Low	Medium	Low	Low	Medium	Low	Low	Low	Medium	Low	VeryLow	Medium	Low	Low	Low	Low	Low	Low	Low	Low	Benign
925277	Medium	Medium	Medium	Low	Medium	Medium	Low	Low	Low	Low	VeryLow	Low	Low	Low	Low	Medium	Low	Medium	Low	Low	Low	Medium	Medium	Low	Low	Medium	Medium	Medium	Low	Low	Benign
925291	Low	Medium	Low	Low	Medium	Medium	Medium	Low	Low	Medium	VeryLow	Medium	Low	Low	Low	Low	Low	Low	Low	Low	Low	Medium	Low	Low	Medium	Low	Medium	Medium	Low	Low	Benign
925292	Medium	Medium	Medium	Low	Medium	Medium	Low	Low	Low	Low	VeryLow	Medium	Low	Low	Low	Low	Low	Medium	Low	Low	Low	Medium	Low	Low	Medium	Low	Low	Medium	Low	Low	Benign
925311	Low	Medium	Low	Low	Medium	Low	Low	Low	Low	Low	VeryLow	High	Low	Low	Low	Low	Low	Low	Low	Low	Low	Medium	Low	Low	Low	Low	Low	Low	Low	Low	Benign
925622	Medium	Medium	Medium	Low	Medium	Medium	Medium	Medium	Medium	Medium	VeryLow	Low	Low	Low	Low	Medium	Low	Medium	Low	Low	Low	High	Medium	Low	Medium	Medium	High	High	Medium	Medium	Malignant
926125	Medium	Medium	Medium	Medium	Medium	Medium	Medium	Medium	Medium	Medium	Low	Low	Medium	Low	Low	Medium	Low	Medium	Low	Low	Medium	Medium	Medium	Medium	Medium	Medium	Medium	High	Medium	Medium	Malignant
926424	Medium	Medium	Medium	Medium	Medium	Medium	Medium	Medium	Medium	Low	Medium	Low	Medium	Medium	Medium	Low	Low	Medium	Low	Low	Medium	Medium	Medium	Medium	Medium	Low	Medium	High	Low	Low	Malignant
926682	Medium	Medium	Medium	Medium	Medium	Medium	Medium	Medium	Medium	Low	Low	Medium	Low	Low	Low	Low	Low	Medium	Low	Low	Medium	Medium	Medium	Medium	Medium	Low	Medium	Medium	Low	Low	Malignant
926954	Medium	Medium	Medium	Medium	Medium	Medium	Low	Medium	Medium	Low	VeryLow	Low	Low	Low	Low	Medium	Low	Medium	Low	Low	Medium	Medium	Medium	Low	Medium	Medium	Medium	Medium	Low	Low	Malignant
927241	Medium	Medium	Medium	Medium	Medium	High	High	High	Medium	Medium	Low	Medium	Low	Low	Low	Medium	Low	Medium	Low	Low	High	Medium	Medium	Medium	Medium	High	Medium	High	Medium	Medium	Malignant
92751	Low	Medium	Low	Low	Low	Low	Low	Low	Medium	Low	VeryLow	Low	Low	Low	Low	Low	Low	Low	Medium	Low	VeryLow	Medium	Low	Low	Low	Low	Low	Low	Medium	Low	Benign
