# Supplementary material for: Breast cancer disease classification using fuzzy-ID3 algorithm with FUZZYDBD method: automatic fuzzy database definition
Source: PeerJ Comput Sci. 2021 May 4;7:e427. doi: 10.7717/peerj-cs.427 (PMC8114800; doi:10.7717/peerj-cs.427)
Supplement: Supplemental Information 3 — To run the FID3 algorithm-FUZZYDBD: 1. Open id310fold.py (python language) 2. Make sure the dataset is w5.data/WBCDF1.data/coimbrafold5.data (according to the folder) id310fold.py is located in the FID3 file. Apply the w5.data/WBCDF1.data/coimbrafold5.data dataset located in the same FID3 file as it is the latest data that has already undergone data transformation into the linguistic format. All the instances have been shuffled well. [file peerj-cs-07-427-s003.zip › WDBC/Fuzzificationdata/AreanucA.ipynb]

# %% [code]
import warnings
warnings.filterwarnings('ignore')
import numpy as np # numerical processing library
import matplotlib.pyplot as plt # chart library
%pylab inline

def triangular(x, a, b, c):
    return max( min( (x-a)/(b-a), (c-x)/(c-b) ), 0 )

# U variable represents the Universe of Discourse of numerical variable height

U = np.arange(-1050,3700,0.5) # generates a sequence of number between 0 and 10, step 0.2

height = {
  'Low': [-1035.25, 143.5, 1322.25],
  'Medium': [143.5, 1322.5, 2501],
  'High': [1322.5, 2501, 3679.75],

}

plt.figure(figsize=(15,7))

lines = []

for fuzzy_set in height.keys():
  memberships = [ triangular(x, *height[fuzzy_set]) for x in U ]
  # plot the chart
  tmp, = plot(U, memberships, label=fuzzy_set)
  lines.append(tmp)

legend(handles=lines)
xlabel("Height")
ylabel("Membership value")

for fuzzy_set in height.keys():
    print(fuzzy_set,	triangular(	1001	, *height[fuzzy_set]))
    print(fuzzy_set,	triangular(	1326	, *height[fuzzy_set]))
    print(fuzzy_set,	triangular(	1203	, *height[fuzzy_set]))
    print(fuzzy_set,	triangular(	386.1	, *height[fuzzy_set]))
    print(fuzzy_set,	triangular(	1297	, *height[fuzzy_set]))
    print(fuzzy_set,	triangular(	477.1	, *height[fuzzy_set]))
    print(fuzzy_set,	triangular(	1040	, *height[fuzzy_set]))
    print(fuzzy_set,	triangular(	577.9	, *height[fuzzy_set]))
    print(fuzzy_set,	triangular(	519.8	, *height[fuzzy_set]))
    print(fuzzy_set,	triangular(	475.9	, *height[fuzzy_set]))
    print(fuzzy_set,	triangular(	797.8	, *height[fuzzy_set]))
    print(fuzzy_set,	triangular(	781	, *height[fuzzy_set]))
    print(fuzzy_set,	triangular(	1123	, *height[fuzzy_set]))
    print(fuzzy_set,	triangular(	782.7	, *height[fuzzy_set]))
    print(fuzzy_set,	triangular(	578.3	, *height[fuzzy_set]))
    print(fuzzy_set,	triangular(	658.8	, *height[fuzzy_set]))
    print(fuzzy_set,	triangular(	684.5	, *height[fuzzy_set]))
    print(fuzzy_set,	triangular(	798.8	, *height[fuzzy_set]))
    print(fuzzy_set,	triangular(	1260	, *height[fuzzy_set]))
    print(fuzzy_set,	triangular(	566.3	, *height[fuzzy_set]))
    print(fuzzy_set,	triangular(	520	, *height[fuzzy_set]))
    print(fuzzy_set,	triangular(	273.9	, *height[fuzzy_set]))
    print(fuzzy_set,	triangular(	704.4	, *height[fuzzy_set]))
    print(fuzzy_set,	triangular(	1404	, *height[fuzzy_set]))
    print(fuzzy_set,	triangular(	904.6	, *height[fuzzy_set]))
    print(fuzzy_set,	triangular(	912.7	, *height[fuzzy_set]))
    print(fuzzy_set,	triangular(	644.8	, *height[fuzzy_set]))
    print(fuzzy_set,	triangular(	1094	, *height[fuzzy_set]))
    print(fuzzy_set,	triangular(	732.4	, *height[fuzzy_set]))
    print(fuzzy_set,	triangular(	955.1	, *height[fuzzy_set]))
    print(fuzzy_set,	triangular(	1088	, *height[fuzzy_set]))
    print(fuzzy_set,	triangular(	440.6	, *height[fuzzy_set]))
    print(fuzzy_set,	triangular(	899.3	, *height[fuzzy_set]))
    print(fuzzy_set,	triangular(	1162	, *height[fuzzy_set]))
    print(fuzzy_set,	triangular(	807.2	, *height[fuzzy_set]))
    print(fuzzy_set,	triangular(	869.5	, *height[fuzzy_set]))
    print(fuzzy_set,	triangular(	633	, *height[fuzzy_set]))
    print(fuzzy_set,	triangular(	523.8	, *height[fuzzy_set]))
    print(fuzzy_set,	triangular(	698.8	, *height[fuzzy_set]))
    print(fuzzy_set,	triangular(	559.2	, *height[fuzzy_set]))
    print(fuzzy_set,	triangular(	563	, *height[fuzzy_set]))
    print(fuzzy_set,	triangular(	371.1	, *height[fuzzy_set]))
    print(fuzzy_set,	triangular(	1104	, *height[fuzzy_set]))
    print(fuzzy_set,	triangular(	545.2	, *height[fuzzy_set]))
    print(fuzzy_set,	triangular(	531.5	, *height[fuzzy_set]))
    print(fuzzy_set,	triangular(	1076	, *height[fuzzy_set]))
    print(fuzzy_set,	triangular(	201.9	, *height[fuzzy_set]))
    print(fuzzy_set,	triangular(	534.6	, *height[fuzzy_set]))
    print(fuzzy_set,	triangular(	449.3	, *height[fuzzy_set]))
    print(fuzzy_set,	triangular(	561	, *height[fuzzy_set]))
    print(fuzzy_set,	triangular(	427.9	, *height[fuzzy_set]))
    print(fuzzy_set,	triangular(	571.8	, *height[fuzzy_set]))
    print(fuzzy_set,	triangular(	437.6	, *height[fuzzy_set]))
    print(fuzzy_set,	triangular(	1033	, *height[fuzzy_set]))
    print(fuzzy_set,	triangular(	712.8	, *height[fuzzy_set]))
    print(fuzzy_set,	triangular(	409	, *height[fuzzy_set]))
    print(fuzzy_set,	triangular(	1152	, *height[fuzzy_set]))
    print(fuzzy_set,	triangular(	656.9	, *height[fuzzy_set]))
    print(fuzzy_set,	triangular(	527.2	, *height[fuzzy_set]))
    print(fuzzy_set,	triangular(	224.5	, *height[fuzzy_set]))
    print(fuzzy_set,	triangular(	311.9	, *height[fuzzy_set]))
    print(fuzzy_set,	triangular(	221.8	, *height[fuzzy_set]))
    print(fuzzy_set,	triangular(	645.7	, *height[fuzzy_set]))
    print(fuzzy_set,	triangular(	260.9	, *height[fuzzy_set]))
    print(fuzzy_set,	triangular(	499	, *height[fuzzy_set]))
    print(fuzzy_set,	triangular(	668.3	, *height[fuzzy_set]))
    print(fuzzy_set,	triangular(	269.4	, *height[fuzzy_set]))
    print(fuzzy_set,	triangular(	394.1	, *height[fuzzy_set]))
    print(fuzzy_set,	triangular(	250.5	, *height[fuzzy_set]))
    print(fuzzy_set,	triangular(	502.5	, *height[fuzzy_set]))
    print(fuzzy_set,	triangular(	1130	, *height[fuzzy_set]))
    print(fuzzy_set,	triangular(	244	, *height[fuzzy_set]))
    print(fuzzy_set,	triangular(	929.4	, *height[fuzzy_set]))
    print(fuzzy_set,	triangular(	584.1	, *height[fuzzy_set]))
    print(fuzzy_set,	triangular(	470.9	, *height[fuzzy_set]))
    print(fuzzy_set,	triangular(	817.7	, *height[fuzzy_set]))
    print(fuzzy_set,	triangular(	559.2	, *height[fuzzy_set]))
    print(fuzzy_set,	triangular(	1006	, *height[fuzzy_set]))
    print(fuzzy_set,	triangular(	1245	, *height[fuzzy_set]))
    print(fuzzy_set,	triangular(	506.3	, *height[fuzzy_set]))
    print(fuzzy_set,	triangular(	401.5	, *height[fuzzy_set]))
    print(fuzzy_set,	triangular(	520	, *height[fuzzy_set]))
    print(fuzzy_set,	triangular(	1878	, *height[fuzzy_set]))
    print(fuzzy_set,	triangular(	1132	, *height[fuzzy_set]))
    print(fuzzy_set,	triangular(	443.3	, *height[fuzzy_set]))
    print(fuzzy_set,	triangular(	1075	, *height[fuzzy_set]))
    print(fuzzy_set,	triangular(	648.2	, *height[fuzzy_set]))
    print(fuzzy_set,	triangular(	1076	, *height[fuzzy_set]))
    print(fuzzy_set,	triangular(	466.1	, *height[fuzzy_set]))
    print(fuzzy_set,	triangular(	651.9	, *height[fuzzy_set]))
    print(fuzzy_set,	triangular(	662.7	, *height[fuzzy_set]))
    print(fuzzy_set,	triangular(	728.2	, *height[fuzzy_set]))
    print(fuzzy_set,	triangular(	551.7	, *height[fuzzy_set]))
    print(fuzzy_set,	triangular(	555.1	, *height[fuzzy_set]))
    print(fuzzy_set,	triangular(	705.6	, *height[fuzzy_set]))
    print(fuzzy_set,	triangular(	1264	, *height[fuzzy_set]))
    print(fuzzy_set,	triangular(	451.1	, *height[fuzzy_set]))
    print(fuzzy_set,	triangular(	294.5	, *height[fuzzy_set]))
    print(fuzzy_set,	triangular(	412.6	, *height[fuzzy_set]))
    print(fuzzy_set,	triangular(	642.5	, *height[fuzzy_set]))
    print(fuzzy_set,	triangular(	582.7	, *height[fuzzy_set]))
    print(fuzzy_set,	triangular(	143.5	, *height[fuzzy_set]))
    print(fuzzy_set,	triangular(	458.7	, *height[fuzzy_set]))
    print(fuzzy_set,	triangular(	298.3	, *height[fuzzy_set]))
    print(fuzzy_set,	triangular(	336.1	, *height[fuzzy_set]))
    print(fuzzy_set,	triangular(	530.2	, *height[fuzzy_set]))
    print(fuzzy_set,	triangular(	412.5	, *height[fuzzy_set]))
    print(fuzzy_set,	triangular(	466.7	, *height[fuzzy_set]))
    print(fuzzy_set,	triangular(	1509	, *height[fuzzy_set]))
    print(fuzzy_set,	triangular(	396.5	, *height[fuzzy_set]))
    print(fuzzy_set,	triangular(	290.2	, *height[fuzzy_set]))
    print(fuzzy_set,	triangular(	480.4	, *height[fuzzy_set]))
    print(fuzzy_set,	triangular(	629.9	, *height[fuzzy_set]))
    print(fuzzy_set,	triangular(	334.2	, *height[fuzzy_set]))
    print(fuzzy_set,	triangular(	230.9	, *height[fuzzy_set]))
    print(fuzzy_set,	triangular(	438.6	, *height[fuzzy_set]))
    print(fuzzy_set,	triangular(	245.2	, *height[fuzzy_set]))
    print(fuzzy_set,	triangular(	682.5	, *height[fuzzy_set]))
    print(fuzzy_set,	triangular(	782.6	, *height[fuzzy_set]))
    print(fuzzy_set,	triangular(	982	, *height[fuzzy_set]))
    print(fuzzy_set,	triangular(	403.3	, *height[fuzzy_set]))
    print(fuzzy_set,	triangular(	1077	, *height[fuzzy_set]))
    print(fuzzy_set,	triangular(	1761	, *height[fuzzy_set]))
    print(fuzzy_set,	triangular(	640.7	, *height[fuzzy_set]))
    print(fuzzy_set,	triangular(	553.5	, *height[fuzzy_set]))
    print(fuzzy_set,	triangular(	588.7	, *height[fuzzy_set]))
    print(fuzzy_set,	triangular(	572.6	, *height[fuzzy_set]))
    print(fuzzy_set,	triangular(	1138	, *height[fuzzy_set]))
    print(fuzzy_set,	triangular(	674.5	, *height[fuzzy_set]))
    print(fuzzy_set,	triangular(	1192	, *height[fuzzy_set]))
    print(fuzzy_set,	triangular(	455.8	, *height[fuzzy_set]))
    print(fuzzy_set,	triangular(	748.9	, *height[fuzzy_set]))
    print(fuzzy_set,	triangular(	809.8	, *height[fuzzy_set]))
    print(fuzzy_set,	triangular(	761.7	, *height[fuzzy_set]))
    print(fuzzy_set,	triangular(	1075	, *height[fuzzy_set]))
    print(fuzzy_set,	triangular(	506.3	, *height[fuzzy_set]))
    print(fuzzy_set,	triangular(	423.6	, *height[fuzzy_set]))
    print(fuzzy_set,	triangular(	399.8	, *height[fuzzy_set]))
    print(fuzzy_set,	triangular(	678.1	, *height[fuzzy_set]))
    print(fuzzy_set,	triangular(	384.8	, *height[fuzzy_set]))
    print(fuzzy_set,	triangular(	288.5	, *height[fuzzy_set]))
    print(fuzzy_set,	triangular(	813	, *height[fuzzy_set]))
    print(fuzzy_set,	triangular(	398	, *height[fuzzy_set]))
    print(fuzzy_set,	triangular(	512.2	, *height[fuzzy_set]))
    print(fuzzy_set,	triangular(	355.3	, *height[fuzzy_set]))
    print(fuzzy_set,	triangular(	432.8	, *height[fuzzy_set]))
    print(fuzzy_set,	triangular(	432	, *height[fuzzy_set]))
    print(fuzzy_set,	triangular(	689.5	, *height[fuzzy_set]))
    print(fuzzy_set,	triangular(	640.1	, *height[fuzzy_set]))
    print(fuzzy_set,	triangular(	585	, *height[fuzzy_set]))
    print(fuzzy_set,	triangular(	519.4	, *height[fuzzy_set]))
    print(fuzzy_set,	triangular(	203.9	, *height[fuzzy_set]))
    print(fuzzy_set,	triangular(	300.2	, *height[fuzzy_set]))
    print(fuzzy_set,	triangular(	381.9	, *height[fuzzy_set]))
    print(fuzzy_set,	triangular(	538.9	, *height[fuzzy_set]))
    print(fuzzy_set,	triangular(	460.3	, *height[fuzzy_set]))
    print(fuzzy_set,	triangular(	963.7	, *height[fuzzy_set]))
    print(fuzzy_set,	triangular(	880.2	, *height[fuzzy_set]))
    print(fuzzy_set,	triangular(	448.6	, *height[fuzzy_set]))
    print(fuzzy_set,	triangular(	366.8	, *height[fuzzy_set]))
    print(fuzzy_set,	triangular(	419.8	, *height[fuzzy_set]))
    print(fuzzy_set,	triangular(	1157	, *height[fuzzy_set]))
    print(fuzzy_set,	triangular(	1214	, *height[fuzzy_set]))
    print(fuzzy_set,	triangular(	464.5	, *height[fuzzy_set]))
    print(fuzzy_set,	triangular(	1686	, *height[fuzzy_set]))
    print(fuzzy_set,	triangular(	690.2	, *height[fuzzy_set]))
    print(fuzzy_set,	triangular(	357.6	, *height[fuzzy_set]))
    print(fuzzy_set,	triangular(	886.3	, *height[fuzzy_set]))
    print(fuzzy_set,	triangular(	984.6	, *height[fuzzy_set]))
    print(fuzzy_set,	triangular(	685.9	, *height[fuzzy_set]))
    print(fuzzy_set,	triangular(	464.1	, *height[fuzzy_set]))
    print(fuzzy_set,	triangular(	565.4	, *height[fuzzy_set]))
    print(fuzzy_set,	triangular(	736.9	, *height[fuzzy_set]))
    print(fuzzy_set,	triangular(	372.7	, *height[fuzzy_set]))
    print(fuzzy_set,	triangular(	349.6	, *height[fuzzy_set]))
    print(fuzzy_set,	triangular(	227.2	, *height[fuzzy_set]))
    print(fuzzy_set,	triangular(	302.4	, *height[fuzzy_set]))
    print(fuzzy_set,	triangular(	832.9	, *height[fuzzy_set]))
    print(fuzzy_set,	triangular(	526.4	, *height[fuzzy_set]))
    print(fuzzy_set,	triangular(	508.8	, *height[fuzzy_set]))
    print(fuzzy_set,	triangular(	2250	, *height[fuzzy_set]))
    print(fuzzy_set,	triangular(	1311	, *height[fuzzy_set]))
    print(fuzzy_set,	triangular(	766.6	, *height[fuzzy_set]))
    print(fuzzy_set,	triangular(	402	, *height[fuzzy_set]))
    print(fuzzy_set,	triangular(	710.6	, *height[fuzzy_set]))
    print(fuzzy_set,	triangular(	317.5	, *height[fuzzy_set]))
    print(fuzzy_set,	triangular(	1041	, *height[fuzzy_set]))
    print(fuzzy_set,	triangular(	420.3	, *height[fuzzy_set]))
    print(fuzzy_set,	triangular(	428.9	, *height[fuzzy_set]))
    print(fuzzy_set,	triangular(	463.7	, *height[fuzzy_set]))
    print(fuzzy_set,	triangular(	609.9	, *height[fuzzy_set]))
    print(fuzzy_set,	triangular(	507.4	, *height[fuzzy_set]))
    print(fuzzy_set,	triangular(	288.1	, *height[fuzzy_set]))
    print(fuzzy_set,	triangular(	477.4	, *height[fuzzy_set]))
    print(fuzzy_set,	triangular(	671.4	, *height[fuzzy_set]))
    print(fuzzy_set,	triangular(	516.4	, *height[fuzzy_set]))
    print(fuzzy_set,	triangular(	588.9	, *height[fuzzy_set]))
    print(fuzzy_set,	triangular(	1024	, *height[fuzzy_set]))
    print(fuzzy_set,	triangular(	1148	, *height[fuzzy_set]))
    print(fuzzy_set,	triangular(	642.7	, *height[fuzzy_set]))
    print(fuzzy_set,	triangular(	461	, *height[fuzzy_set]))
    print(fuzzy_set,	triangular(	951.6	, *height[fuzzy_set]))
    print(fuzzy_set,	triangular(	1685	, *height[fuzzy_set]))
    print(fuzzy_set,	triangular(	597.8	, *height[fuzzy_set]))
    print(fuzzy_set,	triangular(	481.9	, *height[fuzzy_set]))
    print(fuzzy_set,	triangular(	716.6	, *height[fuzzy_set]))
    print(fuzzy_set,	triangular(	295.4	, *height[fuzzy_set]))
    print(fuzzy_set,	triangular(	904.3	, *height[fuzzy_set]))
    print(fuzzy_set,	triangular(	529.4	, *height[fuzzy_set]))
    print(fuzzy_set,	triangular(	725.5	, *height[fuzzy_set]))
    print(fuzzy_set,	triangular(	1290	, *height[fuzzy_set]))
    print(fuzzy_set,	triangular(	428	, *height[fuzzy_set]))
    print(fuzzy_set,	triangular(	2499	, *height[fuzzy_set]))
    print(fuzzy_set,	triangular(	948	, *height[fuzzy_set]))
    print(fuzzy_set,	triangular(	610.7	, *height[fuzzy_set]))
    print(fuzzy_set,	triangular(	578.9	, *height[fuzzy_set]))
    print(fuzzy_set,	triangular(	432.2	, *height[fuzzy_set]))
    print(fuzzy_set,	triangular(	321.2	, *height[fuzzy_set]))
    print(fuzzy_set,	triangular(	1230	, *height[fuzzy_set]))
    print(fuzzy_set,	triangular(	1223	, *height[fuzzy_set]))
    print(fuzzy_set,	triangular(	568.9	, *height[fuzzy_set]))
    print(fuzzy_set,	triangular(	561.3	, *height[fuzzy_set]))
    print(fuzzy_set,	triangular(	313.1	, *height[fuzzy_set]))
    print(fuzzy_set,	triangular(	761.3	, *height[fuzzy_set]))
    print(fuzzy_set,	triangular(	546.4	, *height[fuzzy_set]))
    print(fuzzy_set,	triangular(	641.2	, *height[fuzzy_set]))
    print(fuzzy_set,	triangular(	329.6	, *height[fuzzy_set]))
    print(fuzzy_set,	triangular(	684.5	, *height[fuzzy_set]))
    print(fuzzy_set,	triangular(	496.4	, *height[fuzzy_set]))
    print(fuzzy_set,	triangular(	503.2	, *height[fuzzy_set]))
    print(fuzzy_set,	triangular(	895	, *height[fuzzy_set]))
    print(fuzzy_set,	triangular(	395.7	, *height[fuzzy_set]))
    print(fuzzy_set,	triangular(	386.8	, *height[fuzzy_set]))
    print(fuzzy_set,	triangular(	1319	, *height[fuzzy_set]))
    print(fuzzy_set,	triangular(	279.6	, *height[fuzzy_set]))
    print(fuzzy_set,	triangular(	603.4	, *height[fuzzy_set]))
    print(fuzzy_set,	triangular(	1670	, *height[fuzzy_set]))
    print(fuzzy_set,	triangular(	1306	, *height[fuzzy_set]))
    print(fuzzy_set,	triangular(	623.9	, *height[fuzzy_set]))
    print(fuzzy_set,	triangular(	920.6	, *height[fuzzy_set]))
    print(fuzzy_set,	triangular(	575.3	, *height[fuzzy_set]))
    print(fuzzy_set,	triangular(	476.5	, *height[fuzzy_set]))
    print(fuzzy_set,	triangular(	389.4	, *height[fuzzy_set]))
    print(fuzzy_set,	triangular(	590	, *height[fuzzy_set]))
    print(fuzzy_set,	triangular(	1155	, *height[fuzzy_set]))
    print(fuzzy_set,	triangular(	337.7	, *height[fuzzy_set]))
    print(fuzzy_set,	triangular(	541.6	, *height[fuzzy_set]))
    print(fuzzy_set,	triangular(	512.2	, *height[fuzzy_set]))
    print(fuzzy_set,	triangular(	347	, *height[fuzzy_set]))
    print(fuzzy_set,	triangular(	406.3	, *height[fuzzy_set]))
    print(fuzzy_set,	triangular(	1364	, *height[fuzzy_set]))
    print(fuzzy_set,	triangular(	407.4	, *height[fuzzy_set]))
    print(fuzzy_set,	triangular(	1206	, *height[fuzzy_set]))
    print(fuzzy_set,	triangular(	928.2	, *height[fuzzy_set]))
    print(fuzzy_set,	triangular(	1169	, *height[fuzzy_set]))
    print(fuzzy_set,	triangular(	602.4	, *height[fuzzy_set]))
    print(fuzzy_set,	triangular(	1207	, *height[fuzzy_set]))
    print(fuzzy_set,	triangular(	713.3	, *height[fuzzy_set]))
    print(fuzzy_set,	triangular(	773.5	, *height[fuzzy_set]))
    print(fuzzy_set,	triangular(	744.9	, *height[fuzzy_set]))
    print(fuzzy_set,	triangular(	1288	, *height[fuzzy_set]))
    print(fuzzy_set,	triangular(	933.1	, *height[fuzzy_set]))
    print(fuzzy_set,	triangular(	947.8	, *height[fuzzy_set]))
    print(fuzzy_set,	triangular(	758.6	, *height[fuzzy_set]))
    print(fuzzy_set,	triangular(	928.3	, *height[fuzzy_set]))
    print(fuzzy_set,	triangular(	1419	, *height[fuzzy_set]))
    print(fuzzy_set,	triangular(	346.4	, *height[fuzzy_set]))
    print(fuzzy_set,	triangular(	561	, *height[fuzzy_set]))
    print(fuzzy_set,	triangular(	512.2	, *height[fuzzy_set]))
    print(fuzzy_set,	triangular(	344.9	, *height[fuzzy_set]))
    print(fuzzy_set,	triangular(	632.6	, *height[fuzzy_set]))
    print(fuzzy_set,	triangular(	388	, *height[fuzzy_set]))
    print(fuzzy_set,	triangular(	1491	, *height[fuzzy_set]))
    print(fuzzy_set,	triangular(	289.9	, *height[fuzzy_set]))
    print(fuzzy_set,	triangular(	998.9	, *height[fuzzy_set]))
    print(fuzzy_set,	triangular(	435.6	, *height[fuzzy_set]))
    print(fuzzy_set,	triangular(	396.6	, *height[fuzzy_set]))
    print(fuzzy_set,	triangular(	1102	, *height[fuzzy_set]))
    print(fuzzy_set,	triangular(	572.3	, *height[fuzzy_set]))
    print(fuzzy_set,	triangular(	587.4	, *height[fuzzy_set]))
    print(fuzzy_set,	triangular(	1138	, *height[fuzzy_set]))
    print(fuzzy_set,	triangular(	427.3	, *height[fuzzy_set]))
    print(fuzzy_set,	triangular(	1145	, *height[fuzzy_set]))
    print(fuzzy_set,	triangular(	805.1	, *height[fuzzy_set]))
    print(fuzzy_set,	triangular(	516.6	, *height[fuzzy_set]))
    print(fuzzy_set,	triangular(	489	, *height[fuzzy_set]))
    print(fuzzy_set,	triangular(	441	, *height[fuzzy_set]))
    print(fuzzy_set,	triangular(	515.9	, *height[fuzzy_set]))
    print(fuzzy_set,	triangular(	394.1	, *height[fuzzy_set]))
    print(fuzzy_set,	triangular(	396	, *height[fuzzy_set]))
    print(fuzzy_set,	triangular(	651	, *height[fuzzy_set]))
    print(fuzzy_set,	triangular(	687.3	, *height[fuzzy_set]))
    print(fuzzy_set,	triangular(	513.7	, *height[fuzzy_set]))
    print(fuzzy_set,	triangular(	432.7	, *height[fuzzy_set]))
    print(fuzzy_set,	triangular(	492.1	, *height[fuzzy_set]))
    print(fuzzy_set,	triangular(	582.7	, *height[fuzzy_set]))
    print(fuzzy_set,	triangular(	363.7	, *height[fuzzy_set]))
    print(fuzzy_set,	triangular(	431.1	, *height[fuzzy_set]))
    print(fuzzy_set,	triangular(	633.1	, *height[fuzzy_set]))
    print(fuzzy_set,	triangular(	334.2	, *height[fuzzy_set]))
    print(fuzzy_set,	triangular(	1217	, *height[fuzzy_set]))
    print(fuzzy_set,	triangular(	471.3	, *height[fuzzy_set]))
    print(fuzzy_set,	triangular(	1247	, *height[fuzzy_set]))
    print(fuzzy_set,	triangular(	334.3	, *height[fuzzy_set]))
    print(fuzzy_set,	triangular(	403.1	, *height[fuzzy_set]))
    print(fuzzy_set,	triangular(	417.2	, *height[fuzzy_set]))
    print(fuzzy_set,	triangular(	537.3	, *height[fuzzy_set]))
    print(fuzzy_set,	triangular(	246.3	, *height[fuzzy_set]))
    print(fuzzy_set,	triangular(	566.2	, *height[fuzzy_set]))
    print(fuzzy_set,	triangular(	530.6	, *height[fuzzy_set]))
    print(fuzzy_set,	triangular(	418.7	, *height[fuzzy_set]))
    print(fuzzy_set,	triangular(	664.9	, *height[fuzzy_set]))
    print(fuzzy_set,	triangular(	504.1	, *height[fuzzy_set]))
    print(fuzzy_set,	triangular(	409.1	, *height[fuzzy_set]))
    print(fuzzy_set,	triangular(	221.2	, *height[fuzzy_set]))
    print(fuzzy_set,	triangular(	481.6	, *height[fuzzy_set]))
    print(fuzzy_set,	triangular(	461.4	, *height[fuzzy_set]))
    print(fuzzy_set,	triangular(	1027	, *height[fuzzy_set]))
    print(fuzzy_set,	triangular(	244.5	, *height[fuzzy_set]))
    print(fuzzy_set,	triangular(	477.3	, *height[fuzzy_set]))
    print(fuzzy_set,	triangular(	324.2	, *height[fuzzy_set]))
    print(fuzzy_set,	triangular(	1274	, *height[fuzzy_set]))
    print(fuzzy_set,	triangular(	504.8	, *height[fuzzy_set]))
    print(fuzzy_set,	triangular(	1264	, *height[fuzzy_set]))
    print(fuzzy_set,	triangular(	457.9	, *height[fuzzy_set]))
    print(fuzzy_set,	triangular(	489.9	, *height[fuzzy_set]))
    print(fuzzy_set,	triangular(	616.5	, *height[fuzzy_set]))
    print(fuzzy_set,	triangular(	446	, *height[fuzzy_set]))
    print(fuzzy_set,	triangular(	813.7	, *height[fuzzy_set]))
    print(fuzzy_set,	triangular(	826.8	, *height[fuzzy_set]))
    print(fuzzy_set,	triangular(	793.2	, *height[fuzzy_set]))
    print(fuzzy_set,	triangular(	514	, *height[fuzzy_set]))
    print(fuzzy_set,	triangular(	387.3	, *height[fuzzy_set]))
    print(fuzzy_set,	triangular(	390	, *height[fuzzy_set]))
    print(fuzzy_set,	triangular(	464.4	, *height[fuzzy_set]))
    print(fuzzy_set,	triangular(	918.6	, *height[fuzzy_set]))
    print(fuzzy_set,	triangular(	514.3	, *height[fuzzy_set]))
    print(fuzzy_set,	triangular(	1092	, *height[fuzzy_set]))
    print(fuzzy_set,	triangular(	310.8	, *height[fuzzy_set]))
    print(fuzzy_set,	triangular(	1747	, *height[fuzzy_set]))
    print(fuzzy_set,	triangular(	641.2	, *height[fuzzy_set]))
    print(fuzzy_set,	triangular(	280.5	, *height[fuzzy_set]))
    print(fuzzy_set,	triangular(	373.9	, *height[fuzzy_set]))
    print(fuzzy_set,	triangular(	1194	, *height[fuzzy_set]))
    print(fuzzy_set,	triangular(	420.3	, *height[fuzzy_set]))
    print(fuzzy_set,	triangular(	321.6	, *height[fuzzy_set]))
    print(fuzzy_set,	triangular(	445.3	, *height[fuzzy_set]))
    print(fuzzy_set,	triangular(	668.7	, *height[fuzzy_set]))
    print(fuzzy_set,	triangular(	402.7	, *height[fuzzy_set]))
    print(fuzzy_set,	triangular(	426.7	, *height[fuzzy_set]))
    print(fuzzy_set,	triangular(	421	, *height[fuzzy_set]))
    print(fuzzy_set,	triangular(	758.6	, *height[fuzzy_set]))
    print(fuzzy_set,	triangular(	2010	, *height[fuzzy_set]))
    print(fuzzy_set,	triangular(	716.6	, *height[fuzzy_set]))
    print(fuzzy_set,	triangular(	384.6	, *height[fuzzy_set]))
    print(fuzzy_set,	triangular(	485.8	, *height[fuzzy_set]))
    print(fuzzy_set,	triangular(	512	, *height[fuzzy_set]))
    print(fuzzy_set,	triangular(	593.7	, *height[fuzzy_set]))
    print(fuzzy_set,	triangular(	241	, *height[fuzzy_set]))
    print(fuzzy_set,	triangular(	278.6	, *height[fuzzy_set]))
    print(fuzzy_set,	triangular(	491.9	, *height[fuzzy_set]))
    print(fuzzy_set,	triangular(	546.1	, *height[fuzzy_set]))
    print(fuzzy_set,	triangular(	496.6	, *height[fuzzy_set]))
    print(fuzzy_set,	triangular(	838.1	, *height[fuzzy_set]))
    print(fuzzy_set,	triangular(	552.4	, *height[fuzzy_set]))
    print(fuzzy_set,	triangular(	1293	, *height[fuzzy_set]))
    print(fuzzy_set,	triangular(	1234	, *height[fuzzy_set]))
    print(fuzzy_set,	triangular(	458.4	, *height[fuzzy_set]))
    print(fuzzy_set,	triangular(	1546	, *height[fuzzy_set]))
    print(fuzzy_set,	triangular(	1482	, *height[fuzzy_set]))
    print(fuzzy_set,	triangular(	840.4	, *height[fuzzy_set]))
    print(fuzzy_set,	triangular(	711.8	, *height[fuzzy_set]))
    print(fuzzy_set,	triangular(	1386	, *height[fuzzy_set]))
    print(fuzzy_set,	triangular(	1335	, *height[fuzzy_set]))
    print(fuzzy_set,	triangular(	579.1	, *height[fuzzy_set]))
    print(fuzzy_set,	triangular(	788.5	, *height[fuzzy_set]))
    print(fuzzy_set,	triangular(	338.3	, *height[fuzzy_set]))
    print(fuzzy_set,	triangular(	562.1	, *height[fuzzy_set]))
    print(fuzzy_set,	triangular(	580.6	, *height[fuzzy_set]))
    print(fuzzy_set,	triangular(	361.6	, *height[fuzzy_set]))
    print(fuzzy_set,	triangular(	386.3	, *height[fuzzy_set]))
    print(fuzzy_set,	triangular(	372.7	, *height[fuzzy_set]))
    print(fuzzy_set,	triangular(	447.8	, *height[fuzzy_set]))
    print(fuzzy_set,	triangular(	462.9	, *height[fuzzy_set]))
    print(fuzzy_set,	triangular(	541.8	, *height[fuzzy_set]))
    print(fuzzy_set,	triangular(	664.7	, *height[fuzzy_set]))
    print(fuzzy_set,	triangular(	462	, *height[fuzzy_set]))
    print(fuzzy_set,	triangular(	596.6	, *height[fuzzy_set]))
    print(fuzzy_set,	triangular(	392	, *height[fuzzy_set]))
    print(fuzzy_set,	triangular(	1174	, *height[fuzzy_set]))
    print(fuzzy_set,	triangular(	321.6	, *height[fuzzy_set]))
    print(fuzzy_set,	triangular(	234.3	, *height[fuzzy_set]))
    print(fuzzy_set,	triangular(	744.7	, *height[fuzzy_set]))
    print(fuzzy_set,	triangular(	1407	, *height[fuzzy_set]))
    print(fuzzy_set,	triangular(	446.2	, *height[fuzzy_set]))
    print(fuzzy_set,	triangular(	609.1	, *height[fuzzy_set]))
    print(fuzzy_set,	triangular(	558.1	, *height[fuzzy_set]))
    print(fuzzy_set,	triangular(	508.3	, *height[fuzzy_set]))
    print(fuzzy_set,	triangular(	378.2	, *height[fuzzy_set]))
    print(fuzzy_set,	triangular(	431.9	, *height[fuzzy_set]))
    print(fuzzy_set,	triangular(	994	, *height[fuzzy_set]))
    print(fuzzy_set,	triangular(	442.7	, *height[fuzzy_set]))
    print(fuzzy_set,	triangular(	525.2	, *height[fuzzy_set]))
    print(fuzzy_set,	triangular(	507.6	, *height[fuzzy_set]))
    print(fuzzy_set,	triangular(	469.1	, *height[fuzzy_set]))
    print(fuzzy_set,	triangular(	370	, *height[fuzzy_set]))
    print(fuzzy_set,	triangular(	800	, *height[fuzzy_set]))
    print(fuzzy_set,	triangular(	514.5	, *height[fuzzy_set]))
    print(fuzzy_set,	triangular(	991.7	, *height[fuzzy_set]))
    print(fuzzy_set,	triangular(	466.1	, *height[fuzzy_set]))
    print(fuzzy_set,	triangular(	399.8	, *height[fuzzy_set]))
    print(fuzzy_set,	triangular(	373.2	, *height[fuzzy_set]))
    print(fuzzy_set,	triangular(	268.8	, *height[fuzzy_set]))
    print(fuzzy_set,	triangular(	693.7	, *height[fuzzy_set]))
    print(fuzzy_set,	triangular(	719.5	, *height[fuzzy_set]))
    print(fuzzy_set,	triangular(	433.8	, *height[fuzzy_set]))
    print(fuzzy_set,	triangular(	271.2	, *height[fuzzy_set]))
    print(fuzzy_set,	triangular(	803.1	, *height[fuzzy_set]))
    print(fuzzy_set,	triangular(	495	, *height[fuzzy_set]))
    print(fuzzy_set,	triangular(	380.3	, *height[fuzzy_set]))
    print(fuzzy_set,	triangular(	409.7	, *height[fuzzy_set]))
    print(fuzzy_set,	triangular(	656.1	, *height[fuzzy_set]))
    print(fuzzy_set,	triangular(	408.2	, *height[fuzzy_set]))
    print(fuzzy_set,	triangular(	575.3	, *height[fuzzy_set]))
    print(fuzzy_set,	triangular(	289.7	, *height[fuzzy_set]))
    print(fuzzy_set,	triangular(	307.3	, *height[fuzzy_set]))
    print(fuzzy_set,	triangular(	333.6	, *height[fuzzy_set]))
    print(fuzzy_set,	triangular(	359.9	, *height[fuzzy_set]))
    print(fuzzy_set,	triangular(	381.1	, *height[fuzzy_set]))
    print(fuzzy_set,	triangular(	501.3	, *height[fuzzy_set]))
    print(fuzzy_set,	triangular(	685	, *height[fuzzy_set]))
    print(fuzzy_set,	triangular(	467.8	, *height[fuzzy_set]))
    print(fuzzy_set,	triangular(	1250	, *height[fuzzy_set]))
    print(fuzzy_set,	triangular(	1110	, *height[fuzzy_set]))
    print(fuzzy_set,	triangular(	673.7	, *height[fuzzy_set]))
    print(fuzzy_set,	triangular(	599.5	, *height[fuzzy_set]))
    print(fuzzy_set,	triangular(	509.2	, *height[fuzzy_set]))
    print(fuzzy_set,	triangular(	611.2	, *height[fuzzy_set]))
    print(fuzzy_set,	triangular(	592.6	, *height[fuzzy_set]))
    print(fuzzy_set,	triangular(	606.5	, *height[fuzzy_set]))
    print(fuzzy_set,	triangular(	371.5	, *height[fuzzy_set]))
    print(fuzzy_set,	triangular(	928.8	, *height[fuzzy_set]))
    print(fuzzy_set,	triangular(	585.9	, *height[fuzzy_set]))
    print(fuzzy_set,	triangular(	340.9	, *height[fuzzy_set]))
    print(fuzzy_set,	triangular(	990	, *height[fuzzy_set]))
    print(fuzzy_set,	triangular(	441.3	, *height[fuzzy_set]))
    print(fuzzy_set,	triangular(	981.6	, *height[fuzzy_set]))
    print(fuzzy_set,	triangular(	674.8	, *height[fuzzy_set]))
    print(fuzzy_set,	triangular(	659.7	, *height[fuzzy_set]))
    print(fuzzy_set,	triangular(	1384	, *height[fuzzy_set]))
    print(fuzzy_set,	triangular(	432	, *height[fuzzy_set]))
    print(fuzzy_set,	triangular(	1191	, *height[fuzzy_set]))
    print(fuzzy_set,	triangular(	442.5	, *height[fuzzy_set]))
    print(fuzzy_set,	triangular(	644.2	, *height[fuzzy_set]))
    print(fuzzy_set,	triangular(	492.9	, *height[fuzzy_set]))
    print(fuzzy_set,	triangular(	557.2	, *height[fuzzy_set]))
    print(fuzzy_set,	triangular(	415.1	, *height[fuzzy_set]))
    print(fuzzy_set,	triangular(	537.9	, *height[fuzzy_set]))
    print(fuzzy_set,	triangular(	520.2	, *height[fuzzy_set]))
    print(fuzzy_set,	triangular(	290.9	, *height[fuzzy_set]))
    print(fuzzy_set,	triangular(	930.9	, *height[fuzzy_set]))
    print(fuzzy_set,	triangular(	2501	, *height[fuzzy_set]))
    print(fuzzy_set,	triangular(	646.1	, *height[fuzzy_set]))
    print(fuzzy_set,	triangular(	412.7	, *height[fuzzy_set]))
    print(fuzzy_set,	triangular(	537.3	, *height[fuzzy_set]))
    print(fuzzy_set,	triangular(	542.9	, *height[fuzzy_set]))
    print(fuzzy_set,	triangular(	536.9	, *height[fuzzy_set]))
    print(fuzzy_set,	triangular(	286.3	, *height[fuzzy_set]))
    print(fuzzy_set,	triangular(	980.5	, *height[fuzzy_set]))
    print(fuzzy_set,	triangular(	408.8	, *height[fuzzy_set]))
    print(fuzzy_set,	triangular(	289.1	, *height[fuzzy_set]))
    print(fuzzy_set,	triangular(	449.9	, *height[fuzzy_set]))
    print(fuzzy_set,	triangular(	686.9	, *height[fuzzy_set]))
    print(fuzzy_set,	triangular(	465.4	, *height[fuzzy_set]))
    print(fuzzy_set,	triangular(	358.9	, *height[fuzzy_set]))
    print(fuzzy_set,	triangular(	506.9	, *height[fuzzy_set]))
    print(fuzzy_set,	triangular(	618.4	, *height[fuzzy_set]))
    print(fuzzy_set,	triangular(	599.4	, *height[fuzzy_set]))
    print(fuzzy_set,	triangular(	404.9	, *height[fuzzy_set]))
    print(fuzzy_set,	triangular(	815.8	, *height[fuzzy_set]))
    print(fuzzy_set,	triangular(	455.3	, *height[fuzzy_set]))
    print(fuzzy_set,	triangular(	602.9	, *height[fuzzy_set]))
    print(fuzzy_set,	triangular(	546.3	, *height[fuzzy_set]))
    print(fuzzy_set,	triangular(	571.1	, *height[fuzzy_set]))
    print(fuzzy_set,	triangular(	747.2	, *height[fuzzy_set]))
    print(fuzzy_set,	triangular(	476.7	, *height[fuzzy_set]))
    print(fuzzy_set,	triangular(	666	, *height[fuzzy_set]))
    print(fuzzy_set,	triangular(	1167	, *height[fuzzy_set]))
    print(fuzzy_set,	triangular(	420.5	, *height[fuzzy_set]))
    print(fuzzy_set,	triangular(	857.6	, *height[fuzzy_set]))
    print(fuzzy_set,	triangular(	466.5	, *height[fuzzy_set]))
    print(fuzzy_set,	triangular(	992.1	, *height[fuzzy_set]))
    print(fuzzy_set,	triangular(	1007	, *height[fuzzy_set]))
    print(fuzzy_set,	triangular(	477.3	, *height[fuzzy_set]))
    print(fuzzy_set,	triangular(	538.7	, *height[fuzzy_set]))
    print(fuzzy_set,	triangular(	680.9	, *height[fuzzy_set]))
    print(fuzzy_set,	triangular(	485.6	, *height[fuzzy_set]))
    print(fuzzy_set,	triangular(	480.1	, *height[fuzzy_set]))
    print(fuzzy_set,	triangular(	1068	, *height[fuzzy_set]))
    print(fuzzy_set,	triangular(	1320	, *height[fuzzy_set]))
    print(fuzzy_set,	triangular(	689.4	, *height[fuzzy_set]))
    print(fuzzy_set,	triangular(	595.9	, *height[fuzzy_set]))
    print(fuzzy_set,	triangular(	476.3	, *height[fuzzy_set]))
    print(fuzzy_set,	triangular(	1682	, *height[fuzzy_set]))
    print(fuzzy_set,	triangular(	248.7	, *height[fuzzy_set]))
    print(fuzzy_set,	triangular(	272.5	, *height[fuzzy_set]))
    print(fuzzy_set,	triangular(	453.1	, *height[fuzzy_set]))
    print(fuzzy_set,	triangular(	366.5	, *height[fuzzy_set]))
    print(fuzzy_set,	triangular(	819.8	, *height[fuzzy_set]))
    print(fuzzy_set,	triangular(	731.3	, *height[fuzzy_set]))
    print(fuzzy_set,	triangular(	426	, *height[fuzzy_set]))
    print(fuzzy_set,	triangular(	680.7	, *height[fuzzy_set]))
    print(fuzzy_set,	triangular(	556.7	, *height[fuzzy_set]))
    print(fuzzy_set,	triangular(	658.8	, *height[fuzzy_set]))
    print(fuzzy_set,	triangular(	701.9	, *height[fuzzy_set]))
    print(fuzzy_set,	triangular(	391.2	, *height[fuzzy_set]))
    print(fuzzy_set,	triangular(	1052	, *height[fuzzy_set]))
    print(fuzzy_set,	triangular(	1214	, *height[fuzzy_set]))
    print(fuzzy_set,	triangular(	493.1	, *height[fuzzy_set]))
    print(fuzzy_set,	triangular(	493.8	, *height[fuzzy_set]))
    print(fuzzy_set,	triangular(	257.8	, *height[fuzzy_set]))
    print(fuzzy_set,	triangular(	1841	, *height[fuzzy_set]))
    print(fuzzy_set,	triangular(	388.1	, *height[fuzzy_set]))
    print(fuzzy_set,	triangular(	571	, *height[fuzzy_set]))
    print(fuzzy_set,	triangular(	293.2	, *height[fuzzy_set]))
    print(fuzzy_set,	triangular(	221.3	, *height[fuzzy_set]))
    print(fuzzy_set,	triangular(	551.1	, *height[fuzzy_set]))
    print(fuzzy_set,	triangular(	468.5	, *height[fuzzy_set]))
    print(fuzzy_set,	triangular(	594.2	, *height[fuzzy_set]))
    print(fuzzy_set,	triangular(	445.2	, *height[fuzzy_set]))
    print(fuzzy_set,	triangular(	422.9	, *height[fuzzy_set]))
    print(fuzzy_set,	triangular(	416.2	, *height[fuzzy_set]))
    print(fuzzy_set,	triangular(	575.5	, *height[fuzzy_set]))
    print(fuzzy_set,	triangular(	1299	, *height[fuzzy_set]))
    print(fuzzy_set,	triangular(	365.6	, *height[fuzzy_set]))
    print(fuzzy_set,	triangular(	1308	, *height[fuzzy_set]))
    print(fuzzy_set,	triangular(	629.8	, *height[fuzzy_set]))
    print(fuzzy_set,	triangular(	406.4	, *height[fuzzy_set]))
    print(fuzzy_set,	triangular(	178.8	, *height[fuzzy_set]))
    print(fuzzy_set,	triangular(	170.4	, *height[fuzzy_set]))
    print(fuzzy_set,	triangular(	402.9	, *height[fuzzy_set]))
    print(fuzzy_set,	triangular(	656.4	, *height[fuzzy_set]))
    print(fuzzy_set,	triangular(	668.6	, *height[fuzzy_set]))
    print(fuzzy_set,	triangular(	538.4	, *height[fuzzy_set]))
    print(fuzzy_set,	triangular(	584.8	, *height[fuzzy_set]))
    print(fuzzy_set,	triangular(	573.2	, *height[fuzzy_set]))
    print(fuzzy_set,	triangular(	324.9	, *height[fuzzy_set]))
    print(fuzzy_set,	triangular(	320.8	, *height[fuzzy_set]))
    print(fuzzy_set,	triangular(	285.7	, *height[fuzzy_set]))
    print(fuzzy_set,	triangular(	361.6	, *height[fuzzy_set]))
    print(fuzzy_set,	triangular(	360.5	, *height[fuzzy_set]))
    print(fuzzy_set,	triangular(	378.4	, *height[fuzzy_set]))
    print(fuzzy_set,	triangular(	507.9	, *height[fuzzy_set]))
    print(fuzzy_set,	triangular(	264	, *height[fuzzy_set]))
    print(fuzzy_set,	triangular(	514.3	, *height[fuzzy_set]))
    print(fuzzy_set,	triangular(	321.4	, *height[fuzzy_set]))
    print(fuzzy_set,	triangular(	311.7	, *height[fuzzy_set]))
    print(fuzzy_set,	triangular(	271.3	, *height[fuzzy_set]))
    print(fuzzy_set,	triangular(	657.1	, *height[fuzzy_set]))
    print(fuzzy_set,	triangular(	403.5	, *height[fuzzy_set]))
    print(fuzzy_set,	triangular(	600.4	, *height[fuzzy_set]))
    print(fuzzy_set,	triangular(	386	, *height[fuzzy_set]))
    print(fuzzy_set,	triangular(	716.9	, *height[fuzzy_set]))
    print(fuzzy_set,	triangular(	1347	, *height[fuzzy_set]))
    print(fuzzy_set,	triangular(	1479	, *height[fuzzy_set]))
    print(fuzzy_set,	triangular(	1261	, *height[fuzzy_set]))
    print(fuzzy_set,	triangular(	858.1	, *height[fuzzy_set]))
    print(fuzzy_set,	triangular(	1265	, *height[fuzzy_set]))
    print(fuzzy_set,	triangular(	181	, *height[fuzzy_set]))


# %% [code]


# %% [code]
