# Supplementary material for: Breast cancer disease classification using fuzzy-ID3 algorithm with FUZZYDBD method: automatic fuzzy database definition
Source: PeerJ Comput Sci. 2021 May 4;7:e427. doi: 10.7717/peerj-cs.427 (PMC8114800; doi:10.7717/peerj-cs.427)
Supplement: Supplemental Information 3 — To run the FID3 algorithm-FUZZYDBD: 1. Open id310fold.py (python language) 2. Make sure the dataset is w5.data/WBCDF1.data/coimbrafold5.data (according to the folder) id310fold.py is located in the FID3 file. Apply the w5.data/WBCDF1.data/coimbrafold5.data dataset located in the same FID3 file as it is the latest data that has already undergone data transformation into the linguistic format. All the instances have been shuffled well. [file peerj-cs-07-427-s003.zip › WDBC/Fuzzificationdata/AreanucB.ipynb]

# %% [code]
import warnings
warnings.filterwarnings('ignore')
import numpy as np # numerical processing library
import matplotlib.pyplot as plt # chart library
%pylab inline

def triangular(x, a, b, c):
    return max( min( (x-a)/(b-a), (c-x)/(c-b) ), 0 )

# U variable represents the Universe of Discourse of numerical variable height

U = np.arange(-30,550,0.5) # generates a sequence of number between 0 and 10, step 0.2

height = {
  'Low': [-260.897, 6.802, 274.501],
  'Medium': [6.802, 274.501, 542.2],
  'High': [274.501, 542.2, 809.899],


}

plt.figure(figsize=(15,7))

lines = []

for fuzzy_set in height.keys():
  memberships = [ triangular(x, *height[fuzzy_set]) for x in U ]
  # plot the chart
  tmp, = plot(U, memberships, label=fuzzy_set)
  lines.append(tmp)

legend(handles=lines)
xlabel("Height")
ylabel("Membership value")

for fuzzy_set in height.keys():
    print(fuzzy_set,	triangular(	153.4	, *height[fuzzy_set]))
    print(fuzzy_set,	triangular(	74.08	, *height[fuzzy_set]))
    print(fuzzy_set,	triangular(	94.03	, *height[fuzzy_set]))
    print(fuzzy_set,	triangular(	27.23	, *height[fuzzy_set]))
    print(fuzzy_set,	triangular(	94.44	, *height[fuzzy_set]))
    print(fuzzy_set,	triangular(	27.19	, *height[fuzzy_set]))
    print(fuzzy_set,	triangular(	53.91	, *height[fuzzy_set]))
    print(fuzzy_set,	triangular(	50.96	, *height[fuzzy_set]))
    print(fuzzy_set,	triangular(	24.32	, *height[fuzzy_set]))
    print(fuzzy_set,	triangular(	23.94	, *height[fuzzy_set]))
    print(fuzzy_set,	triangular(	40.51	, *height[fuzzy_set]))
    print(fuzzy_set,	triangular(	54.16	, *height[fuzzy_set]))
    print(fuzzy_set,	triangular(	116.2	, *height[fuzzy_set]))
    print(fuzzy_set,	triangular(	36.58	, *height[fuzzy_set]))
    print(fuzzy_set,	triangular(	19.21	, *height[fuzzy_set]))
    print(fuzzy_set,	triangular(	32.55	, *height[fuzzy_set]))
    print(fuzzy_set,	triangular(	45.4	, *height[fuzzy_set]))
    print(fuzzy_set,	triangular(	54.18	, *height[fuzzy_set]))
    print(fuzzy_set,	triangular(	112.4	, *height[fuzzy_set]))
    print(fuzzy_set,	triangular(	23.56	, *height[fuzzy_set]))
    print(fuzzy_set,	triangular(	14.67	, *height[fuzzy_set]))
    print(fuzzy_set,	triangular(	15.7	, *height[fuzzy_set]))
    print(fuzzy_set,	triangular(	44.91	, *height[fuzzy_set]))
    print(fuzzy_set,	triangular(	93.99	, *height[fuzzy_set]))
    print(fuzzy_set,	triangular(	102.6	, *height[fuzzy_set]))
    print(fuzzy_set,	triangular(	111.4	, *height[fuzzy_set]))
    print(fuzzy_set,	triangular(	21.05	, *height[fuzzy_set]))
    print(fuzzy_set,	triangular(	93.54	, *height[fuzzy_set]))
    print(fuzzy_set,	triangular(	43.5	, *height[fuzzy_set]))
    print(fuzzy_set,	triangular(	61.1	, *height[fuzzy_set]))
    print(fuzzy_set,	triangular(	105	, *height[fuzzy_set]))
    print(fuzzy_set,	triangular(	41	, *height[fuzzy_set]))
    print(fuzzy_set,	triangular(	67.78	, *height[fuzzy_set]))
    print(fuzzy_set,	triangular(	68.17	, *height[fuzzy_set]))
    print(fuzzy_set,	triangular(	35.03	, *height[fuzzy_set]))
    print(fuzzy_set,	triangular(	45.19	, *height[fuzzy_set]))
    print(fuzzy_set,	triangular(	24.91	, *height[fuzzy_set]))
    print(fuzzy_set,	triangular(	14.16	, *height[fuzzy_set]))
    print(fuzzy_set,	triangular(	106	, *height[fuzzy_set]))
    print(fuzzy_set,	triangular(	18.52	, *height[fuzzy_set]))
    print(fuzzy_set,	triangular(	20.53	, *height[fuzzy_set]))
    print(fuzzy_set,	triangular(	16.97	, *height[fuzzy_set]))
    print(fuzzy_set,	triangular(	104.9	, *height[fuzzy_set]))
    print(fuzzy_set,	triangular(	31.33	, *height[fuzzy_set]))
    print(fuzzy_set,	triangular(	14.49	, *height[fuzzy_set]))
    print(fuzzy_set,	triangular(	71.56	, *height[fuzzy_set]))
    print(fuzzy_set,	triangular(	8.205	, *height[fuzzy_set]))
    print(fuzzy_set,	triangular(	24.25	, *height[fuzzy_set]))
    print(fuzzy_set,	triangular(	19.87	, *height[fuzzy_set]))
    print(fuzzy_set,	triangular(	20.2	, *height[fuzzy_set]))
    print(fuzzy_set,	triangular(	28.47	, *height[fuzzy_set]))
    print(fuzzy_set,	triangular(	14.55	, *height[fuzzy_set]))
    print(fuzzy_set,	triangular(	17.47	, *height[fuzzy_set]))
    print(fuzzy_set,	triangular(	98.81	, *height[fuzzy_set]))
    print(fuzzy_set,	triangular(	29.91	, *height[fuzzy_set]))
    print(fuzzy_set,	triangular(	23.47	, *height[fuzzy_set]))
    print(fuzzy_set,	triangular(	102.5	, *height[fuzzy_set]))
    print(fuzzy_set,	triangular(	40.09	, *height[fuzzy_set]))
    print(fuzzy_set,	triangular(	32.96	, *height[fuzzy_set]))
    print(fuzzy_set,	triangular(	8.322	, *height[fuzzy_set]))
    print(fuzzy_set,	triangular(	34.62	, *height[fuzzy_set]))
    print(fuzzy_set,	triangular(	18.39	, *height[fuzzy_set]))
    print(fuzzy_set,	triangular(	60.78	, *height[fuzzy_set]))
    print(fuzzy_set,	triangular(	23.52	, *height[fuzzy_set]))
    print(fuzzy_set,	triangular(	36.46	, *height[fuzzy_set]))
    print(fuzzy_set,	triangular(	35.24	, *height[fuzzy_set]))
    print(fuzzy_set,	triangular(	14.2	, *height[fuzzy_set]))
    print(fuzzy_set,	triangular(	18.15	, *height[fuzzy_set]))
    print(fuzzy_set,	triangular(	17.67	, *height[fuzzy_set]))
    print(fuzzy_set,	triangular(	18.33	, *height[fuzzy_set]))
    print(fuzzy_set,	triangular(	96.05	, *height[fuzzy_set]))
    print(fuzzy_set,	triangular(	25.44	, *height[fuzzy_set]))
    print(fuzzy_set,	triangular(	69.47	, *height[fuzzy_set]))
    print(fuzzy_set,	triangular(	23.35	, *height[fuzzy_set]))
    print(fuzzy_set,	triangular(	19.68	, *height[fuzzy_set]))
    print(fuzzy_set,	triangular(	79.25	, *height[fuzzy_set]))
    print(fuzzy_set,	triangular(	32.65	, *height[fuzzy_set]))
    print(fuzzy_set,	triangular(	134.8	, *height[fuzzy_set]))
    print(fuzzy_set,	triangular(	116.4	, *height[fuzzy_set]))
    print(fuzzy_set,	triangular(	20.35	, *height[fuzzy_set]))
    print(fuzzy_set,	triangular(	24.62	, *height[fuzzy_set]))
    print(fuzzy_set,	triangular(	12.96	, *height[fuzzy_set]))
    print(fuzzy_set,	triangular(	120	, *height[fuzzy_set]))
    print(fuzzy_set,	triangular(	67.1	, *height[fuzzy_set]))
    print(fuzzy_set,	triangular(	16.16	, *height[fuzzy_set]))
    print(fuzzy_set,	triangular(	80.6	, *height[fuzzy_set]))
    print(fuzzy_set,	triangular(	38.87	, *height[fuzzy_set]))
    print(fuzzy_set,	triangular(	57.65	, *height[fuzzy_set]))
    print(fuzzy_set,	triangular(	20.95	, *height[fuzzy_set]))
    print(fuzzy_set,	triangular(	42.76	, *height[fuzzy_set]))
    print(fuzzy_set,	triangular(	33.76	, *height[fuzzy_set]))
    print(fuzzy_set,	triangular(	29.44	, *height[fuzzy_set]))
    print(fuzzy_set,	triangular(	36.35	, *height[fuzzy_set]))
    print(fuzzy_set,	triangular(	25.22	, *height[fuzzy_set]))
    print(fuzzy_set,	triangular(	47.14	, *height[fuzzy_set]))
    print(fuzzy_set,	triangular(	87.87	, *height[fuzzy_set]))
    print(fuzzy_set,	triangular(	24.44	, *height[fuzzy_set]))
    print(fuzzy_set,	triangular(	20.05	, *height[fuzzy_set]))
    print(fuzzy_set,	triangular(	15.75	, *height[fuzzy_set]))
    print(fuzzy_set,	triangular(	26.85	, *height[fuzzy_set]))
    print(fuzzy_set,	triangular(	43.14	, *height[fuzzy_set]))
    print(fuzzy_set,	triangular(	9.833	, *height[fuzzy_set]))
    print(fuzzy_set,	triangular(	14.68	, *height[fuzzy_set]))
    print(fuzzy_set,	triangular(	11.77	, *height[fuzzy_set]))
    print(fuzzy_set,	triangular(	23.13	, *height[fuzzy_set]))
    print(fuzzy_set,	triangular(	34.66	, *height[fuzzy_set]))
    print(fuzzy_set,	triangular(	20.62	, *height[fuzzy_set]))
    print(fuzzy_set,	triangular(	9.227	, *height[fuzzy_set]))
    print(fuzzy_set,	triangular(	170	, *height[fuzzy_set]))
    print(fuzzy_set,	triangular(	16.41	, *height[fuzzy_set]))
    print(fuzzy_set,	triangular(	22.87	, *height[fuzzy_set]))
    print(fuzzy_set,	triangular(	20.48	, *height[fuzzy_set]))
    print(fuzzy_set,	triangular(	29.25	, *height[fuzzy_set]))
    print(fuzzy_set,	triangular(	19.91	, *height[fuzzy_set]))
    print(fuzzy_set,	triangular(	8.966	, *height[fuzzy_set]))
    print(fuzzy_set,	triangular(	24.79	, *height[fuzzy_set]))
    print(fuzzy_set,	triangular(	16.94	, *height[fuzzy_set]))
    print(fuzzy_set,	triangular(	41.18	, *height[fuzzy_set]))
    print(fuzzy_set,	triangular(	58.63	, *height[fuzzy_set]))
    print(fuzzy_set,	triangular(	54.04	, *height[fuzzy_set]))
    print(fuzzy_set,	triangular(	10.5	, *height[fuzzy_set]))
    print(fuzzy_set,	triangular(	90.47	, *height[fuzzy_set]))
    print(fuzzy_set,	triangular(	233	, *height[fuzzy_set]))
    print(fuzzy_set,	triangular(	24.19	, *height[fuzzy_set]))
    print(fuzzy_set,	triangular(	14.66	, *height[fuzzy_set]))
    print(fuzzy_set,	triangular(	17.91	, *height[fuzzy_set]))
    print(fuzzy_set,	triangular(	19.83	, *height[fuzzy_set]))
    print(fuzzy_set,	triangular(	81.23	, *height[fuzzy_set]))
    print(fuzzy_set,	triangular(	39.84	, *height[fuzzy_set]))
    print(fuzzy_set,	triangular(	63.33	, *height[fuzzy_set]))
    print(fuzzy_set,	triangular(	15.24	, *height[fuzzy_set]))
    print(fuzzy_set,	triangular(	48.31	, *height[fuzzy_set]))
    print(fuzzy_set,	triangular(	43.68	, *height[fuzzy_set]))
    print(fuzzy_set,	triangular(	27.94	, *height[fuzzy_set]))
    print(fuzzy_set,	triangular(	68.35	, *height[fuzzy_set]))
    print(fuzzy_set,	triangular(	19.87	, *height[fuzzy_set]))
    print(fuzzy_set,	triangular(	34.37	, *height[fuzzy_set]))
    print(fuzzy_set,	triangular(	12.67	, *height[fuzzy_set]))
    print(fuzzy_set,	triangular(	101.9	, *height[fuzzy_set]))
    print(fuzzy_set,	triangular(	26.33	, *height[fuzzy_set]))
    print(fuzzy_set,	triangular(	12.26	, *height[fuzzy_set]))
    print(fuzzy_set,	triangular(	74.08	, *height[fuzzy_set]))
    print(fuzzy_set,	triangular(	21.38	, *height[fuzzy_set]))
    print(fuzzy_set,	triangular(	16.64	, *height[fuzzy_set]))
    print(fuzzy_set,	triangular(	17.74	, *height[fuzzy_set]))
    print(fuzzy_set,	triangular(	25.03	, *height[fuzzy_set]))
    print(fuzzy_set,	triangular(	24.72	, *height[fuzzy_set]))
    print(fuzzy_set,	triangular(	39.43	, *height[fuzzy_set]))
    print(fuzzy_set,	triangular(	21.2	, *height[fuzzy_set]))
    print(fuzzy_set,	triangular(	21.47	, *height[fuzzy_set]))
    print(fuzzy_set,	triangular(	34.78	, *height[fuzzy_set]))
    print(fuzzy_set,	triangular(	10.21	, *height[fuzzy_set]))
    print(fuzzy_set,	triangular(	49.85	, *height[fuzzy_set]))
    print(fuzzy_set,	triangular(	15.48	, *height[fuzzy_set]))
    print(fuzzy_set,	triangular(	22.79	, *height[fuzzy_set]))
    print(fuzzy_set,	triangular(	16.51	, *height[fuzzy_set]))
    print(fuzzy_set,	triangular(	93.91	, *height[fuzzy_set]))
    print(fuzzy_set,	triangular(	46.61	, *height[fuzzy_set]))
    print(fuzzy_set,	triangular(	13.25	, *height[fuzzy_set]))
    print(fuzzy_set,	triangular(	18.54	, *height[fuzzy_set]))
    print(fuzzy_set,	triangular(	38.34	, *height[fuzzy_set]))
    print(fuzzy_set,	triangular(	119.3	, *height[fuzzy_set]))
    print(fuzzy_set,	triangular(	97.07	, *height[fuzzy_set]))
    print(fuzzy_set,	triangular(	21.55	, *height[fuzzy_set]))
    print(fuzzy_set,	triangular(	97.85	, *height[fuzzy_set]))
    print(fuzzy_set,	triangular(	16.64	, *height[fuzzy_set]))
    print(fuzzy_set,	triangular(	11.48	, *height[fuzzy_set]))
    print(fuzzy_set,	triangular(	67.34	, *height[fuzzy_set]))
    print(fuzzy_set,	triangular(	122.3	, *height[fuzzy_set]))
    print(fuzzy_set,	triangular(	24.28	, *height[fuzzy_set]))
    print(fuzzy_set,	triangular(	17.43	, *height[fuzzy_set]))
    print(fuzzy_set,	triangular(	43.4	, *height[fuzzy_set]))
    print(fuzzy_set,	triangular(	44.64	, *height[fuzzy_set]))
    print(fuzzy_set,	triangular(	19.08	, *height[fuzzy_set]))
    print(fuzzy_set,	triangular(	21.98	, *height[fuzzy_set]))
    print(fuzzy_set,	triangular(	11.36	, *height[fuzzy_set]))
    print(fuzzy_set,	triangular(	27.48	, *height[fuzzy_set]))
    print(fuzzy_set,	triangular(	31.59	, *height[fuzzy_set]))
    print(fuzzy_set,	triangular(	14.34	, *height[fuzzy_set]))
    print(fuzzy_set,	triangular(	21.79	, *height[fuzzy_set]))
    print(fuzzy_set,	triangular(	128.7	, *height[fuzzy_set]))
    print(fuzzy_set,	triangular(	81.46	, *height[fuzzy_set]))
    print(fuzzy_set,	triangular(	40.98	, *height[fuzzy_set]))
    print(fuzzy_set,	triangular(	22.77	, *height[fuzzy_set]))
    print(fuzzy_set,	triangular(	19.53	, *height[fuzzy_set]))
    print(fuzzy_set,	triangular(	26.43	, *height[fuzzy_set]))
    print(fuzzy_set,	triangular(	28.92	, *height[fuzzy_set]))
    print(fuzzy_set,	triangular(	17.86	, *height[fuzzy_set]))
    print(fuzzy_set,	triangular(	14.47	, *height[fuzzy_set]))
    print(fuzzy_set,	triangular(	18.32	, *height[fuzzy_set]))
    print(fuzzy_set,	triangular(	31.72	, *height[fuzzy_set]))
    print(fuzzy_set,	triangular(	53.65	, *height[fuzzy_set]))
    print(fuzzy_set,	triangular(	21.69	, *height[fuzzy_set]))
    print(fuzzy_set,	triangular(	34.44	, *height[fuzzy_set]))
    print(fuzzy_set,	triangular(	25.2	, *height[fuzzy_set]))
    print(fuzzy_set,	triangular(	15.75	, *height[fuzzy_set]))
    print(fuzzy_set,	triangular(	49.7	, *height[fuzzy_set]))
    print(fuzzy_set,	triangular(	76.36	, *height[fuzzy_set]))
    print(fuzzy_set,	triangular(	54.22	, *height[fuzzy_set]))
    print(fuzzy_set,	triangular(	19.42	, *height[fuzzy_set]))
    print(fuzzy_set,	triangular(	27.24	, *height[fuzzy_set]))
    print(fuzzy_set,	triangular(	40.73	, *height[fuzzy_set]))
    print(fuzzy_set,	triangular(	83.16	, *height[fuzzy_set]))
    print(fuzzy_set,	triangular(	52.72	, *height[fuzzy_set]))
    print(fuzzy_set,	triangular(	30.29	, *height[fuzzy_set]))
    print(fuzzy_set,	triangular(	26.44	, *height[fuzzy_set]))
    print(fuzzy_set,	triangular(	12.33	, *height[fuzzy_set]))
    print(fuzzy_set,	triangular(	68.46	, *height[fuzzy_set]))
    print(fuzzy_set,	triangular(	15.09	, *height[fuzzy_set]))
    print(fuzzy_set,	triangular(	20	, *height[fuzzy_set]))
    print(fuzzy_set,	triangular(	111.7	, *height[fuzzy_set]))
    print(fuzzy_set,	triangular(	17.12	, *height[fuzzy_set]))
    print(fuzzy_set,	triangular(	525.6	, *height[fuzzy_set]))
    print(fuzzy_set,	triangular(	58.53	, *height[fuzzy_set]))
    print(fuzzy_set,	triangular(	31	, *height[fuzzy_set]))
    print(fuzzy_set,	triangular(	22.69	, *height[fuzzy_set]))
    print(fuzzy_set,	triangular(	21.46	, *height[fuzzy_set]))
    print(fuzzy_set,	triangular(	22.79	, *height[fuzzy_set]))
    print(fuzzy_set,	triangular(	124.4	, *height[fuzzy_set]))
    print(fuzzy_set,	triangular(	109.9	, *height[fuzzy_set]))
    print(fuzzy_set,	triangular(	17.4	, *height[fuzzy_set]))
    print(fuzzy_set,	triangular(	21.03	, *height[fuzzy_set]))
    print(fuzzy_set,	triangular(	15.05	, *height[fuzzy_set]))
    print(fuzzy_set,	triangular(	32.19	, *height[fuzzy_set]))
    print(fuzzy_set,	triangular(	24.68	, *height[fuzzy_set]))
    print(fuzzy_set,	triangular(	48.29	, *height[fuzzy_set]))
    print(fuzzy_set,	triangular(	11.86	, *height[fuzzy_set]))
    print(fuzzy_set,	triangular(	19.88	, *height[fuzzy_set]))
    print(fuzzy_set,	triangular(	18.51	, *height[fuzzy_set]))
    print(fuzzy_set,	triangular(	25.13	, *height[fuzzy_set]))
    print(fuzzy_set,	triangular(	31.98	, *height[fuzzy_set]))
    print(fuzzy_set,	triangular(	8.605	, *height[fuzzy_set]))
    print(fuzzy_set,	triangular(	15.46	, *height[fuzzy_set]))
    print(fuzzy_set,	triangular(	70.01	, *height[fuzzy_set]))
    print(fuzzy_set,	triangular(	12.64	, *height[fuzzy_set]))
    print(fuzzy_set,	triangular(	22.07	, *height[fuzzy_set]))
    print(fuzzy_set,	triangular(	155.8	, *height[fuzzy_set]))
    print(fuzzy_set,	triangular(	83.5	, *height[fuzzy_set]))
    print(fuzzy_set,	triangular(	29.96	, *height[fuzzy_set]))
    print(fuzzy_set,	triangular(	49	, *height[fuzzy_set]))
    print(fuzzy_set,	triangular(	27.19	, *height[fuzzy_set]))
    print(fuzzy_set,	triangular(	9.006	, *height[fuzzy_set]))
    print(fuzzy_set,	triangular(	16.39	, *height[fuzzy_set]))
    print(fuzzy_set,	triangular(	39.93	, *height[fuzzy_set]))
    print(fuzzy_set,	triangular(	60.41	, *height[fuzzy_set]))
    print(fuzzy_set,	triangular(	23.22	, *height[fuzzy_set]))
    print(fuzzy_set,	triangular(	13.56	, *height[fuzzy_set]))
    print(fuzzy_set,	triangular(	16.35	, *height[fuzzy_set]))
    print(fuzzy_set,	triangular(	16.64	, *height[fuzzy_set]))
    print(fuzzy_set,	triangular(	18.62	, *height[fuzzy_set]))
    print(fuzzy_set,	triangular(	137.9	, *height[fuzzy_set]))
    print(fuzzy_set,	triangular(	26.99	, *height[fuzzy_set]))
    print(fuzzy_set,	triangular(	92.81	, *height[fuzzy_set]))
    print(fuzzy_set,	triangular(	33.63	, *height[fuzzy_set]))
    print(fuzzy_set,	triangular(	71	, *height[fuzzy_set]))
    print(fuzzy_set,	triangular(	35.74	, *height[fuzzy_set]))
    print(fuzzy_set,	triangular(	106.4	, *height[fuzzy_set]))
    print(fuzzy_set,	triangular(	59.46	, *height[fuzzy_set]))
    print(fuzzy_set,	triangular(	138.5	, *height[fuzzy_set]))
    print(fuzzy_set,	triangular(	23.02	, *height[fuzzy_set]))
    print(fuzzy_set,	triangular(	52.34	, *height[fuzzy_set]))
    print(fuzzy_set,	triangular(	44.41	, *height[fuzzy_set]))
    print(fuzzy_set,	triangular(	90.94	, *height[fuzzy_set]))
    print(fuzzy_set,	triangular(	22.18	, *height[fuzzy_set]))
    print(fuzzy_set,	triangular(	45.42	, *height[fuzzy_set]))
    print(fuzzy_set,	triangular(	199.7	, *height[fuzzy_set]))
    print(fuzzy_set,	triangular(	27.1	, *height[fuzzy_set]))
    print(fuzzy_set,	triangular(	26.76	, *height[fuzzy_set]))
    print(fuzzy_set,	triangular(	18.24	, *height[fuzzy_set]))
    print(fuzzy_set,	triangular(	20.74	, *height[fuzzy_set]))
    print(fuzzy_set,	triangular(	10.77	, *height[fuzzy_set]))
    print(fuzzy_set,	triangular(	13.17	, *height[fuzzy_set]))
    print(fuzzy_set,	triangular(	156.8	, *height[fuzzy_set]))
    print(fuzzy_set,	triangular(	16.39	, *height[fuzzy_set]))
    print(fuzzy_set,	triangular(	45.81	, *height[fuzzy_set]))
    print(fuzzy_set,	triangular(	48.84	, *height[fuzzy_set]))
    print(fuzzy_set,	triangular(	17.09	, *height[fuzzy_set]))
    print(fuzzy_set,	triangular(	36.74	, *height[fuzzy_set]))
    print(fuzzy_set,	triangular(	22.22	, *height[fuzzy_set]))
    print(fuzzy_set,	triangular(	19.41	, *height[fuzzy_set]))
    print(fuzzy_set,	triangular(	69.65	, *height[fuzzy_set]))
    print(fuzzy_set,	triangular(	37.83	, *height[fuzzy_set]))
    print(fuzzy_set,	triangular(	53.16	, *height[fuzzy_set]))
    print(fuzzy_set,	triangular(	28.09	, *height[fuzzy_set]))
    print(fuzzy_set,	triangular(	23.29	, *height[fuzzy_set]))
    print(fuzzy_set,	triangular(	22.45	, *height[fuzzy_set]))
    print(fuzzy_set,	triangular(	21.91	, *height[fuzzy_set]))
    print(fuzzy_set,	triangular(	12.68	, *height[fuzzy_set]))
    print(fuzzy_set,	triangular(	34.68	, *height[fuzzy_set]))
    print(fuzzy_set,	triangular(	17.49	, *height[fuzzy_set]))
    print(fuzzy_set,	triangular(	77.11	, *height[fuzzy_set]))
    print(fuzzy_set,	triangular(	24.87	, *height[fuzzy_set]))
    print(fuzzy_set,	triangular(	17.67	, *height[fuzzy_set]))
    print(fuzzy_set,	triangular(	13.88	, *height[fuzzy_set]))
    print(fuzzy_set,	triangular(	13.38	, *height[fuzzy_set]))
    print(fuzzy_set,	triangular(	17.74	, *height[fuzzy_set]))
    print(fuzzy_set,	triangular(	11.09	, *height[fuzzy_set]))
    print(fuzzy_set,	triangular(	49.11	, *height[fuzzy_set]))
    print(fuzzy_set,	triangular(	20.56	, *height[fuzzy_set]))
    print(fuzzy_set,	triangular(	20.56	, *height[fuzzy_set]))
    print(fuzzy_set,	triangular(	133	, *height[fuzzy_set]))
    print(fuzzy_set,	triangular(	28.32	, *height[fuzzy_set]))
    print(fuzzy_set,	triangular(	130.8	, *height[fuzzy_set]))
    print(fuzzy_set,	triangular(	10.08	, *height[fuzzy_set]))
    print(fuzzy_set,	triangular(	22.93	, *height[fuzzy_set]))
    print(fuzzy_set,	triangular(	18.21	, *height[fuzzy_set]))
    print(fuzzy_set,	triangular(	15.5	, *height[fuzzy_set]))
    print(fuzzy_set,	triangular(	9.789	, *height[fuzzy_set]))
    print(fuzzy_set,	triangular(	20.39	, *height[fuzzy_set]))
    print(fuzzy_set,	triangular(	33.01	, *height[fuzzy_set]))
    print(fuzzy_set,	triangular(	11.28	, *height[fuzzy_set]))
    print(fuzzy_set,	triangular(	28.9	, *height[fuzzy_set]))
    print(fuzzy_set,	triangular(	25.18	, *height[fuzzy_set]))
    print(fuzzy_set,	triangular(	9.438	, *height[fuzzy_set]))
    print(fuzzy_set,	triangular(	17.81	, *height[fuzzy_set]))
    print(fuzzy_set,	triangular(	12.69	, *height[fuzzy_set]))
    print(fuzzy_set,	triangular(	15.82	, *height[fuzzy_set]))
    print(fuzzy_set,	triangular(	48.9	, *height[fuzzy_set]))
    print(fuzzy_set,	triangular(	24.2	, *height[fuzzy_set]))
    print(fuzzy_set,	triangular(	31.16	, *height[fuzzy_set]))
    print(fuzzy_set,	triangular(	22.68	, *height[fuzzy_set]))
    print(fuzzy_set,	triangular(	74.85	, *height[fuzzy_set]))
    print(fuzzy_set,	triangular(	16.57	, *height[fuzzy_set]))
    print(fuzzy_set,	triangular(	69.06	, *height[fuzzy_set]))
    print(fuzzy_set,	triangular(	19.01	, *height[fuzzy_set]))
    print(fuzzy_set,	triangular(	17.61	, *height[fuzzy_set]))
    print(fuzzy_set,	triangular(	23.92	, *height[fuzzy_set]))
    print(fuzzy_set,	triangular(	16.97	, *height[fuzzy_set]))
    print(fuzzy_set,	triangular(	44.41	, *height[fuzzy_set]))
    print(fuzzy_set,	triangular(	57.72	, *height[fuzzy_set]))
    print(fuzzy_set,	triangular(	33.27	, *height[fuzzy_set]))
    print(fuzzy_set,	triangular(	20.65	, *height[fuzzy_set]))
    print(fuzzy_set,	triangular(	19.62	, *height[fuzzy_set]))
    print(fuzzy_set,	triangular(	15.07	, *height[fuzzy_set]))
    print(fuzzy_set,	triangular(	13.24	, *height[fuzzy_set]))
    print(fuzzy_set,	triangular(	87.17	, *height[fuzzy_set]))
    print(fuzzy_set,	triangular(	14.41	, *height[fuzzy_set]))
    print(fuzzy_set,	triangular(	88.25	, *height[fuzzy_set]))
    print(fuzzy_set,	triangular(	16.85	, *height[fuzzy_set]))
    print(fuzzy_set,	triangular(	164.1	, *height[fuzzy_set]))
    print(fuzzy_set,	triangular(	32.14	, *height[fuzzy_set]))
    print(fuzzy_set,	triangular(	12.07	, *height[fuzzy_set]))
    print(fuzzy_set,	triangular(	10.8	, *height[fuzzy_set]))
    print(fuzzy_set,	triangular(	67.66	, *height[fuzzy_set]))
    print(fuzzy_set,	triangular(	24.53	, *height[fuzzy_set]))
    print(fuzzy_set,	triangular(	19.33	, *height[fuzzy_set]))
    print(fuzzy_set,	triangular(	18.02	, *height[fuzzy_set]))
    print(fuzzy_set,	triangular(	29.06	, *height[fuzzy_set]))
    print(fuzzy_set,	triangular(	12.25	, *height[fuzzy_set]))
    print(fuzzy_set,	triangular(	26.65	, *height[fuzzy_set]))
    print(fuzzy_set,	triangular(	26.03	, *height[fuzzy_set]))
    print(fuzzy_set,	triangular(	51.22	, *height[fuzzy_set]))
    print(fuzzy_set,	triangular(	153.1	, *height[fuzzy_set]))
    print(fuzzy_set,	triangular(	63.37	, *height[fuzzy_set]))
    print(fuzzy_set,	triangular(	28.84	, *height[fuzzy_set]))
    print(fuzzy_set,	triangular(	27.49	, *height[fuzzy_set]))
    print(fuzzy_set,	triangular(	21.57	, *height[fuzzy_set]))
    print(fuzzy_set,	triangular(	20.74	, *height[fuzzy_set]))
    print(fuzzy_set,	triangular(	30.18	, *height[fuzzy_set]))
    print(fuzzy_set,	triangular(	30.48	, *height[fuzzy_set]))
    print(fuzzy_set,	triangular(	28.3	, *height[fuzzy_set]))
    print(fuzzy_set,	triangular(	20.98	, *height[fuzzy_set]))
    print(fuzzy_set,	triangular(	17.26	, *height[fuzzy_set]))
    print(fuzzy_set,	triangular(	33.58	, *height[fuzzy_set]))
    print(fuzzy_set,	triangular(	13.22	, *height[fuzzy_set]))
    print(fuzzy_set,	triangular(	72.44	, *height[fuzzy_set]))
    print(fuzzy_set,	triangular(	103.6	, *height[fuzzy_set]))
    print(fuzzy_set,	triangular(	18.57	, *height[fuzzy_set]))
    print(fuzzy_set,	triangular(	224.1	, *height[fuzzy_set]))
    print(fuzzy_set,	triangular(	130.2	, *height[fuzzy_set]))
    print(fuzzy_set,	triangular(	45.5	, *height[fuzzy_set]))
    print(fuzzy_set,	triangular(	17.72	, *height[fuzzy_set]))
    print(fuzzy_set,	triangular(	39.06	, *height[fuzzy_set]))
    print(fuzzy_set,	triangular(	77.02	, *height[fuzzy_set]))
    print(fuzzy_set,	triangular(	14	, *height[fuzzy_set]))
    print(fuzzy_set,	triangular(	14.91	, *height[fuzzy_set]))
    print(fuzzy_set,	triangular(	7.228	, *height[fuzzy_set]))
    print(fuzzy_set,	triangular(	14.91	, *height[fuzzy_set]))
    print(fuzzy_set,	triangular(	11.35	, *height[fuzzy_set]))
    print(fuzzy_set,	triangular(	13.99	, *height[fuzzy_set]))
    print(fuzzy_set,	triangular(	16.04	, *height[fuzzy_set]))
    print(fuzzy_set,	triangular(	11.68	, *height[fuzzy_set]))
    print(fuzzy_set,	triangular(	9.549	, *height[fuzzy_set]))
    print(fuzzy_set,	triangular(	19.2	, *height[fuzzy_set]))
    print(fuzzy_set,	triangular(	15.26	, *height[fuzzy_set]))
    print(fuzzy_set,	triangular(	33.01	, *height[fuzzy_set]))
    print(fuzzy_set,	triangular(	19.96	, *height[fuzzy_set]))
    print(fuzzy_set,	triangular(	23.12	, *height[fuzzy_set]))
    print(fuzzy_set,	triangular(	22.97	, *height[fuzzy_set]))
    print(fuzzy_set,	triangular(	70.1	, *height[fuzzy_set]))
    print(fuzzy_set,	triangular(	11.88	, *height[fuzzy_set]))
    print(fuzzy_set,	triangular(	28.85	, *height[fuzzy_set]))
    print(fuzzy_set,	triangular(	66.91	, *height[fuzzy_set]))
    print(fuzzy_set,	triangular(	80.99	, *height[fuzzy_set]))
    print(fuzzy_set,	triangular(	22.22	, *height[fuzzy_set]))
    print(fuzzy_set,	triangular(	12.67	, *height[fuzzy_set]))
    print(fuzzy_set,	triangular(	19.29	, *height[fuzzy_set]))
    print(fuzzy_set,	triangular(	30.57	, *height[fuzzy_set]))
    print(fuzzy_set,	triangular(	12.98	, *height[fuzzy_set]))
    print(fuzzy_set,	triangular(	25.06	, *height[fuzzy_set]))
    print(fuzzy_set,	triangular(	41.51	, *height[fuzzy_set]))
    print(fuzzy_set,	triangular(	18.95	, *height[fuzzy_set]))
    print(fuzzy_set,	triangular(	20.21	, *height[fuzzy_set]))
    print(fuzzy_set,	triangular(	11.36	, *height[fuzzy_set]))
    print(fuzzy_set,	triangular(	30.15	, *height[fuzzy_set]))
    print(fuzzy_set,	triangular(	25.78	, *height[fuzzy_set]))
    print(fuzzy_set,	triangular(	21.83	, *height[fuzzy_set]))
    print(fuzzy_set,	triangular(	41.24	, *height[fuzzy_set]))
    print(fuzzy_set,	triangular(	49.81	, *height[fuzzy_set]))
    print(fuzzy_set,	triangular(	25.79	, *height[fuzzy_set]))
    print(fuzzy_set,	triangular(	13.66	, *height[fuzzy_set]))
    print(fuzzy_set,	triangular(	13.54	, *height[fuzzy_set]))
    print(fuzzy_set,	triangular(	6.802	, *height[fuzzy_set]))
    print(fuzzy_set,	triangular(	28.51	, *height[fuzzy_set]))
    print(fuzzy_set,	triangular(	45.38	, *height[fuzzy_set]))
    print(fuzzy_set,	triangular(	19.53	, *height[fuzzy_set]))
    print(fuzzy_set,	triangular(	25.17	, *height[fuzzy_set]))
    print(fuzzy_set,	triangular(	176.5	, *height[fuzzy_set]))
    print(fuzzy_set,	triangular(	17.37	, *height[fuzzy_set]))
    print(fuzzy_set,	triangular(	18.99	, *height[fuzzy_set]))
    print(fuzzy_set,	triangular(	20.3	, *height[fuzzy_set]))
    print(fuzzy_set,	triangular(	49.45	, *height[fuzzy_set]))
    print(fuzzy_set,	triangular(	15.89	, *height[fuzzy_set]))
    print(fuzzy_set,	triangular(	19.36	, *height[fuzzy_set]))
    print(fuzzy_set,	triangular(	43.52	, *height[fuzzy_set]))
    print(fuzzy_set,	triangular(	11.6	, *height[fuzzy_set]))
    print(fuzzy_set,	triangular(	20.77	, *height[fuzzy_set]))
    print(fuzzy_set,	triangular(	20.2	, *height[fuzzy_set]))
    print(fuzzy_set,	triangular(	9.704	, *height[fuzzy_set]))
    print(fuzzy_set,	triangular(	23.24	, *height[fuzzy_set]))
    print(fuzzy_set,	triangular(	24.19	, *height[fuzzy_set]))
    print(fuzzy_set,	triangular(	15.43	, *height[fuzzy_set]))
    print(fuzzy_set,	triangular(	52.49	, *height[fuzzy_set]))
    print(fuzzy_set,	triangular(	103.9	, *height[fuzzy_set]))
    print(fuzzy_set,	triangular(	23.92	, *height[fuzzy_set]))
    print(fuzzy_set,	triangular(	18.85	, *height[fuzzy_set]))
    print(fuzzy_set,	triangular(	26.5	, *height[fuzzy_set]))
    print(fuzzy_set,	triangular(	32.74	, *height[fuzzy_set]))
    print(fuzzy_set,	triangular(	29.63	, *height[fuzzy_set]))
    print(fuzzy_set,	triangular(	19.25	, *height[fuzzy_set]))
    print(fuzzy_set,	triangular(	18.15	, *height[fuzzy_set]))
    print(fuzzy_set,	triangular(	58.38	, *height[fuzzy_set]))
    print(fuzzy_set,	triangular(	29.34	, *height[fuzzy_set]))
    print(fuzzy_set,	triangular(	13.12	, *height[fuzzy_set]))
    print(fuzzy_set,	triangular(	35.77	, *height[fuzzy_set]))
    print(fuzzy_set,	triangular(	19.39	, *height[fuzzy_set]))
    print(fuzzy_set,	triangular(	43.95	, *height[fuzzy_set]))
    print(fuzzy_set,	triangular(	19.75	, *height[fuzzy_set]))
    print(fuzzy_set,	triangular(	23.04	, *height[fuzzy_set]))
    print(fuzzy_set,	triangular(	81.89	, *height[fuzzy_set]))
    print(fuzzy_set,	triangular(	20.24	, *height[fuzzy_set]))
    print(fuzzy_set,	triangular(	56.18	, *height[fuzzy_set]))
    print(fuzzy_set,	triangular(	13.86	, *height[fuzzy_set]))
    print(fuzzy_set,	triangular(	25.7	, *height[fuzzy_set]))
    print(fuzzy_set,	triangular(	13.32	, *height[fuzzy_set]))
    print(fuzzy_set,	triangular(	28.93	, *height[fuzzy_set]))
    print(fuzzy_set,	triangular(	23.13	, *height[fuzzy_set]))
    print(fuzzy_set,	triangular(	17.58	, *height[fuzzy_set]))
    print(fuzzy_set,	triangular(	21.19	, *height[fuzzy_set]))
    print(fuzzy_set,	triangular(	11.28	, *height[fuzzy_set]))
    print(fuzzy_set,	triangular(	115.2	, *height[fuzzy_set]))
    print(fuzzy_set,	triangular(	542.2	, *height[fuzzy_set]))
    print(fuzzy_set,	triangular(	20.52	, *height[fuzzy_set]))
    print(fuzzy_set,	triangular(	12.89	, *height[fuzzy_set]))
    print(fuzzy_set,	triangular(	16.89	, *height[fuzzy_set]))
    print(fuzzy_set,	triangular(	23.81	, *height[fuzzy_set]))
    print(fuzzy_set,	triangular(	27.4	, *height[fuzzy_set]))
    print(fuzzy_set,	triangular(	20.98	, *height[fuzzy_set]))
    print(fuzzy_set,	triangular(	104.9	, *height[fuzzy_set]))
    print(fuzzy_set,	triangular(	27.85	, *height[fuzzy_set]))
    print(fuzzy_set,	triangular(	22.73	, *height[fuzzy_set]))
    print(fuzzy_set,	triangular(	44.96	, *height[fuzzy_set]))
    print(fuzzy_set,	triangular(	23.31	, *height[fuzzy_set]))
    print(fuzzy_set,	triangular(	35.13	, *height[fuzzy_set]))
    print(fuzzy_set,	triangular(	9.597	, *height[fuzzy_set]))
    print(fuzzy_set,	triangular(	11.64	, *height[fuzzy_set]))
    print(fuzzy_set,	triangular(	31.01	, *height[fuzzy_set]))
    print(fuzzy_set,	triangular(	14.03	, *height[fuzzy_set]))
    print(fuzzy_set,	triangular(	14.34	, *height[fuzzy_set]))
    print(fuzzy_set,	triangular(	33.12	, *height[fuzzy_set]))
    print(fuzzy_set,	triangular(	16.26	, *height[fuzzy_set]))
    print(fuzzy_set,	triangular(	28.41	, *height[fuzzy_set]))
    print(fuzzy_set,	triangular(	12.84	, *height[fuzzy_set]))
    print(fuzzy_set,	triangular(	20.64	, *height[fuzzy_set]))
    print(fuzzy_set,	triangular(	13.87	, *height[fuzzy_set]))
    print(fuzzy_set,	triangular(	30.19	, *height[fuzzy_set]))
    print(fuzzy_set,	triangular(	19.98	, *height[fuzzy_set]))
    print(fuzzy_set,	triangular(	67.74	, *height[fuzzy_set]))
    print(fuzzy_set,	triangular(	27.57	, *height[fuzzy_set]))
    print(fuzzy_set,	triangular(	22.95	, *height[fuzzy_set]))
    print(fuzzy_set,	triangular(	18.04	, *height[fuzzy_set]))
    print(fuzzy_set,	triangular(	50.95	, *height[fuzzy_set]))
    print(fuzzy_set,	triangular(	89.74	, *height[fuzzy_set]))
    print(fuzzy_set,	triangular(	24.6	, *height[fuzzy_set]))
    print(fuzzy_set,	triangular(	26.07	, *height[fuzzy_set]))
    print(fuzzy_set,	triangular(	21.84	, *height[fuzzy_set]))
    print(fuzzy_set,	triangular(	18.4	, *height[fuzzy_set]))
    print(fuzzy_set,	triangular(	11.91	, *height[fuzzy_set]))
    print(fuzzy_set,	triangular(	95.77	, *height[fuzzy_set]))
    print(fuzzy_set,	triangular(	75.09	, *height[fuzzy_set]))
    print(fuzzy_set,	triangular(	34.84	, *height[fuzzy_set]))
    print(fuzzy_set,	triangular(	39.05	, *height[fuzzy_set]))
    print(fuzzy_set,	triangular(	18.49	, *height[fuzzy_set]))
    print(fuzzy_set,	triangular(	180.2	, *height[fuzzy_set]))
    print(fuzzy_set,	triangular(	20.04	, *height[fuzzy_set]))
    print(fuzzy_set,	triangular(	17.67	, *height[fuzzy_set]))
    print(fuzzy_set,	triangular(	12.58	, *height[fuzzy_set]))
    print(fuzzy_set,	triangular(	12.3	, *height[fuzzy_set]))
    print(fuzzy_set,	triangular(	20.67	, *height[fuzzy_set]))
    print(fuzzy_set,	triangular(	32.52	, *height[fuzzy_set]))
    print(fuzzy_set,	triangular(	13.04	, *height[fuzzy_set]))
    print(fuzzy_set,	triangular(	20.72	, *height[fuzzy_set]))
    print(fuzzy_set,	triangular(	33.67	, *height[fuzzy_set]))
    print(fuzzy_set,	triangular(	37.11	, *height[fuzzy_set]))
    print(fuzzy_set,	triangular(	38.49	, *height[fuzzy_set]))
    print(fuzzy_set,	triangular(	18.19	, *height[fuzzy_set]))
    print(fuzzy_set,	triangular(	67.36	, *height[fuzzy_set]))
    print(fuzzy_set,	triangular(	59.7	, *height[fuzzy_set]))
    print(fuzzy_set,	triangular(	34.37	, *height[fuzzy_set]))
    print(fuzzy_set,	triangular(	28.62	, *height[fuzzy_set]))
    print(fuzzy_set,	triangular(	19.63	, *height[fuzzy_set]))
    print(fuzzy_set,	triangular(	139.9	, *height[fuzzy_set]))
    print(fuzzy_set,	triangular(	9.332	, *height[fuzzy_set]))
    print(fuzzy_set,	triangular(	26.45	, *height[fuzzy_set]))
    print(fuzzy_set,	triangular(	15.24	, *height[fuzzy_set]))
    print(fuzzy_set,	triangular(	7.254	, *height[fuzzy_set]))
    print(fuzzy_set,	triangular(	16.07	, *height[fuzzy_set]))
    print(fuzzy_set,	triangular(	8.955	, *height[fuzzy_set]))
    print(fuzzy_set,	triangular(	44.74	, *height[fuzzy_set]))
    print(fuzzy_set,	triangular(	18.54	, *height[fuzzy_set]))
    print(fuzzy_set,	triangular(	30.66	, *height[fuzzy_set]))
    print(fuzzy_set,	triangular(	15.34	, *height[fuzzy_set]))
    print(fuzzy_set,	triangular(	17.25	, *height[fuzzy_set]))
    print(fuzzy_set,	triangular(	100.4	, *height[fuzzy_set]))
    print(fuzzy_set,	triangular(	10.09	, *height[fuzzy_set]))
    print(fuzzy_set,	triangular(	87.78	, *height[fuzzy_set]))
    print(fuzzy_set,	triangular(	18.54	, *height[fuzzy_set]))
    print(fuzzy_set,	triangular(	20.95	, *height[fuzzy_set]))
    print(fuzzy_set,	triangular(	19.14	, *height[fuzzy_set]))
    print(fuzzy_set,	triangular(	11.73	, *height[fuzzy_set]))
    print(fuzzy_set,	triangular(	20.86	, *height[fuzzy_set]))
    print(fuzzy_set,	triangular(	23.11	, *height[fuzzy_set]))
    print(fuzzy_set,	triangular(	27.41	, *height[fuzzy_set]))
    print(fuzzy_set,	triangular(	17.85	, *height[fuzzy_set]))
    print(fuzzy_set,	triangular(	23.12	, *height[fuzzy_set]))
    print(fuzzy_set,	triangular(	31.24	, *height[fuzzy_set]))
    print(fuzzy_set,	triangular(	12.97	, *height[fuzzy_set]))
    print(fuzzy_set,	triangular(	7.326	, *height[fuzzy_set]))
    print(fuzzy_set,	triangular(	18.24	, *height[fuzzy_set]))
    print(fuzzy_set,	triangular(	33	, *height[fuzzy_set]))
    print(fuzzy_set,	triangular(	20.67	, *height[fuzzy_set]))
    print(fuzzy_set,	triangular(	17.85	, *height[fuzzy_set]))
    print(fuzzy_set,	triangular(	18.76	, *height[fuzzy_set]))
    print(fuzzy_set,	triangular(	17.86	, *height[fuzzy_set]))
    print(fuzzy_set,	triangular(	16.83	, *height[fuzzy_set]))
    print(fuzzy_set,	triangular(	14.46	, *height[fuzzy_set]))
    print(fuzzy_set,	triangular(	16.8	, *height[fuzzy_set]))
    print(fuzzy_set,	triangular(	29.11	, *height[fuzzy_set]))
    print(fuzzy_set,	triangular(	19.54	, *height[fuzzy_set]))
    print(fuzzy_set,	triangular(	16.97	, *height[fuzzy_set]))
    print(fuzzy_set,	triangular(	29.84	, *height[fuzzy_set]))
    print(fuzzy_set,	triangular(	22.81	, *height[fuzzy_set]))
    print(fuzzy_set,	triangular(	22.65	, *height[fuzzy_set]))
    print(fuzzy_set,	triangular(	118.8	, *height[fuzzy_set]))
    print(fuzzy_set,	triangular(	158.7	, *height[fuzzy_set]))
    print(fuzzy_set,	triangular(	99.04	, *height[fuzzy_set]))
    print(fuzzy_set,	triangular(	48.55	, *height[fuzzy_set]))
    print(fuzzy_set,	triangular(	86.22	, *height[fuzzy_set]))
    print(fuzzy_set,	triangular(	19.15	, *height[fuzzy_set]))


# %% [code]
