# Supplementary material for: Breast cancer disease classification using fuzzy-ID3 algorithm with FUZZYDBD method: automatic fuzzy database definition
Source: PeerJ Comput Sci. 2021 May 4;7:e427. doi: 10.7717/peerj-cs.427 (PMC8114800; doi:10.7717/peerj-cs.427)
Supplement: Supplemental Information 3 — To run the FID3 algorithm-FUZZYDBD: 1. Open id310fold.py (python language) 2. Make sure the dataset is w5.data/WBCDF1.data/coimbrafold5.data (according to the folder) id310fold.py is located in the FID3 file. Apply the w5.data/WBCDF1.data/coimbrafold5.data dataset located in the same FID3 file as it is the latest data that has already undergone data transformation into the linguistic format. All the instances have been shuffled well. [file peerj-cs-07-427-s003.zip › WDBC/Fuzzificationdata/AreanucC.ipynb]

# %% [code]
import warnings
warnings.filterwarnings('ignore')
import numpy as np # numerical processing library
import matplotlib.pyplot as plt # chart library
%pylab inline

def triangular(x, a, b, c):
    return max( min( (x-a)/(b-a), (c-x)/(c-b) ), 0 )

# U variable represents the Universe of Discourse of numerical variable height

U = np.arange(30,6501,0.5) # generates a sequence of number between 0 and 10, step 0.2

height = {
  'Low': [-1849.2, 185.2, 2219.6],
  'Medium': [185.2, 2219.6, 4254],
  'High': [2219.6, 4254, 6288.4],

}

plt.figure(figsize=(15,7))

lines = []

for fuzzy_set in height.keys():
  memberships = [ triangular(x, *height[fuzzy_set]) for x in U ]
  # plot the chart
  tmp, = plot(U, memberships, label=fuzzy_set)
  lines.append(tmp)

legend(handles=lines)
xlabel("Height")
ylabel("Membership value")

for fuzzy_set in height.keys():
    print(fuzzy_set,	triangular(	2019	, *height[fuzzy_set]))
    print(fuzzy_set,	triangular(	1956	, *height[fuzzy_set]))
    print(fuzzy_set,	triangular(	1709	, *height[fuzzy_set]))
    print(fuzzy_set,	triangular(	567.7	, *height[fuzzy_set]))
    print(fuzzy_set,	triangular(	1575	, *height[fuzzy_set]))
    print(fuzzy_set,	triangular(	741.6	, *height[fuzzy_set]))
    print(fuzzy_set,	triangular(	1606	, *height[fuzzy_set]))
    print(fuzzy_set,	triangular(	897	, *height[fuzzy_set]))
    print(fuzzy_set,	triangular(	739.3	, *height[fuzzy_set]))
    print(fuzzy_set,	triangular(	711.4	, *height[fuzzy_set]))
    print(fuzzy_set,	triangular(	1150	, *height[fuzzy_set]))
    print(fuzzy_set,	triangular(	1299	, *height[fuzzy_set]))
    print(fuzzy_set,	triangular(	1332	, *height[fuzzy_set]))
    print(fuzzy_set,	triangular(	876.5	, *height[fuzzy_set]))
    print(fuzzy_set,	triangular(	697.7	, *height[fuzzy_set]))
    print(fuzzy_set,	triangular(	943.2	, *height[fuzzy_set]))
    print(fuzzy_set,	triangular(	1138	, *height[fuzzy_set]))
    print(fuzzy_set,	triangular(	1315	, *height[fuzzy_set]))
    print(fuzzy_set,	triangular(	2398	, *height[fuzzy_set]))
    print(fuzzy_set,	triangular(	711.2	, *height[fuzzy_set]))
    print(fuzzy_set,	triangular(	630.5	, *height[fuzzy_set]))
    print(fuzzy_set,	triangular(	314.9	, *height[fuzzy_set]))
    print(fuzzy_set,	triangular(	980.9	, *height[fuzzy_set]))
    print(fuzzy_set,	triangular(	2615	, *height[fuzzy_set]))
    print(fuzzy_set,	triangular(	2215	, *height[fuzzy_set]))
    print(fuzzy_set,	triangular(	1461	, *height[fuzzy_set]))
    print(fuzzy_set,	triangular(	896.9	, *height[fuzzy_set]))
    print(fuzzy_set,	triangular(	1403	, *height[fuzzy_set]))
    print(fuzzy_set,	triangular(	1269	, *height[fuzzy_set]))
    print(fuzzy_set,	triangular(	1227	, *height[fuzzy_set]))
    print(fuzzy_set,	triangular(	1670	, *height[fuzzy_set]))
    print(fuzzy_set,	triangular(	888.7	, *height[fuzzy_set]))
    print(fuzzy_set,	triangular(	1344	, *height[fuzzy_set]))
    print(fuzzy_set,	triangular(	1813	, *height[fuzzy_set]))
    print(fuzzy_set,	triangular(	1261	, *height[fuzzy_set]))
    print(fuzzy_set,	triangular(	1229	, *height[fuzzy_set]))
    print(fuzzy_set,	triangular(	799.6	, *height[fuzzy_set]))
    print(fuzzy_set,	triangular(	545.9	, *height[fuzzy_set]))
    print(fuzzy_set,	triangular(	698.8	, *height[fuzzy_set]))
    print(fuzzy_set,	triangular(	740.4	, *height[fuzzy_set]))
    print(fuzzy_set,	triangular(	787.9	, *height[fuzzy_set]))
    print(fuzzy_set,	triangular(	514	, *height[fuzzy_set]))
    print(fuzzy_set,	triangular(	1651	, *height[fuzzy_set]))
    print(fuzzy_set,	triangular(	907.2	, *height[fuzzy_set]))
    print(fuzzy_set,	triangular(	740.7	, *height[fuzzy_set]))
    print(fuzzy_set,	triangular(	1567	, *height[fuzzy_set]))
    print(fuzzy_set,	triangular(	242.2	, *height[fuzzy_set]))
    print(fuzzy_set,	triangular(	759.4	, *height[fuzzy_set]))
    print(fuzzy_set,	triangular(	582.6	, *height[fuzzy_set]))
    print(fuzzy_set,	triangular(	698.8	, *height[fuzzy_set]))
    print(fuzzy_set,	triangular(	516.5	, *height[fuzzy_set]))
    print(fuzzy_set,	triangular(	656.7	, *height[fuzzy_set]))
    print(fuzzy_set,	triangular(	527.2	, *height[fuzzy_set]))
    print(fuzzy_set,	triangular(	1321	, *height[fuzzy_set]))
    print(fuzzy_set,	triangular(	1030	, *height[fuzzy_set]))
    print(fuzzy_set,	triangular(	506.2	, *height[fuzzy_set]))
    print(fuzzy_set,	triangular(	2145	, *height[fuzzy_set]))
    print(fuzzy_set,	triangular(	985.5	, *height[fuzzy_set]))
    print(fuzzy_set,	triangular(	624.1	, *height[fuzzy_set]))
    print(fuzzy_set,	triangular(	274.9	, *height[fuzzy_set]))
    print(fuzzy_set,	triangular(	368.6	, *height[fuzzy_set]))
    print(fuzzy_set,	triangular(	273.9	, *height[fuzzy_set]))
    print(fuzzy_set,	triangular(	959.5	, *height[fuzzy_set]))
    print(fuzzy_set,	triangular(	310.1	, *height[fuzzy_set]))
    print(fuzzy_set,	triangular(	888.3	, *height[fuzzy_set]))
    print(fuzzy_set,	triangular(	925.1	, *height[fuzzy_set]))
    print(fuzzy_set,	triangular(	330.7	, *height[fuzzy_set]))
    print(fuzzy_set,	triangular(	466.7	, *height[fuzzy_set]))
    print(fuzzy_set,	triangular(	324.7	, *height[fuzzy_set]))
    print(fuzzy_set,	triangular(	554.9	, *height[fuzzy_set]))
    print(fuzzy_set,	triangular(	1866	, *height[fuzzy_set]))
    print(fuzzy_set,	triangular(	284.4	, *height[fuzzy_set]))
    print(fuzzy_set,	triangular(	1681	, *height[fuzzy_set]))
    print(fuzzy_set,	triangular(	812.4	, *height[fuzzy_set]))
    print(fuzzy_set,	triangular(	611.1	, *height[fuzzy_set]))
    print(fuzzy_set,	triangular(	1223	, *height[fuzzy_set]))
    print(fuzzy_set,	triangular(	605.5	, *height[fuzzy_set]))
    print(fuzzy_set,	triangular(	1610	, *height[fuzzy_set]))
    print(fuzzy_set,	triangular(	1623	, *height[fuzzy_set]))
    print(fuzzy_set,	triangular(	622.1	, *height[fuzzy_set]))
    print(fuzzy_set,	triangular(	525.1	, *height[fuzzy_set]))
    print(fuzzy_set,	triangular(	614.9	, *height[fuzzy_set]))
    print(fuzzy_set,	triangular(	2562	, *height[fuzzy_set]))
    print(fuzzy_set,	triangular(	1298	, *height[fuzzy_set]))
    print(fuzzy_set,	triangular(	567.9	, *height[fuzzy_set]))
    print(fuzzy_set,	triangular(	1603	, *height[fuzzy_set]))
    print(fuzzy_set,	triangular(	808.9	, *height[fuzzy_set]))
    print(fuzzy_set,	triangular(	1623	, *height[fuzzy_set]))
    print(fuzzy_set,	triangular(	574.7	, *height[fuzzy_set]))
    print(fuzzy_set,	triangular(	803.6	, *height[fuzzy_set]))
    print(fuzzy_set,	triangular(	803.7	, *height[fuzzy_set]))
    print(fuzzy_set,	triangular(	830.9	, *height[fuzzy_set]))
    print(fuzzy_set,	triangular(	830.6	, *height[fuzzy_set]))
    print(fuzzy_set,	triangular(	699.4	, *height[fuzzy_set]))
    print(fuzzy_set,	triangular(	1025	, *height[fuzzy_set]))
    print(fuzzy_set,	triangular(	1750	, *height[fuzzy_set]))
    print(fuzzy_set,	triangular(	495.2	, *height[fuzzy_set]))
    print(fuzzy_set,	triangular(	366.1	, *height[fuzzy_set]))
    print(fuzzy_set,	triangular(	512.5	, *height[fuzzy_set]))
    print(fuzzy_set,	triangular(	826.4	, *height[fuzzy_set]))
    print(fuzzy_set,	triangular(	906.5	, *height[fuzzy_set]))
    print(fuzzy_set,	triangular(	185.2	, *height[fuzzy_set]))
    print(fuzzy_set,	triangular(	547.8	, *height[fuzzy_set]))
    print(fuzzy_set,	triangular(	361.2	, *height[fuzzy_set]))
    print(fuzzy_set,	triangular(	402.8	, *height[fuzzy_set]))
    print(fuzzy_set,	triangular(	827.2	, *height[fuzzy_set]))
    print(fuzzy_set,	triangular(	521.7	, *height[fuzzy_set]))
    print(fuzzy_set,	triangular(	544.1	, *height[fuzzy_set]))
    print(fuzzy_set,	triangular(	2360	, *height[fuzzy_set]))
    print(fuzzy_set,	triangular(	518.1	, *height[fuzzy_set]))
    print(fuzzy_set,	triangular(	367	, *height[fuzzy_set]))
    print(fuzzy_set,	triangular(	527.4	, *height[fuzzy_set]))
    print(fuzzy_set,	triangular(	709	, *height[fuzzy_set]))
    print(fuzzy_set,	triangular(	374.4	, *height[fuzzy_set]))
    print(fuzzy_set,	triangular(	284.4	, *height[fuzzy_set]))
    print(fuzzy_set,	triangular(	583	, *height[fuzzy_set]))
    print(fuzzy_set,	triangular(	270	, *height[fuzzy_set]))
    print(fuzzy_set,	triangular(	1095	, *height[fuzzy_set]))
    print(fuzzy_set,	triangular(	1272	, *height[fuzzy_set]))
    print(fuzzy_set,	triangular(	1261	, *height[fuzzy_set]))
    print(fuzzy_set,	triangular(	510.5	, *height[fuzzy_set]))
    print(fuzzy_set,	triangular(	1549	, *height[fuzzy_set]))
    print(fuzzy_set,	triangular(	2073	, *height[fuzzy_set]))
    print(fuzzy_set,	triangular(	745.5	, *height[fuzzy_set]))
    print(fuzzy_set,	triangular(	632.1	, *height[fuzzy_set]))
    print(fuzzy_set,	triangular(	725.9	, *height[fuzzy_set]))
    print(fuzzy_set,	triangular(	848.7	, *height[fuzzy_set]))
    print(fuzzy_set,	triangular(	1538	, *height[fuzzy_set]))
    print(fuzzy_set,	triangular(	762.6	, *height[fuzzy_set]))
    print(fuzzy_set,	triangular(	1589	, *height[fuzzy_set]))
    print(fuzzy_set,	triangular(	545.2	, *height[fuzzy_set]))
    print(fuzzy_set,	triangular(	1156	, *height[fuzzy_set]))
    print(fuzzy_set,	triangular(	1175	, *height[fuzzy_set]))
    print(fuzzy_set,	triangular(	922.8	, *height[fuzzy_set]))
    print(fuzzy_set,	triangular(	1590	, *height[fuzzy_set]))
    print(fuzzy_set,	triangular(	653.6	, *height[fuzzy_set]))
    print(fuzzy_set,	triangular(	546.7	, *height[fuzzy_set]))
    print(fuzzy_set,	triangular(	462	, *height[fuzzy_set]))
    print(fuzzy_set,	triangular(	971.4	, *height[fuzzy_set]))
    print(fuzzy_set,	triangular(	434	, *height[fuzzy_set]))
    print(fuzzy_set,	triangular(	342.9	, *height[fuzzy_set]))
    print(fuzzy_set,	triangular(	1233	, *height[fuzzy_set]))
    print(fuzzy_set,	triangular(	503	, *height[fuzzy_set]))
    print(fuzzy_set,	triangular(	643.8	, *height[fuzzy_set]))
    print(fuzzy_set,	triangular(	441.2	, *height[fuzzy_set]))
    print(fuzzy_set,	triangular(	509.6	, *height[fuzzy_set]))
    print(fuzzy_set,	triangular(	591.7	, *height[fuzzy_set]))
    print(fuzzy_set,	triangular(	809.7	, *height[fuzzy_set]))
    print(fuzzy_set,	triangular(	766.9	, *height[fuzzy_set]))
    print(fuzzy_set,	triangular(	725.9	, *height[fuzzy_set]))
    print(fuzzy_set,	triangular(	616.7	, *height[fuzzy_set]))
    print(fuzzy_set,	triangular(	249.8	, *height[fuzzy_set]))
    print(fuzzy_set,	triangular(	380.5	, *height[fuzzy_set]))
    print(fuzzy_set,	triangular(	440.8	, *height[fuzzy_set]))
    print(fuzzy_set,	triangular(	677.3	, *height[fuzzy_set]))
    print(fuzzy_set,	triangular(	564.2	, *height[fuzzy_set]))
    print(fuzzy_set,	triangular(	1302	, *height[fuzzy_set]))
    print(fuzzy_set,	triangular(	1032	, *height[fuzzy_set]))
    print(fuzzy_set,	triangular(	532.8	, *height[fuzzy_set]))
    print(fuzzy_set,	triangular(	470	, *height[fuzzy_set]))
    print(fuzzy_set,	triangular(	543.9	, *height[fuzzy_set]))
    print(fuzzy_set,	triangular(	1495	, *height[fuzzy_set]))
    print(fuzzy_set,	triangular(	2232	, *height[fuzzy_set]))
    print(fuzzy_set,	triangular(	553	, *height[fuzzy_set]))
    print(fuzzy_set,	triangular(	2403	, *height[fuzzy_set]))
    print(fuzzy_set,	triangular(	782.1	, *height[fuzzy_set]))
    print(fuzzy_set,	triangular(	414	, *height[fuzzy_set]))
    print(fuzzy_set,	triangular(	1260	, *height[fuzzy_set]))
    print(fuzzy_set,	triangular(	1660	, *height[fuzzy_set]))
    print(fuzzy_set,	triangular(	793.7	, *height[fuzzy_set]))
    print(fuzzy_set,	triangular(	549.1	, *height[fuzzy_set]))
    print(fuzzy_set,	triangular(	993.6	, *height[fuzzy_set]))
    print(fuzzy_set,	triangular(	1102	, *height[fuzzy_set]))
    print(fuzzy_set,	triangular(	396.5	, *height[fuzzy_set]))
    print(fuzzy_set,	triangular(	408.3	, *height[fuzzy_set]))
    print(fuzzy_set,	triangular(	259.2	, *height[fuzzy_set]))
    print(fuzzy_set,	triangular(	390.2	, *height[fuzzy_set]))
    print(fuzzy_set,	triangular(	981.2	, *height[fuzzy_set]))
    print(fuzzy_set,	triangular(	608.8	, *height[fuzzy_set]))
    print(fuzzy_set,	triangular(	570.7	, *height[fuzzy_set]))
    print(fuzzy_set,	triangular(	3216	, *height[fuzzy_set]))
    print(fuzzy_set,	triangular(	2089	, *height[fuzzy_set]))
    print(fuzzy_set,	triangular(	1269	, *height[fuzzy_set]))
    print(fuzzy_set,	triangular(	467.2	, *height[fuzzy_set]))
    print(fuzzy_set,	triangular(	973.1	, *height[fuzzy_set]))
    print(fuzzy_set,	triangular(	437	, *height[fuzzy_set]))
    print(fuzzy_set,	triangular(	1410	, *height[fuzzy_set]))
    print(fuzzy_set,	triangular(	521.5	, *height[fuzzy_set]))
    print(fuzzy_set,	triangular(	489.5	, *height[fuzzy_set]))
    print(fuzzy_set,	triangular(	546.7	, *height[fuzzy_set]))
    print(fuzzy_set,	triangular(	762.4	, *height[fuzzy_set]))
    print(fuzzy_set,	triangular(	579.5	, *height[fuzzy_set]))
    print(fuzzy_set,	triangular(	303.8	, *height[fuzzy_set]))
    print(fuzzy_set,	triangular(	768.9	, *height[fuzzy_set]))
    print(fuzzy_set,	triangular(	784.7	, *height[fuzzy_set]))
    print(fuzzy_set,	triangular(	600.6	, *height[fuzzy_set]))
    print(fuzzy_set,	triangular(	806.9	, *height[fuzzy_set]))
    print(fuzzy_set,	triangular(	1228	, *height[fuzzy_set]))
    print(fuzzy_set,	triangular(	1688	, *height[fuzzy_set]))
    print(fuzzy_set,	triangular(	1044	, *height[fuzzy_set]))
    print(fuzzy_set,	triangular(	638.4	, *height[fuzzy_set]))
    print(fuzzy_set,	triangular(	1239	, *height[fuzzy_set]))
    print(fuzzy_set,	triangular(	1986	, *height[fuzzy_set]))
    print(fuzzy_set,	triangular(	1153	, *height[fuzzy_set]))
    print(fuzzy_set,	triangular(	677.9	, *height[fuzzy_set]))
    print(fuzzy_set,	triangular(	989.5	, *height[fuzzy_set]))
    print(fuzzy_set,	triangular(	331.6	, *height[fuzzy_set]))
    print(fuzzy_set,	triangular(	1210	, *height[fuzzy_set]))
    print(fuzzy_set,	triangular(	639.3	, *height[fuzzy_set]))
    print(fuzzy_set,	triangular(	932.7	, *height[fuzzy_set]))
    print(fuzzy_set,	triangular(	1656	, *height[fuzzy_set]))
    print(fuzzy_set,	triangular(	546.3	, *height[fuzzy_set]))
    print(fuzzy_set,	triangular(	2499	, *height[fuzzy_set]))
    print(fuzzy_set,	triangular(	1021	, *height[fuzzy_set]))
    print(fuzzy_set,	triangular(	811.3	, *height[fuzzy_set]))
    print(fuzzy_set,	triangular(	750.1	, *height[fuzzy_set]))
    print(fuzzy_set,	triangular(	531.2	, *height[fuzzy_set]))
    print(fuzzy_set,	triangular(	403.7	, *height[fuzzy_set]))
    print(fuzzy_set,	triangular(	2009	, *height[fuzzy_set]))
    print(fuzzy_set,	triangular(	2477	, *height[fuzzy_set]))
    print(fuzzy_set,	triangular(	706.2	, *height[fuzzy_set]))
    print(fuzzy_set,	triangular(	686.6	, *height[fuzzy_set]))
    print(fuzzy_set,	triangular(	375.6	, *height[fuzzy_set]))
    print(fuzzy_set,	triangular(	1088	, *height[fuzzy_set]))
    print(fuzzy_set,	triangular(	708.8	, *height[fuzzy_set]))
    print(fuzzy_set,	triangular(	873.2	, *height[fuzzy_set]))
    print(fuzzy_set,	triangular(	395.4	, *height[fuzzy_set]))
    print(fuzzy_set,	triangular(	808.2	, *height[fuzzy_set]))
    print(fuzzy_set,	triangular(	624	, *height[fuzzy_set]))
    print(fuzzy_set,	triangular(	706	, *height[fuzzy_set]))
    print(fuzzy_set,	triangular(	1189	, *height[fuzzy_set]))
    print(fuzzy_set,	triangular(	452.3	, *height[fuzzy_set]))
    print(fuzzy_set,	triangular(	470.9	, *height[fuzzy_set]))
    print(fuzzy_set,	triangular(	1872	, *height[fuzzy_set]))
    print(fuzzy_set,	triangular(	335.9	, *height[fuzzy_set]))
    print(fuzzy_set,	triangular(	715.5	, *height[fuzzy_set]))
    print(fuzzy_set,	triangular(	2944	, *height[fuzzy_set]))
    print(fuzzy_set,	triangular(	1750	, *height[fuzzy_set]))
    print(fuzzy_set,	triangular(	764	, *height[fuzzy_set]))
    print(fuzzy_set,	triangular(	1408	, *height[fuzzy_set]))
    print(fuzzy_set,	triangular(	683.4	, *height[fuzzy_set]))
    print(fuzzy_set,	triangular(	543.4	, *height[fuzzy_set]))
    print(fuzzy_set,	triangular(	472.9	, *height[fuzzy_set]))
    print(fuzzy_set,	triangular(	706	, *height[fuzzy_set]))
    print(fuzzy_set,	triangular(	1417	, *height[fuzzy_set]))
    print(fuzzy_set,	triangular(	402.8	, *height[fuzzy_set]))
    print(fuzzy_set,	triangular(	602	, *height[fuzzy_set]))
    print(fuzzy_set,	triangular(	639.1	, *height[fuzzy_set]))
    print(fuzzy_set,	triangular(	455.7	, *height[fuzzy_set]))
    print(fuzzy_set,	triangular(	491.8	, *height[fuzzy_set]))
    print(fuzzy_set,	triangular(	2010	, *height[fuzzy_set]))
    print(fuzzy_set,	triangular(	508.9	, *height[fuzzy_set]))
    print(fuzzy_set,	triangular(	1933	, *height[fuzzy_set]))
    print(fuzzy_set,	triangular(	1222	, *height[fuzzy_set]))
    print(fuzzy_set,	triangular(	1972	, *height[fuzzy_set]))
    print(fuzzy_set,	triangular(	826	, *height[fuzzy_set]))
    print(fuzzy_set,	triangular(	1926	, *height[fuzzy_set]))
    print(fuzzy_set,	triangular(	928.8	, *height[fuzzy_set]))
    print(fuzzy_set,	triangular(	1226	, *height[fuzzy_set]))
    print(fuzzy_set,	triangular(	1035	, *height[fuzzy_set]))
    print(fuzzy_set,	triangular(	1844	, *height[fuzzy_set]))
    print(fuzzy_set,	triangular(	1218	, *height[fuzzy_set]))
    print(fuzzy_set,	triangular(	1295	, *height[fuzzy_set]))
    print(fuzzy_set,	triangular(	988.6	, *height[fuzzy_set]))
    print(fuzzy_set,	triangular(	1436	, *height[fuzzy_set]))
    print(fuzzy_set,	triangular(	3432	, *height[fuzzy_set]))
    print(fuzzy_set,	triangular(	424.8	, *height[fuzzy_set]))
    print(fuzzy_set,	triangular(	661.5	, *height[fuzzy_set]))
    print(fuzzy_set,	triangular(	597.5	, *height[fuzzy_set]))
    print(fuzzy_set,	triangular(	410.4	, *height[fuzzy_set]))
    print(fuzzy_set,	triangular(	684.6	, *height[fuzzy_set]))
    print(fuzzy_set,	triangular(	457.5	, *height[fuzzy_set]))
    print(fuzzy_set,	triangular(	2384	, *height[fuzzy_set]))
    print(fuzzy_set,	triangular(	355.2	, *height[fuzzy_set]))
    print(fuzzy_set,	triangular(	1320	, *height[fuzzy_set]))
    print(fuzzy_set,	triangular(	472.4	, *height[fuzzy_set]))
    print(fuzzy_set,	triangular(	458	, *height[fuzzy_set]))
    print(fuzzy_set,	triangular(	1236	, *height[fuzzy_set]))
    print(fuzzy_set,	triangular(	739.1	, *height[fuzzy_set]))
    print(fuzzy_set,	triangular(	670	, *height[fuzzy_set]))
    print(fuzzy_set,	triangular(	1724	, *height[fuzzy_set]))
    print(fuzzy_set,	triangular(	533.7	, *height[fuzzy_set]))
    print(fuzzy_set,	triangular(	1628	, *height[fuzzy_set]))
    print(fuzzy_set,	triangular(	1031	, *height[fuzzy_set]))
    print(fuzzy_set,	triangular(	595.6	, *height[fuzzy_set]))
    print(fuzzy_set,	triangular(	564.1	, *height[fuzzy_set]))
    print(fuzzy_set,	triangular(	546.1	, *height[fuzzy_set]))
    print(fuzzy_set,	triangular(	577	, *height[fuzzy_set]))
    print(fuzzy_set,	triangular(	437.6	, *height[fuzzy_set]))
    print(fuzzy_set,	triangular(	459.3	, *height[fuzzy_set]))
    print(fuzzy_set,	triangular(	767.3	, *height[fuzzy_set]))
    print(fuzzy_set,	triangular(	809.8	, *height[fuzzy_set]))
    print(fuzzy_set,	triangular(	585.4	, *height[fuzzy_set]))
    print(fuzzy_set,	triangular(	517.8	, *height[fuzzy_set]))
    print(fuzzy_set,	triangular(	553.7	, *height[fuzzy_set]))
    print(fuzzy_set,	triangular(	661.1	, *height[fuzzy_set]))
    print(fuzzy_set,	triangular(	392.2	, *height[fuzzy_set]))
    print(fuzzy_set,	triangular(	553.6	, *height[fuzzy_set]))
    print(fuzzy_set,	triangular(	819.7	, *height[fuzzy_set]))
    print(fuzzy_set,	triangular(	362.7	, *height[fuzzy_set]))
    print(fuzzy_set,	triangular(	2053	, *height[fuzzy_set]))
    print(fuzzy_set,	triangular(	551.3	, *height[fuzzy_set]))
    print(fuzzy_set,	triangular(	1696	, *height[fuzzy_set]))
    print(fuzzy_set,	triangular(	375.4	, *height[fuzzy_set]))
    print(fuzzy_set,	triangular(	489.8	, *height[fuzzy_set]))
    print(fuzzy_set,	triangular(	476.5	, *height[fuzzy_set]))
    print(fuzzy_set,	triangular(	636.9	, *height[fuzzy_set]))
    print(fuzzy_set,	triangular(	285.5	, *height[fuzzy_set]))
    print(fuzzy_set,	triangular(	698.7	, *height[fuzzy_set]))
    print(fuzzy_set,	triangular(	672.4	, *height[fuzzy_set]))
    print(fuzzy_set,	triangular(	483.1	, *height[fuzzy_set]))
    print(fuzzy_set,	triangular(	840.8	, *height[fuzzy_set]))
    print(fuzzy_set,	triangular(	618.8	, *height[fuzzy_set]))
    print(fuzzy_set,	triangular(	467.8	, *height[fuzzy_set]))
    print(fuzzy_set,	triangular(	240.1	, *height[fuzzy_set]))
    print(fuzzy_set,	triangular(	544.2	, *height[fuzzy_set]))
    print(fuzzy_set,	triangular(	513.1	, *height[fuzzy_set]))
    print(fuzzy_set,	triangular(	1485	, *height[fuzzy_set]))
    print(fuzzy_set,	triangular(	297.1	, *height[fuzzy_set]))
    print(fuzzy_set,	triangular(	515.9	, *height[fuzzy_set]))
    print(fuzzy_set,	triangular(	390.4	, *height[fuzzy_set]))
    print(fuzzy_set,	triangular(	1657	, *height[fuzzy_set]))
    print(fuzzy_set,	triangular(	599.5	, *height[fuzzy_set]))
    print(fuzzy_set,	triangular(	1938	, *height[fuzzy_set]))
    print(fuzzy_set,	triangular(	583.1	, *height[fuzzy_set]))
    print(fuzzy_set,	triangular(	574.4	, *height[fuzzy_set]))
    print(fuzzy_set,	triangular(	749.9	, *height[fuzzy_set]))
    print(fuzzy_set,	triangular(	523.4	, *height[fuzzy_set]))
    print(fuzzy_set,	triangular(	1121	, *height[fuzzy_set]))
    print(fuzzy_set,	triangular(	975.2	, *height[fuzzy_set]))
    print(fuzzy_set,	triangular(	1070	, *height[fuzzy_set]))
    print(fuzzy_set,	triangular(	634.3	, *height[fuzzy_set]))
    print(fuzzy_set,	triangular(	436.1	, *height[fuzzy_set]))
    print(fuzzy_set,	triangular(	492.7	, *height[fuzzy_set]))
    print(fuzzy_set,	triangular(	544.3	, *height[fuzzy_set]))
    print(fuzzy_set,	triangular(	1362	, *height[fuzzy_set]))
    print(fuzzy_set,	triangular(	576	, *height[fuzzy_set]))
    print(fuzzy_set,	triangular(	1873	, *height[fuzzy_set]))
    print(fuzzy_set,	triangular(	384	, *height[fuzzy_set]))
    print(fuzzy_set,	triangular(	2906	, *height[fuzzy_set]))
    print(fuzzy_set,	triangular(	862.1	, *height[fuzzy_set]))
    print(fuzzy_set,	triangular(	353.6	, *height[fuzzy_set]))
    print(fuzzy_set,	triangular(	440	, *height[fuzzy_set]))
    print(fuzzy_set,	triangular(	1540	, *height[fuzzy_set]))
    print(fuzzy_set,	triangular(	516.4	, *height[fuzzy_set]))
    print(fuzzy_set,	triangular(	357.1	, *height[fuzzy_set]))
    print(fuzzy_set,	triangular(	562.6	, *height[fuzzy_set]))
    print(fuzzy_set,	triangular(	880.8	, *height[fuzzy_set]))
    print(fuzzy_set,	triangular(	475.8	, *height[fuzzy_set]))
    print(fuzzy_set,	triangular(	496.2	, *height[fuzzy_set]))
    print(fuzzy_set,	triangular(	542.5	, *height[fuzzy_set]))
    print(fuzzy_set,	triangular(	915.3	, *height[fuzzy_set]))
    print(fuzzy_set,	triangular(	3234	, *height[fuzzy_set]))
    print(fuzzy_set,	triangular(	1050	, *height[fuzzy_set]))
    print(fuzzy_set,	triangular(	453.5	, *height[fuzzy_set]))
    print(fuzzy_set,	triangular(	547.4	, *height[fuzzy_set]))
    print(fuzzy_set,	triangular(	591.2	, *height[fuzzy_set]))
    print(fuzzy_set,	triangular(	694.4	, *height[fuzzy_set]))
    print(fuzzy_set,	triangular(	302	, *height[fuzzy_set]))
    print(fuzzy_set,	triangular(	439.6	, *height[fuzzy_set]))
    print(fuzzy_set,	triangular(	585.7	, *height[fuzzy_set]))
    print(fuzzy_set,	triangular(	621.2	, *height[fuzzy_set]))
    print(fuzzy_set,	triangular(	579.7	, *height[fuzzy_set]))
    print(fuzzy_set,	triangular(	1009	, *height[fuzzy_set]))
    print(fuzzy_set,	triangular(	663.5	, *height[fuzzy_set]))
    print(fuzzy_set,	triangular(	1780	, *height[fuzzy_set]))
    print(fuzzy_set,	triangular(	1671	, *height[fuzzy_set]))
    print(fuzzy_set,	triangular(	624.6	, *height[fuzzy_set]))
    print(fuzzy_set,	triangular(	3143	, *height[fuzzy_set]))
    print(fuzzy_set,	triangular(	2227	, *height[fuzzy_set]))
    print(fuzzy_set,	triangular(	1165	, *height[fuzzy_set]))
    print(fuzzy_set,	triangular(	819.1	, *height[fuzzy_set]))
    print(fuzzy_set,	triangular(	1535	, *height[fuzzy_set]))
    print(fuzzy_set,	triangular(	1946	, *height[fuzzy_set]))
    print(fuzzy_set,	triangular(	670.6	, *height[fuzzy_set]))
    print(fuzzy_set,	triangular(	861.5	, *height[fuzzy_set]))
    print(fuzzy_set,	triangular(	351.9	, *height[fuzzy_set]))
    print(fuzzy_set,	triangular(	680.6	, *height[fuzzy_set]))
    print(fuzzy_set,	triangular(	657	, *height[fuzzy_set]))
    print(fuzzy_set,	triangular(	508.1	, *height[fuzzy_set]))
    print(fuzzy_set,	triangular(	476.1	, *height[fuzzy_set]))
    print(fuzzy_set,	triangular(	447.1	, *height[fuzzy_set]))
    print(fuzzy_set,	triangular(	488.4	, *height[fuzzy_set]))
    print(fuzzy_set,	triangular(	600.5	, *height[fuzzy_set]))
    print(fuzzy_set,	triangular(	623.7	, *height[fuzzy_set]))
    print(fuzzy_set,	triangular(	758.2	, *height[fuzzy_set]))
    print(fuzzy_set,	triangular(	529.9	, *height[fuzzy_set]))
    print(fuzzy_set,	triangular(	745.3	, *height[fuzzy_set]))
    print(fuzzy_set,	triangular(	450	, *height[fuzzy_set]))
    print(fuzzy_set,	triangular(	1313	, *height[fuzzy_set]))
    print(fuzzy_set,	triangular(	394.5	, *height[fuzzy_set]))
    print(fuzzy_set,	triangular(	317	, *height[fuzzy_set]))
    print(fuzzy_set,	triangular(	1359	, *height[fuzzy_set]))
    print(fuzzy_set,	triangular(	2081	, *height[fuzzy_set]))
    print(fuzzy_set,	triangular(	559.5	, *height[fuzzy_set]))
    print(fuzzy_set,	triangular(	684.5	, *height[fuzzy_set]))
    print(fuzzy_set,	triangular(	675.2	, *height[fuzzy_set]))
    print(fuzzy_set,	triangular(	591	, *height[fuzzy_set]))
    print(fuzzy_set,	triangular(	496.7	, *height[fuzzy_set]))
    print(fuzzy_set,	triangular(	562	, *height[fuzzy_set]))
    print(fuzzy_set,	triangular(	1304	, *height[fuzzy_set]))
    print(fuzzy_set,	triangular(	589.5	, *height[fuzzy_set]))
    print(fuzzy_set,	triangular(	621.9	, *height[fuzzy_set]))
    print(fuzzy_set,	triangular(	580.9	, *height[fuzzy_set]))
    print(fuzzy_set,	triangular(	533.1	, *height[fuzzy_set]))
    print(fuzzy_set,	triangular(	472.4	, *height[fuzzy_set]))
    print(fuzzy_set,	triangular(	947.9	, *height[fuzzy_set]))
    print(fuzzy_set,	triangular(	645.8	, *height[fuzzy_set]))
    print(fuzzy_set,	triangular(	1349	, *height[fuzzy_set]))
    print(fuzzy_set,	triangular(	610.2	, *height[fuzzy_set]))
    print(fuzzy_set,	triangular(	521.3	, *height[fuzzy_set]))
    print(fuzzy_set,	triangular(	471.4	, *height[fuzzy_set]))
    print(fuzzy_set,	triangular(	301	, *height[fuzzy_set]))
    print(fuzzy_set,	triangular(	867.1	, *height[fuzzy_set]))
    print(fuzzy_set,	triangular(	931.4	, *height[fuzzy_set]))
    print(fuzzy_set,	triangular(	522.9	, *height[fuzzy_set]))
    print(fuzzy_set,	triangular(	359.4	, *height[fuzzy_set]))
    print(fuzzy_set,	triangular(	1748	, *height[fuzzy_set]))
    print(fuzzy_set,	triangular(	566.9	, *height[fuzzy_set]))
    print(fuzzy_set,	triangular(	458	, *height[fuzzy_set]))
    print(fuzzy_set,	triangular(	520.5	, *height[fuzzy_set]))
    print(fuzzy_set,	triangular(	809.2	, *height[fuzzy_set]))
    print(fuzzy_set,	triangular(	475.7	, *height[fuzzy_set]))
    print(fuzzy_set,	triangular(	708.8	, *height[fuzzy_set]))
    print(fuzzy_set,	triangular(	380.9	, *height[fuzzy_set]))
    print(fuzzy_set,	triangular(	376.3	, *height[fuzzy_set]))
    print(fuzzy_set,	triangular(	440.4	, *height[fuzzy_set]))
    print(fuzzy_set,	triangular(	489.5	, *height[fuzzy_set]))
    print(fuzzy_set,	triangular(	421.1	, *height[fuzzy_set]))
    print(fuzzy_set,	triangular(	586.8	, *height[fuzzy_set]))
    print(fuzzy_set,	triangular(	832.7	, *height[fuzzy_set]))
    print(fuzzy_set,	triangular(	515.8	, *height[fuzzy_set]))
    print(fuzzy_set,	triangular(	1479	, *height[fuzzy_set]))
    print(fuzzy_set,	triangular(	1603	, *height[fuzzy_set]))
    print(fuzzy_set,	triangular(	777.5	, *height[fuzzy_set]))
    print(fuzzy_set,	triangular(	869.3	, *height[fuzzy_set]))
    print(fuzzy_set,	triangular(	626.9	, *height[fuzzy_set]))
    print(fuzzy_set,	triangular(	750	, *height[fuzzy_set]))
    print(fuzzy_set,	triangular(	749.1	, *height[fuzzy_set]))
    print(fuzzy_set,	triangular(	688.9	, *height[fuzzy_set]))
    print(fuzzy_set,	triangular(	476.4	, *height[fuzzy_set]))
    print(fuzzy_set,	triangular(	1284	, *height[fuzzy_set]))
    print(fuzzy_set,	triangular(	706.6	, *height[fuzzy_set]))
    print(fuzzy_set,	triangular(	366.3	, *height[fuzzy_set]))
    print(fuzzy_set,	triangular(	1292	, *height[fuzzy_set]))
    print(fuzzy_set,	triangular(	513.9	, *height[fuzzy_set]))
    print(fuzzy_set,	triangular(	1437	, *height[fuzzy_set]))
    print(fuzzy_set,	triangular(	829.5	, *height[fuzzy_set]))
    print(fuzzy_set,	triangular(	830.5	, *height[fuzzy_set]))
    print(fuzzy_set,	triangular(	2022	, *height[fuzzy_set]))
    print(fuzzy_set,	triangular(	507.2	, *height[fuzzy_set]))
    print(fuzzy_set,	triangular(	1421	, *height[fuzzy_set]))
    print(fuzzy_set,	triangular(	523.7	, *height[fuzzy_set]))
    print(fuzzy_set,	triangular(	749.9	, *height[fuzzy_set]))
    print(fuzzy_set,	triangular(	633.5	, *height[fuzzy_set]))
    print(fuzzy_set,	triangular(	705.6	, *height[fuzzy_set]))
    print(fuzzy_set,	triangular(	527.8	, *height[fuzzy_set]))
    print(fuzzy_set,	triangular(	632.9	, *height[fuzzy_set]))
    print(fuzzy_set,	triangular(	628.5	, *height[fuzzy_set]))
    print(fuzzy_set,	triangular(	349.9	, *height[fuzzy_set]))
    print(fuzzy_set,	triangular(	1648	, *height[fuzzy_set]))
    print(fuzzy_set,	triangular(	4254	, *height[fuzzy_set]))
    print(fuzzy_set,	triangular(	734.6	, *height[fuzzy_set]))
    print(fuzzy_set,	triangular(	495.1	, *height[fuzzy_set]))
    print(fuzzy_set,	triangular(	687.6	, *height[fuzzy_set]))
    print(fuzzy_set,	triangular(	733.5	, *height[fuzzy_set]))
    print(fuzzy_set,	triangular(	689.1	, *height[fuzzy_set]))
    print(fuzzy_set,	triangular(	380.2	, *height[fuzzy_set]))
    print(fuzzy_set,	triangular(	1437	, *height[fuzzy_set]))
    print(fuzzy_set,	triangular(	528.1	, *height[fuzzy_set]))
    print(fuzzy_set,	triangular(	385.2	, *height[fuzzy_set]))
    print(fuzzy_set,	triangular(	567.6	, *height[fuzzy_set]))
    print(fuzzy_set,	triangular(	906.6	, *height[fuzzy_set]))
    print(fuzzy_set,	triangular(	558.9	, *height[fuzzy_set]))
    print(fuzzy_set,	triangular(	433.1	, *height[fuzzy_set]))
    print(fuzzy_set,	triangular(	605.8	, *height[fuzzy_set]))
    print(fuzzy_set,	triangular(	828.5	, *height[fuzzy_set]))
    print(fuzzy_set,	triangular(	718.9	, *height[fuzzy_set]))
    print(fuzzy_set,	triangular(	467.6	, *height[fuzzy_set]))
    print(fuzzy_set,	triangular(	939.7	, *height[fuzzy_set]))
    print(fuzzy_set,	triangular(	547.4	, *height[fuzzy_set]))
    print(fuzzy_set,	triangular(	830.5	, *height[fuzzy_set]))
    print(fuzzy_set,	triangular(	660.2	, *height[fuzzy_set]))
    print(fuzzy_set,	triangular(	686.5	, *height[fuzzy_set]))
    print(fuzzy_set,	triangular(	854.3	, *height[fuzzy_set]))
    print(fuzzy_set,	triangular(	580.6	, *height[fuzzy_set]))
    print(fuzzy_set,	triangular(	831	, *height[fuzzy_set]))
    print(fuzzy_set,	triangular(	1740	, *height[fuzzy_set]))
    print(fuzzy_set,	triangular(	549.8	, *height[fuzzy_set]))
    print(fuzzy_set,	triangular(	1084	, *height[fuzzy_set]))
    print(fuzzy_set,	triangular(	622.9	, *height[fuzzy_set]))
    print(fuzzy_set,	triangular(	1210	, *height[fuzzy_set]))
    print(fuzzy_set,	triangular(	1426	, *height[fuzzy_set]))
    print(fuzzy_set,	triangular(	534	, *height[fuzzy_set]))
    print(fuzzy_set,	triangular(	648.3	, *height[fuzzy_set]))
    print(fuzzy_set,	triangular(	783.6	, *height[fuzzy_set]))
    print(fuzzy_set,	triangular(	633.7	, *height[fuzzy_set]))
    print(fuzzy_set,	triangular(	607.3	, *height[fuzzy_set]))
    print(fuzzy_set,	triangular(	1600	, *height[fuzzy_set]))
    print(fuzzy_set,	triangular(	1760	, *height[fuzzy_set]))
    print(fuzzy_set,	triangular(	856.9	, *height[fuzzy_set]))
    print(fuzzy_set,	triangular(	788	, *height[fuzzy_set]))
    print(fuzzy_set,	triangular(	552	, *height[fuzzy_set]))
    print(fuzzy_set,	triangular(	2782	, *height[fuzzy_set]))
    print(fuzzy_set,	triangular(	300.2	, *height[fuzzy_set]))
    print(fuzzy_set,	triangular(	328.1	, *height[fuzzy_set]))
    print(fuzzy_set,	triangular(	515.3	, *height[fuzzy_set]))
    print(fuzzy_set,	triangular(	411.1	, *height[fuzzy_set]))
    print(fuzzy_set,	triangular(	928.2	, *height[fuzzy_set]))
    print(fuzzy_set,	triangular(	909.4	, *height[fuzzy_set]))
    print(fuzzy_set,	triangular(	473.8	, *height[fuzzy_set]))
    print(fuzzy_set,	triangular(	760.2	, *height[fuzzy_set]))
    print(fuzzy_set,	triangular(	844.4	, *height[fuzzy_set]))
    print(fuzzy_set,	triangular(	862	, *height[fuzzy_set]))
    print(fuzzy_set,	triangular(	967	, *height[fuzzy_set]))
    print(fuzzy_set,	triangular(	478.6	, *height[fuzzy_set]))
    print(fuzzy_set,	triangular(	1493	, *height[fuzzy_set]))
    print(fuzzy_set,	triangular(	1646	, *height[fuzzy_set]))
    print(fuzzy_set,	triangular(	674.7	, *height[fuzzy_set]))
    print(fuzzy_set,	triangular(	624.1	, *height[fuzzy_set]))
    print(fuzzy_set,	triangular(	326.6	, *height[fuzzy_set]))
    print(fuzzy_set,	triangular(	2642	, *height[fuzzy_set]))
    print(fuzzy_set,	triangular(	435.9	, *height[fuzzy_set]))
    print(fuzzy_set,	triangular(	701.9	, *height[fuzzy_set]))
    print(fuzzy_set,	triangular(	376.5	, *height[fuzzy_set]))
    print(fuzzy_set,	triangular(	275.6	, *height[fuzzy_set]))
    print(fuzzy_set,	triangular(	719.8	, *height[fuzzy_set]))
    print(fuzzy_set,	triangular(	564.9	, *height[fuzzy_set]))
    print(fuzzy_set,	triangular(	653.3	, *height[fuzzy_set]))
    print(fuzzy_set,	triangular(	549.9	, *height[fuzzy_set]))
    print(fuzzy_set,	triangular(	552.3	, *height[fuzzy_set]))
    print(fuzzy_set,	triangular(	550.6	, *height[fuzzy_set]))
    print(fuzzy_set,	triangular(	773.4	, *height[fuzzy_set]))
    print(fuzzy_set,	triangular(	1645	, *height[fuzzy_set]))
    print(fuzzy_set,	triangular(	407.5	, *height[fuzzy_set]))
    print(fuzzy_set,	triangular(	1809	, *height[fuzzy_set]))
    print(fuzzy_set,	triangular(	728.3	, *height[fuzzy_set]))
    print(fuzzy_set,	triangular(	487.7	, *height[fuzzy_set]))
    print(fuzzy_set,	triangular(	248	, *height[fuzzy_set]))
    print(fuzzy_set,	triangular(	223.6	, *height[fuzzy_set]))
    print(fuzzy_set,	triangular(	457.8	, *height[fuzzy_set]))
    print(fuzzy_set,	triangular(	808.9	, *height[fuzzy_set]))
    print(fuzzy_set,	triangular(	826.4	, *height[fuzzy_set]))
    print(fuzzy_set,	triangular(	629.6	, *height[fuzzy_set]))
    print(fuzzy_set,	triangular(	688.6	, *height[fuzzy_set]))
    print(fuzzy_set,	triangular(	729.8	, *height[fuzzy_set]))
    print(fuzzy_set,	triangular(	384.9	, *height[fuzzy_set]))
    print(fuzzy_set,	triangular(	357.4	, *height[fuzzy_set]))
    print(fuzzy_set,	triangular(	364.2	, *height[fuzzy_set]))
    print(fuzzy_set,	triangular(	505.6	, *height[fuzzy_set]))
    print(fuzzy_set,	triangular(	412.3	, *height[fuzzy_set]))
    print(fuzzy_set,	triangular(	436.6	, *height[fuzzy_set]))
    print(fuzzy_set,	triangular(	594.7	, *height[fuzzy_set]))
    print(fuzzy_set,	triangular(	295.8	, *height[fuzzy_set]))
    print(fuzzy_set,	triangular(	595.7	, *height[fuzzy_set]))
    print(fuzzy_set,	triangular(	357.6	, *height[fuzzy_set]))
    print(fuzzy_set,	triangular(	347.3	, *height[fuzzy_set]))
    print(fuzzy_set,	triangular(	330.6	, *height[fuzzy_set]))
    print(fuzzy_set,	triangular(	733.5	, *height[fuzzy_set]))
    print(fuzzy_set,	triangular(	474.2	, *height[fuzzy_set]))
    print(fuzzy_set,	triangular(	706.7	, *height[fuzzy_set]))
    print(fuzzy_set,	triangular(	439.6	, *height[fuzzy_set]))
    print(fuzzy_set,	triangular(	915	, *height[fuzzy_set]))
    print(fuzzy_set,	triangular(	1819	, *height[fuzzy_set]))
    print(fuzzy_set,	triangular(	2027	, *height[fuzzy_set]))
    print(fuzzy_set,	triangular(	1731	, *height[fuzzy_set]))
    print(fuzzy_set,	triangular(	1124	, *height[fuzzy_set]))
    print(fuzzy_set,	triangular(	1821	, *height[fuzzy_set]))
    print(fuzzy_set,	triangular(	268.6	, *height[fuzzy_set]))


# %% [code]
