# Supplementary material for: Breast cancer disease classification using fuzzy-ID3 algorithm with FUZZYDBD method: automatic fuzzy database definition
Source: PeerJ Comput Sci. 2021 May 4;7:e427. doi: 10.7717/peerj-cs.427 (PMC8114800; doi:10.7717/peerj-cs.427)
Supplement: Supplemental Information 3 — To run the FID3 algorithm-FUZZYDBD: 1. Open id310fold.py (python language) 2. Make sure the dataset is w5.data/WBCDF1.data/coimbrafold5.data (according to the folder) id310fold.py is located in the FID3 file. Apply the w5.data/WBCDF1.data/coimbrafold5.data dataset located in the same FID3 file as it is the latest data that has already undergone data transformation into the linguistic format. All the instances have been shuffled well. [file peerj-cs-07-427-s003.zip › WDBC/Fuzzificationdata/CompactnessnucA.ipynb]

# %% [code]
import warnings
warnings.filterwarnings('ignore')
import numpy as np # numerical processing library
import matplotlib.pyplot as plt # chart library
%pylab inline

def triangular(x, a, b, c):
    return max( min( (x-a)/(b-a), (c-x)/(c-b) ), 0 )

# U variable represents the Universe of Discourse of numerical variable height

U = np.arange(-30,10,0.5) # generates a sequence of number between 0 and 10, step 0.2

height = {
  'Low': [-0.14363, 0.01938, 0.18239],
  'Medium': [0.01938, 0.18239, 0.3454],
  'High': [0.18239, 0.3454, 0.50841],

}

plt.figure(figsize=(15,7))

lines = []

for fuzzy_set in height.keys():
  memberships = [ triangular(x, *height[fuzzy_set]) for x in U ]
  # plot the chart
  tmp, = plot(U, memberships, label=fuzzy_set)
  lines.append(tmp)

legend(handles=lines)
xlabel("Height")
ylabel("Membership value")

for fuzzy_set in height.keys():
    print(fuzzy_set,	triangular(	0.2776	, *height[fuzzy_set]))
    print(fuzzy_set,	triangular(	0.07864	, *height[fuzzy_set]))
    print(fuzzy_set,	triangular(	0.1599	, *height[fuzzy_set]))
    print(fuzzy_set,	triangular(	0.2839	, *height[fuzzy_set]))
    print(fuzzy_set,	triangular(	0.1328	, *height[fuzzy_set]))
    print(fuzzy_set,	triangular(	0.17	, *height[fuzzy_set]))
    print(fuzzy_set,	triangular(	0.109	, *height[fuzzy_set]))
    print(fuzzy_set,	triangular(	0.1645	, *height[fuzzy_set]))
    print(fuzzy_set,	triangular(	0.1932	, *height[fuzzy_set]))
    print(fuzzy_set,	triangular(	0.2396	, *height[fuzzy_set]))
    print(fuzzy_set,	triangular(	0.06669	, *height[fuzzy_set]))
    print(fuzzy_set,	triangular(	0.1292	, *height[fuzzy_set]))
    print(fuzzy_set,	triangular(	0.2458	, *height[fuzzy_set]))
    print(fuzzy_set,	triangular(	0.1002	, *height[fuzzy_set]))
    print(fuzzy_set,	triangular(	0.2293	, *height[fuzzy_set]))
    print(fuzzy_set,	triangular(	0.1595	, *height[fuzzy_set]))
    print(fuzzy_set,	triangular(	0.072	, *height[fuzzy_set]))
    print(fuzzy_set,	triangular(	0.2022	, *height[fuzzy_set]))
    print(fuzzy_set,	triangular(	0.1027	, *height[fuzzy_set]))
    print(fuzzy_set,	triangular(	0.08129	, *height[fuzzy_set]))
    print(fuzzy_set,	triangular(	0.127	, *height[fuzzy_set]))
    print(fuzzy_set,	triangular(	0.06492	, *height[fuzzy_set]))
    print(fuzzy_set,	triangular(	0.2135	, *height[fuzzy_set]))
    print(fuzzy_set,	triangular(	0.1022	, *height[fuzzy_set]))
    print(fuzzy_set,	triangular(	0.1457	, *height[fuzzy_set]))
    print(fuzzy_set,	triangular(	0.2276	, *height[fuzzy_set]))
    print(fuzzy_set,	triangular(	0.1868	, *height[fuzzy_set]))
    print(fuzzy_set,	triangular(	0.1066	, *height[fuzzy_set]))
    print(fuzzy_set,	triangular(	0.1697	, *height[fuzzy_set]))
    print(fuzzy_set,	triangular(	0.1157	, *height[fuzzy_set]))
    print(fuzzy_set,	triangular(	0.1887	, *height[fuzzy_set]))
    print(fuzzy_set,	triangular(	0.1516	, *height[fuzzy_set]))
    print(fuzzy_set,	triangular(	0.1496	, *height[fuzzy_set]))
    print(fuzzy_set,	triangular(	0.1719	, *height[fuzzy_set]))
    print(fuzzy_set,	triangular(	0.1559	, *height[fuzzy_set]))
    print(fuzzy_set,	triangular(	0.1336	, *height[fuzzy_set]))
    print(fuzzy_set,	triangular(	0.1098	, *height[fuzzy_set]))
    print(fuzzy_set,	triangular(	0.03766	, *height[fuzzy_set]))
    print(fuzzy_set,	triangular(	0.05131	, *height[fuzzy_set]))
    print(fuzzy_set,	triangular(	0.1255	, *height[fuzzy_set]))
    print(fuzzy_set,	triangular(	0.06031	, *height[fuzzy_set]))
    print(fuzzy_set,	triangular(	0.1218	, *height[fuzzy_set]))
    print(fuzzy_set,	triangular(	0.219	, *height[fuzzy_set]))
    print(fuzzy_set,	triangular(	0.1436	, *height[fuzzy_set]))
    print(fuzzy_set,	triangular(	0.1047	, *height[fuzzy_set]))
    print(fuzzy_set,	triangular(	0.1686	, *height[fuzzy_set]))
    print(fuzzy_set,	triangular(	0.05943	, *height[fuzzy_set]))
    print(fuzzy_set,	triangular(	0.1231	, *height[fuzzy_set]))
    print(fuzzy_set,	triangular(	0.09092	, *height[fuzzy_set]))
    print(fuzzy_set,	triangular(	0.07698	, *height[fuzzy_set]))
    print(fuzzy_set,	triangular(	0.04966	, *height[fuzzy_set]))
    print(fuzzy_set,	triangular(	0.06059	, *height[fuzzy_set]))
    print(fuzzy_set,	triangular(	0.04751	, *height[fuzzy_set]))
    print(fuzzy_set,	triangular(	0.1485	, *height[fuzzy_set]))
    print(fuzzy_set,	triangular(	0.07081	, *height[fuzzy_set]))
    print(fuzzy_set,	triangular(	0.05473	, *height[fuzzy_set]))
    print(fuzzy_set,	triangular(	0.1267	, *height[fuzzy_set]))
    print(fuzzy_set,	triangular(	0.1365	, *height[fuzzy_set]))
    print(fuzzy_set,	triangular(	0.03789	, *height[fuzzy_set]))
    print(fuzzy_set,	triangular(	0.05272	, *height[fuzzy_set]))
    print(fuzzy_set,	triangular(	0.08061	, *height[fuzzy_set]))
    print(fuzzy_set,	triangular(	0.08963	, *height[fuzzy_set]))
    print(fuzzy_set,	triangular(	0.2008	, *height[fuzzy_set]))
    print(fuzzy_set,	triangular(	0.08751	, *height[fuzzy_set]))
    print(fuzzy_set,	triangular(	0.1262	, *height[fuzzy_set]))
    print(fuzzy_set,	triangular(	0.1479	, *height[fuzzy_set]))
    print(fuzzy_set,	triangular(	0.07773	, *height[fuzzy_set]))
    print(fuzzy_set,	triangular(	0.04701	, *height[fuzzy_set]))
    print(fuzzy_set,	triangular(	0.1413	, *height[fuzzy_set]))
    print(fuzzy_set,	triangular(	0.05234	, *height[fuzzy_set]))
    print(fuzzy_set,	triangular(	0.1029	, *height[fuzzy_set]))
    print(fuzzy_set,	triangular(	0.1531	, *height[fuzzy_set]))
    print(fuzzy_set,	triangular(	0.183	, *height[fuzzy_set]))
    print(fuzzy_set,	triangular(	0.128	, *height[fuzzy_set]))
    print(fuzzy_set,	triangular(	0.06829	, *height[fuzzy_set]))
    print(fuzzy_set,	triangular(	0.08424	, *height[fuzzy_set]))
    print(fuzzy_set,	triangular(	0.1047	, *height[fuzzy_set]))
    print(fuzzy_set,	triangular(	0.2146	, *height[fuzzy_set]))
    print(fuzzy_set,	triangular(	0.3454	, *height[fuzzy_set]))
    print(fuzzy_set,	triangular(	0.09546	, *height[fuzzy_set]))
    print(fuzzy_set,	triangular(	0.09362	, *height[fuzzy_set]))
    print(fuzzy_set,	triangular(	0.1535	, *height[fuzzy_set]))
    print(fuzzy_set,	triangular(	0.2665	, *height[fuzzy_set]))
    print(fuzzy_set,	triangular(	0.1791	, *height[fuzzy_set]))
    print(fuzzy_set,	triangular(	0.07165	, *height[fuzzy_set]))
    print(fuzzy_set,	triangular(	0.1053	, *height[fuzzy_set]))
    print(fuzzy_set,	triangular(	0.09947	, *height[fuzzy_set]))
    print(fuzzy_set,	triangular(	0.1206	, *height[fuzzy_set]))
    print(fuzzy_set,	triangular(	0.09445	, *height[fuzzy_set]))
    print(fuzzy_set,	triangular(	0.1339	, *height[fuzzy_set]))
    print(fuzzy_set,	triangular(	0.08606	, *height[fuzzy_set]))
    print(fuzzy_set,	triangular(	0.1036	, *height[fuzzy_set]))
    print(fuzzy_set,	triangular(	0.05055	, *height[fuzzy_set]))
    print(fuzzy_set,	triangular(	0.08165	, *height[fuzzy_set]))
    print(fuzzy_set,	triangular(	0.1553	, *height[fuzzy_set]))
    print(fuzzy_set,	triangular(	0.1313	, *height[fuzzy_set]))
    print(fuzzy_set,	triangular(	0.07057	, *height[fuzzy_set]))
    print(fuzzy_set,	triangular(	0.05301	, *height[fuzzy_set]))
    print(fuzzy_set,	triangular(	0.07525	, *height[fuzzy_set]))
    print(fuzzy_set,	triangular(	0.1141	, *height[fuzzy_set]))
    print(fuzzy_set,	triangular(	0.08511	, *height[fuzzy_set]))
    print(fuzzy_set,	triangular(	0.07568	, *height[fuzzy_set]))
    print(fuzzy_set,	triangular(	0.04038	, *height[fuzzy_set]))
    print(fuzzy_set,	triangular(	0.09697	, *height[fuzzy_set]))
    print(fuzzy_set,	triangular(	0.08578	, *height[fuzzy_set]))
    print(fuzzy_set,	triangular(	0.1765	, *height[fuzzy_set]))
    print(fuzzy_set,	triangular(	0.1017	, *height[fuzzy_set]))
    print(fuzzy_set,	triangular(	0.06815	, *height[fuzzy_set]))
    print(fuzzy_set,	triangular(	0.2768	, *height[fuzzy_set]))
    print(fuzzy_set,	triangular(	0.06575	, *height[fuzzy_set]))
    print(fuzzy_set,	triangular(	0.08404	, *height[fuzzy_set]))
    print(fuzzy_set,	triangular(	0.1209	, *height[fuzzy_set]))
    print(fuzzy_set,	triangular(	0.2233	, *height[fuzzy_set]))
    print(fuzzy_set,	triangular(	0.1303	, *height[fuzzy_set]))
    print(fuzzy_set,	triangular(	0.08201	, *height[fuzzy_set]))
    print(fuzzy_set,	triangular(	0.07849	, *height[fuzzy_set]))
    print(fuzzy_set,	triangular(	0.1243	, *height[fuzzy_set]))
    print(fuzzy_set,	triangular(	0.1649	, *height[fuzzy_set]))
    print(fuzzy_set,	triangular(	0.1752	, *height[fuzzy_set]))
    print(fuzzy_set,	triangular(	0.06722	, *height[fuzzy_set]))
    print(fuzzy_set,	triangular(	0.06685	, *height[fuzzy_set]))
    print(fuzzy_set,	triangular(	0.11	, *height[fuzzy_set]))
    print(fuzzy_set,	triangular(	0.2867	, *height[fuzzy_set]))
    print(fuzzy_set,	triangular(	0.1099	, *height[fuzzy_set]))
    print(fuzzy_set,	triangular(	0.07325	, *height[fuzzy_set]))
    print(fuzzy_set,	triangular(	0.06136	, *height[fuzzy_set]))
    print(fuzzy_set,	triangular(	0.07862	, *height[fuzzy_set]))
    print(fuzzy_set,	triangular(	0.08028	, *height[fuzzy_set]))
    print(fuzzy_set,	triangular(	0.1807	, *height[fuzzy_set]))
    print(fuzzy_set,	triangular(	0.1589	, *height[fuzzy_set]))
    print(fuzzy_set,	triangular(	0.09509	, *height[fuzzy_set]))
    print(fuzzy_set,	triangular(	0.1223	, *height[fuzzy_set]))
    print(fuzzy_set,	triangular(	0.1284	, *height[fuzzy_set]))
    print(fuzzy_set,	triangular(	0.09462	, *height[fuzzy_set]))
    print(fuzzy_set,	triangular(	0.09709	, *height[fuzzy_set]))
    print(fuzzy_set,	triangular(	0.05761	, *height[fuzzy_set]))
    print(fuzzy_set,	triangular(	0.06095	, *height[fuzzy_set]))
    print(fuzzy_set,	triangular(	0.06889	, *height[fuzzy_set]))
    print(fuzzy_set,	triangular(	0.1305	, *height[fuzzy_set]))
    print(fuzzy_set,	triangular(	0.1136	, *height[fuzzy_set]))
    print(fuzzy_set,	triangular(	0.04102	, *height[fuzzy_set]))
    print(fuzzy_set,	triangular(	0.1137	, *height[fuzzy_set]))
    print(fuzzy_set,	triangular(	0.09486	, *height[fuzzy_set]))
    print(fuzzy_set,	triangular(	0.09509	, *height[fuzzy_set]))
    print(fuzzy_set,	triangular(	0.05139	, *height[fuzzy_set]))
    print(fuzzy_set,	triangular(	0.1296	, *height[fuzzy_set]))
    print(fuzzy_set,	triangular(	0.17	, *height[fuzzy_set]))
    print(fuzzy_set,	triangular(	0.1167	, *height[fuzzy_set]))
    print(fuzzy_set,	triangular(	0.1021	, *height[fuzzy_set]))
    print(fuzzy_set,	triangular(	0.06376	, *height[fuzzy_set]))
    print(fuzzy_set,	triangular(	0.07589	, *height[fuzzy_set]))
    print(fuzzy_set,	triangular(	0.1305	, *height[fuzzy_set]))
    print(fuzzy_set,	triangular(	0.1599	, *height[fuzzy_set]))
    print(fuzzy_set,	triangular(	0.05113	, *height[fuzzy_set]))
    print(fuzzy_set,	triangular(	0.08498	, *height[fuzzy_set]))
    print(fuzzy_set,	triangular(	0.06679	, *height[fuzzy_set]))
    print(fuzzy_set,	triangular(	0.1665	, *height[fuzzy_set]))
    print(fuzzy_set,	triangular(	0.07223	, *height[fuzzy_set]))
    print(fuzzy_set,	triangular(	0.05241	, *height[fuzzy_set]))
    print(fuzzy_set,	triangular(	0.03718	, *height[fuzzy_set]))
    print(fuzzy_set,	triangular(	0.1141	, *height[fuzzy_set]))
    print(fuzzy_set,	triangular(	0.1185	, *height[fuzzy_set]))
    print(fuzzy_set,	triangular(	0.1666	, *height[fuzzy_set]))
    print(fuzzy_set,	triangular(	0.1015	, *height[fuzzy_set]))
    print(fuzzy_set,	triangular(	0.1145	, *height[fuzzy_set]))
    print(fuzzy_set,	triangular(	0.05352	, *height[fuzzy_set]))
    print(fuzzy_set,	triangular(	0.05736	, *height[fuzzy_set]))
    print(fuzzy_set,	triangular(	0.09182	, *height[fuzzy_set]))
    print(fuzzy_set,	triangular(	0.1603	, *height[fuzzy_set]))
    print(fuzzy_set,	triangular(	0.07885	, *height[fuzzy_set]))
    print(fuzzy_set,	triangular(	0.06981	, *height[fuzzy_set]))
    print(fuzzy_set,	triangular(	0.06288	, *height[fuzzy_set]))
    print(fuzzy_set,	triangular(	0.1555	, *height[fuzzy_set]))
    print(fuzzy_set,	triangular(	0.05743	, *height[fuzzy_set]))
    print(fuzzy_set,	triangular(	0.04302	, *height[fuzzy_set]))
    print(fuzzy_set,	triangular(	0.04276	, *height[fuzzy_set]))
    print(fuzzy_set,	triangular(	0.1294	, *height[fuzzy_set]))
    print(fuzzy_set,	triangular(	0.1556	, *height[fuzzy_set]))
    print(fuzzy_set,	triangular(	0.01938	, *height[fuzzy_set]))
    print(fuzzy_set,	triangular(	0.03774	, *height[fuzzy_set]))
    print(fuzzy_set,	triangular(	0.1914	, *height[fuzzy_set]))
    print(fuzzy_set,	triangular(	0.2832	, *height[fuzzy_set]))
    print(fuzzy_set,	triangular(	0.08799	, *height[fuzzy_set]))
    print(fuzzy_set,	triangular(	0.08155	, *height[fuzzy_set]))
    print(fuzzy_set,	triangular(	0.1052	, *height[fuzzy_set]))
    print(fuzzy_set,	triangular(	0.04695	, *height[fuzzy_set]))
    print(fuzzy_set,	triangular(	0.08468	, *height[fuzzy_set]))
    print(fuzzy_set,	triangular(	0.06141	, *height[fuzzy_set]))
    print(fuzzy_set,	triangular(	0.05562	, *height[fuzzy_set]))
    print(fuzzy_set,	triangular(	0.07253	, *height[fuzzy_set]))
    print(fuzzy_set,	triangular(	0.2413	, *height[fuzzy_set]))
    print(fuzzy_set,	triangular(	0.06601	, *height[fuzzy_set]))
    print(fuzzy_set,	triangular(	0.02344	, *height[fuzzy_set]))
    print(fuzzy_set,	triangular(	0.1353	, *height[fuzzy_set]))
    print(fuzzy_set,	triangular(	0.198	, *height[fuzzy_set]))
    print(fuzzy_set,	triangular(	0.05366	, *height[fuzzy_set]))
    print(fuzzy_set,	triangular(	0.1267	, *height[fuzzy_set]))
    print(fuzzy_set,	triangular(	0.08642	, *height[fuzzy_set]))
    print(fuzzy_set,	triangular(	0.1428	, *height[fuzzy_set]))
    print(fuzzy_set,	triangular(	0.1206	, *height[fuzzy_set]))
    print(fuzzy_set,	triangular(	0.08087	, *height[fuzzy_set]))
    print(fuzzy_set,	triangular(	0.1198	, *height[fuzzy_set]))
    print(fuzzy_set,	triangular(	0.2084	, *height[fuzzy_set]))
    print(fuzzy_set,	triangular(	0.1768	, *height[fuzzy_set]))
    print(fuzzy_set,	triangular(	0.1058	, *height[fuzzy_set]))
    print(fuzzy_set,	triangular(	0.09588	, *height[fuzzy_set]))
    print(fuzzy_set,	triangular(	0.07232	, *height[fuzzy_set]))
    print(fuzzy_set,	triangular(	0.07304	, *height[fuzzy_set]))
    print(fuzzy_set,	triangular(	0.1483	, *height[fuzzy_set]))
    print(fuzzy_set,	triangular(	0.0623	, *height[fuzzy_set]))
    print(fuzzy_set,	triangular(	0.1348	, *height[fuzzy_set]))
    print(fuzzy_set,	triangular(	0.069	, *height[fuzzy_set]))
    print(fuzzy_set,	triangular(	0.1516	, *height[fuzzy_set]))
    print(fuzzy_set,	triangular(	0.1146	, *height[fuzzy_set]))
    print(fuzzy_set,	triangular(	0.1306	, *height[fuzzy_set]))
    print(fuzzy_set,	triangular(	0.1517	, *height[fuzzy_set]))
    print(fuzzy_set,	triangular(	0.1154	, *height[fuzzy_set]))
    print(fuzzy_set,	triangular(	0.05907	, *height[fuzzy_set]))
    print(fuzzy_set,	triangular(	0.1306	, *height[fuzzy_set]))
    print(fuzzy_set,	triangular(	0.113	, *height[fuzzy_set]))
    print(fuzzy_set,	triangular(	0.08711	, *height[fuzzy_set]))
    print(fuzzy_set,	triangular(	0.1192	, *height[fuzzy_set]))
    print(fuzzy_set,	triangular(	0.08502	, *height[fuzzy_set]))
    print(fuzzy_set,	triangular(	0.1204	, *height[fuzzy_set]))
    print(fuzzy_set,	triangular(	0.04994	, *height[fuzzy_set]))
    print(fuzzy_set,	triangular(	0.07624	, *height[fuzzy_set]))
    print(fuzzy_set,	triangular(	0.07722	, *height[fuzzy_set]))
    print(fuzzy_set,	triangular(	0.1096	, *height[fuzzy_set]))
    print(fuzzy_set,	triangular(	0.07529	, *height[fuzzy_set]))
    print(fuzzy_set,	triangular(	0.1799	, *height[fuzzy_set]))
    print(fuzzy_set,	triangular(	0.1572	, *height[fuzzy_set]))
    print(fuzzy_set,	triangular(	0.03813	, *height[fuzzy_set]))
    print(fuzzy_set,	triangular(	0.03574	, *height[fuzzy_set]))
    print(fuzzy_set,	triangular(	0.1074	, *height[fuzzy_set]))
    print(fuzzy_set,	triangular(	0.04087	, *height[fuzzy_set]))
    print(fuzzy_set,	triangular(	0.06945	, *height[fuzzy_set]))
    print(fuzzy_set,	triangular(	0.1682	, *height[fuzzy_set]))
    print(fuzzy_set,	triangular(	0.08348	, *height[fuzzy_set]))
    print(fuzzy_set,	triangular(	0.1039	, *height[fuzzy_set]))
    print(fuzzy_set,	triangular(	0.1298	, *height[fuzzy_set]))
    print(fuzzy_set,	triangular(	0.0663	, *height[fuzzy_set]))
    print(fuzzy_set,	triangular(	0.03393	, *height[fuzzy_set]))
    print(fuzzy_set,	triangular(	0.1325	, *height[fuzzy_set]))
    print(fuzzy_set,	triangular(	0.06807	, *height[fuzzy_set]))
    print(fuzzy_set,	triangular(	0.1558	, *height[fuzzy_set]))
    print(fuzzy_set,	triangular(	0.05971	, *height[fuzzy_set]))
    print(fuzzy_set,	triangular(	0.04524	, *height[fuzzy_set]))
    print(fuzzy_set,	triangular(	0.1346	, *height[fuzzy_set]))
    print(fuzzy_set,	triangular(	0.07234	, *height[fuzzy_set]))
    print(fuzzy_set,	triangular(	0.07808	, *height[fuzzy_set]))
    print(fuzzy_set,	triangular(	0.1606	, *height[fuzzy_set]))
    print(fuzzy_set,	triangular(	0.05991	, *height[fuzzy_set]))
    print(fuzzy_set,	triangular(	0.1849	, *height[fuzzy_set]))
    print(fuzzy_set,	triangular(	0.1041	, *height[fuzzy_set]))
    print(fuzzy_set,	triangular(	0.1188	, *height[fuzzy_set]))
    print(fuzzy_set,	triangular(	0.1279	, *height[fuzzy_set]))
    print(fuzzy_set,	triangular(	0.2063	, *height[fuzzy_set]))
    print(fuzzy_set,	triangular(	0.2284	, *height[fuzzy_set]))
    print(fuzzy_set,	triangular(	0.3114	, *height[fuzzy_set]))
    print(fuzzy_set,	triangular(	0.1639	, *height[fuzzy_set]))
    print(fuzzy_set,	triangular(	0.1088	, *height[fuzzy_set]))
    print(fuzzy_set,	triangular(	0.0629	, *height[fuzzy_set]))
    print(fuzzy_set,	triangular(	0.1273	, *height[fuzzy_set]))
    print(fuzzy_set,	triangular(	0.05616	, *height[fuzzy_set]))
    print(fuzzy_set,	triangular(	0.08995	, *height[fuzzy_set]))
    print(fuzzy_set,	triangular(	0.1143	, *height[fuzzy_set]))
    print(fuzzy_set,	triangular(	0.1147	, *height[fuzzy_set]))
    print(fuzzy_set,	triangular(	0.08259	, *height[fuzzy_set]))
    print(fuzzy_set,	triangular(	0.06219	, *height[fuzzy_set]))
    print(fuzzy_set,	triangular(	0.1289	, *height[fuzzy_set]))
    print(fuzzy_set,	triangular(	0.02675	, *height[fuzzy_set]))
    print(fuzzy_set,	triangular(	0.07608	, *height[fuzzy_set]))
    print(fuzzy_set,	triangular(	0.1961	, *height[fuzzy_set]))
    print(fuzzy_set,	triangular(	0.04689	, *height[fuzzy_set]))
    print(fuzzy_set,	triangular(	0.07027	, *height[fuzzy_set]))
    print(fuzzy_set,	triangular(	0.0721	, *height[fuzzy_set]))
    print(fuzzy_set,	triangular(	0.03872	, *height[fuzzy_set]))
    print(fuzzy_set,	triangular(	0.05884	, *height[fuzzy_set]))
    print(fuzzy_set,	triangular(	0.04052	, *height[fuzzy_set]))
    print(fuzzy_set,	triangular(	0.07688	, *height[fuzzy_set]))
    print(fuzzy_set,	triangular(	0.1453	, *height[fuzzy_set]))
    print(fuzzy_set,	triangular(	0.0434	, *height[fuzzy_set]))
    print(fuzzy_set,	triangular(	0.1442	, *height[fuzzy_set]))
    print(fuzzy_set,	triangular(	0.1802	, *height[fuzzy_set]))
    print(fuzzy_set,	triangular(	0.0958	, *height[fuzzy_set]))
    print(fuzzy_set,	triangular(	0.04216	, *height[fuzzy_set]))
    print(fuzzy_set,	triangular(	0.1011	, *height[fuzzy_set]))
    print(fuzzy_set,	triangular(	0.03729	, *height[fuzzy_set]))
    print(fuzzy_set,	triangular(	0.1181	, *height[fuzzy_set]))
    print(fuzzy_set,	triangular(	0.05008	, *height[fuzzy_set]))
    print(fuzzy_set,	triangular(	0.1676	, *height[fuzzy_set]))
    print(fuzzy_set,	triangular(	0.09823	, *height[fuzzy_set]))
    print(fuzzy_set,	triangular(	0.07943	, *height[fuzzy_set]))
    print(fuzzy_set,	triangular(	0.05642	, *height[fuzzy_set]))
    print(fuzzy_set,	triangular(	0.08393	, *height[fuzzy_set]))
    print(fuzzy_set,	triangular(	0.06221	, *height[fuzzy_set]))
    print(fuzzy_set,	triangular(	0.04721	, *height[fuzzy_set]))
    print(fuzzy_set,	triangular(	0.05914	, *height[fuzzy_set]))
    print(fuzzy_set,	triangular(	0.0522	, *height[fuzzy_set]))
    print(fuzzy_set,	triangular(	0.06797	, *height[fuzzy_set]))
    print(fuzzy_set,	triangular(	0.1642	, *height[fuzzy_set]))
    print(fuzzy_set,	triangular(	0.1014	, *height[fuzzy_set]))
    print(fuzzy_set,	triangular(	0.1838	, *height[fuzzy_set]))
    print(fuzzy_set,	triangular(	0.06678	, *height[fuzzy_set]))
    print(fuzzy_set,	triangular(	0.07694	, *height[fuzzy_set]))
    print(fuzzy_set,	triangular(	0.05688	, *height[fuzzy_set]))
    print(fuzzy_set,	triangular(	0.05251	, *height[fuzzy_set]))
    print(fuzzy_set,	triangular(	0.03116	, *height[fuzzy_set]))
    print(fuzzy_set,	triangular(	0.03614	, *height[fuzzy_set]))
    print(fuzzy_set,	triangular(	0.03735	, *height[fuzzy_set]))
    print(fuzzy_set,	triangular(	0.05253	, *height[fuzzy_set]))
    print(fuzzy_set,	triangular(	0.03515	, *height[fuzzy_set]))
    print(fuzzy_set,	triangular(	0.07948	, *height[fuzzy_set]))
    print(fuzzy_set,	triangular(	0.05969	, *height[fuzzy_set]))
    print(fuzzy_set,	triangular(	0.05847	, *height[fuzzy_set]))
    print(fuzzy_set,	triangular(	0.03834	, *height[fuzzy_set]))
    print(fuzzy_set,	triangular(	0.03212	, *height[fuzzy_set]))
    print(fuzzy_set,	triangular(	0.1117	, *height[fuzzy_set]))
    print(fuzzy_set,	triangular(	0.1972	, *height[fuzzy_set]))
    print(fuzzy_set,	triangular(	0.03454	, *height[fuzzy_set]))
    print(fuzzy_set,	triangular(	0.1111	, *height[fuzzy_set]))
    print(fuzzy_set,	triangular(	0.08564	, *height[fuzzy_set]))
    print(fuzzy_set,	triangular(	0.08834	, *height[fuzzy_set]))
    print(fuzzy_set,	triangular(	0.1875	, *height[fuzzy_set]))
    print(fuzzy_set,	triangular(	0.06545	, *height[fuzzy_set]))
    print(fuzzy_set,	triangular(	0.07664	, *height[fuzzy_set]))
    print(fuzzy_set,	triangular(	0.05306	, *height[fuzzy_set]))
    print(fuzzy_set,	triangular(	0.03892	, *height[fuzzy_set]))
    print(fuzzy_set,	triangular(	0.1319	, *height[fuzzy_set]))
    print(fuzzy_set,	triangular(	0.1283	, *height[fuzzy_set]))
    print(fuzzy_set,	triangular(	0.1371	, *height[fuzzy_set]))
    print(fuzzy_set,	triangular(	0.1125	, *height[fuzzy_set]))
    print(fuzzy_set,	triangular(	0.06779	, *height[fuzzy_set]))
    print(fuzzy_set,	triangular(	0.04458	, *height[fuzzy_set]))
    print(fuzzy_set,	triangular(	0.04202	, *height[fuzzy_set]))
    print(fuzzy_set,	triangular(	0.1056	, *height[fuzzy_set]))
    print(fuzzy_set,	triangular(	0.09965	, *height[fuzzy_set]))
    print(fuzzy_set,	triangular(	0.1402	, *height[fuzzy_set]))
    print(fuzzy_set,	triangular(	0.07326	, *height[fuzzy_set]))
    print(fuzzy_set,	triangular(	0.1283	, *height[fuzzy_set]))
    print(fuzzy_set,	triangular(	0.1139	, *height[fuzzy_set]))
    print(fuzzy_set,	triangular(	0.09228	, *height[fuzzy_set]))
    print(fuzzy_set,	triangular(	0.09097	, *height[fuzzy_set]))
    print(fuzzy_set,	triangular(	0.1339	, *height[fuzzy_set]))
    print(fuzzy_set,	triangular(	0.07281	, *height[fuzzy_set]))
    print(fuzzy_set,	triangular(	0.09159	, *height[fuzzy_set]))
    print(fuzzy_set,	triangular(	0.05794	, *height[fuzzy_set]))
    print(fuzzy_set,	triangular(	0.0778	, *height[fuzzy_set]))
    print(fuzzy_set,	triangular(	0.05886	, *height[fuzzy_set]))
    print(fuzzy_set,	triangular(	0.1206	, *height[fuzzy_set]))
    print(fuzzy_set,	triangular(	0.0363	, *height[fuzzy_set]))
    print(fuzzy_set,	triangular(	0.2364	, *height[fuzzy_set]))
    print(fuzzy_set,	triangular(	0.2363	, *height[fuzzy_set]))
    print(fuzzy_set,	triangular(	0.09769	, *height[fuzzy_set]))
    print(fuzzy_set,	triangular(	0.06064	, *height[fuzzy_set]))
    print(fuzzy_set,	triangular(	0.1038	, *height[fuzzy_set]))
    print(fuzzy_set,	triangular(	0.1304	, *height[fuzzy_set]))
    print(fuzzy_set,	triangular(	0.05492	, *height[fuzzy_set]))
    print(fuzzy_set,	triangular(	0.07698	, *height[fuzzy_set]))
    print(fuzzy_set,	triangular(	0.05956	, *height[fuzzy_set]))
    print(fuzzy_set,	triangular(	0.0265	, *height[fuzzy_set]))
    print(fuzzy_set,	triangular(	0.06373	, *height[fuzzy_set]))
    print(fuzzy_set,	triangular(	0.07952	, *height[fuzzy_set]))
    print(fuzzy_set,	triangular(	0.08468	, *height[fuzzy_set]))
    print(fuzzy_set,	triangular(	0.05696	, *height[fuzzy_set]))
    print(fuzzy_set,	triangular(	0.1131	, *height[fuzzy_set]))
    print(fuzzy_set,	triangular(	0.1669	, *height[fuzzy_set]))
    print(fuzzy_set,	triangular(	0.07175	, *height[fuzzy_set]))
    print(fuzzy_set,	triangular(	0.08562	, *height[fuzzy_set]))
    print(fuzzy_set,	triangular(	0.1954	, *height[fuzzy_set]))
    print(fuzzy_set,	triangular(	0.1497	, *height[fuzzy_set]))
    print(fuzzy_set,	triangular(	0.06934	, *height[fuzzy_set]))
    print(fuzzy_set,	triangular(	0.1515	, *height[fuzzy_set]))
    print(fuzzy_set,	triangular(	0.1076	, *height[fuzzy_set]))
    print(fuzzy_set,	triangular(	0.06374	, *height[fuzzy_set]))
    print(fuzzy_set,	triangular(	0.1438	, *height[fuzzy_set]))
    print(fuzzy_set,	triangular(	0.166	, *height[fuzzy_set]))
    print(fuzzy_set,	triangular(	0.04726	, *height[fuzzy_set]))
    print(fuzzy_set,	triangular(	0.07548	, *height[fuzzy_set]))
    print(fuzzy_set,	triangular(	0.2154	, *height[fuzzy_set]))
    print(fuzzy_set,	triangular(	0.1111	, *height[fuzzy_set]))
    print(fuzzy_set,	triangular(	0.07079	, *height[fuzzy_set]))
    print(fuzzy_set,	triangular(	0.1073	, *height[fuzzy_set]))
    print(fuzzy_set,	triangular(	0.1297	, *height[fuzzy_set]))
    print(fuzzy_set,	triangular(	0.08575	, *height[fuzzy_set]))
    print(fuzzy_set,	triangular(	0.06636	, *height[fuzzy_set]))
    print(fuzzy_set,	triangular(	0.07823	, *height[fuzzy_set]))
    print(fuzzy_set,	triangular(	0.04831	, *height[fuzzy_set]))
    print(fuzzy_set,	triangular(	0.1114	, *height[fuzzy_set]))
    print(fuzzy_set,	triangular(	0.1318	, *height[fuzzy_set]))
    print(fuzzy_set,	triangular(	0.07542	, *height[fuzzy_set]))
    print(fuzzy_set,	triangular(	0.07428	, *height[fuzzy_set]))
    print(fuzzy_set,	triangular(	0.1562	, *height[fuzzy_set]))
    print(fuzzy_set,	triangular(	0.2087	, *height[fuzzy_set]))
    print(fuzzy_set,	triangular(	0.09758	, *height[fuzzy_set]))
    print(fuzzy_set,	triangular(	0.05361	, *height[fuzzy_set]))
    print(fuzzy_set,	triangular(	0.1147	, *height[fuzzy_set]))
    print(fuzzy_set,	triangular(	0.08895	, *height[fuzzy_set]))
    print(fuzzy_set,	triangular(	0.04768	, *height[fuzzy_set]))
    print(fuzzy_set,	triangular(	0.06232	, *height[fuzzy_set]))
    print(fuzzy_set,	triangular(	0.2576	, *height[fuzzy_set]))
    print(fuzzy_set,	triangular(	0.05242	, *height[fuzzy_set]))
    print(fuzzy_set,	triangular(	0.07899	, *height[fuzzy_set]))
    print(fuzzy_set,	triangular(	0.08836	, *height[fuzzy_set]))
    print(fuzzy_set,	triangular(	0.04571	, *height[fuzzy_set]))
    print(fuzzy_set,	triangular(	0.0746	, *height[fuzzy_set]))
    print(fuzzy_set,	triangular(	0.08501	, *height[fuzzy_set]))
    print(fuzzy_set,	triangular(	0.08316	, *height[fuzzy_set]))
    print(fuzzy_set,	triangular(	0.1304	, *height[fuzzy_set]))
    print(fuzzy_set,	triangular(	0.06526	, *height[fuzzy_set]))
    print(fuzzy_set,	triangular(	0.05313	, *height[fuzzy_set]))
    print(fuzzy_set,	triangular(	0.07804	, *height[fuzzy_set]))
    print(fuzzy_set,	triangular(	0.06053	, *height[fuzzy_set]))
    print(fuzzy_set,	triangular(	0.1025	, *height[fuzzy_set]))
    print(fuzzy_set,	triangular(	0.04605	, *height[fuzzy_set]))
    print(fuzzy_set,	triangular(	0.0812	, *height[fuzzy_set]))
    print(fuzzy_set,	triangular(	0.06159	, *height[fuzzy_set]))
    print(fuzzy_set,	triangular(	0.1571	, *height[fuzzy_set]))
    print(fuzzy_set,	triangular(	0.05794	, *height[fuzzy_set]))
    print(fuzzy_set,	triangular(	0.05978	, *height[fuzzy_set]))
    print(fuzzy_set,	triangular(	0.07722	, *height[fuzzy_set]))
    print(fuzzy_set,	triangular(	0.1836	, *height[fuzzy_set]))
    print(fuzzy_set,	triangular(	0.1168	, *height[fuzzy_set]))
    print(fuzzy_set,	triangular(	0.1147	, *height[fuzzy_set]))
    print(fuzzy_set,	triangular(	0.08333	, *height[fuzzy_set]))
    print(fuzzy_set,	triangular(	0.03912	, *height[fuzzy_set]))
    print(fuzzy_set,	triangular(	0.1013	, *height[fuzzy_set]))
    print(fuzzy_set,	triangular(	0.05743	, *height[fuzzy_set]))
    print(fuzzy_set,	triangular(	0.03834	, *height[fuzzy_set]))
    print(fuzzy_set,	triangular(	0.04522	, *height[fuzzy_set]))
    print(fuzzy_set,	triangular(	0.2225	, *height[fuzzy_set]))
    print(fuzzy_set,	triangular(	0.1316	, *height[fuzzy_set]))
    print(fuzzy_set,	triangular(	0.1489	, *height[fuzzy_set]))
    print(fuzzy_set,	triangular(	0.1389	, *height[fuzzy_set]))
    print(fuzzy_set,	triangular(	0.07074	, *height[fuzzy_set]))
    print(fuzzy_set,	triangular(	0.1133	, *height[fuzzy_set]))
    print(fuzzy_set,	triangular(	0.07883	, *height[fuzzy_set]))
    print(fuzzy_set,	triangular(	0.05895	, *height[fuzzy_set]))
    print(fuzzy_set,	triangular(	0.0633	, *height[fuzzy_set]))
    print(fuzzy_set,	triangular(	0.05581	, *height[fuzzy_set]))
    print(fuzzy_set,	triangular(	0.1113	, *height[fuzzy_set]))
    print(fuzzy_set,	triangular(	0.1109	, *height[fuzzy_set]))
    print(fuzzy_set,	triangular(	0.06718	, *height[fuzzy_set]))
    print(fuzzy_set,	triangular(	0.04462	, *height[fuzzy_set]))
    print(fuzzy_set,	triangular(	0.1232	, *height[fuzzy_set]))
    print(fuzzy_set,	triangular(	0.09218	, *height[fuzzy_set]))
    print(fuzzy_set,	triangular(	0.1314	, *height[fuzzy_set]))
    print(fuzzy_set,	triangular(	0.0889	, *height[fuzzy_set]))
    print(fuzzy_set,	triangular(	0.078	, *height[fuzzy_set]))
    print(fuzzy_set,	triangular(	0.1175	, *height[fuzzy_set]))
    print(fuzzy_set,	triangular(	0.1064	, *height[fuzzy_set]))
    print(fuzzy_set,	triangular(	0.09871	, *height[fuzzy_set]))
    print(fuzzy_set,	triangular(	0.0645	, *height[fuzzy_set]))
    print(fuzzy_set,	triangular(	0.09242	, *height[fuzzy_set]))
    print(fuzzy_set,	triangular(	0.0543	, *height[fuzzy_set]))
    print(fuzzy_set,	triangular(	0.07426	, *height[fuzzy_set]))
    print(fuzzy_set,	triangular(	0.08574	, *height[fuzzy_set]))
    print(fuzzy_set,	triangular(	0.05205	, *height[fuzzy_set]))
    print(fuzzy_set,	triangular(	0.05073	, *height[fuzzy_set]))
    print(fuzzy_set,	triangular(	0.04626	, *height[fuzzy_set]))
    print(fuzzy_set,	triangular(	0.111	, *height[fuzzy_set]))
    print(fuzzy_set,	triangular(	0.1988	, *height[fuzzy_set]))
    print(fuzzy_set,	triangular(	0.05223	, *height[fuzzy_set]))
    print(fuzzy_set,	triangular(	0.05855	, *height[fuzzy_set]))
    print(fuzzy_set,	triangular(	0.05994	, *height[fuzzy_set]))
    print(fuzzy_set,	triangular(	0.1223	, *height[fuzzy_set]))
    print(fuzzy_set,	triangular(	0.1089	, *height[fuzzy_set]))
    print(fuzzy_set,	triangular(	0.05428	, *height[fuzzy_set]))
    print(fuzzy_set,	triangular(	0.2004	, *height[fuzzy_set]))
    print(fuzzy_set,	triangular(	0.1483	, *height[fuzzy_set]))
    print(fuzzy_set,	triangular(	0.06258	, *height[fuzzy_set]))
    print(fuzzy_set,	triangular(	0.06	, *height[fuzzy_set]))
    print(fuzzy_set,	triangular(	0.08549	, *height[fuzzy_set]))
    print(fuzzy_set,	triangular(	0.03398	, *height[fuzzy_set]))
    print(fuzzy_set,	triangular(	0.1069	, *height[fuzzy_set]))
    print(fuzzy_set,	triangular(	0.08269	, *height[fuzzy_set]))
    print(fuzzy_set,	triangular(	0.1108	, *height[fuzzy_set]))
    print(fuzzy_set,	triangular(	0.05319	, *height[fuzzy_set]))
    print(fuzzy_set,	triangular(	0.08228	, *height[fuzzy_set]))
    print(fuzzy_set,	triangular(	0.1893	, *height[fuzzy_set]))
    print(fuzzy_set,	triangular(	0.07838	, *height[fuzzy_set]))
    print(fuzzy_set,	triangular(	0.05326	, *height[fuzzy_set]))
    print(fuzzy_set,	triangular(	0.1155	, *height[fuzzy_set]))
    print(fuzzy_set,	triangular(	0.07957	, *height[fuzzy_set]))
    print(fuzzy_set,	triangular(	0.1299	, *height[fuzzy_set]))
    print(fuzzy_set,	triangular(	0.1511	, *height[fuzzy_set]))
    print(fuzzy_set,	triangular(	0.06698	, *height[fuzzy_set]))
    print(fuzzy_set,	triangular(	0.1448	, *height[fuzzy_set]))
    print(fuzzy_set,	triangular(	0.09263	, *height[fuzzy_set]))
    print(fuzzy_set,	triangular(	0.07112	, *height[fuzzy_set]))
    print(fuzzy_set,	triangular(	0.052	, *height[fuzzy_set]))
    print(fuzzy_set,	triangular(	0.06217	, *height[fuzzy_set]))
    print(fuzzy_set,	triangular(	0.1289	, *height[fuzzy_set]))
    print(fuzzy_set,	triangular(	0.04043	, *height[fuzzy_set]))
    print(fuzzy_set,	triangular(	0.05275	, *height[fuzzy_set]))
    print(fuzzy_set,	triangular(	0.08345	, *height[fuzzy_set]))
    print(fuzzy_set,	triangular(	0.1334	, *height[fuzzy_set]))
    print(fuzzy_set,	triangular(	0.0763	, *height[fuzzy_set]))
    print(fuzzy_set,	triangular(	0.1317	, *height[fuzzy_set]))
    print(fuzzy_set,	triangular(	0.1644	, *height[fuzzy_set]))
    print(fuzzy_set,	triangular(	0.1364	, *height[fuzzy_set]))
    print(fuzzy_set,	triangular(	0.1681	, *height[fuzzy_set]))
    print(fuzzy_set,	triangular(	0.1085	, *height[fuzzy_set]))
    print(fuzzy_set,	triangular(	0.1275	, *height[fuzzy_set]))
    print(fuzzy_set,	triangular(	0.2239	, *height[fuzzy_set]))
    print(fuzzy_set,	triangular(	0.2204	, *height[fuzzy_set]))
    print(fuzzy_set,	triangular(	0.1152	, *height[fuzzy_set]))
    print(fuzzy_set,	triangular(	0.1071	, *height[fuzzy_set]))
    print(fuzzy_set,	triangular(	0.06712	, *height[fuzzy_set]))
    print(fuzzy_set,	triangular(	0.187	, *height[fuzzy_set]))
    print(fuzzy_set,	triangular(	0.09661	, *height[fuzzy_set]))
    print(fuzzy_set,	triangular(	0.05016	, *height[fuzzy_set]))
    print(fuzzy_set,	triangular(	0.1469	, *height[fuzzy_set]))
    print(fuzzy_set,	triangular(	0.08918	, *height[fuzzy_set]))
    print(fuzzy_set,	triangular(	0.08597	, *height[fuzzy_set]))
    print(fuzzy_set,	triangular(	0.08499	, *height[fuzzy_set]))
    print(fuzzy_set,	triangular(	0.1248	, *height[fuzzy_set]))
    print(fuzzy_set,	triangular(	0.131	, *height[fuzzy_set]))
    print(fuzzy_set,	triangular(	0.1661	, *height[fuzzy_set]))
    print(fuzzy_set,	triangular(	0.1117	, *height[fuzzy_set]))
    print(fuzzy_set,	triangular(	0.1225	, *height[fuzzy_set]))
    print(fuzzy_set,	triangular(	0.2106	, *height[fuzzy_set]))
    print(fuzzy_set,	triangular(	0.04413	, *height[fuzzy_set]))
    print(fuzzy_set,	triangular(	0.107	, *height[fuzzy_set]))
    print(fuzzy_set,	triangular(	0.08419	, *height[fuzzy_set]))
    print(fuzzy_set,	triangular(	0.07632	, *height[fuzzy_set]))
    print(fuzzy_set,	triangular(	0.1138	, *height[fuzzy_set]))
    print(fuzzy_set,	triangular(	0.06307	, *height[fuzzy_set]))
    print(fuzzy_set,	triangular(	0.09755	, *height[fuzzy_set]))
    print(fuzzy_set,	triangular(	0.09009	, *height[fuzzy_set]))
    print(fuzzy_set,	triangular(	0.09713	, *height[fuzzy_set]))
    print(fuzzy_set,	triangular(	0.09453	, *height[fuzzy_set]))
    print(fuzzy_set,	triangular(	0.07255	, *height[fuzzy_set]))
    print(fuzzy_set,	triangular(	0.1313	, *height[fuzzy_set]))
    print(fuzzy_set,	triangular(	0.09752	, *height[fuzzy_set]))
    print(fuzzy_set,	triangular(	0.1739	, *height[fuzzy_set]))
    print(fuzzy_set,	triangular(	0.1154	, *height[fuzzy_set]))
    print(fuzzy_set,	triangular(	0.1552	, *height[fuzzy_set]))
    print(fuzzy_set,	triangular(	0.04878	, *height[fuzzy_set]))
    print(fuzzy_set,	triangular(	0.1199	, *height[fuzzy_set]))
    print(fuzzy_set,	triangular(	0.112	, *height[fuzzy_set]))
    print(fuzzy_set,	triangular(	0.123	, *height[fuzzy_set]))
    print(fuzzy_set,	triangular(	0.07214	, *height[fuzzy_set]))
    print(fuzzy_set,	triangular(	0.06877	, *height[fuzzy_set]))
    print(fuzzy_set,	triangular(	0.1018	, *height[fuzzy_set]))
    print(fuzzy_set,	triangular(	0.06747	, *height[fuzzy_set]))
    print(fuzzy_set,	triangular(	0.04994	, *height[fuzzy_set]))
    print(fuzzy_set,	triangular(	0.08066	, *height[fuzzy_set]))
    print(fuzzy_set,	triangular(	0.0503	, *height[fuzzy_set]))
    print(fuzzy_set,	triangular(	0.06602	, *height[fuzzy_set]))
    print(fuzzy_set,	triangular(	0.04227	, *height[fuzzy_set]))
    print(fuzzy_set,	triangular(	0.08194	, *height[fuzzy_set]))
    print(fuzzy_set,	triangular(	0.04234	, *height[fuzzy_set]))
    print(fuzzy_set,	triangular(	0.05605	, *height[fuzzy_set]))
    print(fuzzy_set,	triangular(	0.05824	, *height[fuzzy_set]))
    print(fuzzy_set,	triangular(	0.07658	, *height[fuzzy_set]))
    print(fuzzy_set,	triangular(	0.07504	, *height[fuzzy_set]))
    print(fuzzy_set,	triangular(	0.04971	, *height[fuzzy_set]))
    print(fuzzy_set,	triangular(	0.133	, *height[fuzzy_set]))
    print(fuzzy_set,	triangular(	0.1021	, *height[fuzzy_set]))
    print(fuzzy_set,	triangular(	0.1126	, *height[fuzzy_set]))
    print(fuzzy_set,	triangular(	0.03558	, *height[fuzzy_set]))
    print(fuzzy_set,	triangular(	0.2087	, *height[fuzzy_set]))
    print(fuzzy_set,	triangular(	0.2236	, *height[fuzzy_set]))
    print(fuzzy_set,	triangular(	0.1159	, *height[fuzzy_set]))
    print(fuzzy_set,	triangular(	0.1034	, *height[fuzzy_set]))
    print(fuzzy_set,	triangular(	0.1023	, *height[fuzzy_set]))
    print(fuzzy_set,	triangular(	0.277	, *height[fuzzy_set]))
    print(fuzzy_set,	triangular(	0.04362	, *height[fuzzy_set]))


# %% [code]
