# Supplementary material for: Breast cancer disease classification using fuzzy-ID3 algorithm with FUZZYDBD method: automatic fuzzy database definition
Source: PeerJ Comput Sci. 2021 May 4;7:e427. doi: 10.7717/peerj-cs.427 (PMC8114800; doi:10.7717/peerj-cs.427)
Supplement: Supplemental Information 3 — To run the FID3 algorithm-FUZZYDBD: 1. Open id310fold.py (python language) 2. Make sure the dataset is w5.data/WBCDF1.data/coimbrafold5.data (according to the folder) id310fold.py is located in the FID3 file. Apply the w5.data/WBCDF1.data/coimbrafold5.data dataset located in the same FID3 file as it is the latest data that has already undergone data transformation into the linguistic format. All the instances have been shuffled well. [file peerj-cs-07-427-s003.zip › WDBC/Fuzzificationdata/CompactnessnucB.ipynb]

# %% [code]
import warnings
warnings.filterwarnings('ignore')
import numpy as np # numerical processing library
import matplotlib.pyplot as plt # chart library
%pylab inline

def triangular(x, a, b, c):
    return max( min( (x-a)/(b-a), (c-x)/(c-b) ), 0 )

# U variable represents the Universe of Discourse of numerical variable height

U = np.arange(-0.003,1,0.011) # generates a sequence of number between 0 and 10, step 0.2

height = {
  'Low': [-0.064322, 0.002252, 0.068826],
  'Medium': [0.002252, 0.068826, 0.1354],
  'High': [0.068826, 0.1354, 0.201974],

}

plt.figure(figsize=(15,7))

lines = []

for fuzzy_set in height.keys():
  memberships = [ triangular(x, *height[fuzzy_set]) for x in U ]
  # plot the chart
  tmp, = plot(U, memberships, label=fuzzy_set)
  lines.append(tmp)

legend(handles=lines)
xlabel("Height")
ylabel("Membership value")

for fuzzy_set in height.keys():
    print(fuzzy_set,	triangular(	0.04904	, *height[fuzzy_set]))
    print(fuzzy_set,	triangular(	0.01308	, *height[fuzzy_set]))
    print(fuzzy_set,	triangular(	0.04006	, *height[fuzzy_set]))
    print(fuzzy_set,	triangular(	0.07458	, *height[fuzzy_set]))
    print(fuzzy_set,	triangular(	0.02461	, *height[fuzzy_set]))
    print(fuzzy_set,	triangular(	0.03345	, *height[fuzzy_set]))
    print(fuzzy_set,	triangular(	0.01382	, *height[fuzzy_set]))
    print(fuzzy_set,	triangular(	0.03029	, *height[fuzzy_set]))
    print(fuzzy_set,	triangular(	0.03502	, *height[fuzzy_set]))
    print(fuzzy_set,	triangular(	0.07217	, *height[fuzzy_set]))
    print(fuzzy_set,	triangular(	0.009269	, *height[fuzzy_set]))
    print(fuzzy_set,	triangular(	0.04061	, *height[fuzzy_set]))
    print(fuzzy_set,	triangular(	0.08297	, *height[fuzzy_set]))
    print(fuzzy_set,	triangular(	0.03126	, *height[fuzzy_set]))
    print(fuzzy_set,	triangular(	0.05936	, *height[fuzzy_set]))
    print(fuzzy_set,	triangular(	0.0424	, *height[fuzzy_set]))
    print(fuzzy_set,	triangular(	0.01162	, *height[fuzzy_set]))
    print(fuzzy_set,	triangular(	0.02501	, *height[fuzzy_set]))
    print(fuzzy_set,	triangular(	0.01893	, *height[fuzzy_set]))
    print(fuzzy_set,	triangular(	0.0146	, *height[fuzzy_set]))
    print(fuzzy_set,	triangular(	0.01898	, *height[fuzzy_set]))
    print(fuzzy_set,	triangular(	0.01432	, *height[fuzzy_set]))
    print(fuzzy_set,	triangular(	0.05328	, *height[fuzzy_set]))
    print(fuzzy_set,	triangular(	0.01259	, *height[fuzzy_set]))
    print(fuzzy_set,	triangular(	0.01882	, *height[fuzzy_set]))
    print(fuzzy_set,	triangular(	0.03799	, *height[fuzzy_set]))
    print(fuzzy_set,	triangular(	0.03055	, *height[fuzzy_set]))
    print(fuzzy_set,	triangular(	0.02722	, *height[fuzzy_set]))
    print(fuzzy_set,	triangular(	0.03057	, *height[fuzzy_set]))
    print(fuzzy_set,	triangular(	0.03033	, *height[fuzzy_set]))
    print(fuzzy_set,	triangular(	0.03374	, *height[fuzzy_set]))
    print(fuzzy_set,	triangular(	0.03414	, *height[fuzzy_set]))
    print(fuzzy_set,	triangular(	0.03082	, *height[fuzzy_set]))
    print(fuzzy_set,	triangular(	0.03318	, *height[fuzzy_set]))
    print(fuzzy_set,	triangular(	0.02868	, *height[fuzzy_set]))
    print(fuzzy_set,	triangular(	0.02499	, *height[fuzzy_set]))
    print(fuzzy_set,	triangular(	0.02995	, *height[fuzzy_set]))
    print(fuzzy_set,	triangular(	0.004899	, *height[fuzzy_set]))
    print(fuzzy_set,	triangular(	0.01094	, *height[fuzzy_set]))
    print(fuzzy_set,	triangular(	0.02239	, *height[fuzzy_set]))
    print(fuzzy_set,	triangular(	0.01102	, *height[fuzzy_set]))
    print(fuzzy_set,	triangular(	0.01764	, *height[fuzzy_set]))
    print(fuzzy_set,	triangular(	0.1006	, *height[fuzzy_set]))
    print(fuzzy_set,	triangular(	0.02147	, *height[fuzzy_set]))
    print(fuzzy_set,	triangular(	0.01384	, *height[fuzzy_set]))
    print(fuzzy_set,	triangular(	0.03994	, *height[fuzzy_set]))
    print(fuzzy_set,	triangular(	0.01646	, *height[fuzzy_set]))
    print(fuzzy_set,	triangular(	0.02336	, *height[fuzzy_set]))
    print(fuzzy_set,	triangular(	0.01427	, *height[fuzzy_set]))
    print(fuzzy_set,	triangular(	0.01382	, *height[fuzzy_set]))
    print(fuzzy_set,	triangular(	0.009758	, *height[fuzzy_set]))
    print(fuzzy_set,	triangular(	0.01177	, *height[fuzzy_set]))
    print(fuzzy_set,	triangular(	0.00838	, *height[fuzzy_set]))
    print(fuzzy_set,	triangular(	0.02961	, *height[fuzzy_set]))
    print(fuzzy_set,	triangular(	0.0103	, *height[fuzzy_set]))
    print(fuzzy_set,	triangular(	0.008722	, *height[fuzzy_set]))
    print(fuzzy_set,	triangular(	0.02306	, *height[fuzzy_set]))
    print(fuzzy_set,	triangular(	0.02855	, *height[fuzzy_set]))
    print(fuzzy_set,	triangular(	0.008593	, *height[fuzzy_set]))
    print(fuzzy_set,	triangular(	0.01055	, *height[fuzzy_set]))
    print(fuzzy_set,	triangular(	0.01099	, *height[fuzzy_set]))
    print(fuzzy_set,	triangular(	0.03162	, *height[fuzzy_set]))
    print(fuzzy_set,	triangular(	0.07056	, *height[fuzzy_set]))
    print(fuzzy_set,	triangular(	0.03938	, *height[fuzzy_set]))
    print(fuzzy_set,	triangular(	0.02648	, *height[fuzzy_set]))
    print(fuzzy_set,	triangular(	0.0231	, *height[fuzzy_set]))
    print(fuzzy_set,	triangular(	0.01755	, *height[fuzzy_set]))
    print(fuzzy_set,	triangular(	0.009216	, *height[fuzzy_set]))
    print(fuzzy_set,	triangular(	0.08606	, *height[fuzzy_set]))
    print(fuzzy_set,	triangular(	0.005612	, *height[fuzzy_set]))
    print(fuzzy_set,	triangular(	0.01652	, *height[fuzzy_set]))
    print(fuzzy_set,	triangular(	0.09368	, *height[fuzzy_set]))
    print(fuzzy_set,	triangular(	0.05616	, *height[fuzzy_set]))
    print(fuzzy_set,	triangular(	0.02065	, *height[fuzzy_set]))
    print(fuzzy_set,	triangular(	0.01819	, *height[fuzzy_set]))
    print(fuzzy_set,	triangular(	0.02203	, *height[fuzzy_set]))
    print(fuzzy_set,	triangular(	0.02839	, *height[fuzzy_set]))
    print(fuzzy_set,	triangular(	0.05839	, *height[fuzzy_set]))
    print(fuzzy_set,	triangular(	0.06835	, *height[fuzzy_set]))
    print(fuzzy_set,	triangular(	0.01661	, *height[fuzzy_set]))
    print(fuzzy_set,	triangular(	0.01706	, *height[fuzzy_set]))
    print(fuzzy_set,	triangular(	0.03575	, *height[fuzzy_set]))
    print(fuzzy_set,	triangular(	0.05693	, *height[fuzzy_set]))
    print(fuzzy_set,	triangular(	0.0605	, *height[fuzzy_set]))
    print(fuzzy_set,	triangular(	0.01812	, *height[fuzzy_set]))
    print(fuzzy_set,	triangular(	0.01649	, *height[fuzzy_set]))
    print(fuzzy_set,	triangular(	0.02983	, *height[fuzzy_set]))
    print(fuzzy_set,	triangular(	0.01842	, *height[fuzzy_set]))
    print(fuzzy_set,	triangular(	0.02493	, *height[fuzzy_set]))
    print(fuzzy_set,	triangular(	0.04412	, *height[fuzzy_set]))
    print(fuzzy_set,	triangular(	0.01818	, *height[fuzzy_set]))
    print(fuzzy_set,	triangular(	0.02444	, *height[fuzzy_set]))
    print(fuzzy_set,	triangular(	0.01038	, *height[fuzzy_set]))
    print(fuzzy_set,	triangular(	0.01491	, *height[fuzzy_set]))
    print(fuzzy_set,	triangular(	0.03715	, *height[fuzzy_set]))
    print(fuzzy_set,	triangular(	0.03482	, *height[fuzzy_set]))
    print(fuzzy_set,	triangular(	0.01179	, *height[fuzzy_set]))
    print(fuzzy_set,	triangular(	0.01463	, *height[fuzzy_set]))
    print(fuzzy_set,	triangular(	0.0133	, *height[fuzzy_set]))
    print(fuzzy_set,	triangular(	0.02895	, *height[fuzzy_set]))
    print(fuzzy_set,	triangular(	0.01488	, *height[fuzzy_set]))
    print(fuzzy_set,	triangular(	0.01084	, *height[fuzzy_set]))
    print(fuzzy_set,	triangular(	0.006098	, *height[fuzzy_set]))
    print(fuzzy_set,	triangular(	0.02196	, *height[fuzzy_set]))
    print(fuzzy_set,	triangular(	0.02219	, *height[fuzzy_set]))
    print(fuzzy_set,	triangular(	0.02912	, *height[fuzzy_set]))
    print(fuzzy_set,	triangular(	0.0231	, *height[fuzzy_set]))
    print(fuzzy_set,	triangular(	0.01047	, *height[fuzzy_set]))
    print(fuzzy_set,	triangular(	0.08668	, *height[fuzzy_set]))
    print(fuzzy_set,	triangular(	0.01557	, *height[fuzzy_set]))
    print(fuzzy_set,	triangular(	0.02932	, *height[fuzzy_set]))
    print(fuzzy_set,	triangular(	0.04042	, *height[fuzzy_set]))
    print(fuzzy_set,	triangular(	0.07446	, *height[fuzzy_set]))
    print(fuzzy_set,	triangular(	0.03747	, *height[fuzzy_set]))
    print(fuzzy_set,	triangular(	0.02213	, *height[fuzzy_set]))
    print(fuzzy_set,	triangular(	0.02507	, *height[fuzzy_set]))
    print(fuzzy_set,	triangular(	0.0676	, *height[fuzzy_set]))
    print(fuzzy_set,	triangular(	0.02563	, *height[fuzzy_set]))
    print(fuzzy_set,	triangular(	0.03976	, *height[fuzzy_set]))
    print(fuzzy_set,	triangular(	0.008422	, *height[fuzzy_set]))
    print(fuzzy_set,	triangular(	0.01529	, *height[fuzzy_set]))
    print(fuzzy_set,	triangular(	0.02101	, *height[fuzzy_set]))
    print(fuzzy_set,	triangular(	0.09806	, *height[fuzzy_set]))
    print(fuzzy_set,	triangular(	0.01276	, *height[fuzzy_set]))
    print(fuzzy_set,	triangular(	0.0327	, *height[fuzzy_set]))
    print(fuzzy_set,	triangular(	0.009169	, *height[fuzzy_set]))
    print(fuzzy_set,	triangular(	0.01174	, *height[fuzzy_set]))
    print(fuzzy_set,	triangular(	0.02731	, *height[fuzzy_set]))
    print(fuzzy_set,	triangular(	0.04185	, *height[fuzzy_set]))
    print(fuzzy_set,	triangular(	0.03179	, *height[fuzzy_set]))
    print(fuzzy_set,	triangular(	0.02456	, *height[fuzzy_set]))
    print(fuzzy_set,	triangular(	0.01484	, *height[fuzzy_set]))
    print(fuzzy_set,	triangular(	0.01952	, *height[fuzzy_set]))
    print(fuzzy_set,	triangular(	0.01515	, *height[fuzzy_set]))
    print(fuzzy_set,	triangular(	0.01422	, *height[fuzzy_set]))
    print(fuzzy_set,	triangular(	0.01202	, *height[fuzzy_set]))
    print(fuzzy_set,	triangular(	0.0138	, *height[fuzzy_set]))
    print(fuzzy_set,	triangular(	0.01521	, *height[fuzzy_set]))
    print(fuzzy_set,	triangular(	0.0348	, *height[fuzzy_set]))
    print(fuzzy_set,	triangular(	0.03498	, *height[fuzzy_set]))
    print(fuzzy_set,	triangular(	0.005656	, *height[fuzzy_set]))
    print(fuzzy_set,	triangular(	0.01938	, *height[fuzzy_set]))
    print(fuzzy_set,	triangular(	0.01735	, *height[fuzzy_set]))
    print(fuzzy_set,	triangular(	0.01563	, *height[fuzzy_set]))
    print(fuzzy_set,	triangular(	0.01781	, *height[fuzzy_set]))
    print(fuzzy_set,	triangular(	0.04741	, *height[fuzzy_set]))
    print(fuzzy_set,	triangular(	0.03633	, *height[fuzzy_set]))
    print(fuzzy_set,	triangular(	0.04877	, *height[fuzzy_set]))
    print(fuzzy_set,	triangular(	0.02297	, *height[fuzzy_set]))
    print(fuzzy_set,	triangular(	0.01592	, *height[fuzzy_set]))
    print(fuzzy_set,	triangular(	0.01142	, *height[fuzzy_set]))
    print(fuzzy_set,	triangular(	0.05416	, *height[fuzzy_set]))
    print(fuzzy_set,	triangular(	0.09586	, *height[fuzzy_set]))
    print(fuzzy_set,	triangular(	0.008985	, *height[fuzzy_set]))
    print(fuzzy_set,	triangular(	0.02017	, *height[fuzzy_set]))
    print(fuzzy_set,	triangular(	0.01562	, *height[fuzzy_set]))
    print(fuzzy_set,	triangular(	0.04954	, *height[fuzzy_set]))
    print(fuzzy_set,	triangular(	0.02661	, *height[fuzzy_set]))
    print(fuzzy_set,	triangular(	0.009789	, *height[fuzzy_set]))
    print(fuzzy_set,	triangular(	0.006134	, *height[fuzzy_set]))
    print(fuzzy_set,	triangular(	0.02405	, *height[fuzzy_set]))
    print(fuzzy_set,	triangular(	0.03055	, *height[fuzzy_set]))
    print(fuzzy_set,	triangular(	0.02277	, *height[fuzzy_set]))
    print(fuzzy_set,	triangular(	0.03175	, *height[fuzzy_set]))
    print(fuzzy_set,	triangular(	0.02544	, *height[fuzzy_set]))
    print(fuzzy_set,	triangular(	0.007983	, *height[fuzzy_set]))
    print(fuzzy_set,	triangular(	0.009816	, *height[fuzzy_set]))
    print(fuzzy_set,	triangular(	0.0247	, *height[fuzzy_set]))
    print(fuzzy_set,	triangular(	0.03634	, *height[fuzzy_set]))
    print(fuzzy_set,	triangular(	0.0137	, *height[fuzzy_set]))
    print(fuzzy_set,	triangular(	0.0118	, *height[fuzzy_set]))
    print(fuzzy_set,	triangular(	0.01063	, *height[fuzzy_set]))
    print(fuzzy_set,	triangular(	0.02321	, *height[fuzzy_set]))
    print(fuzzy_set,	triangular(	0.02121	, *height[fuzzy_set]))
    print(fuzzy_set,	triangular(	0.01017	, *height[fuzzy_set]))
    print(fuzzy_set,	triangular(	0.008007	, *height[fuzzy_set]))
    print(fuzzy_set,	triangular(	0.08808	, *height[fuzzy_set]))
    print(fuzzy_set,	triangular(	0.04094	, *height[fuzzy_set]))
    print(fuzzy_set,	triangular(	0.002252	, *height[fuzzy_set]))
    print(fuzzy_set,	triangular(	0.006364	, *height[fuzzy_set]))
    print(fuzzy_set,	triangular(	0.02537	, *height[fuzzy_set]))
    print(fuzzy_set,	triangular(	0.04759	, *height[fuzzy_set]))
    print(fuzzy_set,	triangular(	0.02263	, *height[fuzzy_set]))
    print(fuzzy_set,	triangular(	0.03728	, *height[fuzzy_set]))
    print(fuzzy_set,	triangular(	0.01395	, *height[fuzzy_set]))
    print(fuzzy_set,	triangular(	0.012	, *height[fuzzy_set]))
    print(fuzzy_set,	triangular(	0.009181	, *height[fuzzy_set]))
    print(fuzzy_set,	triangular(	0.008704	, *height[fuzzy_set]))
    print(fuzzy_set,	triangular(	0.008776	, *height[fuzzy_set]))
    print(fuzzy_set,	triangular(	0.02212	, *height[fuzzy_set]))
    print(fuzzy_set,	triangular(	0.1354	, *height[fuzzy_set]))
    print(fuzzy_set,	triangular(	0.0179	, *height[fuzzy_set]))
    print(fuzzy_set,	triangular(	0.006736	, *height[fuzzy_set]))
    print(fuzzy_set,	triangular(	0.03845	, *height[fuzzy_set]))
    print(fuzzy_set,	triangular(	0.05122	, *height[fuzzy_set]))
    print(fuzzy_set,	triangular(	0.01587	, *height[fuzzy_set]))
    print(fuzzy_set,	triangular(	0.03348	, *height[fuzzy_set]))
    print(fuzzy_set,	triangular(	0.05296	, *height[fuzzy_set]))
    print(fuzzy_set,	triangular(	0.03698	, *height[fuzzy_set]))
    print(fuzzy_set,	triangular(	0.01597	, *height[fuzzy_set]))
    print(fuzzy_set,	triangular(	0.01779	, *height[fuzzy_set]))
    print(fuzzy_set,	triangular(	0.02569	, *height[fuzzy_set]))
    print(fuzzy_set,	triangular(	0.05121	, *height[fuzzy_set]))
    print(fuzzy_set,	triangular(	0.03108	, *height[fuzzy_set]))
    print(fuzzy_set,	triangular(	0.01911	, *height[fuzzy_set]))
    print(fuzzy_set,	triangular(	0.01919	, *height[fuzzy_set]))
    print(fuzzy_set,	triangular(	0.01249	, *height[fuzzy_set]))
    print(fuzzy_set,	triangular(	0.01503	, *height[fuzzy_set]))
    print(fuzzy_set,	triangular(	0.03041	, *height[fuzzy_set]))
    print(fuzzy_set,	triangular(	0.01236	, *height[fuzzy_set]))
    print(fuzzy_set,	triangular(	0.03611	, *height[fuzzy_set]))
    print(fuzzy_set,	triangular(	0.01727	, *height[fuzzy_set]))
    print(fuzzy_set,	triangular(	0.02772	, *height[fuzzy_set]))
    print(fuzzy_set,	triangular(	0.08555	, *height[fuzzy_set]))
    print(fuzzy_set,	triangular(	0.0371	, *height[fuzzy_set]))
    print(fuzzy_set,	triangular(	0.03438	, *height[fuzzy_set]))
    print(fuzzy_set,	triangular(	0.04192	, *height[fuzzy_set]))
    print(fuzzy_set,	triangular(	0.0312	, *height[fuzzy_set]))
    print(fuzzy_set,	triangular(	0.03169	, *height[fuzzy_set]))
    print(fuzzy_set,	triangular(	0.02644	, *height[fuzzy_set]))
    print(fuzzy_set,	triangular(	0.01695	, *height[fuzzy_set]))
    print(fuzzy_set,	triangular(	0.02314	, *height[fuzzy_set]))
    print(fuzzy_set,	triangular(	0.014	, *height[fuzzy_set]))
    print(fuzzy_set,	triangular(	0.02374	, *height[fuzzy_set]))
    print(fuzzy_set,	triangular(	0.01104	, *height[fuzzy_set]))
    print(fuzzy_set,	triangular(	0.01428	, *height[fuzzy_set]))
    print(fuzzy_set,	triangular(	0.008061	, *height[fuzzy_set]))
    print(fuzzy_set,	triangular(	0.03207	, *height[fuzzy_set]))
    print(fuzzy_set,	triangular(	0.02294	, *height[fuzzy_set]))
    print(fuzzy_set,	triangular(	0.03858	, *height[fuzzy_set]))
    print(fuzzy_set,	triangular(	0.02008	, *height[fuzzy_set]))
    print(fuzzy_set,	triangular(	0.01647	, *height[fuzzy_set]))
    print(fuzzy_set,	triangular(	0.006813	, *height[fuzzy_set]))
    print(fuzzy_set,	triangular(	0.02062	, *height[fuzzy_set]))
    print(fuzzy_set,	triangular(	0.0104	, *height[fuzzy_set]))
    print(fuzzy_set,	triangular(	0.01383	, *height[fuzzy_set]))
    print(fuzzy_set,	triangular(	0.02863	, *height[fuzzy_set]))
    print(fuzzy_set,	triangular(	0.03133	, *height[fuzzy_set]))
    print(fuzzy_set,	triangular(	0.02845	, *height[fuzzy_set]))
    print(fuzzy_set,	triangular(	0.02785	, *height[fuzzy_set]))
    print(fuzzy_set,	triangular(	0.01248	, *height[fuzzy_set]))
    print(fuzzy_set,	triangular(	0.00493	, *height[fuzzy_set]))
    print(fuzzy_set,	triangular(	0.05914	, *height[fuzzy_set]))
    print(fuzzy_set,	triangular(	0.02667	, *height[fuzzy_set]))
    print(fuzzy_set,	triangular(	0.03252	, *height[fuzzy_set]))
    print(fuzzy_set,	triangular(	0.01386	, *height[fuzzy_set]))
    print(fuzzy_set,	triangular(	0.01569	, *height[fuzzy_set]))
    print(fuzzy_set,	triangular(	0.05592	, *height[fuzzy_set]))
    print(fuzzy_set,	triangular(	0.01035	, *height[fuzzy_set]))
    print(fuzzy_set,	triangular(	0.01228	, *height[fuzzy_set]))
    print(fuzzy_set,	triangular(	0.03908	, *height[fuzzy_set]))
    print(fuzzy_set,	triangular(	0.01065	, *height[fuzzy_set]))
    print(fuzzy_set,	triangular(	0.05057	, *height[fuzzy_set]))
    print(fuzzy_set,	triangular(	0.01503	, *height[fuzzy_set]))
    print(fuzzy_set,	triangular(	0.018	, *height[fuzzy_set]))
    print(fuzzy_set,	triangular(	0.02679	, *height[fuzzy_set]))
    print(fuzzy_set,	triangular(	0.04765	, *height[fuzzy_set]))
    print(fuzzy_set,	triangular(	0.04588	, *height[fuzzy_set]))
    print(fuzzy_set,	triangular(	0.05995	, *height[fuzzy_set]))
    print(fuzzy_set,	triangular(	0.02556	, *height[fuzzy_set]))
    print(fuzzy_set,	triangular(	0.01578	, *height[fuzzy_set]))
    print(fuzzy_set,	triangular(	0.01106	, *height[fuzzy_set]))
    print(fuzzy_set,	triangular(	0.05981	, *height[fuzzy_set]))
    print(fuzzy_set,	triangular(	0.009105	, *height[fuzzy_set]))
    print(fuzzy_set,	triangular(	0.01206	, *height[fuzzy_set]))
    print(fuzzy_set,	triangular(	0.01478	, *height[fuzzy_set]))
    print(fuzzy_set,	triangular(	0.03581	, *height[fuzzy_set]))
    print(fuzzy_set,	triangular(	0.02406	, *height[fuzzy_set]))
    print(fuzzy_set,	triangular(	0.02178	, *height[fuzzy_set]))
    print(fuzzy_set,	triangular(	0.04785	, *height[fuzzy_set]))
    print(fuzzy_set,	triangular(	0.00371	, *height[fuzzy_set]))
    print(fuzzy_set,	triangular(	0.01122	, *height[fuzzy_set]))
    print(fuzzy_set,	triangular(	0.0496	, *height[fuzzy_set]))
    print(fuzzy_set,	triangular(	0.01067	, *height[fuzzy_set]))
    print(fuzzy_set,	triangular(	0.01169	, *height[fuzzy_set]))
    print(fuzzy_set,	triangular(	0.01489	, *height[fuzzy_set]))
    print(fuzzy_set,	triangular(	0.008998	, *height[fuzzy_set]))
    print(fuzzy_set,	triangular(	0.01114	, *height[fuzzy_set]))
    print(fuzzy_set,	triangular(	0.005274	, *height[fuzzy_set]))
    print(fuzzy_set,	triangular(	0.01541	, *height[fuzzy_set]))
    print(fuzzy_set,	triangular(	0.02449	, *height[fuzzy_set]))
    print(fuzzy_set,	triangular(	0.01442	, *height[fuzzy_set]))
    print(fuzzy_set,	triangular(	0.02199	, *height[fuzzy_set]))
    print(fuzzy_set,	triangular(	0.03481	, *height[fuzzy_set]))
    print(fuzzy_set,	triangular(	0.03961	, *height[fuzzy_set]))
    print(fuzzy_set,	triangular(	0.008008	, *height[fuzzy_set]))
    print(fuzzy_set,	triangular(	0.05156	, *height[fuzzy_set]))
    print(fuzzy_set,	triangular(	0.01345	, *height[fuzzy_set]))
    print(fuzzy_set,	triangular(	0.08262	, *height[fuzzy_set]))
    print(fuzzy_set,	triangular(	0.01395	, *height[fuzzy_set]))
    print(fuzzy_set,	triangular(	0.1064	, *height[fuzzy_set]))
    print(fuzzy_set,	triangular(	0.02115	, *height[fuzzy_set]))
    print(fuzzy_set,	triangular(	0.02003	, *height[fuzzy_set]))
    print(fuzzy_set,	triangular(	0.015	, *height[fuzzy_set]))
    print(fuzzy_set,	triangular(	0.0118	, *height[fuzzy_set]))
    print(fuzzy_set,	triangular(	0.008153	, *height[fuzzy_set]))
    print(fuzzy_set,	triangular(	0.01221	, *height[fuzzy_set]))
    print(fuzzy_set,	triangular(	0.01005	, *height[fuzzy_set]))
    print(fuzzy_set,	triangular(	0.01377	, *height[fuzzy_set]))
    print(fuzzy_set,	triangular(	0.01443	, *height[fuzzy_set]))
    print(fuzzy_set,	triangular(	0.03203	, *height[fuzzy_set]))
    print(fuzzy_set,	triangular(	0.03369	, *height[fuzzy_set]))
    print(fuzzy_set,	triangular(	0.04732	, *height[fuzzy_set]))
    print(fuzzy_set,	triangular(	0.009362	, *height[fuzzy_set]))
    print(fuzzy_set,	triangular(	0.02652	, *height[fuzzy_set]))
    print(fuzzy_set,	triangular(	0.02337	, *height[fuzzy_set]))
    print(fuzzy_set,	triangular(	0.007861	, *height[fuzzy_set]))
    print(fuzzy_set,	triangular(	0.004883	, *height[fuzzy_set]))
    print(fuzzy_set,	triangular(	0.003746	, *height[fuzzy_set]))
    print(fuzzy_set,	triangular(	0.004711	, *height[fuzzy_set]))
    print(fuzzy_set,	triangular(	0.00911	, *height[fuzzy_set]))
    print(fuzzy_set,	triangular(	0.006021	, *height[fuzzy_set]))
    print(fuzzy_set,	triangular(	0.02768	, *height[fuzzy_set]))
    print(fuzzy_set,	triangular(	0.0134	, *height[fuzzy_set]))
    print(fuzzy_set,	triangular(	0.01403	, *height[fuzzy_set]))
    print(fuzzy_set,	triangular(	0.003012	, *height[fuzzy_set]))
    print(fuzzy_set,	triangular(	0.005767	, *height[fuzzy_set]))
    print(fuzzy_set,	triangular(	0.01659	, *height[fuzzy_set]))
    print(fuzzy_set,	triangular(	0.0659	, *height[fuzzy_set]))
    print(fuzzy_set,	triangular(	0.01079	, *height[fuzzy_set]))
    print(fuzzy_set,	triangular(	0.04265	, *height[fuzzy_set]))
    print(fuzzy_set,	triangular(	0.01376	, *height[fuzzy_set]))
    print(fuzzy_set,	triangular(	0.02016	, *height[fuzzy_set]))
    print(fuzzy_set,	triangular(	0.02431	, *height[fuzzy_set]))
    print(fuzzy_set,	triangular(	0.01418	, *height[fuzzy_set]))
    print(fuzzy_set,	triangular(	0.009514	, *height[fuzzy_set]))
    print(fuzzy_set,	triangular(	0.01132	, *height[fuzzy_set]))
    print(fuzzy_set,	triangular(	0.006887	, *height[fuzzy_set]))
    print(fuzzy_set,	triangular(	0.02083	, *height[fuzzy_set]))
    print(fuzzy_set,	triangular(	0.03756	, *height[fuzzy_set]))
    print(fuzzy_set,	triangular(	0.03245	, *height[fuzzy_set]))
    print(fuzzy_set,	triangular(	0.03255	, *height[fuzzy_set]))
    print(fuzzy_set,	triangular(	0.01104	, *height[fuzzy_set]))
    print(fuzzy_set,	triangular(	0.007124	, *height[fuzzy_set]))
    print(fuzzy_set,	triangular(	0.008432	, *height[fuzzy_set]))
    print(fuzzy_set,	triangular(	0.01797	, *height[fuzzy_set]))
    print(fuzzy_set,	triangular(	0.02305	, *height[fuzzy_set]))
    print(fuzzy_set,	triangular(	0.03897	, *height[fuzzy_set]))
    print(fuzzy_set,	triangular(	0.01449	, *height[fuzzy_set]))
    print(fuzzy_set,	triangular(	0.01971	, *height[fuzzy_set]))
    print(fuzzy_set,	triangular(	0.03053	, *height[fuzzy_set]))
    print(fuzzy_set,	triangular(	0.03471	, *height[fuzzy_set]))
    print(fuzzy_set,	triangular(	0.01877	, *height[fuzzy_set]))
    print(fuzzy_set,	triangular(	0.03368	, *height[fuzzy_set]))
    print(fuzzy_set,	triangular(	0.01097	, *height[fuzzy_set]))
    print(fuzzy_set,	triangular(	0.04671	, *height[fuzzy_set]))
    print(fuzzy_set,	triangular(	0.01096	, *height[fuzzy_set]))
    print(fuzzy_set,	triangular(	0.01506	, *height[fuzzy_set]))
    print(fuzzy_set,	triangular(	0.008548	, *height[fuzzy_set]))
    print(fuzzy_set,	triangular(	0.02417	, *height[fuzzy_set]))
    print(fuzzy_set,	triangular(	0.006991	, *height[fuzzy_set]))
    print(fuzzy_set,	triangular(	0.06559	, *height[fuzzy_set]))
    print(fuzzy_set,	triangular(	0.04243	, *height[fuzzy_set]))
    print(fuzzy_set,	triangular(	0.02431	, *height[fuzzy_set]))
    print(fuzzy_set,	triangular(	0.03387	, *height[fuzzy_set]))
    print(fuzzy_set,	triangular(	0.04235	, *height[fuzzy_set]))
    print(fuzzy_set,	triangular(	0.03932	, *height[fuzzy_set]))
    print(fuzzy_set,	triangular(	0.007939	, *height[fuzzy_set]))
    print(fuzzy_set,	triangular(	0.02899	, *height[fuzzy_set]))
    print(fuzzy_set,	triangular(	0.008982	, *height[fuzzy_set]))
    print(fuzzy_set,	triangular(	0.004693	, *height[fuzzy_set]))
    print(fuzzy_set,	triangular(	0.02045	, *height[fuzzy_set]))
    print(fuzzy_set,	triangular(	0.01646	, *height[fuzzy_set]))
    print(fuzzy_set,	triangular(	0.01805	, *height[fuzzy_set]))
    print(fuzzy_set,	triangular(	0.0125	, *height[fuzzy_set]))
    print(fuzzy_set,	triangular(	0.01906	, *height[fuzzy_set]))
    print(fuzzy_set,	triangular(	0.04674	, *height[fuzzy_set]))
    print(fuzzy_set,	triangular(	0.01388	, *height[fuzzy_set]))
    print(fuzzy_set,	triangular(	0.01112	, *height[fuzzy_set]))
    print(fuzzy_set,	triangular(	0.02821	, *height[fuzzy_set]))
    print(fuzzy_set,	triangular(	0.03917	, *height[fuzzy_set]))
    print(fuzzy_set,	triangular(	0.01485	, *height[fuzzy_set]))
    print(fuzzy_set,	triangular(	0.02675	, *height[fuzzy_set]))
    print(fuzzy_set,	triangular(	0.01895	, *height[fuzzy_set]))
    print(fuzzy_set,	triangular(	0.01587	, *height[fuzzy_set]))
    print(fuzzy_set,	triangular(	0.01812	, *height[fuzzy_set]))
    print(fuzzy_set,	triangular(	0.07643	, *height[fuzzy_set]))
    print(fuzzy_set,	triangular(	0.01203	, *height[fuzzy_set]))
    print(fuzzy_set,	triangular(	0.02984	, *height[fuzzy_set]))
    print(fuzzy_set,	triangular(	0.04549	, *height[fuzzy_set]))
    print(fuzzy_set,	triangular(	0.01777	, *height[fuzzy_set]))
    print(fuzzy_set,	triangular(	0.01903	, *height[fuzzy_set]))
    print(fuzzy_set,	triangular(	0.0456	, *height[fuzzy_set]))
    print(fuzzy_set,	triangular(	0.03705	, *height[fuzzy_set]))
    print(fuzzy_set,	triangular(	0.02073	, *height[fuzzy_set]))
    print(fuzzy_set,	triangular(	0.01742	, *height[fuzzy_set]))
    print(fuzzy_set,	triangular(	0.03026	, *height[fuzzy_set]))
    print(fuzzy_set,	triangular(	0.01415	, *height[fuzzy_set]))
    print(fuzzy_set,	triangular(	0.06669	, *height[fuzzy_set]))
    print(fuzzy_set,	triangular(	0.04097	, *height[fuzzy_set]))
    print(fuzzy_set,	triangular(	0.01365	, *height[fuzzy_set]))
    print(fuzzy_set,	triangular(	0.01966	, *height[fuzzy_set]))
    print(fuzzy_set,	triangular(	0.02928	, *height[fuzzy_set]))
    print(fuzzy_set,	triangular(	0.03726	, *height[fuzzy_set]))
    print(fuzzy_set,	triangular(	0.01631	, *height[fuzzy_set]))
    print(fuzzy_set,	triangular(	0.01273	, *height[fuzzy_set]))
    print(fuzzy_set,	triangular(	0.01957	, *height[fuzzy_set]))
    print(fuzzy_set,	triangular(	0.03477	, *height[fuzzy_set]))
    print(fuzzy_set,	triangular(	0.01469	, *height[fuzzy_set]))
    print(fuzzy_set,	triangular(	0.01964	, *height[fuzzy_set]))
    print(fuzzy_set,	triangular(	0.03718	, *height[fuzzy_set]))
    print(fuzzy_set,	triangular(	0.01204	, *height[fuzzy_set]))
    print(fuzzy_set,	triangular(	0.03713	, *height[fuzzy_set]))
    print(fuzzy_set,	triangular(	0.01285	, *height[fuzzy_set]))
    print(fuzzy_set,	triangular(	0.008491	, *height[fuzzy_set]))
    print(fuzzy_set,	triangular(	0.02134	, *height[fuzzy_set]))
    print(fuzzy_set,	triangular(	0.01246	, *height[fuzzy_set]))
    print(fuzzy_set,	triangular(	0.0448	, *height[fuzzy_set]))
    print(fuzzy_set,	triangular(	0.02772	, *height[fuzzy_set]))
    print(fuzzy_set,	triangular(	0.0231	, *height[fuzzy_set]))
    print(fuzzy_set,	triangular(	0.009947	, *height[fuzzy_set]))
    print(fuzzy_set,	triangular(	0.009355	, *height[fuzzy_set]))
    print(fuzzy_set,	triangular(	0.02674	, *height[fuzzy_set]))
    print(fuzzy_set,	triangular(	0.02808	, *height[fuzzy_set]))
    print(fuzzy_set,	triangular(	0.01427	, *height[fuzzy_set]))
    print(fuzzy_set,	triangular(	0.03053	, *height[fuzzy_set]))
    print(fuzzy_set,	triangular(	0.01674	, *height[fuzzy_set]))
    print(fuzzy_set,	triangular(	0.03889	, *height[fuzzy_set]))
    print(fuzzy_set,	triangular(	0.01263	, *height[fuzzy_set]))
    print(fuzzy_set,	triangular(	0.009442	, *height[fuzzy_set]))
    print(fuzzy_set,	triangular(	0.02047	, *height[fuzzy_set]))
    print(fuzzy_set,	triangular(	0.05244	, *height[fuzzy_set]))
    print(fuzzy_set,	triangular(	0.02005	, *height[fuzzy_set]))
    print(fuzzy_set,	triangular(	0.02809	, *height[fuzzy_set]))
    print(fuzzy_set,	triangular(	0.01885	, *height[fuzzy_set]))
    print(fuzzy_set,	triangular(	0.005697	, *height[fuzzy_set]))
    print(fuzzy_set,	triangular(	0.03867	, *height[fuzzy_set]))
    print(fuzzy_set,	triangular(	0.02148	, *height[fuzzy_set]))
    print(fuzzy_set,	triangular(	0.006263	, *height[fuzzy_set]))
    print(fuzzy_set,	triangular(	0.01174	, *height[fuzzy_set]))
    print(fuzzy_set,	triangular(	0.06213	, *height[fuzzy_set]))
    print(fuzzy_set,	triangular(	0.03295	, *height[fuzzy_set]))
    print(fuzzy_set,	triangular(	0.02715	, *height[fuzzy_set]))
    print(fuzzy_set,	triangular(	0.04088	, *height[fuzzy_set]))
    print(fuzzy_set,	triangular(	0.01665	, *height[fuzzy_set]))
    print(fuzzy_set,	triangular(	0.01791	, *height[fuzzy_set]))
    print(fuzzy_set,	triangular(	0.01362	, *height[fuzzy_set]))
    print(fuzzy_set,	triangular(	0.01295	, *height[fuzzy_set]))
    print(fuzzy_set,	triangular(	0.01095	, *height[fuzzy_set]))
    print(fuzzy_set,	triangular(	0.009238	, *height[fuzzy_set]))
    print(fuzzy_set,	triangular(	0.04638	, *height[fuzzy_set]))
    print(fuzzy_set,	triangular(	0.04308	, *height[fuzzy_set]))
    print(fuzzy_set,	triangular(	0.01156	, *height[fuzzy_set]))
    print(fuzzy_set,	triangular(	0.01331	, *height[fuzzy_set]))
    print(fuzzy_set,	triangular(	0.0156	, *height[fuzzy_set]))
    print(fuzzy_set,	triangular(	0.02025	, *height[fuzzy_set]))
    print(fuzzy_set,	triangular(	0.02015	, *height[fuzzy_set]))
    print(fuzzy_set,	triangular(	0.01171	, *height[fuzzy_set]))
    print(fuzzy_set,	triangular(	0.02048	, *height[fuzzy_set]))
    print(fuzzy_set,	triangular(	0.02075	, *height[fuzzy_set]))
    print(fuzzy_set,	triangular(	0.06063	, *height[fuzzy_set]))
    print(fuzzy_set,	triangular(	0.01929	, *height[fuzzy_set]))
    print(fuzzy_set,	triangular(	0.02589	, *height[fuzzy_set]))
    print(fuzzy_set,	triangular(	0.01251	, *height[fuzzy_set]))
    print(fuzzy_set,	triangular(	0.008539	, *height[fuzzy_set]))
    print(fuzzy_set,	triangular(	0.01246	, *height[fuzzy_set]))
    print(fuzzy_set,	triangular(	0.02418	, *height[fuzzy_set]))
    print(fuzzy_set,	triangular(	0.008082	, *height[fuzzy_set]))
    print(fuzzy_set,	triangular(	0.008974	, *height[fuzzy_set]))
    print(fuzzy_set,	triangular(	0.0127	, *height[fuzzy_set]))
    print(fuzzy_set,	triangular(	0.02219	, *height[fuzzy_set]))
    print(fuzzy_set,	triangular(	0.05374	, *height[fuzzy_set]))
    print(fuzzy_set,	triangular(	0.01679	, *height[fuzzy_set]))
    print(fuzzy_set,	triangular(	0.01701	, *height[fuzzy_set]))
    print(fuzzy_set,	triangular(	0.01493	, *height[fuzzy_set]))
    print(fuzzy_set,	triangular(	0.06657	, *height[fuzzy_set]))
    print(fuzzy_set,	triangular(	0.03179	, *height[fuzzy_set]))
    print(fuzzy_set,	triangular(	0.01257	, *height[fuzzy_set]))
    print(fuzzy_set,	triangular(	0.07025	, *height[fuzzy_set]))
    print(fuzzy_set,	triangular(	0.03206	, *height[fuzzy_set]))
    print(fuzzy_set,	triangular(	0.01989	, *height[fuzzy_set]))
    print(fuzzy_set,	triangular(	0.01555	, *height[fuzzy_set]))
    print(fuzzy_set,	triangular(	0.0177	, *height[fuzzy_set]))
    print(fuzzy_set,	triangular(	0.008243	, *height[fuzzy_set]))
    print(fuzzy_set,	triangular(	0.03093	, *height[fuzzy_set]))
    print(fuzzy_set,	triangular(	0.01796	, *height[fuzzy_set]))
    print(fuzzy_set,	triangular(	0.03288	, *height[fuzzy_set]))
    print(fuzzy_set,	triangular(	0.01315	, *height[fuzzy_set]))
    print(fuzzy_set,	triangular(	0.02114	, *height[fuzzy_set]))
    print(fuzzy_set,	triangular(	0.0547	, *height[fuzzy_set]))
    print(fuzzy_set,	triangular(	0.01666	, *height[fuzzy_set]))
    print(fuzzy_set,	triangular(	0.01082	, *height[fuzzy_set]))
    print(fuzzy_set,	triangular(	0.01452	, *height[fuzzy_set]))
    print(fuzzy_set,	triangular(	0.008186	, *height[fuzzy_set]))
    print(fuzzy_set,	triangular(	0.0182	, *height[fuzzy_set]))
    print(fuzzy_set,	triangular(	0.07471	, *height[fuzzy_set]))
    print(fuzzy_set,	triangular(	0.01393	, *height[fuzzy_set]))
    print(fuzzy_set,	triangular(	0.02833	, *height[fuzzy_set]))
    print(fuzzy_set,	triangular(	0.01292	, *height[fuzzy_set]))
    print(fuzzy_set,	triangular(	0.01446	, *height[fuzzy_set]))
    print(fuzzy_set,	triangular(	0.01205	, *height[fuzzy_set]))
    print(fuzzy_set,	triangular(	0.008274	, *height[fuzzy_set]))
    print(fuzzy_set,	triangular(	0.027	, *height[fuzzy_set]))
    print(fuzzy_set,	triangular(	0.01003	, *height[fuzzy_set]))
    print(fuzzy_set,	triangular(	0.02052	, *height[fuzzy_set]))
    print(fuzzy_set,	triangular(	0.01371	, *height[fuzzy_set]))
    print(fuzzy_set,	triangular(	0.02502	, *height[fuzzy_set]))
    print(fuzzy_set,	triangular(	0.01371	, *height[fuzzy_set]))
    print(fuzzy_set,	triangular(	0.03214	, *height[fuzzy_set]))
    print(fuzzy_set,	triangular(	0.02791	, *height[fuzzy_set]))
    print(fuzzy_set,	triangular(	0.01819	, *height[fuzzy_set]))
    print(fuzzy_set,	triangular(	0.03856	, *height[fuzzy_set]))
    print(fuzzy_set,	triangular(	0.01567	, *height[fuzzy_set]))
    print(fuzzy_set,	triangular(	0.03356	, *height[fuzzy_set]))
    print(fuzzy_set,	triangular(	0.04542	, *height[fuzzy_set]))
    print(fuzzy_set,	triangular(	0.04888	, *height[fuzzy_set]))
    print(fuzzy_set,	triangular(	0.02198	, *height[fuzzy_set]))
    print(fuzzy_set,	triangular(	0.02348	, *height[fuzzy_set]))
    print(fuzzy_set,	triangular(	0.01203	, *height[fuzzy_set]))
    print(fuzzy_set,	triangular(	0.0494	, *height[fuzzy_set]))
    print(fuzzy_set,	triangular(	0.03916	, *height[fuzzy_set]))
    print(fuzzy_set,	triangular(	0.01197	, *height[fuzzy_set]))
    print(fuzzy_set,	triangular(	0.02265	, *height[fuzzy_set]))
    print(fuzzy_set,	triangular(	0.01812	, *height[fuzzy_set]))
    print(fuzzy_set,	triangular(	0.0163	, *height[fuzzy_set]))
    print(fuzzy_set,	triangular(	0.01641	, *height[fuzzy_set]))
    print(fuzzy_set,	triangular(	0.01877	, *height[fuzzy_set]))
    print(fuzzy_set,	triangular(	0.02303	, *height[fuzzy_set]))
    print(fuzzy_set,	triangular(	0.02329	, *height[fuzzy_set]))
    print(fuzzy_set,	triangular(	0.01561	, *height[fuzzy_set]))
    print(fuzzy_set,	triangular(	0.0254	, *height[fuzzy_set]))
    print(fuzzy_set,	triangular(	0.03212	, *height[fuzzy_set]))
    print(fuzzy_set,	triangular(	0.0059	, *height[fuzzy_set]))
    print(fuzzy_set,	triangular(	0.02251	, *height[fuzzy_set]))
    print(fuzzy_set,	triangular(	0.02042	, *height[fuzzy_set]))
    print(fuzzy_set,	triangular(	0.01762	, *height[fuzzy_set]))
    print(fuzzy_set,	triangular(	0.01443	, *height[fuzzy_set]))
    print(fuzzy_set,	triangular(	0.009169	, *height[fuzzy_set]))
    print(fuzzy_set,	triangular(	0.03247	, *height[fuzzy_set]))
    print(fuzzy_set,	triangular(	0.01153	, *height[fuzzy_set]))
    print(fuzzy_set,	triangular(	0.01815	, *height[fuzzy_set]))
    print(fuzzy_set,	triangular(	0.01727	, *height[fuzzy_set]))
    print(fuzzy_set,	triangular(	0.007228	, *height[fuzzy_set]))
    print(fuzzy_set,	triangular(	0.03089	, *height[fuzzy_set]))
    print(fuzzy_set,	triangular(	0.03378	, *height[fuzzy_set]))
    print(fuzzy_set,	triangular(	0.02616	, *height[fuzzy_set]))
    print(fuzzy_set,	triangular(	0.02583	, *height[fuzzy_set]))
    print(fuzzy_set,	triangular(	0.03495	, *height[fuzzy_set]))
    print(fuzzy_set,	triangular(	0.009692	, *height[fuzzy_set]))
    print(fuzzy_set,	triangular(	0.06457	, *height[fuzzy_set]))
    print(fuzzy_set,	triangular(	0.04112	, *height[fuzzy_set]))
    print(fuzzy_set,	triangular(	0.04653	, *height[fuzzy_set]))
    print(fuzzy_set,	triangular(	0.01172	, *height[fuzzy_set]))
    print(fuzzy_set,	triangular(	0.01372	, *height[fuzzy_set]))
    print(fuzzy_set,	triangular(	0.02172	, *height[fuzzy_set]))
    print(fuzzy_set,	triangular(	0.02099	, *height[fuzzy_set]))
    print(fuzzy_set,	triangular(	0.007247	, *height[fuzzy_set]))
    print(fuzzy_set,	triangular(	0.03084	, *height[fuzzy_set]))
    print(fuzzy_set,	triangular(	0.01123	, *height[fuzzy_set]))
    print(fuzzy_set,	triangular(	0.0187	, *height[fuzzy_set]))
    print(fuzzy_set,	triangular(	0.01104	, *height[fuzzy_set]))
    print(fuzzy_set,	triangular(	0.03051	, *height[fuzzy_set]))
    print(fuzzy_set,	triangular(	0.01233	, *height[fuzzy_set]))
    print(fuzzy_set,	triangular(	0.01834	, *height[fuzzy_set]))
    print(fuzzy_set,	triangular(	0.02153	, *height[fuzzy_set]))
    print(fuzzy_set,	triangular(	0.02736	, *height[fuzzy_set]))
    print(fuzzy_set,	triangular(	0.02222	, *height[fuzzy_set]))
    print(fuzzy_set,	triangular(	0.01124	, *height[fuzzy_set]))
    print(fuzzy_set,	triangular(	0.04639	, *height[fuzzy_set]))
    print(fuzzy_set,	triangular(	0.02982	, *height[fuzzy_set]))
    print(fuzzy_set,	triangular(	0.02678	, *height[fuzzy_set]))
    print(fuzzy_set,	triangular(	0.008878	, *height[fuzzy_set]))
    print(fuzzy_set,	triangular(	0.04844	, *height[fuzzy_set]))
    print(fuzzy_set,	triangular(	0.0431	, *height[fuzzy_set]))
    print(fuzzy_set,	triangular(	0.02891	, *height[fuzzy_set]))
    print(fuzzy_set,	triangular(	0.02423	, *height[fuzzy_set]))
    print(fuzzy_set,	triangular(	0.03731	, *height[fuzzy_set]))
    print(fuzzy_set,	triangular(	0.06158	, *height[fuzzy_set]))
    print(fuzzy_set,	triangular(	0.00466	, *height[fuzzy_set]))


# %% [code]
