# Supplementary material for: Breast cancer disease classification using fuzzy-ID3 algorithm with FUZZYDBD method: automatic fuzzy database definition
Source: PeerJ Comput Sci. 2021 May 4;7:e427. doi: 10.7717/peerj-cs.427 (PMC8114800; doi:10.7717/peerj-cs.427)
Supplement: Supplemental Information 3 — To run the FID3 algorithm-FUZZYDBD: 1. Open id310fold.py (python language) 2. Make sure the dataset is w5.data/WBCDF1.data/coimbrafold5.data (according to the folder) id310fold.py is located in the FID3 file. Apply the w5.data/WBCDF1.data/coimbrafold5.data dataset located in the same FID3 file as it is the latest data that has already undergone data transformation into the linguistic format. All the instances have been shuffled well. [file peerj-cs-07-427-s003.zip › WDBC/Fuzzificationdata/compactnessnucC.ipynb]

# %% [code]
import warnings
warnings.filterwarnings('ignore')
import numpy as np # numerical processing library
import matplotlib.pyplot as plt # chart library
%pylab inline

def triangular(x, a, b, c):
    return max( min( (x-a)/(b-a), (c-x)/(c-b) ), 0 )

# U variable represents the Universe of Discourse of numerical variable height

U = np.arange(-30,250,0.5) # generates a sequence of number between 0 and 10, step 0.2

height = {
  'Low': [-0.488065, 0.02729, 0.542645],
  'Medium': [0.02729, 0.542645, 1.058],
  'High': [0.542645, 1.058, 1.573355],

}

plt.figure(figsize=(15,7))

lines = []

for fuzzy_set in height.keys():
  memberships = [ triangular(x, *height[fuzzy_set]) for x in U ]
  # plot the chart
  tmp, = plot(U, memberships, label=fuzzy_set)
  lines.append(tmp)

legend(handles=lines)
xlabel("Height")
ylabel("Membership value")

for fuzzy_set in height.keys():
    print(fuzzy_set,	triangular(	0.6656	, *height[fuzzy_set]))
    print(fuzzy_set,	triangular(	0.1866	, *height[fuzzy_set]))
    print(fuzzy_set,	triangular(	0.4245	, *height[fuzzy_set]))
    print(fuzzy_set,	triangular(	0.8663	, *height[fuzzy_set]))
    print(fuzzy_set,	triangular(	0.205	, *height[fuzzy_set]))
    print(fuzzy_set,	triangular(	0.5249	, *height[fuzzy_set]))
    print(fuzzy_set,	triangular(	0.2576	, *height[fuzzy_set]))
    print(fuzzy_set,	triangular(	0.3682	, *height[fuzzy_set]))
    print(fuzzy_set,	triangular(	0.5401	, *height[fuzzy_set]))
    print(fuzzy_set,	triangular(	1.058	, *height[fuzzy_set]))
    print(fuzzy_set,	triangular(	0.1551	, *height[fuzzy_set]))
    print(fuzzy_set,	triangular(	0.5609	, *height[fuzzy_set]))
    print(fuzzy_set,	triangular(	0.3903	, *height[fuzzy_set]))
    print(fuzzy_set,	triangular(	0.1924	, *height[fuzzy_set]))
    print(fuzzy_set,	triangular(	0.7725	, *height[fuzzy_set]))
    print(fuzzy_set,	triangular(	0.6577	, *height[fuzzy_set]))
    print(fuzzy_set,	triangular(	0.1871	, *height[fuzzy_set]))
    print(fuzzy_set,	triangular(	0.4233	, *height[fuzzy_set]))
    print(fuzzy_set,	triangular(	0.315	, *height[fuzzy_set]))
    print(fuzzy_set,	triangular(	0.1773	, *height[fuzzy_set]))
    print(fuzzy_set,	triangular(	0.2776	, *height[fuzzy_set]))
    print(fuzzy_set,	triangular(	0.1148	, *height[fuzzy_set]))
    print(fuzzy_set,	triangular(	0.5954	, *height[fuzzy_set]))
    print(fuzzy_set,	triangular(	0.26	, *height[fuzzy_set]))
    print(fuzzy_set,	triangular(	0.3578	, *height[fuzzy_set]))
    print(fuzzy_set,	triangular(	0.3949	, *height[fuzzy_set]))
    print(fuzzy_set,	triangular(	0.6643	, *height[fuzzy_set]))
    print(fuzzy_set,	triangular(	0.2117	, *height[fuzzy_set]))
    print(fuzzy_set,	triangular(	0.611	, *height[fuzzy_set]))
    print(fuzzy_set,	triangular(	0.2812	, *height[fuzzy_set]))
    print(fuzzy_set,	triangular(	0.4257	, *height[fuzzy_set]))
    print(fuzzy_set,	triangular(	0.5775	, *height[fuzzy_set]))
    print(fuzzy_set,	triangular(	0.3559	, *height[fuzzy_set]))
    print(fuzzy_set,	triangular(	0.659	, *height[fuzzy_set]))
    print(fuzzy_set,	triangular(	0.5804	, *height[fuzzy_set]))
    print(fuzzy_set,	triangular(	0.3835	, *height[fuzzy_set]))
    print(fuzzy_set,	triangular(	0.4238	, *height[fuzzy_set]))
    print(fuzzy_set,	triangular(	0.04619	, *height[fuzzy_set]))
    print(fuzzy_set,	triangular(	0.05131	, *height[fuzzy_set]))
    print(fuzzy_set,	triangular(	0.4225	, *height[fuzzy_set]))
    print(fuzzy_set,	triangular(	0.2043	, *height[fuzzy_set]))
    print(fuzzy_set,	triangular(	0.2698	, *height[fuzzy_set]))
    print(fuzzy_set,	triangular(	0.7444	, *height[fuzzy_set]))
    print(fuzzy_set,	triangular(	0.3724	, *height[fuzzy_set]))
    print(fuzzy_set,	triangular(	0.3904	, *height[fuzzy_set]))
    print(fuzzy_set,	triangular(	0.509	, *height[fuzzy_set]))
    print(fuzzy_set,	triangular(	0.1357	, *height[fuzzy_set]))
    print(fuzzy_set,	triangular(	0.4166	, *height[fuzzy_set]))
    print(fuzzy_set,	triangular(	0.2156	, *height[fuzzy_set]))
    print(fuzzy_set,	triangular(	0.1711	, *height[fuzzy_set]))
    print(fuzzy_set,	triangular(	0.08615	, *height[fuzzy_set]))
    print(fuzzy_set,	triangular(	0.1582	, *height[fuzzy_set]))
    print(fuzzy_set,	triangular(	0.08906	, *height[fuzzy_set]))
    print(fuzzy_set,	triangular(	0.2297	, *height[fuzzy_set]))
    print(fuzzy_set,	triangular(	0.2057	, *height[fuzzy_set]))
    print(fuzzy_set,	triangular(	0.0872	, *height[fuzzy_set]))
    print(fuzzy_set,	triangular(	0.3511	, *height[fuzzy_set]))
    print(fuzzy_set,	triangular(	0.429	, *height[fuzzy_set]))
    print(fuzzy_set,	triangular(	0.06191	, *height[fuzzy_set]))
    print(fuzzy_set,	triangular(	0.1239	, *height[fuzzy_set]))
    print(fuzzy_set,	triangular(	0.09866	, *height[fuzzy_set]))
    print(fuzzy_set,	triangular(	0.1698	, *height[fuzzy_set]))
    print(fuzzy_set,	triangular(	0.6247	, *height[fuzzy_set]))
    print(fuzzy_set,	triangular(	0.1678	, *height[fuzzy_set]))
    print(fuzzy_set,	triangular(	0.4061	, *height[fuzzy_set]))
    print(fuzzy_set,	triangular(	0.3416	, *height[fuzzy_set]))
    print(fuzzy_set,	triangular(	0.1664	, *height[fuzzy_set]))
    print(fuzzy_set,	triangular(	0.09148	, *height[fuzzy_set]))
    print(fuzzy_set,	triangular(	0.4365	, *height[fuzzy_set]))
    print(fuzzy_set,	triangular(	0.07061	, *height[fuzzy_set]))
    print(fuzzy_set,	triangular(	0.2336	, *height[fuzzy_set]))
    print(fuzzy_set,	triangular(	0.2436	, *height[fuzzy_set]))
    print(fuzzy_set,	triangular(	0.7394	, *height[fuzzy_set]))
    print(fuzzy_set,	triangular(	0.3542	, *height[fuzzy_set]))
    print(fuzzy_set,	triangular(	0.1843	, *height[fuzzy_set]))
    print(fuzzy_set,	triangular(	0.2045	, *height[fuzzy_set]))
    print(fuzzy_set,	triangular(	0.1379	, *height[fuzzy_set]))
    print(fuzzy_set,	triangular(	0.5634	, *height[fuzzy_set]))
    print(fuzzy_set,	triangular(	0.6164	, *height[fuzzy_set]))
    print(fuzzy_set,	triangular(	0.2141	, *height[fuzzy_set]))
    print(fuzzy_set,	triangular(	0.1676	, *height[fuzzy_set]))
    print(fuzzy_set,	triangular(	0.4791	, *height[fuzzy_set]))
    print(fuzzy_set,	triangular(	0.6076	, *height[fuzzy_set]))
    print(fuzzy_set,	triangular(	0.2817	, *height[fuzzy_set]))
    print(fuzzy_set,	triangular(	0.2003	, *height[fuzzy_set]))
    print(fuzzy_set,	triangular(	0.2089	, *height[fuzzy_set]))
    print(fuzzy_set,	triangular(	0.1976	, *height[fuzzy_set]))
    print(fuzzy_set,	triangular(	0.3206	, *height[fuzzy_set]))
    print(fuzzy_set,	triangular(	0.2463	, *height[fuzzy_set]))
    print(fuzzy_set,	triangular(	0.3089	, *height[fuzzy_set]))
    print(fuzzy_set,	triangular(	0.1766	, *height[fuzzy_set]))
    print(fuzzy_set,	triangular(	0.1997	, *height[fuzzy_set]))
    print(fuzzy_set,	triangular(	0.1238	, *height[fuzzy_set]))
    print(fuzzy_set,	triangular(	0.1751	, *height[fuzzy_set]))
    print(fuzzy_set,	triangular(	0.4203	, *height[fuzzy_set]))
    print(fuzzy_set,	triangular(	0.3539	, *height[fuzzy_set]))
    print(fuzzy_set,	triangular(	0.09358	, *height[fuzzy_set]))
    print(fuzzy_set,	triangular(	0.09473	, *height[fuzzy_set]))
    print(fuzzy_set,	triangular(	0.1851	, *height[fuzzy_set]))
    print(fuzzy_set,	triangular(	0.3026	, *height[fuzzy_set]))
    print(fuzzy_set,	triangular(	0.1943	, *height[fuzzy_set]))
    print(fuzzy_set,	triangular(	0.1202	, *height[fuzzy_set]))
    print(fuzzy_set,	triangular(	0.08862	, *height[fuzzy_set]))
    print(fuzzy_set,	triangular(	0.2302	, *height[fuzzy_set]))
    print(fuzzy_set,	triangular(	0.1486	, *height[fuzzy_set]))
    print(fuzzy_set,	triangular(	0.4099	, *height[fuzzy_set]))
    print(fuzzy_set,	triangular(	0.266	, *height[fuzzy_set]))
    print(fuzzy_set,	triangular(	0.1963	, *height[fuzzy_set]))
    print(fuzzy_set,	triangular(	0.6997	, *height[fuzzy_set]))
    print(fuzzy_set,	triangular(	0.2196	, *height[fuzzy_set]))
    print(fuzzy_set,	triangular(	0.1765	, *height[fuzzy_set]))
    print(fuzzy_set,	triangular(	0.225	, *height[fuzzy_set]))
    print(fuzzy_set,	triangular(	0.4193	, *height[fuzzy_set]))
    print(fuzzy_set,	triangular(	0.2049	, *height[fuzzy_set]))
    print(fuzzy_set,	triangular(	0.2364	, *height[fuzzy_set]))
    print(fuzzy_set,	triangular(	0.2399	, *height[fuzzy_set]))
    print(fuzzy_set,	triangular(	0.1879	, *height[fuzzy_set]))
    print(fuzzy_set,	triangular(	0.448	, *height[fuzzy_set]))
    print(fuzzy_set,	triangular(	0.4925	, *height[fuzzy_set]))
    print(fuzzy_set,	triangular(	0.1202	, *height[fuzzy_set]))
    print(fuzzy_set,	triangular(	0.239	, *height[fuzzy_set]))
    print(fuzzy_set,	triangular(	0.2291	, *height[fuzzy_set]))
    print(fuzzy_set,	triangular(	0.4244	, *height[fuzzy_set]))
    print(fuzzy_set,	triangular(	0.1788	, *height[fuzzy_set]))
    print(fuzzy_set,	triangular(	0.2531	, *height[fuzzy_set]))
    print(fuzzy_set,	triangular(	0.135	, *height[fuzzy_set]))
    print(fuzzy_set,	triangular(	0.2884	, *height[fuzzy_set]))
    print(fuzzy_set,	triangular(	0.2264	, *height[fuzzy_set]))
    print(fuzzy_set,	triangular(	0.2883	, *height[fuzzy_set]))
    print(fuzzy_set,	triangular(	0.3861	, *height[fuzzy_set]))
    print(fuzzy_set,	triangular(	0.2585	, *height[fuzzy_set]))
    print(fuzzy_set,	triangular(	0.2394	, *height[fuzzy_set]))
    print(fuzzy_set,	triangular(	0.3055	, *height[fuzzy_set]))
    print(fuzzy_set,	triangular(	0.1949	, *height[fuzzy_set]))
    print(fuzzy_set,	triangular(	0.2275	, *height[fuzzy_set]))
    print(fuzzy_set,	triangular(	0.1523	, *height[fuzzy_set]))
    print(fuzzy_set,	triangular(	0.1028	, *height[fuzzy_set]))
    print(fuzzy_set,	triangular(	0.1648	, *height[fuzzy_set]))
    print(fuzzy_set,	triangular(	0.2164	, *height[fuzzy_set]))
    print(fuzzy_set,	triangular(	0.1822	, *height[fuzzy_set]))
    print(fuzzy_set,	triangular(	0.07204	, *height[fuzzy_set]))
    print(fuzzy_set,	triangular(	0.2236	, *height[fuzzy_set]))
    print(fuzzy_set,	triangular(	0.1792	, *height[fuzzy_set]))
    print(fuzzy_set,	triangular(	0.2548	, *height[fuzzy_set]))
    print(fuzzy_set,	triangular(	0.1223	, *height[fuzzy_set]))
    print(fuzzy_set,	triangular(	0.2517	, *height[fuzzy_set]))
    print(fuzzy_set,	triangular(	0.4092	, *height[fuzzy_set]))
    print(fuzzy_set,	triangular(	0.2521	, *height[fuzzy_set]))
    print(fuzzy_set,	triangular(	0.2735	, *height[fuzzy_set]))
    print(fuzzy_set,	triangular(	0.1824	, *height[fuzzy_set]))
    print(fuzzy_set,	triangular(	0.1105	, *height[fuzzy_set]))
    print(fuzzy_set,	triangular(	0.431	, *height[fuzzy_set]))
    print(fuzzy_set,	triangular(	0.2772	, *height[fuzzy_set]))
    print(fuzzy_set,	triangular(	0.08971	, *height[fuzzy_set]))
    print(fuzzy_set,	triangular(	0.2256	, *height[fuzzy_set]))
    print(fuzzy_set,	triangular(	0.1788	, *height[fuzzy_set]))
    print(fuzzy_set,	triangular(	0.3498	, *height[fuzzy_set]))
    print(fuzzy_set,	triangular(	0.171	, *height[fuzzy_set]))
    print(fuzzy_set,	triangular(	0.1232	, *height[fuzzy_set]))
    print(fuzzy_set,	triangular(	0.08294	, *height[fuzzy_set]))
    print(fuzzy_set,	triangular(	0.1892	, *height[fuzzy_set]))
    print(fuzzy_set,	triangular(	0.2016	, *height[fuzzy_set]))
    print(fuzzy_set,	triangular(	0.3846	, *height[fuzzy_set]))
    print(fuzzy_set,	triangular(	0.2338	, *height[fuzzy_set]))
    print(fuzzy_set,	triangular(	0.3583	, *height[fuzzy_set]))
    print(fuzzy_set,	triangular(	0.09995	, *height[fuzzy_set]))
    print(fuzzy_set,	triangular(	0.1257	, *height[fuzzy_set]))
    print(fuzzy_set,	triangular(	0.2119	, *height[fuzzy_set]))
    print(fuzzy_set,	triangular(	0.383	, *height[fuzzy_set]))
    print(fuzzy_set,	triangular(	0.1637	, *height[fuzzy_set]))
    print(fuzzy_set,	triangular(	0.1266	, *height[fuzzy_set]))
    print(fuzzy_set,	triangular(	0.1546	, *height[fuzzy_set]))
    print(fuzzy_set,	triangular(	0.3583	, *height[fuzzy_set]))
    print(fuzzy_set,	triangular(	0.0824	, *height[fuzzy_set]))
    print(fuzzy_set,	triangular(	0.06791	, *height[fuzzy_set]))
    print(fuzzy_set,	triangular(	0.07057	, *height[fuzzy_set]))
    print(fuzzy_set,	triangular(	0.295	, *height[fuzzy_set]))
    print(fuzzy_set,	triangular(	0.4667	, *height[fuzzy_set]))
    print(fuzzy_set,	triangular(	0.03432	, *height[fuzzy_set]))
    print(fuzzy_set,	triangular(	0.05445	, *height[fuzzy_set]))
    print(fuzzy_set,	triangular(	0.4034	, *height[fuzzy_set]))
    print(fuzzy_set,	triangular(	0.7584	, *height[fuzzy_set]))
    print(fuzzy_set,	triangular(	0.3547	, *height[fuzzy_set]))
    print(fuzzy_set,	triangular(	0.161	, *height[fuzzy_set]))
    print(fuzzy_set,	triangular(	0.3299	, *height[fuzzy_set]))
    print(fuzzy_set,	triangular(	0.1019	, *height[fuzzy_set]))
    print(fuzzy_set,	triangular(	0.2445	, *height[fuzzy_set]))
    print(fuzzy_set,	triangular(	0.104	, *height[fuzzy_set]))
    print(fuzzy_set,	triangular(	0.1	, *height[fuzzy_set]))
    print(fuzzy_set,	triangular(	0.165	, *height[fuzzy_set]))
    print(fuzzy_set,	triangular(	0.9327	, *height[fuzzy_set]))
    print(fuzzy_set,	triangular(	0.08978	, *height[fuzzy_set]))
    print(fuzzy_set,	triangular(	0.02729	, *height[fuzzy_set]))
    print(fuzzy_set,	triangular(	0.4706	, *height[fuzzy_set]))
    print(fuzzy_set,	triangular(	0.4648	, *height[fuzzy_set]))
    print(fuzzy_set,	triangular(	0.1506	, *height[fuzzy_set]))
    print(fuzzy_set,	triangular(	0.3122	, *height[fuzzy_set]))
    print(fuzzy_set,	triangular(	0.1963	, *height[fuzzy_set]))
    print(fuzzy_set,	triangular(	0.5601	, *height[fuzzy_set]))
    print(fuzzy_set,	triangular(	0.4056	, *height[fuzzy_set]))
    print(fuzzy_set,	triangular(	0.2042	, *height[fuzzy_set]))
    print(fuzzy_set,	triangular(	0.342	, *height[fuzzy_set]))
    print(fuzzy_set,	triangular(	0.4167	, *height[fuzzy_set]))
    print(fuzzy_set,	triangular(	0.5209	, *height[fuzzy_set]))
    print(fuzzy_set,	triangular(	0.2378	, *height[fuzzy_set]))
    print(fuzzy_set,	triangular(	0.3331	, *height[fuzzy_set]))
    print(fuzzy_set,	triangular(	0.1247	, *height[fuzzy_set]))
    print(fuzzy_set,	triangular(	0.1486	, *height[fuzzy_set]))
    print(fuzzy_set,	triangular(	0.4402	, *height[fuzzy_set]))
    print(fuzzy_set,	triangular(	0.2186	, *height[fuzzy_set]))
    print(fuzzy_set,	triangular(	0.292	, *height[fuzzy_set]))
    print(fuzzy_set,	triangular(	0.188	, *height[fuzzy_set]))
    print(fuzzy_set,	triangular(	0.1516	, *height[fuzzy_set]))
    print(fuzzy_set,	triangular(	0.1793	, *height[fuzzy_set]))
    print(fuzzy_set,	triangular(	0.4059	, *height[fuzzy_set]))
    print(fuzzy_set,	triangular(	0.437	, *height[fuzzy_set]))
    print(fuzzy_set,	triangular(	0.3046	, *height[fuzzy_set]))
    print(fuzzy_set,	triangular(	0.1397	, *height[fuzzy_set]))
    print(fuzzy_set,	triangular(	0.3235	, *height[fuzzy_set]))
    print(fuzzy_set,	triangular(	0.4097	, *height[fuzzy_set]))
    print(fuzzy_set,	triangular(	0.2474	, *height[fuzzy_set]))
    print(fuzzy_set,	triangular(	0.2698	, *height[fuzzy_set]))
    print(fuzzy_set,	triangular(	0.144	, *height[fuzzy_set]))
    print(fuzzy_set,	triangular(	0.448	, *height[fuzzy_set]))
    print(fuzzy_set,	triangular(	0.1311	, *height[fuzzy_set]))
    print(fuzzy_set,	triangular(	0.1525	, *height[fuzzy_set]))
    print(fuzzy_set,	triangular(	0.1153	, *height[fuzzy_set]))
    print(fuzzy_set,	triangular(	0.3627	, *height[fuzzy_set]))
    print(fuzzy_set,	triangular(	0.3454	, *height[fuzzy_set]))
    print(fuzzy_set,	triangular(	0.5343	, *height[fuzzy_set]))
    print(fuzzy_set,	triangular(	0.3934	, *height[fuzzy_set]))
    print(fuzzy_set,	triangular(	0.1432	, *height[fuzzy_set]))
    print(fuzzy_set,	triangular(	0.06885	, *height[fuzzy_set]))
    print(fuzzy_set,	triangular(	0.2761	, *height[fuzzy_set]))
    print(fuzzy_set,	triangular(	0.09515	, *height[fuzzy_set]))
    print(fuzzy_set,	triangular(	0.1513	, *height[fuzzy_set]))
    print(fuzzy_set,	triangular(	0.4126	, *height[fuzzy_set]))
    print(fuzzy_set,	triangular(	0.2311	, *height[fuzzy_set]))
    print(fuzzy_set,	triangular(	0.2426	, *height[fuzzy_set]))
    print(fuzzy_set,	triangular(	0.3735	, *height[fuzzy_set]))
    print(fuzzy_set,	triangular(	0.1291	, *height[fuzzy_set]))
    print(fuzzy_set,	triangular(	0.07776	, *height[fuzzy_set]))
    print(fuzzy_set,	triangular(	0.4848	, *height[fuzzy_set]))
    print(fuzzy_set,	triangular(	0.1442	, *height[fuzzy_set]))
    print(fuzzy_set,	triangular(	0.2968	, *height[fuzzy_set]))
    print(fuzzy_set,	triangular(	0.1026	, *height[fuzzy_set]))
    print(fuzzy_set,	triangular(	0.1508	, *height[fuzzy_set]))
    print(fuzzy_set,	triangular(	0.5849	, *height[fuzzy_set]))
    print(fuzzy_set,	triangular(	0.1398	, *height[fuzzy_set]))
    print(fuzzy_set,	triangular(	0.1582	, *height[fuzzy_set]))
    print(fuzzy_set,	triangular(	0.3172	, *height[fuzzy_set]))
    print(fuzzy_set,	triangular(	0.1049	, *height[fuzzy_set]))
    print(fuzzy_set,	triangular(	0.5955	, *height[fuzzy_set]))
    print(fuzzy_set,	triangular(	0.2405	, *height[fuzzy_set]))
    print(fuzzy_set,	triangular(	0.3161	, *height[fuzzy_set]))
    print(fuzzy_set,	triangular(	0.3262	, *height[fuzzy_set]))
    print(fuzzy_set,	triangular(	0.5329	, *height[fuzzy_set]))
    print(fuzzy_set,	triangular(	0.4503	, *height[fuzzy_set]))
    print(fuzzy_set,	triangular(	0.5172	, *height[fuzzy_set]))
    print(fuzzy_set,	triangular(	0.5564	, *height[fuzzy_set]))
    print(fuzzy_set,	triangular(	0.2945	, *height[fuzzy_set]))
    print(fuzzy_set,	triangular(	0.1486	, *height[fuzzy_set]))
    print(fuzzy_set,	triangular(	0.2867	, *height[fuzzy_set]))
    print(fuzzy_set,	triangular(	0.1807	, *height[fuzzy_set]))
    print(fuzzy_set,	triangular(	0.2567	, *height[fuzzy_set]))
    print(fuzzy_set,	triangular(	0.2644	, *height[fuzzy_set]))
    print(fuzzy_set,	triangular(	0.2515	, *height[fuzzy_set]))
    print(fuzzy_set,	triangular(	0.173	, *height[fuzzy_set]))
    print(fuzzy_set,	triangular(	0.1808	, *height[fuzzy_set]))
    print(fuzzy_set,	triangular(	0.255	, *height[fuzzy_set]))
    print(fuzzy_set,	triangular(	0.05036	, *height[fuzzy_set]))
    print(fuzzy_set,	triangular(	0.1507	, *height[fuzzy_set]))
    print(fuzzy_set,	triangular(	0.4725	, *height[fuzzy_set]))
    print(fuzzy_set,	triangular(	0.0937	, *height[fuzzy_set]))
    print(fuzzy_set,	triangular(	0.1806	, *height[fuzzy_set]))
    print(fuzzy_set,	triangular(	0.08368	, *height[fuzzy_set]))
    print(fuzzy_set,	triangular(	0.07348	, *height[fuzzy_set]))
    print(fuzzy_set,	triangular(	0.116	, *height[fuzzy_set]))
    print(fuzzy_set,	triangular(	0.07622	, *height[fuzzy_set]))
    print(fuzzy_set,	triangular(	0.1724	, *height[fuzzy_set]))
    print(fuzzy_set,	triangular(	0.3841	, *height[fuzzy_set]))
    print(fuzzy_set,	triangular(	0.085	, *height[fuzzy_set]))
    print(fuzzy_set,	triangular(	0.3749	, *height[fuzzy_set]))
    print(fuzzy_set,	triangular(	0.4706	, *height[fuzzy_set]))
    print(fuzzy_set,	triangular(	0.2317	, *height[fuzzy_set]))
    print(fuzzy_set,	triangular(	0.06624	, *height[fuzzy_set]))
    print(fuzzy_set,	triangular(	0.2813	, *height[fuzzy_set]))
    print(fuzzy_set,	triangular(	0.1147	, *height[fuzzy_set]))
    print(fuzzy_set,	triangular(	0.1843	, *height[fuzzy_set]))
    print(fuzzy_set,	triangular(	0.09708	, *height[fuzzy_set]))
    print(fuzzy_set,	triangular(	0.2472	, *height[fuzzy_set]))
    print(fuzzy_set,	triangular(	0.303	, *height[fuzzy_set]))
    print(fuzzy_set,	triangular(	0.2068	, *height[fuzzy_set]))
    print(fuzzy_set,	triangular(	0.1758	, *height[fuzzy_set]))
    print(fuzzy_set,	triangular(	0.1472	, *height[fuzzy_set]))
    print(fuzzy_set,	triangular(	0.1072	, *height[fuzzy_set]))
    print(fuzzy_set,	triangular(	0.07506	, *height[fuzzy_set]))
    print(fuzzy_set,	triangular(	0.07974	, *height[fuzzy_set]))
    print(fuzzy_set,	triangular(	0.2167	, *height[fuzzy_set]))
    print(fuzzy_set,	triangular(	0.08614	, *height[fuzzy_set]))
    print(fuzzy_set,	triangular(	0.4116	, *height[fuzzy_set]))
    print(fuzzy_set,	triangular(	0.2158	, *height[fuzzy_set]))
    print(fuzzy_set,	triangular(	0.3391	, *height[fuzzy_set]))
    print(fuzzy_set,	triangular(	0.1044	, *height[fuzzy_set]))
    print(fuzzy_set,	triangular(	0.1789	, *height[fuzzy_set]))
    print(fuzzy_set,	triangular(	0.1361	, *height[fuzzy_set]))
    print(fuzzy_set,	triangular(	0.1346	, *height[fuzzy_set]))
    print(fuzzy_set,	triangular(	0.05232	, *height[fuzzy_set]))
    print(fuzzy_set,	triangular(	0.05836	, *height[fuzzy_set]))
    print(fuzzy_set,	triangular(	0.05847	, *height[fuzzy_set]))
    print(fuzzy_set,	triangular(	0.1087	, *height[fuzzy_set]))
    print(fuzzy_set,	triangular(	0.07087	, *height[fuzzy_set]))
    print(fuzzy_set,	triangular(	0.2208	, *height[fuzzy_set]))
    print(fuzzy_set,	triangular(	0.1626	, *height[fuzzy_set]))
    print(fuzzy_set,	triangular(	0.07767	, *height[fuzzy_set]))
    print(fuzzy_set,	triangular(	0.04953	, *height[fuzzy_set]))
    print(fuzzy_set,	triangular(	0.05332	, *height[fuzzy_set]))
    print(fuzzy_set,	triangular(	0.2763	, *height[fuzzy_set]))
    print(fuzzy_set,	triangular(	0.3748	, *height[fuzzy_set]))
    print(fuzzy_set,	triangular(	0.04712	, *height[fuzzy_set]))
    print(fuzzy_set,	triangular(	0.236	, *height[fuzzy_set]))
    print(fuzzy_set,	triangular(	0.1537	, *height[fuzzy_set]))
    print(fuzzy_set,	triangular(	0.2231	, *height[fuzzy_set]))
    print(fuzzy_set,	triangular(	0.4492	, *height[fuzzy_set]))
    print(fuzzy_set,	triangular(	0.1928	, *height[fuzzy_set]))
    print(fuzzy_set,	triangular(	0.1212	, *height[fuzzy_set]))
    print(fuzzy_set,	triangular(	0.1109	, *height[fuzzy_set]))
    print(fuzzy_set,	triangular(	0.0739	, *height[fuzzy_set]))
    print(fuzzy_set,	triangular(	0.2947	, *height[fuzzy_set]))
    print(fuzzy_set,	triangular(	0.2116	, *height[fuzzy_set]))
    print(fuzzy_set,	triangular(	0.4478	, *height[fuzzy_set]))
    print(fuzzy_set,	triangular(	0.3253	, *height[fuzzy_set]))
    print(fuzzy_set,	triangular(	0.09669	, *height[fuzzy_set]))
    print(fuzzy_set,	triangular(	0.09794	, *height[fuzzy_set]))
    print(fuzzy_set,	triangular(	0.09052	, *height[fuzzy_set]))
    print(fuzzy_set,	triangular(	0.2053	, *height[fuzzy_set]))
    print(fuzzy_set,	triangular(	0.1975	, *height[fuzzy_set]))
    print(fuzzy_set,	triangular(	0.4827	, *height[fuzzy_set]))
    print(fuzzy_set,	triangular(	0.1402	, *height[fuzzy_set]))
    print(fuzzy_set,	triangular(	0.2678	, *height[fuzzy_set]))
    print(fuzzy_set,	triangular(	0.3371	, *height[fuzzy_set]))
    print(fuzzy_set,	triangular(	0.3416	, *height[fuzzy_set]))
    print(fuzzy_set,	triangular(	0.221	, *height[fuzzy_set]))
    print(fuzzy_set,	triangular(	0.3458	, *height[fuzzy_set]))
    print(fuzzy_set,	triangular(	0.1115	, *height[fuzzy_set]))
    print(fuzzy_set,	triangular(	0.1636	, *height[fuzzy_set]))
    print(fuzzy_set,	triangular(	0.1352	, *height[fuzzy_set]))
    print(fuzzy_set,	triangular(	0.2009	, *height[fuzzy_set]))
    print(fuzzy_set,	triangular(	0.112	, *height[fuzzy_set]))
    print(fuzzy_set,	triangular(	0.1885	, *height[fuzzy_set]))
    print(fuzzy_set,	triangular(	0.06476	, *height[fuzzy_set]))
    print(fuzzy_set,	triangular(	0.5046	, *height[fuzzy_set]))
    print(fuzzy_set,	triangular(	0.5937	, *height[fuzzy_set]))
    print(fuzzy_set,	triangular(	0.2356	, *height[fuzzy_set]))
    print(fuzzy_set,	triangular(	0.1256	, *height[fuzzy_set]))
    print(fuzzy_set,	triangular(	0.2002	, *height[fuzzy_set]))
    print(fuzzy_set,	triangular(	0.2658	, *height[fuzzy_set]))
    print(fuzzy_set,	triangular(	0.1008	, *height[fuzzy_set]))
    print(fuzzy_set,	triangular(	0.1248	, *height[fuzzy_set]))
    print(fuzzy_set,	triangular(	0.1049	, *height[fuzzy_set]))
    print(fuzzy_set,	triangular(	0.04327	, *height[fuzzy_set]))
    print(fuzzy_set,	triangular(	0.1667	, *height[fuzzy_set]))
    print(fuzzy_set,	triangular(	0.1839	, *height[fuzzy_set]))
    print(fuzzy_set,	triangular(	0.1679	, *height[fuzzy_set]))
    print(fuzzy_set,	triangular(	0.1676	, *height[fuzzy_set]))
    print(fuzzy_set,	triangular(	0.2376	, *height[fuzzy_set]))
    print(fuzzy_set,	triangular(	0.3416	, *height[fuzzy_set]))
    print(fuzzy_set,	triangular(	0.217	, *height[fuzzy_set]))
    print(fuzzy_set,	triangular(	0.1628	, *height[fuzzy_set]))
    print(fuzzy_set,	triangular(	0.3885	, *height[fuzzy_set]))
    print(fuzzy_set,	triangular(	0.4665	, *height[fuzzy_set]))
    print(fuzzy_set,	triangular(	0.1737	, *height[fuzzy_set]))
    print(fuzzy_set,	triangular(	0.284	, *height[fuzzy_set]))
    print(fuzzy_set,	triangular(	0.3055	, *height[fuzzy_set]))
    print(fuzzy_set,	triangular(	0.2096	, *height[fuzzy_set]))
    print(fuzzy_set,	triangular(	0.255	, *height[fuzzy_set]))
    print(fuzzy_set,	triangular(	0.3619	, *height[fuzzy_set]))
    print(fuzzy_set,	triangular(	0.1457	, *height[fuzzy_set]))
    print(fuzzy_set,	triangular(	0.3104	, *height[fuzzy_set]))
    print(fuzzy_set,	triangular(	0.9379	, *height[fuzzy_set]))
    print(fuzzy_set,	triangular(	0.2429	, *height[fuzzy_set]))
    print(fuzzy_set,	triangular(	0.1982	, *height[fuzzy_set]))
    print(fuzzy_set,	triangular(	0.3214	, *height[fuzzy_set]))
    print(fuzzy_set,	triangular(	0.3593	, *height[fuzzy_set]))
    print(fuzzy_set,	triangular(	0.2685	, *height[fuzzy_set]))
    print(fuzzy_set,	triangular(	0.1581	, *height[fuzzy_set]))
    print(fuzzy_set,	triangular(	0.2431	, *height[fuzzy_set]))
    print(fuzzy_set,	triangular(	0.1233	, *height[fuzzy_set]))
    print(fuzzy_set,	triangular(	0.2809	, *height[fuzzy_set]))
    print(fuzzy_set,	triangular(	0.2414	, *height[fuzzy_set]))
    print(fuzzy_set,	triangular(	0.165	, *height[fuzzy_set]))
    print(fuzzy_set,	triangular(	0.131	, *height[fuzzy_set]))
    print(fuzzy_set,	triangular(	0.3913	, *height[fuzzy_set]))
    print(fuzzy_set,	triangular(	0.5717	, *height[fuzzy_set]))
    print(fuzzy_set,	triangular(	0.1773	, *height[fuzzy_set]))
    print(fuzzy_set,	triangular(	0.1231	, *height[fuzzy_set]))
    print(fuzzy_set,	triangular(	0.257	, *height[fuzzy_set]))
    print(fuzzy_set,	triangular(	0.1812	, *height[fuzzy_set]))
    print(fuzzy_set,	triangular(	0.1879	, *height[fuzzy_set]))
    print(fuzzy_set,	triangular(	0.1726	, *height[fuzzy_set]))
    print(fuzzy_set,	triangular(	0.5917	, *height[fuzzy_set]))
    print(fuzzy_set,	triangular(	0.1575	, *height[fuzzy_set]))
    print(fuzzy_set,	triangular(	0.2318	, *height[fuzzy_set]))
    print(fuzzy_set,	triangular(	0.1958	, *height[fuzzy_set]))
    print(fuzzy_set,	triangular(	0.06744	, *height[fuzzy_set]))
    print(fuzzy_set,	triangular(	0.1644	, *height[fuzzy_set]))
    print(fuzzy_set,	triangular(	0.1722	, *height[fuzzy_set]))
    print(fuzzy_set,	triangular(	0.1936	, *height[fuzzy_set]))
    print(fuzzy_set,	triangular(	0.3735	, *height[fuzzy_set]))
    print(fuzzy_set,	triangular(	0.1795	, *height[fuzzy_set]))
    print(fuzzy_set,	triangular(	0.1622	, *height[fuzzy_set]))
    print(fuzzy_set,	triangular(	0.1482	, *height[fuzzy_set]))
    print(fuzzy_set,	triangular(	0.1887	, *height[fuzzy_set]))
    print(fuzzy_set,	triangular(	0.3345	, *height[fuzzy_set]))
    print(fuzzy_set,	triangular(	0.09866	, *height[fuzzy_set]))
    print(fuzzy_set,	triangular(	0.2187	, *height[fuzzy_set]))
    print(fuzzy_set,	triangular(	0.1193	, *height[fuzzy_set]))
    print(fuzzy_set,	triangular(	0.4002	, *height[fuzzy_set]))
    print(fuzzy_set,	triangular(	0.1607	, *height[fuzzy_set]))
    print(fuzzy_set,	triangular(	0.1108	, *height[fuzzy_set]))
    print(fuzzy_set,	triangular(	0.1937	, *height[fuzzy_set]))
    print(fuzzy_set,	triangular(	0.3635	, *height[fuzzy_set]))
    print(fuzzy_set,	triangular(	0.217	, *height[fuzzy_set]))
    print(fuzzy_set,	triangular(	0.3167	, *height[fuzzy_set]))
    print(fuzzy_set,	triangular(	0.1352	, *height[fuzzy_set]))
    print(fuzzy_set,	triangular(	0.07094	, *height[fuzzy_set]))
    print(fuzzy_set,	triangular(	0.2996	, *height[fuzzy_set]))
    print(fuzzy_set,	triangular(	0.1696	, *height[fuzzy_set]))
    print(fuzzy_set,	triangular(	0.06219	, *height[fuzzy_set]))
    print(fuzzy_set,	triangular(	0.09605	, *height[fuzzy_set]))
    print(fuzzy_set,	triangular(	0.709	, *height[fuzzy_set]))
    print(fuzzy_set,	triangular(	0.2629	, *height[fuzzy_set]))
    print(fuzzy_set,	triangular(	0.2942	, *height[fuzzy_set]))
    print(fuzzy_set,	triangular(	0.3463	, *height[fuzzy_set]))
    print(fuzzy_set,	triangular(	0.155	, *height[fuzzy_set]))
    print(fuzzy_set,	triangular(	0.3568	, *height[fuzzy_set]))
    print(fuzzy_set,	triangular(	0.1652	, *height[fuzzy_set]))
    print(fuzzy_set,	triangular(	0.1252	, *height[fuzzy_set]))
    print(fuzzy_set,	triangular(	0.1141	, *height[fuzzy_set]))
    print(fuzzy_set,	triangular(	0.1017	, *height[fuzzy_set]))
    print(fuzzy_set,	triangular(	0.4082	, *height[fuzzy_set]))
    print(fuzzy_set,	triangular(	0.4122	, *height[fuzzy_set]))
    print(fuzzy_set,	triangular(	0.1071	, *height[fuzzy_set]))
    print(fuzzy_set,	triangular(	0.06542	, *height[fuzzy_set]))
    print(fuzzy_set,	triangular(	0.2666	, *height[fuzzy_set]))
    print(fuzzy_set,	triangular(	0.1822	, *height[fuzzy_set]))
    print(fuzzy_set,	triangular(	0.3762	, *height[fuzzy_set]))
    print(fuzzy_set,	triangular(	0.1881	, *height[fuzzy_set]))
    print(fuzzy_set,	triangular(	0.2649	, *height[fuzzy_set]))
    print(fuzzy_set,	triangular(	0.3101	, *height[fuzzy_set]))
    print(fuzzy_set,	triangular(	0.3399	, *height[fuzzy_set]))
    print(fuzzy_set,	triangular(	0.1845	, *height[fuzzy_set]))
    print(fuzzy_set,	triangular(	0.1856	, *height[fuzzy_set]))
    print(fuzzy_set,	triangular(	0.1478	, *height[fuzzy_set]))
    print(fuzzy_set,	triangular(	0.1517	, *height[fuzzy_set]))
    print(fuzzy_set,	triangular(	0.1421	, *height[fuzzy_set]))
    print(fuzzy_set,	triangular(	0.2031	, *height[fuzzy_set]))
    print(fuzzy_set,	triangular(	0.1063	, *height[fuzzy_set]))
    print(fuzzy_set,	triangular(	0.1093	, *height[fuzzy_set]))
    print(fuzzy_set,	triangular(	0.1109	, *height[fuzzy_set]))
    print(fuzzy_set,	triangular(	0.2444	, *height[fuzzy_set]))
    print(fuzzy_set,	triangular(	0.4256	, *height[fuzzy_set]))
    print(fuzzy_set,	triangular(	0.146	, *height[fuzzy_set]))
    print(fuzzy_set,	triangular(	0.1808	, *height[fuzzy_set]))
    print(fuzzy_set,	triangular(	0.1965	, *height[fuzzy_set]))
    print(fuzzy_set,	triangular(	0.5646	, *height[fuzzy_set]))
    print(fuzzy_set,	triangular(	0.3549	, *height[fuzzy_set]))
    print(fuzzy_set,	triangular(	0.1255	, *height[fuzzy_set]))
    print(fuzzy_set,	triangular(	0.4785	, *height[fuzzy_set]))
    print(fuzzy_set,	triangular(	0.2878	, *height[fuzzy_set]))
    print(fuzzy_set,	triangular(	0.1542	, *height[fuzzy_set]))
    print(fuzzy_set,	triangular(	0.09726	, *height[fuzzy_set]))
    print(fuzzy_set,	triangular(	0.2791	, *height[fuzzy_set]))
    print(fuzzy_set,	triangular(	0.05213	, *height[fuzzy_set]))
    print(fuzzy_set,	triangular(	0.3898	, *height[fuzzy_set]))
    print(fuzzy_set,	triangular(	0.261	, *height[fuzzy_set]))
    print(fuzzy_set,	triangular(	0.3429	, *height[fuzzy_set]))
    print(fuzzy_set,	triangular(	0.2006	, *height[fuzzy_set]))
    print(fuzzy_set,	triangular(	0.201	, *height[fuzzy_set]))
    print(fuzzy_set,	triangular(	0.4462	, *height[fuzzy_set]))
    print(fuzzy_set,	triangular(	0.2279	, *height[fuzzy_set]))
    print(fuzzy_set,	triangular(	0.1415	, *height[fuzzy_set]))
    print(fuzzy_set,	triangular(	0.2499	, *height[fuzzy_set]))
    print(fuzzy_set,	triangular(	0.1346	, *height[fuzzy_set]))
    print(fuzzy_set,	triangular(	0.2979	, *height[fuzzy_set]))
    print(fuzzy_set,	triangular(	0.4061	, *height[fuzzy_set]))
    print(fuzzy_set,	triangular(	0.207	, *height[fuzzy_set]))
    print(fuzzy_set,	triangular(	0.3725	, *height[fuzzy_set]))
    print(fuzzy_set,	triangular(	0.1477	, *height[fuzzy_set]))
    print(fuzzy_set,	triangular(	0.292	, *height[fuzzy_set]))
    print(fuzzy_set,	triangular(	0.1804	, *height[fuzzy_set]))
    print(fuzzy_set,	triangular(	0.09976	, *height[fuzzy_set]))
    print(fuzzy_set,	triangular(	0.2327	, *height[fuzzy_set]))
    print(fuzzy_set,	triangular(	0.06477	, *height[fuzzy_set]))
    print(fuzzy_set,	triangular(	0.1646	, *height[fuzzy_set]))
    print(fuzzy_set,	triangular(	0.1388	, *height[fuzzy_set]))
    print(fuzzy_set,	triangular(	0.3842	, *height[fuzzy_set]))
    print(fuzzy_set,	triangular(	0.2506	, *height[fuzzy_set]))
    print(fuzzy_set,	triangular(	0.3089	, *height[fuzzy_set]))
    print(fuzzy_set,	triangular(	0.3597	, *height[fuzzy_set]))
    print(fuzzy_set,	triangular(	0.2176	, *height[fuzzy_set]))
    print(fuzzy_set,	triangular(	0.3966	, *height[fuzzy_set]))
    print(fuzzy_set,	triangular(	0.1751	, *height[fuzzy_set]))
    print(fuzzy_set,	triangular(	0.3625	, *height[fuzzy_set]))
    print(fuzzy_set,	triangular(	0.3441	, *height[fuzzy_set]))
    print(fuzzy_set,	triangular(	0.3663	, *height[fuzzy_set]))
    print(fuzzy_set,	triangular(	0.2315	, *height[fuzzy_set]))
    print(fuzzy_set,	triangular(	0.2031	, *height[fuzzy_set]))
    print(fuzzy_set,	triangular(	0.1361	, *height[fuzzy_set]))
    print(fuzzy_set,	triangular(	0.4967	, *height[fuzzy_set]))
    print(fuzzy_set,	triangular(	0.2793	, *height[fuzzy_set]))
    print(fuzzy_set,	triangular(	0.1011	, *height[fuzzy_set]))
    print(fuzzy_set,	triangular(	0.3856	, *height[fuzzy_set]))
    print(fuzzy_set,	triangular(	0.1928	, *height[fuzzy_set]))
    print(fuzzy_set,	triangular(	0.2101	, *height[fuzzy_set]))
    print(fuzzy_set,	triangular(	0.1574	, *height[fuzzy_set]))
    print(fuzzy_set,	triangular(	0.2536	, *height[fuzzy_set]))
    print(fuzzy_set,	triangular(	0.3309	, *height[fuzzy_set]))
    print(fuzzy_set,	triangular(	0.2961	, *height[fuzzy_set]))
    print(fuzzy_set,	triangular(	0.1979	, *height[fuzzy_set]))
    print(fuzzy_set,	triangular(	0.2097	, *height[fuzzy_set]))
    print(fuzzy_set,	triangular(	0.4188	, *height[fuzzy_set]))
    print(fuzzy_set,	triangular(	0.07723	, *height[fuzzy_set]))
    print(fuzzy_set,	triangular(	0.2566	, *height[fuzzy_set]))
    print(fuzzy_set,	triangular(	0.2243	, *height[fuzzy_set]))
    print(fuzzy_set,	triangular(	0.2235	, *height[fuzzy_set]))
    print(fuzzy_set,	triangular(	0.3124	, *height[fuzzy_set]))
    print(fuzzy_set,	triangular(	0.2074	, *height[fuzzy_set]))
    print(fuzzy_set,	triangular(	0.1364	, *height[fuzzy_set]))
    print(fuzzy_set,	triangular(	0.1632	, *height[fuzzy_set]))
    print(fuzzy_set,	triangular(	0.1854	, *height[fuzzy_set]))
    print(fuzzy_set,	triangular(	0.2964	, *height[fuzzy_set]))
    print(fuzzy_set,	triangular(	0.1564	, *height[fuzzy_set]))
    print(fuzzy_set,	triangular(	0.2534	, *height[fuzzy_set]))
    print(fuzzy_set,	triangular(	0.251	, *height[fuzzy_set]))
    print(fuzzy_set,	triangular(	0.3135	, *height[fuzzy_set]))
    print(fuzzy_set,	triangular(	0.2733	, *height[fuzzy_set]))
    print(fuzzy_set,	triangular(	0.3251	, *height[fuzzy_set]))
    print(fuzzy_set,	triangular(	0.0834	, *height[fuzzy_set]))
    print(fuzzy_set,	triangular(	0.3064	, *height[fuzzy_set]))
    print(fuzzy_set,	triangular(	0.2118	, *height[fuzzy_set]))
    print(fuzzy_set,	triangular(	0.4202	, *height[fuzzy_set]))
    print(fuzzy_set,	triangular(	0.1376	, *height[fuzzy_set]))
    print(fuzzy_set,	triangular(	0.1381	, *height[fuzzy_set]))
    print(fuzzy_set,	triangular(	0.2037	, *height[fuzzy_set]))
    print(fuzzy_set,	triangular(	0.1517	, *height[fuzzy_set]))
    print(fuzzy_set,	triangular(	0.08842	, *height[fuzzy_set]))
    print(fuzzy_set,	triangular(	0.2246	, *height[fuzzy_set]))
    print(fuzzy_set,	triangular(	0.09546	, *height[fuzzy_set]))
    print(fuzzy_set,	triangular(	0.1633	, *height[fuzzy_set]))
    print(fuzzy_set,	triangular(	0.07348	, *height[fuzzy_set]))
    print(fuzzy_set,	triangular(	0.1782	, *height[fuzzy_set]))
    print(fuzzy_set,	triangular(	0.1064	, *height[fuzzy_set]))
    print(fuzzy_set,	triangular(	0.08298	, *height[fuzzy_set]))
    print(fuzzy_set,	triangular(	0.162	, *height[fuzzy_set]))
    print(fuzzy_set,	triangular(	0.171	, *height[fuzzy_set]))
    print(fuzzy_set,	triangular(	0.12	, *height[fuzzy_set]))
    print(fuzzy_set,	triangular(	0.07158	, *height[fuzzy_set]))
    print(fuzzy_set,	triangular(	0.3171	, *height[fuzzy_set]))
    print(fuzzy_set,	triangular(	0.2517	, *height[fuzzy_set]))
    print(fuzzy_set,	triangular(	0.2264	, *height[fuzzy_set]))
    print(fuzzy_set,	triangular(	0.05494	, *height[fuzzy_set]))
    print(fuzzy_set,	triangular(	0.7917	, *height[fuzzy_set]))
    print(fuzzy_set,	triangular(	0.4186	, *height[fuzzy_set]))
    print(fuzzy_set,	triangular(	0.2113	, *height[fuzzy_set]))
    print(fuzzy_set,	triangular(	0.1922	, *height[fuzzy_set]))
    print(fuzzy_set,	triangular(	0.3094	, *height[fuzzy_set]))
    print(fuzzy_set,	triangular(	0.8681	, *height[fuzzy_set]))
    print(fuzzy_set,	triangular(	0.06444	, *height[fuzzy_set]))


# %% [code]
