# Supplementary material for: Breast cancer disease classification using fuzzy-ID3 algorithm with FUZZYDBD method: automatic fuzzy database definition
Source: PeerJ Comput Sci. 2021 May 4;7:e427. doi: 10.7717/peerj-cs.427 (PMC8114800; doi:10.7717/peerj-cs.427)
Supplement: Supplemental Information 3 — To run the FID3 algorithm-FUZZYDBD: 1. Open id310fold.py (python language) 2. Make sure the dataset is w5.data/WBCDF1.data/coimbrafold5.data (according to the folder) id310fold.py is located in the FID3 file. Apply the w5.data/WBCDF1.data/coimbrafold5.data dataset located in the same FID3 file as it is the latest data that has already undergone data transformation into the linguistic format. All the instances have been shuffled well. [file peerj-cs-07-427-s003.zip › WDBC/Fuzzificationdata/Concatanate.xlsx]

## Sheet: Sheet1
%id	radius (nucA)	texture (nucA)	perimeter (nucA)	area (nucA)	smoothness (nucA)	compactness (nucA)	concavity (nucA)	concave points (nucA)	symmetry (nucA)	fractal dimension (nucA)	radiusnucB	texture (nucB)	perimeter (nucB)	area (nucB)	smoothness (nucB)	compactness (nucB)	concavity (nucB)	concave points (nucB)	symmetry (nucB)	fractal dimension (nucB)	radius (nucC)	texture (nucC)	perimeter (nucC)	area (nucC)	smoothness (nucC)	compactness (nucC)	concavity (nucC)	concave points (nucC)	symmetry (nucC)	fractal dimension (nucC)	diagnosis (Malignant=Malignantalignant; Benign=Benignenign)		%id,radius (nucA),texture (nucA),perimeter (nucA),area (nucA),smoothness (nucA),compactness (nucA),concavity (nucA),concave points (nucA),symmetry (nucA),fractal dimension (nucA),radiusnucB,texture (nucB),perimeter (nucB),area (nucB),smoothness (nucB),compactness (nucB),concavity (nucB),concave points (nucB),symmetry (nucB),fractal dimension (nucB),radius (nucC),texture (nucC),perimeter (nucC),ar…
842302	Medium	Low	Medium	Medium	Medium	High	Medium	Medium	Medium	Medium	Low	Low	Medium	Medium	Low	Medium	Low	Medium	Medium	Low	Medium	Low	Medium	Medium	Medium	Medium	Medium	High	Medium	Medium	Malignant		842302,Medium,Low,Medium,Medium,Medium,High,Medium,Medium,Medium,Medium,Low,Low,Medium,Medium,Low,Medium,Low,Medium,Medium,Low,Medium,Low,Medium,Medium,Medium,Medium,Medium,High,Medium,Medium,Malignant
842517	Medium	Medium	Medium	Medium	Medium	Low	Low	Medium	Medium	Low	Low	Low	Low	Low	Low	Low	Low	Medium	Low	Low	Medium	Medium	Medium	Medium	Medium	Low	Low	Medium	Low	Low	Malignant		842517,Medium,Medium,Medium,Medium,Medium,Low,Low,Medium,Medium,Low,Low,Low,Low,Low,Low,Low,Low,Medium,Low,Low,Medium,Medium,Medium,Medium,Medium,Low,Low,Medium,Low,Low,Malignant
84300903	Medium	Medium	Medium	Medium	Medium	Medium	Medium	Medium	Medium	Low	Low	Low	Low	Low	Low	Medium	Low	Medium	Low	Low	Medium	Medium	Medium	Medium	Medium	Medium	Medium	High	Medium	Low	Malignant		84300903,Medium,Medium,Medium,Medium,Medium,Medium,Medium,Medium,Medium,Low,Low,Low,Low,Low,Low,Medium,Low,Medium,Low,Low,Medium,Medium,Medium,Medium,Medium,Medium,Medium,High,Medium,Low,Malignant
84348301	Low	Medium	Low	Low	High	High	Medium	Medium	High	High	Low	Low	Low	Low	Medium	Medium	Low	Medium	Medium	Low	Low	Medium	Low	Low	High	High	Medium	High	High	High	Malignant		84348301,Low,Medium,Low,Low,High,High,Medium,Medium,High,High,Low,Low,Low,Low,Medium,Medium,Low,Medium,Medium,Low,Low,Medium,Low,Low,High,High,Medium,High,High,High,Malignant
84358402	Medium	Low	Medium	Medium	Medium	Medium	Medium	Medium	Medium	Low	Low	Low	Low	Low	Medium	Low	Low	Medium	Low	Low	Medium	Low	Medium	Medium	Medium	Low	Medium	Medium	Low	Low	Malignant		84358402,Medium,Low,Medium,Medium,Medium,Medium,Medium,Medium,Medium,Low,Low,Low,Low,Low,Medium,Low,Low,Medium,Low,Low,Medium,Low,Medium,Medium,Medium,Low,Medium,Medium,Low,Low,Malignant
843786	Medium	Low	Medium	Low	Medium	Medium	Medium	Medium	Medium	Medium	VeryLow	Low	Low	Low	Low	Low	Low	Low	Low	Low	Low	Medium	Medium	Low	Medium	Medium	Medium	Medium	Medium	Medium	Malignant		843786,Medium,Low,Medium,Low,Medium,Medium,Medium,Medium,Medium,Medium,VeryLow,Low,Low,Low,Low,Low,Low,Low,Low,Low,Low,Medium,Medium,Low,Medium,Medium,Medium,Medium,Medium,Medium,Malignant
844359	Medium	Medium	Medium	Medium	Medium	Medium	Medium	Medium	Medium	Low	VeryLow	Low	Low	Low	Low	Low	Low	Low	Low	Low	Medium	Medium	Medium	Medium	Medium	Low	Medium	Medium	Medium	Low	Malignant		844359,Medium,Medium,Medium,Medium,Medium,Medium,Medium,Medium,Medium,Low,VeryLow,Low,Low,Low,Low,Low,Low,Low,Low,Low,Medium,Medium,Medium,Medium,Medium,Low,Medium,Medium,Medium,Low,Malignant
84458202	Medium	Medium	Medium	Low	Medium	Medium	Low	Medium	Medium	Medium	Low	Low	Low	Low	Low	Low	Low	Medium	Low	Low	Low	Medium	Medium	Low	Medium	Medium	Low	Medium	Medium	Medium	Malignant		84458202,Medium,Medium,Medium,Low,Medium,Medium,Low,Medium,Medium,Medium,Low,Low,Low,Low,Low,Low,Low,Medium,Low,Low,Low,Medium,Medium,Low,Medium,Medium,Low,Medium,Medium,Medium,Malignant
844981	Medium	Medium	Medium	Low	Medium	Medium	Medium	Medium	Medium	Medium	VeryLow	Low	Low	Low	Low	Low	Low	Low	Low	Low	Low	Medium	Medium	Low	Medium	Medium	Medium	Medium	Medium	Medium	Malignant		844981,Medium,Medium,Medium,Low,Medium,Medium,Medium,Medium,Medium,Medium,VeryLow,Low,Low,Low,Low,Low,Low,Low,Low,Low,Low,Medium,Medium,Low,Medium,Medium,Medium,Medium,Medium,Medium,Malignant
84501001	Medium	Medium	Medium	Low	Medium	Medium	Medium	Medium	Medium	Medium	VeryLow	Medium	Low	Low	Low	Medium	Low	Medium	Low	Low	Low	High	Low	Low	High	High	High	High	Medium	High	Malignant		84501001,Medium,Medium,Medium,Low,Medium,Medium,Medium,Medium,Medium,Medium,VeryLow,Medium,Low,Low,Low,Medium,Low,Medium,Low,Low,Low,High,Low,Low,High,High,High,High,Medium,High,Malignant
845636	Medium	Medium	Medium	Medium	Medium	Low	Low	Low	Low	Low	VeryLow	Low	Low	Low	Low	Low	Low	Low	Low	Low	Medium	Medium	Medium	Low	Medium	Low	Low	Medium	Medium	Low	Malignant		845636,Medium,Medium,Medium,Medium,Medium,Low,Low,Low,Low,Low,VeryLow,Low,Low,Low,Low,Low,Low,Low,Low,Low,Medium,Medium,Medium,Low,Medium,Low,Low,Medium,Medium,Low,Malignant
84610002	Medium	Medium	Medium	Medium	Medium	Medium	Low	Medium	Medium	Low	Low	Low	Low	Low	Low	Medium	Low	Low	Low	Low	Medium	Medium	Medium	Medium	Medium	Medium	Medium	Medium	Medium	Medium	Malignant		84610002,Medium,Medium,Medium,Medium,Medium,Medium,Low,Medium,Medium,Low,Low,Low,Low,Low,Low,Medium,Low,Low,Low,Low,Medium,Medium,Medium,Medium,Medium,Medium,Medium,Medium,Medium,Medium,Malignant
846226	Medium	Medium	Medium	Medium	Medium	Medium	Medium	Medium	Medium	Medium	Low	Medium	Medium	Low	Low	Medium	Low	Medium	Medium	Medium	Medium	Medium	Medium	Medium	Low	Medium	Medium	Medium	Medium	Medium	Malignant		846226,Medium,Medium,Medium,Medium,Medium,Medium,Medium,Medium,Medium,Medium,Low,Medium,Medium,Low,Low,Medium,Low,Medium,Medium,Medium,Medium,Medium,Medium,Medium,Low,Medium,Medium,Medium,Medium,Medium,Malignant
846381	Medium	Medium	Medium	Medium	Medium	Low	Low	Medium	Medium	Low	VeryLow	Low	Low	Low	Medium	Low	Low	Medium	Medium	Low	Low	Medium	Medium	Low	Medium	Low	Low	Medium	Low	Low	Malignant		846381,Medium,Medium,Medium,Medium,Medium,Low,Low,Medium,Medium,Low,VeryLow,Low,Low,Low,Medium,Low,Low,Medium,Medium,Low,Low,Medium,Medium,Low,Medium,Low,Low,Medium,Low,Low,Malignant
84667401	Medium	Medium	Medium	Low	Medium	Medium	Medium	Medium	Medium	Medium	VeryLow	Low	Low	Low	Low	Medium	Low	Medium	Low	Low	Low	Medium	Medium	Low	Medium	Medium	Medium	High	Medium	Medium	Malignant		84667401,Medium,Medium,Medium,Low,Medium,Medium,Medium,Medium,Medium,Medium,VeryLow,Low,Low,Low,Low,Medium,Low,Medium,Low,Low,Low,Medium,Medium,Low,Medium,Medium,Medium,High,Medium,Medium,Malignant
84799002	Medium	Medium	Medium	Low	Medium	Medium	Medium	Medium	Medium	Medium	VeryLow	Low	Low	Low	Low	Medium	Low	Low	Low	Low	Low	Medium	Medium	Low	Medium	Medium	Medium	Medium	Medium	Medium	Malignant		84799002,Medium,Medium,Medium,Low,Medium,Medium,Medium,Medium,Medium,Medium,VeryLow,Low,Low,Low,Low,Medium,Low,Low,Low,Low,Low,Medium,Medium,Low,Medium,Medium,Medium,Medium,Medium,Medium,Malignant
848406	Medium	Medium	Medium	Low	Medium	Low	Low	Medium	Medium	Low	Low	Low	Low	Low	Low	Low	Low	Low	Low	Low	Medium	Medium	Medium	Low	Medium	Low	Low	Medium	Medium	Low	Malignant		848406,Medium,Medium,Medium,Low,Medium,Low,Low,Medium,Medium,Low,Low,Low,Low,Low,Low,Low,Low,Low,Low,Low,Medium,Medium,Medium,Low,Medium,Low,Low,Medium,Medium,Low,Malignant
84862001	Medium	Medium	Medium	Medium	Medium	Medium	Medium	Medium	Medium	Medium	Low	Low	Low	Low	Low	Low	Low	Low	Low	Low	Medium	Medium	Medium	Medium	Medium	Medium	Medium	Medium	Medium	Medium	Malignant		84862001,Medium,Medium,Medium,Medium,Medium,Medium,Medium,Medium,Medium,Medium,Low,Low,Low,Low,Low,Low,Low,Low,Low,Low,Medium,Medium,Medium,Medium,Medium,Medium,Medium,Medium,Medium,Medium,Malignant
849014	Medium	Medium	Medium	Medium	Medium	Medium	Medium	Medium	Medium	Low	Low	Low	Low	Low	Low	Low	Low	Medium	Low	Low	High	Medium	Medium	Medium	Medium	Medium	Medium	High	Low	Low	Malignant		849014,Medium,Medium,Medium,Medium,Medium,Medium,Medium,Medium,Medium,Low,Low,Low,Low,Low,Low,Low,Low,Medium,Low,Low,High,Medium,Medium,Medium,Medium,Medium,Medium,High,Low,Low,Malignant
8510426	Medium	Low	Medium	Low	Medium	Low	Low	Low	Medium	Low	VeryLow	Low	Low	Low	Low	Low	Low	Low	Low	Low	Low	Low	Low	Low	Medium	Low	Low	Medium	Medium	Low	Benign		8510426,Medium,Low,Medium,Low,Medium,Low,Low,Low,Medium,Low,VeryLow,Low,Low,Low,Low,Low,Low,Low,Low,Low,Low,Low,Low,Low,Medium,Low,Low,Medium,Medium,Low,Benign
8510653	Medium	Low	Medium	Low	Medium	Medium	Low	Low	Medium	Medium	VeryLow	Low	Low	Low	Low	Low	Low	Low	Low	Low	Low	Low	Low	Low	Medium	Low	Low	Medium	Medium	Low	Benign		8510653,Medium,Low,Medium,Low,Medium,Medium,Low,Low,Medium,Medium,VeryLow,Low,Low,Low,Low,Low,Low,Low,Low,Low,Low,Low,Low,Low,Medium,Low,Low,Medium,Medium,Low,Benign
8510824	Low	Low	Low	Low	Medium	Low	Low	Low	Medium	Medium	VeryLow	Low	Low	Low	Medium	Low	Low	Medium	Low	Low	VeryLow	Low	Low	Low	Medium	Low	Low	Low	Low	Low	Benign		8510824,Low,Low,Low,Low,Medium,Low,Low,Low,Medium,Medium,VeryLow,Low,Low,Low,Medium,Low,Low,Medium,Low,Low,VeryLow,Low,Low,Low,Medium,Low,Low,Low,Low,Low,Benign
8511133	Medium	Low	Medium	Low	Medium	Medium	Medium	Medium	Medium	Medium	VeryLow	Low	Low	Low	Low	Medium	Low	Medium	Medium	Low	Low	Low	Medium	Low	Medium	Medium	Medium	High	Medium	Medium	Malignant		8511133,Medium,Low,Medium,Low,Medium,Medium,Medium,Medium,Medium,Medium,VeryLow,Low,Low,Low,Low,Medium,Low,Medium,Medium,Low,Low,Low,Medium,Low,Medium,Medium,Medium,High,Medium,Medium,Malignant
851509	Medium	Medium	Medium	Medium	Medium	Medium	Medium	Medium	Medium	Low	Low	Low	Low	Low	Low	Low	Low	Low	Low	Low	High	Medium	Medium	Medium	Medium	Low	Medium	Medium	Low	Low	Malignant		851509,Medium,Medium,Medium,Medium,Medium,Medium,Medium,Medium,Medium,Low,Low,Low,Low,Low,Low,Low,Low,Low,Low,Low,High,Medium,Medium,Medium,Medium,Low,Medium,Medium,Low,Low,Malignant
852552	Medium	Medium	Medium	Medium	Medium	Medium	Medium	Medium	Medium	Medium	Low	Low	Low	Low	Low	Low	Low	Low	Low	Low	High	Medium	Medium	Medium	Medium	Medium	Medium	Medium	Medium	Medium	Malignant		852552,Medium,Medium,Medium,Medium,Medium,Medium,Medium,Medium,Medium,Medium,Low,Low,Low,Low,Low,Low,Low,Low,Low,Low,High,Medium,Medium,Medium,Medium,Medium,Medium,Medium,Medium,Medium,Malignant
852631	Medium	Low	Medium	Medium	Medium	Medium	Medium	Medium	High	Medium	Low	Low	Medium	Low	Low	Medium	Low	Medium	Low	Low	Medium	Low	Medium	Medium	Medium	Medium	Medium	High	Medium	Medium	Malignant		852631,Medium,Low,Medium,Medium,Medium,Medium,Medium,Medium,High,Medium,Low,Low,Medium,Low,Low,Medium,Low,Medium,Low,Low,Medium,Low,Medium,Medium,Medium,Medium,Medium,High,Medium,Medium,Malignant
852763	Medium	Medium	Medium	Low	Medium	Medium	Medium	Medium	Medium	Medium	VeryLow	Low	Low	Low	Low	Low	Low	Medium	Low	Low	Low	Medium	Medium	Low	Medium	Medium	Medium	High	Medium	Medium	Malignant		852763,Medium,Medium,Medium,Low,Medium,Medium,Medium,Medium,Medium,Medium,VeryLow,Low,Low,Low,Low,Low,Low,Medium,Low,Low,Low,Medium,Medium,Low,Medium,Medium,Medium,High,Medium,Medium,Malignant
852781	Medium	Medium	Medium	Medium	Medium	Medium	Medium	Medium	Medium	Low	Low	Medium	Low	Low	Medium	Low	Low	Medium	Low	Low	Medium	Medium	Medium	Medium	Medium	Low	Medium	Medium	Low	Low	Malignant		852781,Medium,Medium,Medium,Medium,Medium,Medium,Medium,Medium,Medium,Low,Low,Medium,Low,Low,Medium,Low,Low,Medium,Low,Low,Medium,Medium,Medium,Medium,Medium,Low,Medium,Medium,Low,Low,Malignant
852973	Medium	Medium	Medium	Low	Medium	Medium	Medium	Medium	Medium	Medium	VeryLow	Low	Low	Low	Low	Low	Low	Low	Low	Low	Medium	Medium	Medium	Medium	Medium	Medium	Medium	Medium	Medium	Medium	Malignant		852973,Medium,Medium,Medium,Low,Medium,Medium,Medium,Medium,Medium,Medium,VeryLow,Low,Low,Low,Low,Low,Low,Low,Low,Low,Medium,Medium,Medium,Medium,Medium,Medium,Medium,Medium,Medium,Medium,Malignant
853201	Medium	Low	Medium	Medium	Medium	Medium	Low	Medium	Medium	Low	Low	Low	Low	Low	Low	Low	Low	Medium	Low	Low	Medium	Low	Medium	Medium	Medium	Low	Low	Medium	Low	Low	Malignant		853201,Medium,Low,Medium,Medium,Medium,Medium,Low,Medium,Medium,Low,Low,Low,Low,Low,Low,Low,Low,Medium,Low,Low,Medium,Low,Medium,Medium,Medium,Low,Low,Medium,Low,Low,Malignant
853401	Medium	Medium	Medium	Medium	Medium	Medium	Medium	Medium	Medium	Medium	Low	Low	Low	Low	Low	Low	Low	Low	Low	Low	Medium	Medium	Medium	Medium	Medium	Medium	Medium	Medium	Medium	Medium	Malignant		853401,Medium,Medium,Medium,Medium,Medium,Medium,Medium,Medium,Medium,Medium,Low,Low,Low,Low,Low,Low,Low,Low,Low,Low,Medium,Medium,Medium,Medium,Medium,Medium,Medium,Medium,Medium,Medium,Malignant
853612	Low	Medium	Low	Low	Medium	Medium	Medium	Medium	Medium	Medium	Low	Low	Low	Low	Low	Low	Low	Low	Low	Low	Low	Medium	Medium	Low	Medium	Medium	Medium	Medium	Medium	Medium	Malignant		853612,Low,Medium,Low,Low,Medium,Medium,Medium,Medium,Medium,Medium,Low,Low,Low,Low,Low,Low,Low,Low,Low,Low,Low,Medium,Medium,Low,Medium,Medium,Medium,Medium,Medium,Medium,Malignant
85382601	Medium	Medium	Medium	Medium	Medium	Medium	Medium	Medium	Medium	Medium	Low	Low	Low	Low	Low	Low	Low	Low	Low	Low	Medium	Medium	Medium	Medium	Medium	Medium	Medium	Medium	Medium	Low	Malignant		85382601,Medium,Medium,Medium,Medium,Medium,Medium,Medium,Medium,Medium,Medium,Low,Low,Low,Low,Low,Low,Low,Low,Low,Low,Medium,Medium,Medium,Medium,Medium,Medium,Medium,Medium,Medium,Low,Malignant
854002	Medium	Medium	Medium	Medium	Medium	Medium	Medium	Medium	Medium	Medium	Low	Low	Low	Low	Low	Low	Low	Low	Low	Low	Medium	Medium	Medium	Medium	Medium	Medium	Medium	Medium	Medium	Medium	Malignant		854002,Medium,Medium,Medium,Medium,Medium,Medium,Medium,Medium,Medium,Medium,Low,Low,Low,Low,Low,Low,Low,Low,Low,Low,Medium,Medium,Medium,Medium,Medium,Medium,Medium,Medium,Medium,Medium,Malignant
854039	Medium	Medium	Medium	Medium	Medium	Medium	Medium	Medium	Medium	Medium	VeryLow	Low	Low	Low	Low	Low	Low	Low	Low	Low	Medium	Medium	Medium	Medium	Medium	Medium	Medium	Medium	Medium	Medium	Malignant		854039,Medium,Medium,Medium,Medium,Medium,Medium,Medium,Medium,Medium,Medium,VeryLow,Low,Low,Low,Low,Low,Low,Low,Low,Low,Medium,Medium,Medium,Medium,Medium,Medium,Medium,Medium,Medium,Medium,Malignant
854253	Medium	Medium	Medium	Medium	Medium	Medium	Medium	Medium	Medium	Low	Low	Low	Low	Low	Low	Low	Low	Low	Medium	Low	Medium	Medium	Medium	Medium	Medium	Medium	Medium	Medium	Medium	Low	Malignant		854253,Medium,Medium,Medium,Medium,Medium,Medium,Medium,Medium,Medium,Low,Low,Low,Low,Low,Low,Low,Low,Low,Medium,Low,Medium,Medium,Medium,Medium,Medium,Medium,Medium,Medium,Medium,Low,Malignant
854268	Medium	Medium	Medium	Low	Medium	Medium	Medium	Medium	Medium	Low	VeryLow	Low	Low	Low	Low	Low	Low	Low	Low	Low	Low	Medium	Medium	Low	Medium	Medium	Medium	Medium	Medium	Medium	Malignant		854268,Medium,Medium,Medium,Low,Medium,Medium,Medium,Medium,Medium,Low,VeryLow,Low,Low,Low,Low,Low,Low,Low,Low,Low,Low,Medium,Medium,Low,Medium,Medium,Medium,Medium,Medium,Medium,Malignant
854941	Medium	Medium	Medium	Low	Medium	Low	Low	Low	Low	Low	VeryLow	Medium	Low	Low	Low	Low	Low	Low	Medium	Low	Low	Medium	Low	Low	Low	Low	Low	Low	Low	Low	Benign		854941,Medium,Medium,Medium,Low,Medium,Low,Low,Low,Low,Low,VeryLow,Medium,Low,Low,Low,Low,Low,Low,Medium,Low,Low,Medium,Low,Low,Low,Low,Low,Low,Low,Low,Benign
855133	Medium	Medium	Medium	Low	Medium	Low	Low	Low	Medium	Low	Medium	Medium	Medium	Low	Low	Low	Low	Medium	Low	Low	Low	Medium	Low	Low	Low	Low	Low	Low	Low	Low	Malignant		855133,Medium,Medium,Medium,Low,Medium,Low,Low,Low,Medium,Low,Medium,Medium,Medium,Low,Low,Low,Low,Medium,Low,Low,Low,Medium,Low,Low,Low,Low,Low,Low,Low,Low,Malignant
855138	Medium	Medium	Medium	Low	Medium	Medium	Low	Medium	Medium	Medium	VeryLow	Low	Low	Low	Low	Low	Low	Low	Low	Low	Low	Medium	Medium	Low	Medium	Medium	Medium	High	Low	Medium	Malignant		855138,Medium,Medium,Medium,Low,Medium,Medium,Low,Medium,Medium,Medium,VeryLow,Low,Low,Low,Low,Low,Low,Low,Low,Low,Low,Medium,Medium,Low,Medium,Medium,Medium,High,Low,Medium,Malignant
855167	Medium	Medium	Medium	Low	Medium	Low	Low	Low	Medium	Low	VeryLow	Low	Low	Low	Low	Low	Low	Low	Low	Low	Low	Medium	Medium	Low	Medium	Low	Low	Medium	Medium	Low	Malignant		855167,Medium,Medium,Medium,Low,Medium,Low,Low,Low,Medium,Low,VeryLow,Low,Low,Low,Low,Low,Low,Low,Low,Low,Low,Medium,Medium,Low,Medium,Low,Low,Medium,Medium,Low,Malignant
855563	Low	Medium	Low	Low	Medium	Medium	Low	Medium	Medium	Medium	VeryLow	Low	Low	Low	Low	Low	Low	Low	Low	Low	Low	Medium	Low	Low	High	Low	Medium	Medium	Medium	Medium	Malignant		855563,Low,Medium,Low,Low,Medium,Medium,Low,Medium,Medium,Medium,VeryLow,Low,Low,Low,Low,Low,Low,Low,Low,Low,Low,Medium,Low,Low,High,Low,Medium,Medium,Medium,Medium,Malignant
855625	Medium	Medium	Medium	Medium	Medium	Medium	Medium	Medium	Medium	Medium	Low	Medium	Medium	Low	Low	Medium	Low	Medium	Medium	Low	Medium	Medium	Medium	Medium	Medium	Medium	Medium	High	Medium	Medium	Malignant		855625,Medium,Medium,Medium,Medium,Medium,Medium,Medium,Medium,Medium,Medium,Low,Medium,Medium,Low,Low,Medium,Low,Medium,Medium,Low,Medium,Medium,Medium,Medium,Medium,Medium,Medium,High,Medium,Medium,Malignant
856106	Medium	Medium	Medium	Low	Medium	Medium	Low	Medium	Medium	Medium	VeryLow	Low	Low	Low	Low	Low	Low	Low	Low	Low	Low	Medium	Medium	Low	Medium	Medium	Medium	Medium	Medium	Medium	Malignant		856106,Medium,Medium,Medium,Low,Medium,Medium,Low,Medium,Medium,Medium,VeryLow,Low,Low,Low,Low,Low,Low,Low,Low,Low,Low,Medium,Medium,Low,Medium,Medium,Medium,Medium,Medium,Medium,Malignant
85638502	Medium	Medium	Medium	Low	Medium	Medium	Low	Medium	Medium	Low	VeryLow	Low	Low	Low	Low	Low	Low	Low	Low	Low	Low	Medium	Medium	Low	Medium	Medium	Medium	Medium	Medium	Medium	Malignant		85638502,Medium,Medium,Medium,Low,Medium,Medium,Low,Medium,Medium,Low,VeryLow,Low,Low,Low,Low,Low,Low,Low,Low,Low,Low,Medium,Medium,Low,Medium,Medium,Medium,Medium,Medium,Medium,Malignant
857010	Medium	Medium	Medium	Medium	Medium	Medium	Medium	Medium	Medium	Low	Low	Low	Low	Low	Low	Medium	Low	Medium	Low	Low	Medium	Low	Medium	Medium	Medium	Medium	Medium	High	Medium	Low	Malignant		857010,Medium,Medium,Medium,Medium,Medium,Medium,Medium,Medium,Medium,Low,Low,Low,Low,Low,Low,Medium,Low,Medium,Low,Low,Medium,Low,Medium,Medium,Medium,Medium,Medium,High,Medium,Low,Malignant
85713702	Low	Low	Low	Low	Medium	Low	Low	Low	Medium	Medium	VeryLow	Low	Low	Low	Low	Low	Low	Low	Medium	Low	VeryLow	Medium	Low	Low	Medium	Low	Low	Low	Medium	Low	Benign		85713702,Low,Low,Low,Low,Medium,Low,Low,Low,Medium,Medium,VeryLow,Low,Low,Low,Low,Low,Low,Low,Medium,Low,VeryLow,Medium,Low,Low,Medium,Low,Low,Low,Medium,Low,Benign
85715	Medium	Medium	Medium	Low	Medium	Medium	Medium	Medium	Medium	Medium	VeryLow	Low	Low	Low	Low	Low	Low	Low	Low	Low	Low	Medium	Medium	Low	Medium	Medium	Medium	Medium	Medium	Medium	Malignant		85715,Medium,Medium,Medium,Low,Medium,Medium,Medium,Medium,Medium,Medium,VeryLow,Low,Low,Low,Low,Low,Low,Low,Low,Low,Low,Medium,Medium,Low,Medium,Medium,Medium,Medium,Medium,Medium,Malignant
857155	Low	Low	Low	Low	Medium	Low	Low	Low	Medium	Low	VeryLow	Low	Low	Low	Low	Low	Low	Low	Low	Low	Low	Low	Low	Low	Medium	Low	Low	Low	Low	Low	Benign		857155,Low,Low,Low,Low,Medium,Low,Low,Low,Medium,Low,VeryLow,Low,Low,Low,Low,Low,Low,Low,Low,Low,Low,Low,Low,Low,Medium,Low,Low,Low,Low,Low,Benign
857156	Medium	Medium	Medium	Low	Medium	Low	Low	Low	Medium	Low	VeryLow	Low	Low	Low	Low	Low	Low	Low	Low	Low	Low	Medium	Low	Low	Medium	Low	Low	Medium	Medium	Low	Benign		857156,Medium,Medium,Medium,Low,Medium,Low,Low,Low,Medium,Low,VeryLow,Low,Low,Low,Low,Low,Low,Low,Low,Low,Low,Medium,Low,Low,Medium,Low,Low,Medium,Medium,Low,Benign
857343	Low	Medium	Low	Low	Medium	Low	Low	Low	Low	Low	VeryLow	Low	Low	Low	Low	Low	Low	Low	Low	Low	Low	Medium	Low	Low	Low	Low	Low	Low	Low	Low	Benign		857343,Low,Medium,Low,Low,Medium,Low,Low,Low,Low,Low,VeryLow,Low,Low,Low,Low,Low,Low,Low,Low,Low,Low,Medium,Low,Low,Low,Low,Low,Low,Low,Low,Benign
857373	Medium	Low	Medium	Low	Medium	Low	Low	Low	Low	Low	VeryLow	Low	Low	Low	Low	Low	Low	Low	Low	Low	Low	Medium	Low	Low	Low	Low	Low	Medium	Low	Low	Benign		857373,Medium,Low,Medium,Low,Medium,Low,Low,Low,Low,Low,VeryLow,Low,Low,Low,Low,Low,Low,Low,Low,Low,Low,Medium,Low,Low,Low,Low,Low,Medium,Low,Low,Benign
857374	Low	Medium	Low	Low	Medium	Low	Low	Low	Medium	Low	VeryLow	Low	Low	Low	Low	Low	Low	Low	Low	Low	Low	Low	Low	Low	Medium	Low	Low	Low	Low	Low	Benign		857374,Low,Medium,Low,Low,Medium,Low,Low,Low,Medium,Low,VeryLow,Low,Low,Low,Low,Low,Low,Low,Low,Low,Low,Low,Low,Low,Medium,Low,Low,Low,Low,Low,Benign
857392	Medium	Medium	Medium	Medium	Medium	Medium	Medium	Medium	Medium	Medium	Low	Medium	Low	Low	Low	Low	Low	Low	Medium	Low	Medium	Medium	Medium	Medium	Medium	Low	Low	Medium	Medium	Low	Malignant		857392,Medium,Medium,Medium,Medium,Medium,Medium,Medium,Medium,Medium,Medium,Low,Medium,Low,Low,Low,Low,Low,Low,Medium,Low,Medium,Medium,Medium,Medium,Medium,Low,Low,Medium,Medium,Low,Malignant
857438	Medium	Medium	Medium	Low	Medium	Low	Low	Low	Medium	Low	VeryLow	Low	Low	Low	Low	Low	Low	Low	Low	Low	Low	Medium	Medium	Low	Medium	Low	Low	Medium	Low	Low	Malignant		857438,Medium,Medium,Medium,Low,Medium,Low,Low,Low,Medium,Low,VeryLow,Low,Low,Low,Low,Low,Low,Low,Low,Low,Low,Medium,Medium,Low,Medium,Low,Low,Medium,Low,Low,Malignant
85759902	Low	Medium	Low	Low	Medium	Low	Low	Low	Medium	Low	VeryLow	Low	Low	Low	Low	Low	Low	Low	Medium	Low	Low	Medium	Low	Low	Medium	Low	Low	Low	Medium	Low	Benign		85759902,Low,Medium,Low,Low,Medium,Low,Low,Low,Medium,Low,VeryLow,Low,Low,Low,Low,Low,Low,Low,Medium,Low,Low,Medium,Low,Low,Medium,Low,Low,Low,Medium,Low,Benign
857637	Medium	Medium	Medium	Medium	Medium	Medium	Medium	Medium	Medium	Low	Low	Low	Low	Low	Low	Low	Low	Medium	Low	Low	High	Medium	Medium	Medium	Medium	Medium	Medium	Medium	Medium	Low	Malignant		857637,Medium,Medium,Medium,Medium,Medium,Medium,Medium,Medium,Medium,Low,Low,Low,Low,Low,Low,Low,Low,Medium,Low,Low,High,Medium,Medium,Medium,Medium,Medium,Medium,Medium,Medium,Low,Malignant
857793	Medium	Medium	Medium	Low	Medium	Medium	Medium	Medium	Medium	Medium	VeryLow	Low	Low	Low	Low	Low	Low	Low	Low	Low	Low	Medium	Medium	Low	Medium	Medium	Medium	Medium	Medium	Medium	Malignant		857793,Medium,Medium,Medium,Low,Medium,Medium,Medium,Medium,Medium,Medium,VeryLow,Low,Low,Low,Low,Low,Low,Low,Low,Low,Low,Medium,Medium,Low,Medium,Medium,Medium,Medium,Medium,Medium,Malignant
857810	Medium	Medium	Medium	Low	Medium	Low	Low	Low	Medium	Low	VeryLow	Low	Low	Low	Low	Low	Low	Low	Low	Low	Low	Medium	Low	Low	Low	Low	Low	Low	Low	Low	Benign		857810,Medium,Medium,Medium,Low,Medium,Low,Low,Low,Medium,Low,VeryLow,Low,Low,Low,Low,Low,Low,Low,Low,Low,Low,Medium,Low,Low,Low,Low,Low,Low,Low,Low,Benign
858477	Low	Low	Low	Low	Medium	Low	Low	Low	Medium	Medium	VeryLow	Low	Low	Low	Medium	Low	Low	Low	Low	Low	VeryLow	Low	Low	Low	Medium	Low	Low	Low	Medium	Low	Benign		858477,Low,Low,Low,Low,Medium,Low,Low,Low,Medium,Medium,VeryLow,Low,Low,Low,Medium,Low,Low,Low,Low,Low,VeryLow,Low,Low,Low,Medium,Low,Low,Low,Medium,Low,Benign
858970	Low	Low	Low	Low	Medium	Low	Low	Low	High	Medium	Low	Low	Low	Low	Low	Low	Low	Low	Medium	Low	VeryLow	Low	Low	Low	Medium	Low	Low	Low	Medium	Low	Benign		858970,Low,Low,Low,Low,Medium,Low,Low,Low,High,Medium,Low,Low,Low,Low,Low,Low,Low,Low,Medium,Low,VeryLow,Low,Low,Low,Medium,Low,Low,Low,Medium,Low,Benign
858981	Low	Medium	Low	Low	Medium	Low	Low	Low	Medium	Medium	VeryLow	Medium	Low	Low	Medium	Low	Low	Low	Medium	Low	VeryLow	Medium	Low	Low	Medium	Low	Low	Low	Medium	Low	Benign		858981,Low,Medium,Low,Low,Medium,Low,Low,Low,Medium,Medium,VeryLow,Medium,Low,Low,Medium,Low,Low,Low,Medium,Low,VeryLow,Medium,Low,Low,Medium,Low,Low,Low,Medium,Low,Benign
858986	Medium	Medium	Medium	Low	Medium	Medium	Medium	Medium	Medium	Medium	Low	Low	Low	Low	Medium	Medium	Low	Medium	Low	Low	Low	Medium	Medium	Low	Medium	Medium	Medium	Medium	Medium	Medium	Malignant		858986,Medium,Medium,Medium,Low,Medium,Medium,Medium,Medium,Medium,Medium,Low,Low,Low,Low,Medium,Medium,Low,Medium,Low,Low,Low,Medium,Medium,Low,Medium,Medium,Medium,Medium,Medium,Medium,Malignant
859196	Low	Low	Low	Low	Medium	Low	Low	Low	Medium	Medium	VeryLow	Medium	Low	Low	Low	Medium	Low	Medium	Medium	Low	VeryLow	Low	Low	Low	Low	Low	Low	Low	Medium	Low	Benign		859196,Low,Low,Low,Low,Medium,Low,Low,Low,Medium,Medium,VeryLow,Medium,Low,Low,Low,Medium,Low,Medium,Medium,Low,VeryLow,Low,Low,Low,Low,Low,Low,Low,Medium,Low,Benign
85922302	Medium	Medium	Medium	Low	Medium	Medium	Medium	Medium	Medium	Medium	VeryLow	Low	Low	Low	Low	Low	Low	Low	Low	Low	Low	Medium	Medium	Low	High	Medium	Medium	Medium	Medium	Medium	Malignant		85922302,Medium,Medium,Medium,Low,Medium,Medium,Medium,Medium,Medium,Medium,VeryLow,Low,Low,Low,Low,Low,Low,Low,Low,Low,Low,Medium,Medium,Low,High,Medium,Medium,Medium,Medium,Medium,Malignant
859283	Medium	Medium	Medium	Low	Medium	Medium	Medium	Medium	Medium	Medium	VeryLow	Low	Low	Low	Low	Low	Low	Low	Low	Low	Low	Medium	Medium	Low	Medium	Medium	Low	Medium	Medium	Low	Malignant		859283,Medium,Medium,Medium,Low,Medium,Medium,Medium,Medium,Medium,Medium,VeryLow,Low,Low,Low,Low,Low,Low,Low,Low,Low,Low,Medium,Medium,Low,Medium,Medium,Low,Medium,Medium,Low,Malignant
859464	Low	Medium	Low	Low	Medium	Low	Low	Low	Medium	Medium	VeryLow	Medium	Low	Low	Medium	Low	Low	Low	Low	Low	VeryLow	Medium	Low	Low	Medium	Low	Low	Low	Medium	Low	Benign		859464,Low,Medium,Low,Low,Medium,Low,Low,Low,Medium,Medium,VeryLow,Medium,Low,Low,Medium,Low,Low,Low,Low,Low,VeryLow,Medium,Low,Low,Medium,Low,Low,Low,Medium,Low,Benign
859465	Low	Medium	Low	Low	Medium	Low	Low	Low	Low	Low	VeryLow	Low	Low	Low	Medium	Low	Low	Low	Low	Low	Low	Medium	Low	Low	Medium	Low	Low	Low	Low	Low	Benign		859465,Low,Medium,Low,Low,Medium,Low,Low,Low,Low,Low,VeryLow,Low,Low,Low,Medium,Low,Low,Low,Low,Low,Low,Medium,Low,Low,Medium,Low,Low,Low,Low,Low,Benign
859471	Low	Medium	Low	Low	Medium	Medium	Medium	Low	Medium	Medium	VeryLow	Low	Low	Low	Medium	Medium	High	Medium	Medium	Low	VeryLow	Medium	Low	Low	Medium	Medium	High	Medium	Medium	Medium	Benign		859471,Low,Medium,Low,Low,Medium,Medium,Medium,Low,Medium,Medium,VeryLow,Low,Low,Low,Medium,Medium,High,Medium,Medium,Low,VeryLow,Medium,Low,Low,Medium,Medium,High,Medium,Medium,Medium,Benign
859487	Medium	Low	Medium	Low	Medium	Low	Low	Low	Medium	Low	VeryLow	Low	Low	Low	Low	Low	Low	Low	Low	Low	Low	Low	Low	Low	Medium	Low	Low	Low	Low	Low	Benign		859487,Medium,Low,Medium,Low,Medium,Low,Low,Low,Medium,Low,VeryLow,Low,Low,Low,Low,Low,Low,Low,Low,Low,Low,Low,Low,Low,Medium,Low,Low,Low,Low,Low,Benign
859575	Medium	Medium	Medium	Medium	Medium	Medium	Medium	Medium	Medium	Low	Low	Low	Low	Low	Low	Low	Low	Medium	Low	Low	Medium	Medium	Medium	Medium	Medium	Low	Low	Medium	Low	Low	Malignant		859575,Medium,Medium,Medium,Medium,Medium,Medium,Medium,Medium,Medium,Low,Low,Low,Low,Low,Low,Low,Low,Medium,Low,Low,Medium,Medium,Medium,Medium,Medium,Low,Low,Medium,Low,Low,Malignant
859711	Low	Low	Low	Low	Medium	Medium	Low	Low	Medium	High	Low	Low	Low	Low	Medium	Medium	Low	Medium	Low	Medium	VeryLow	Low	Low	Low	Medium	Low	Low	Low	Low	Medium	Benign		859711,Low,Low,Low,Low,Medium,Medium,Low,Low,Medium,High,Low,Low,Low,Low,Medium,Medium,Low,Medium,Low,Medium,VeryLow,Low,Low,Low,Medium,Low,Low,Low,Low,Medium,Benign
859717	Medium	Medium	Medium	Medium	Medium	Medium	Medium	Medium	Medium	Medium	Low	Low	Low	Low	Low	Medium	Low	Low	Low	Low	Medium	Medium	Medium	Medium	Medium	Medium	Medium	Medium	Medium	Medium	Malignant		859717,Medium,Medium,Medium,Medium,Medium,Medium,Medium,Medium,Medium,Medium,Low,Low,Low,Low,Low,Medium,Low,Low,Low,Low,Medium,Medium,Medium,Medium,Medium,Medium,Medium,Medium,Medium,Medium,Malignant
859983	Medium	Low	Medium	Low	Medium	Medium	Low	Medium	Medium	Medium	VeryLow	Low	Low	Low	Low	Low	Low	Low	Low	Low	Low	Low	Medium	Low	Medium	Medium	Low	Medium	Low	Medium	Malignant		859983,Medium,Low,Medium,Low,Medium,Medium,Low,Medium,Medium,Medium,VeryLow,Low,Low,Low,Low,Low,Low,Low,Low,Low,Low,Low,Medium,Low,Medium,Medium,Low,Medium,Low,Medium,Malignant
8610175	Medium	Low	Low	Low	Medium	Low	Low	Low	Medium	Low	VeryLow	Low	Low	Low	Low	Low	Low	Low	Low	Low	Low	Medium	Low	Low	Medium	Low	Low	Medium	Low	Low	Benign		8610175,Medium,Low,Low,Low,Medium,Low,Low,Low,Medium,Low,VeryLow,Low,Low,Low,Low,Low,Low,Low,Low,Low,Low,Medium,Low,Low,Medium,Low,Low,Medium,Low,Low,Benign
8610404	Medium	Medium	Medium	Medium	Medium	Low	Low	Medium	Medium	Low	Low	Low	Low	Low	Medium	Low	Low	Medium	Low	Low	Medium	Medium	Medium	Medium	Medium	Low	Low	Medium	Low	Low	Malignant		8610404,Medium,Medium,Medium,Medium,Medium,Low,Low,Medium,Medium,Low,Low,Low,Low,Low,Medium,Low,Low,Medium,Low,Low,Medium,Medium,Medium,Medium,Medium,Low,Low,Medium,Low,Low,Malignant
8610629	Medium	Low	Medium	Low	Medium	Medium	Low	Medium	Medium	Medium	VeryLow	Low	Low	Low	Medium	Low	Low	Low	Medium	Low	Low	Low	Low	Low	Medium	Low	Low	Medium	Low	Low	Benign		8610629,Medium,Low,Medium,Low,Medium,Medium,Low,Medium,Medium,Medium,VeryLow,Low,Low,Low,Medium,Low,Low,Low,Medium,Low,Low,Low,Low,Low,Medium,Low,Low,Medium,Low,Low,Benign
8610637	Medium	Low	Medium	Medium	Medium	Medium	Medium	Medium	Medium	Medium	Low	Low	Medium	Low	Low	Medium	Low	Medium	Medium	Low	Medium	Low	Medium	Medium	Medium	Medium	Medium	Medium	Medium	Medium	Malignant		8610637,Medium,Low,Medium,Medium,Medium,Medium,Medium,Medium,Medium,Medium,Low,Low,Medium,Low,Low,Medium,Low,Medium,Medium,Low,Medium,Low,Medium,Medium,Medium,Medium,Medium,Medium,Medium,Medium,Malignant
8610862	Medium	Medium	Medium	Medium	Medium	High	High	High	High	Medium	Low	Medium	Medium	Low	Medium	Medium	Medium	Medium	High	Low	Medium	Medium	Medium	Medium	Medium	Medium	Medium	High	High	Medium	Malignant		8610862,Medium,Medium,Medium,Medium,Medium,High,High,High,High,Medium,Low,Medium,Medium,Low,Medium,Medium,Medium,Medium,High,Low,Medium,Medium,Medium,Medium,Medium,Medium,Medium,High,High,Medium,Malignant
8610908	Medium	Medium	Medium	Low	Medium	Low	Low	Low	Medium	Low	VeryLow	Low	Low	Low	Low	Low	Low	Low	Low	Low	Low	Medium	Low	Low	Medium	Low	Low	Medium	Low	Low	Benign		8610908,Medium,Medium,Medium,Low,Medium,Low,Low,Low,Medium,Low,VeryLow,Low,Low,Low,Low,Low,Low,Low,Low,Low,Low,Medium,Low,Low,Medium,Low,Low,Medium,Low,Low,Benign
861103	Low	Medium	Low	Low	Medium	Low	Low	Low	Medium	Medium	VeryLow	Medium	Low	Low	Medium	Low	Low	Low	Low	Low	Low	Medium	Low	Low	Medium	Low	Low	Low	Low	Low	Benign		861103,Low,Medium,Low,Low,Medium,Low,Low,Low,Medium,Medium,VeryLow,Medium,Low,Low,Medium,Low,Low,Low,Low,Low,Low,Medium,Low,Low,Medium,Low,Low,Low,Low,Low,Benign
8611161	Medium	Low	Medium	Low	Medium	Medium	Medium	Medium	Medium	Medium	VeryLow	Low	Low	Low	Low	Medium	Low	Medium	Low	Low	Low	Medium	Low	Low	Medium	Medium	Medium	Medium	Medium	Medium	Benign		8611161,Medium,Low,Medium,Low,Medium,Medium,Medium,Medium,Medium,Medium,VeryLow,Low,Low,Low,Low,Medium,Low,Medium,Low,Low,Low,Medium,Low,Low,Medium,Medium,Medium,Medium,Medium,Medium,Benign
8611555	High	Medium	High	Medium	Medium	High	High	High	Medium	Medium	Low	Low	Medium	Low	Low	Medium	Low	Medium	Low	Low	High	Medium	High	Medium	Medium	Medium	Medium	High	Low	Medium	Malignant		8611555,High,Medium,High,Medium,Medium,High,High,High,Medium,Medium,Low,Low,Medium,Low,Low,Medium,Low,Medium,Low,Low,High,Medium,High,Medium,Medium,Medium,Medium,High,Low,Medium,Malignant
8611792	Medium	Medium	Medium	Medium	Medium	Medium	Medium	Medium	Medium	Medium	Low	Medium	Low	Low	Low	Medium	Low	Medium	Medium	Low	Medium	Medium	Medium	Medium	Medium	Low	Low	Medium	Low	Low	Malignant		8611792,Medium,Medium,Medium,Medium,Medium,Medium,Medium,Medium,Medium,Medium,Low,Medium,Low,Low,Low,Medium,Low,Medium,Medium,Low,Medium,Medium,Medium,Medium,Medium,Low,Low,Medium,Low,Low,Malignant
8612080	Low	Low	Low	Low	Medium	Low	Low	Low	Medium	Low	VeryLow	Low	Low	Low	Low	Low	Low	Low	Low	Low	Low	Medium	Low	Low	Medium	Low	Low	Medium	Medium	Low	Benign		8612080,Low,Low,Low,Low,Medium,Low,Low,Low,Medium,Low,VeryLow,Low,Low,Low,Low,Low,Low,Low,Low,Low,Low,Medium,Low,Low,Medium,Low,Low,Medium,Medium,Low,Benign
8612399	Medium	Medium	Medium	Medium	Medium	Medium	Medium	Medium	Medium	Low	Low	Low	Low	Low	Low	Low	Low	Medium	Low	Low	Medium	Medium	Medium	Medium	Medium	Low	Medium	Medium	Medium	Low	Malignant		8612399,Medium,Medium,Medium,Medium,Medium,Medium,Medium,Medium,Medium,Low,Low,Low,Low,Low,Low,Low,Low,Medium,Low,Low,Medium,Medium,Medium,Medium,Medium,Low,Medium,Medium,Medium,Low,Malignant
86135501	Medium	Medium	Medium	Low	Medium	Low	Medium	Low	Medium	Low	VeryLow	Medium	Low	Low	Medium	Low	Low	Medium	Low	Low	Low	Medium	Medium	Low	Medium	Low	Medium	Medium	Medium	Low	Malignant		86135501,Medium,Medium,Medium,Low,Medium,Low,Medium,Low,Medium,Low,VeryLow,Medium,Low,Low,Medium,Low,Low,Medium,Low,Low,Low,Medium,Medium,Low,Medium,Low,Medium,Medium,Medium,Low,Malignant
86135502	Medium	Medium	Medium	Medium	Medium	Medium	Medium	Medium	Medium	Low	Low	Low	Low	Low	Low	Low	Low	Low	Low	Low	Medium	Medium	Medium	Medium	Medium	Medium	Medium	Medium	Medium	Low	Malignant		86135502,Medium,Medium,Medium,Medium,Medium,Medium,Medium,Medium,Medium,Low,Low,Low,Low,Low,Low,Low,Low,Low,Low,Low,Medium,Medium,Medium,Medium,Medium,Medium,Medium,Medium,Medium,Low,Malignant
861597	Medium	Medium	Low	Low	Medium	Low	Low	Low	Medium	Medium	VeryLow	Medium	Low	Low	Low	Low	Low	Low	Low	Low	Low	Medium	Low	Low	Medium	Low	Low	Medium	Medium	Low	Benign		861597,Medium,Medium,Low,Low,Medium,Low,Low,Low,Medium,Medium,VeryLow,Medium,Low,Low,Low,Low,Low,Low,Low,Low,Low,Medium,Low,Low,Medium,Low,Low,Medium,Medium,Low,Benign
861598	Medium	Low	Medium	Low	Medium	Medium	Low	Medium	Medium	Medium	Low	Low	Low	Low	Low	Medium	Low	Medium	Low	Low	Low	Low	Medium	Low	Medium	Medium	Low	Medium	Medium	Low	Benign		861598,Medium,Low,Medium,Low,Medium,Medium,Low,Medium,Medium,Medium,Low,Low,Low,Low,Low,Medium,Low,Medium,Low,Low,Low,Low,Medium,Low,Medium,Medium,Low,Medium,Medium,Low,Benign
861648	Medium	Medium	Medium	Low	Medium	Low	Low	Low	Medium	Low	VeryLow	Low	Low	Low	Low	Low	Low	Low	Low	Low	Low	Medium	Medium	Low	Medium	Low	Low	Low	Low	Low	Benign		861648,Medium,Medium,Medium,Low,Medium,Low,Low,Low,Medium,Low,VeryLow,Low,Low,Low,Low,Low,Low,Low,Low,Low,Low,Medium,Medium,Low,Medium,Low,Low,Low,Low,Low,Benign
861799	Medium	Medium	Medium	Low	Medium	Medium	Medium	Medium	Medium	Low	VeryLow	Low	Low	Low	Medium	Low	Low	Medium	Low	Low	Low	Medium	Medium	Low	Medium	Low	Low	Medium	Low	Low	Malignant		861799,Medium,Medium,Medium,Low,Medium,Medium,Medium,Medium,Medium,Low,VeryLow,Low,Low,Low,Medium,Low,Low,Medium,Low,Low,Low,Medium,Medium,Low,Medium,Low,Low,Medium,Low,Low,Malignant
861853	Medium	Low	Medium	Low	Medium	Low	Low	Low	Low	Low	VeryLow	Low	Low	Low	Low	Low	Low	Low	Low	Low	Low	Medium	Medium	Low	Low	Low	Low	Medium	Low	Low	Benign		861853,Medium,Low,Medium,Low,Medium,Low,Low,Low,Low,Low,VeryLow,Low,Low,Low,Low,Low,Low,Low,Low,Low,Low,Medium,Medium,Low,Low,Low,Low,Medium,Low,Low,Benign
862009	Medium	Medium	Medium	Low	Medium	Low	Low	Low	Medium	Low	VeryLow	Low	Low	Low	Low	Low	Low	Low	Low	Low	Low	Medium	Low	Low	Medium	Low	Low	Medium	Low	Low	Benign		862009,Medium,Medium,Medium,Low,Medium,Low,Low,Low,Medium,Low,VeryLow,Low,Low,Low,Low,Low,Low,Low,Low,Low,Low,Medium,Low,Low,Medium,Low,Low,Medium,Low,Low,Benign
862028	Medium	Medium	Medium	Low	Medium	Medium	Medium	Medium	Medium	Medium	Low	Low	Low	Low	Medium	Medium	Low	Medium	Low	Low	Low	Medium	Medium	Low	Medium	Medium	Medium	Medium	Medium	Low	Malignant		862028,Medium,Medium,Medium,Low,Medium,Medium,Medium,Medium,Medium,Medium,Low,Low,Low,Low,Medium,Medium,Low,Medium,Low,Low,Low,Medium,Medium,Low,Medium,Medium,Medium,Medium,Medium,Low,Malignant
86208	Medium	Medium	Medium	Medium	Medium	Medium	Medium	Medium	Medium	Low	Low	Medium	Low	Low	Low	Low	Low	Low	Medium	Low	Medium	Medium	Medium	Medium	Medium	Medium	Medium	Medium	Medium	Low	Malignant		86208,Medium,Medium,Medium,Medium,Medium,Medium,Medium,Medium,Medium,Low,Low,Medium,Low,Low,Low,Low,Low,Low,Medium,Low,Medium,Medium,Medium,Medium,Medium,Medium,Medium,Medium,Medium,Low,Malignant
86211	Low	Medium	Low	Low	Medium	Low	Low	Low	Medium	Medium	VeryLow	Medium	Low	Low	Low	Low	Low	Medium	Low	Low	Low	Low	Low	Low	Medium	Low	Low	Low	Low	Low	Benign		86211,Low,Medium,Low,Low,Medium,Low,Low,Low,Medium,Medium,VeryLow,Medium,Low,Low,Low,Low,Low,Medium,Low,Low,Low,Low,Low,Low,Medium,Low,Low,Low,Low,Low,Benign
862261	Low	Medium	Low	Low	Medium	Low	Low	Low	Low	Medium	VeryLow	Medium	Low	Low	Medium	Low	Low	Low	Low	Low	VeryLow	Medium	Low	Low	Medium	Low	Low	Low	Low	Low	Benign		862261,Low,Medium,Low,Low,Medium,Low,Low,Low,Low,Medium,VeryLow,Medium,Low,Low,Medium,Low,Low,Low,Low,Low,VeryLow,Medium,Low,Low,Medium,Low,Low,Low,Low,Low,Benign
862485	Low	Low	Low	Low	Medium	Low	Low	Low	Medium	Medium	VeryLow	Low	Low	Low	Low	Low	Low	Low	Low	Low	Low	Low	Low	Low	Medium	Low	Low	Medium	Low	Low	Benign		862485,Low,Low,Low,Low,Medium,Low,Low,Low,Medium,Medium,VeryLow,Low,Low,Low,Low,Low,Low,Low,Low,Low,Low,Low,Low,Low,Medium,Low,Low,Medium,Low,Low,Benign
862548	Medium	Medium	Medium	Low	Medium	Medium	Low	Medium	Medium	Medium	VeryLow	Medium	Low	Low	Low	Low	Low	Medium	Low	Low	Low	Medium	Medium	Low	Medium	Medium	Medium	Medium	Low	Medium	Malignant		862548,Medium,Medium,Medium,Low,Medium,Medium,Low,Medium,Medium,Medium,VeryLow,Medium,Low,Low,Low,Low,Low,Medium,Low,Low,Low,Medium,Medium,Low,Medium,Medium,Medium,Medium,Low,Medium,Malignant
862717	Medium	Medium	Medium	Low	Medium	Low	Low	Low	Medium	Low	VeryLow	Low	Low	Low	Low	Low	Low	Low	Low	Low	Low	Medium	Medium	Low	Medium	Low	Medium	Medium	Low	Low	Malignant		862717,Medium,Medium,Medium,Low,Medium,Low,Low,Low,Medium,Low,VeryLow,Low,Low,Low,Low,Low,Low,Low,Low,Low,Low,Medium,Medium,Low,Medium,Low,Medium,Medium,Low,Low,Malignant
862722	Low	Low	Low	Low	Medium	Low	Low	Low	Medium	Medium	VeryLow	Medium	Low	Low	Medium	Low	Low	Low	Medium	Low	VeryLow	Low	Low	Low	Medium	Low	Low	Low	Medium	Medium	Benign		862722,Low,Low,Low,Low,Medium,Low,Low,Low,Medium,Medium,VeryLow,Medium,Low,Low,Medium,Low,Low,Low,Medium,Low,VeryLow,Low,Low,Low,Medium,Low,Low,Low,Medium,Medium,Benign
862965	Low	Medium	Low	Low	Medium	Low	Low	Low	Medium	Low	VeryLow	Medium	Low	Low	Low	Low	Low	Low	Low	Low	Low	Medium	Low	Low	Medium	Low	Low	Medium	Low	Low	Benign		862965,Low,Medium,Low,Low,Medium,Low,Low,Low,Medium,Low,VeryLow,Medium,Low,Low,Low,Low,Low,Low,Low,Low,Low,Medium,Low,Low,Medium,Low,Low,Medium,Low,Low,Benign
862980	Low	Medium	Low	Low	Medium	Low	Low	Low	Medium	Medium	VeryLow	Low	Low	Low	Low	Low	Low	Low	Low	Low	VeryLow	Medium	Low	Low	Medium	Low	Low	Medium	Low	Low	Benign		862980,Low,Medium,Low,Low,Medium,Low,Low,Low,Medium,Medium,VeryLow,Low,Low,Low,Low,Low,Low,Low,Low,Low,VeryLow,Medium,Low,Low,Medium,Low,Low,Medium,Low,Low,Benign
862989	Low	Medium	Low	Low	Medium	Low	Low	Low	Medium	Medium	VeryLow	Medium	Low	Low	Low	Low	Low	Low	Medium	Low	Low	Medium	Low	Low	Medium	Low	Low	Low	Low	Low	Benign		862989,Low,Medium,Low,Low,Medium,Low,Low,Low,Medium,Medium,VeryLow,Medium,Low,Low,Low,Low,Low,Low,Medium,Low,Low,Medium,Low,Low,Medium,Low,Low,Low,Low,Low,Benign
863030	Medium	Low	Medium	Low	High	Medium	Medium	Medium	Medium	Medium	VeryLow	Low	Low	Low	Low	Low	Low	Medium	Low	Low	Low	Medium	Medium	Low	High	Medium	Medium	Medium	Medium	Medium	Malignant		863030,Medium,Low,Medium,Low,High,Medium,Medium,Medium,Medium,Medium,VeryLow,Low,Low,Low,Low,Low,Low,Medium,Low,Low,Low,Medium,Medium,Low,High,Medium,Medium,Medium,Medium,Medium,Malignant
863031	Low	Medium	Low	Low	Medium	Medium	Low	Low	Medium	Medium	VeryLow	Medium	Low	Low	Low	Low	Low	Medium	Low	Low	Low	Medium	Low	Low	Medium	Low	Low	Medium	Low	Low	Benign		863031,Low,Medium,Low,Low,Medium,Medium,Low,Low,Medium,Medium,VeryLow,Medium,Low,Low,Low,Low,Low,Medium,Low,Low,Low,Medium,Low,Low,Medium,Low,Low,Medium,Low,Low,Benign
863270	Medium	Medium	Low	Low	Medium	Low	Low	Low	Medium	Low	VeryLow	Low	Low	Low	Low	Low	Low	Low	Low	Low	Low	Medium	Low	Low	Medium	Low	Low	Medium	Medium	Low	Benign		863270,Medium,Medium,Low,Low,Medium,Low,Low,Low,Medium,Low,VeryLow,Low,Low,Low,Low,Low,Low,Low,Low,Low,Low,Medium,Low,Low,Medium,Low,Low,Medium,Medium,Low,Benign
86355	Medium	Medium	High	Medium	Medium	High	High	High	High	Medium	Medium	Medium	Medium	Medium	Low	Medium	Medium	Medium	Medium	Low	High	Medium	High	Medium	Medium	Medium	High	High	Medium	Medium	Malignant		86355,Medium,Medium,High,Medium,Medium,High,High,High,High,Medium,Medium,Medium,Medium,Medium,Low,Medium,Medium,Medium,Medium,Low,High,Medium,High,Medium,Medium,Medium,High,High,Medium,Medium,Malignant
864018	Low	Medium	Low	Low	Medium	Low	Low	Low	Low	Medium	VeryLow	Low	Low	Low	Medium	Low	Low	Low	Low	Low	Low	Medium	Low	Low	Medium	Low	Low	Medium	Low	Low	Benign		864018,Low,Medium,Low,Low,Medium,Low,Low,Low,Low,Medium,VeryLow,Low,Low,Low,Medium,Low,Low,Low,Low,Low,Low,Medium,Low,Low,Medium,Low,Low,Medium,Low,Low,Benign
864033	Low	Low	Low	Low	Medium	Low	Low	Low	Medium	Medium	VeryLow	Low	Low	Low	Medium	Low	Low	Low	Medium	Low	VeryLow	Medium	Low	Low	Medium	Low	Low	Low	Low	Low	Benign		864033,Low,Low,Low,Low,Medium,Low,Low,Low,Medium,Medium,VeryLow,Low,Low,Low,Medium,Low,Low,Low,Medium,Low,VeryLow,Medium,Low,Low,Medium,Low,Low,Low,Low,Low,Benign
86408	Medium	Medium	Medium	Low	Medium	Medium	Low	Medium	Medium	Medium	VeryLow	Medium	Low	Low	Medium	Medium	Low	Medium	Low	Low	Low	Medium	Low	Low	Medium	Low	Low	Medium	Low	Low	Benign		86408,Medium,Medium,Medium,Low,Medium,Medium,Low,Medium,Medium,Medium,VeryLow,Medium,Low,Low,Medium,Medium,Low,Medium,Low,Low,Low,Medium,Low,Low,Medium,Low,Low,Medium,Low,Low,Benign
86409	Medium	Medium	Medium	Low	Medium	Medium	Medium	Medium	Medium	Medium	VeryLow	Low	Low	Low	Low	Medium	Medium	Medium	Medium	Medium	Low	Medium	Medium	Low	Low	Medium	Medium	Medium	Low	Medium	Benign		86409,Medium,Medium,Medium,Low,Medium,Medium,Medium,Medium,Medium,Medium,VeryLow,Low,Low,Low,Low,Medium,Medium,Medium,Medium,Medium,Low,Medium,Medium,Low,Low,Medium,Medium,Medium,Low,Medium,Benign
864292	Low	Medium	Low	Low	Medium	Medium	Low	Low	Medium	Medium	VeryLow	Medium	Low	Low	Medium	Medium	Low	Medium	Low	Low	VeryLow	Medium	Low	Low	Medium	Low	Low	Low	Low	Low	Benign		864292,Low,Medium,Low,Low,Medium,Medium,Low,Low,Medium,Medium,VeryLow,Medium,Low,Low,Medium,Medium,Low,Medium,Low,Low,VeryLow,Medium,Low,Low,Medium,Low,Low,Low,Low,Low,Benign
864496	Low	Low	Low	Low	Medium	Low	Low	Low	Medium	Medium	VeryLow	Low	Low	Low	Low	Low	Low	Low	Low	Low	VeryLow	Low	Low	Low	Medium	Low	Low	Medium	Medium	Medium	Benign		864496,Low,Low,Low,Low,Medium,Low,Low,Low,Medium,Medium,VeryLow,Low,Low,Low,Low,Low,Low,Low,Low,Low,VeryLow,Low,Low,Low,Medium,Low,Low,Medium,Medium,Medium,Benign
864685	Low	Medium	Low	Low	Medium	Low	Low	Low	Medium	Medium	VeryLow	Low	Low	Low	Low	Low	Low	Low	Low	Low	Low	Medium	Low	Low	Medium	Low	Low	Low	Low	Low	Benign		864685,Low,Medium,Low,Low,Medium,Low,Low,Low,Medium,Medium,VeryLow,Low,Low,Low,Low,Low,Low,Low,Low,Low,Low,Medium,Low,Low,Medium,Low,Low,Low,Low,Low,Benign
864726	Low	Low	Low	Low	Medium	Medium	Low	Low	Low	Medium	VeryLow	Low	Low	Low	Medium	Medium	Low	Medium	Low	Low	VeryLow	Low	Low	Low	Medium	Low	Low	Low	Low	Low	Benign		864726,Low,Low,Low,Low,Medium,Medium,Low,Low,Low,Medium,VeryLow,Low,Low,Low,Medium,Medium,Low,Medium,Low,Low,VeryLow,Low,Low,Low,Medium,Low,Low,Low,Low,Low,Benign
864729	Medium	Low	Medium	Low	Medium	Medium	Medium	Medium	Medium	Medium	VeryLow	Low	Low	Low	Low	Low	Low	Low	Low	Low	Medium	Medium	Medium	Low	High	Medium	Medium	Medium	Medium	Medium	Malignant		864729,Medium,Low,Medium,Low,Medium,Medium,Medium,Medium,Medium,Medium,VeryLow,Low,Low,Low,Low,Low,Low,Low,Low,Low,Medium,Medium,Medium,Low,High,Medium,Medium,Medium,Medium,Medium,Malignant
864877	Medium	Medium	Medium	Medium	Medium	Medium	Medium	Medium	Medium	Medium	Low	Low	Low	Low	Low	Medium	Low	Medium	Low	Low	Medium	Medium	Medium	Medium	High	Medium	Medium	Medium	Medium	Medium	Malignant		864877,Medium,Medium,Medium,Medium,Medium,Medium,Medium,Medium,Medium,Medium,Low,Low,Low,Low,Low,Medium,Low,Medium,Low,Low,Medium,Medium,Medium,Medium,High,Medium,Medium,Medium,Medium,Medium,Malignant
865128	Medium	Medium	Medium	Medium	Medium	Low	Low	Medium	Medium	Low	Low	Low	Low	Low	Low	Low	Low	Low	Medium	Low	Medium	Medium	Medium	Medium	Low	Low	Low	Medium	Medium	Low	Malignant		865128,Medium,Medium,Medium,Medium,Medium,Low,Low,Medium,Medium,Low,Low,Low,Low,Low,Low,Low,Low,Low,Medium,Low,Medium,Medium,Medium,Medium,Low,Low,Low,Medium,Medium,Low,Malignant
865137	Low	Low	Low	Low	Medium	Low	Low	Low	Medium	Low	VeryLow	Low	Low	Low	Low	Low	Low	Low	Low	Low	Low	Low	Low	Low	Medium	Low	Low	Medium	Medium	Low	Benign		865137,Low,Low,Low,Low,Medium,Low,Low,Low,Medium,Low,VeryLow,Low,Low,Low,Low,Low,Low,Low,Low,Low,Low,Low,Low,Low,Medium,Low,Low,Medium,Medium,Low,Benign
86517	Medium	Medium	Medium	Medium	Medium	Medium	Medium	Medium	Medium	Medium	Low	Medium	Low	Low	Low	Low	Low	Medium	Low	Low	Medium	Medium	Medium	Medium	Medium	Low	Medium	Medium	Medium	Low	Malignant		86517,Medium,Medium,Medium,Medium,Medium,Medium,Medium,Medium,Medium,Medium,Low,Medium,Low,Low,Low,Low,Low,Medium,Low,Low,Medium,Medium,Medium,Medium,Medium,Low,Medium,Medium,Medium,Low,Malignant
865423	High	Medium	High	Medium	High	High	High	High	High	Medium	Medium	Medium	Medium	Medium	Medium	Medium	Medium	Medium	Medium	Low	High	Medium	Medium	Medium	Medium	Medium	Medium	High	Medium	Low	Malignant		865423,High,Medium,High,Medium,High,High,High,High,High,Medium,Medium,Medium,Medium,Medium,Medium,Medium,Medium,Medium,Medium,Low,High,Medium,Medium,Medium,Medium,Medium,Medium,High,Medium,Low,Malignant
865432	Medium	Low	Medium	Low	Medium	Medium	Low	Medium	Medium	Medium	VeryLow	Low	Low	Low	Low	Low	Low	Low	Low	Low	Low	Low	Medium	Low	Medium	Low	Low	Medium	Medium	Low	Benign		865432,Medium,Low,Medium,Low,Medium,Medium,Low,Medium,Medium,Medium,VeryLow,Low,Low,Low,Low,Low,Low,Low,Low,Low,Low,Low,Medium,Low,Medium,Low,Low,Medium,Medium,Low,Benign
865468	Medium	Low	Medium	Low	Low	Low	Low	Low	Low	Low	VeryLow	Low	Low	Low	Low	Low	Low	Low	Low	Low	Low	Medium	Low	Low	Low	Low	Medium	Medium	Low	Low	Benign		865468,Medium,Low,Medium,Low,Low,Low,Low,Low,Low,Low,VeryLow,Low,Low,Low,Low,Low,Low,Low,Low,Low,Low,Medium,Low,Low,Low,Low,Medium,Medium,Low,Low,Benign
86561	Medium	Medium	Medium	Low	Medium	Low	Low	Low	Medium	Low	VeryLow	Low	Low	Low	Low	Low	Low	Low	Low	Low	Low	Medium	Low	Low	Medium	Low	Low	Low	Low	Low	Benign		86561,Medium,Medium,Medium,Low,Medium,Low,Low,Low,Medium,Low,VeryLow,Low,Low,Low,Low,Low,Low,Low,Low,Low,Low,Medium,Low,Low,Medium,Low,Low,Low,Low,Low,Benign
866083	Medium	Medium	Medium	Low	Medium	Low	Low	Low	Medium	Low	VeryLow	Low	Low	Low	Low	Low	Low	Low	Low	Low	Low	Medium	Medium	Low	Medium	Medium	Medium	Medium	Medium	Low	Malignant		866083,Medium,Medium,Medium,Low,Medium,Low,Low,Low,Medium,Low,VeryLow,Low,Low,Low,Low,Low,Low,Low,Low,Low,Low,Medium,Medium,Low,Medium,Medium,Medium,Medium,Medium,Low,Malignant
866203	Medium	Medium	Medium	Medium	Medium	Low	Low	Medium	Medium	Low	Low	Low	Low	Low	Low	Low	Low	Medium	Low	Low	Medium	Medium	Medium	Medium	Low	Low	Medium	Medium	Medium	Low	Malignant		866203,Medium,Medium,Medium,Medium,Medium,Low,Low,Medium,Medium,Low,Low,Low,Low,Low,Low,Low,Low,Medium,Low,Low,Medium,Medium,Medium,Medium,Low,Low,Medium,Medium,Medium,Low,Malignant
866458	Medium	Low	Medium	Low	Medium	Medium	Medium	Medium	Medium	Medium	VeryLow	Low	Low	Low	Low	Medium	Low	Medium	Low	Low	Low	Low	Medium	Low	Medium	Medium	Low	Medium	Low	Low	Benign		866458,Medium,Low,Medium,Low,Medium,Medium,Medium,Medium,Medium,Medium,VeryLow,Low,Low,Low,Low,Medium,Low,Medium,Low,Low,Low,Low,Medium,Low,Medium,Medium,Low,Medium,Low,Low,Benign
866674	Medium	Medium	Medium	Medium	Medium	Medium	Medium	Medium	Medium	Low	Low	Low	Low	Low	Low	Low	Low	Low	Low	Low	Medium	Medium	Medium	Medium	Medium	Medium	Medium	Medium	Medium	Low	Malignant		866674,Medium,Medium,Medium,Medium,Medium,Medium,Medium,Medium,Medium,Low,Low,Low,Low,Low,Low,Low,Low,Low,Low,Low,Medium,Medium,Medium,Medium,Medium,Medium,Medium,Medium,Medium,Low,Malignant
866714	Low	Low	Low	Low	Medium	Low	Low	Low	Medium	Medium	VeryLow	Low	Low	Low	Low	Low	Low	Low	Medium	Low	Low	Low	Low	Low	Medium	Low	Low	Medium	Medium	Low	Benign		866714,Low,Low,Low,Low,Medium,Low,Low,Low,Medium,Medium,VeryLow,Low,Low,Low,Low,Low,Low,Low,Medium,Low,Low,Low,Low,Low,Medium,Low,Low,Medium,Medium,Low,Benign
8670	Medium	Medium	Medium	Medium	Medium	Medium	Medium	Medium	Medium	Low	Low	Low	Low	Low	Low	Low	Low	Low	Low	Low	Medium	Medium	Medium	Low	Medium	Low	Medium	Medium	Medium	Low	Malignant		8670,Medium,Medium,Medium,Medium,Medium,Medium,Medium,Medium,Medium,Low,Low,Low,Low,Low,Low,Low,Low,Low,Low,Low,Medium,Medium,Medium,Low,Medium,Low,Medium,Medium,Medium,Low,Malignant
86730502	Medium	Medium	Medium	Medium	Medium	Medium	Low	Medium	Medium	Low	VeryLow	Low	Low	Low	Low	Low	Low	Low	Low	Low	Medium	Medium	Medium	Low	Medium	Medium	Low	Medium	Medium	Low	Malignant		86730502,Medium,Medium,Medium,Medium,Medium,Medium,Low,Medium,Medium,Low,VeryLow,Low,Low,Low,Low,Low,Low,Low,Low,Low,Medium,Medium,Medium,Low,Medium,Medium,Low,Medium,Medium,Low,Malignant
867387	Medium	Low	Medium	Medium	Medium	Low	Low	Medium	Medium	Low	VeryLow	Low	Low	Low	Low	Low	Low	Low	Low	Low	Low	Low	Medium	Low	Medium	Low	Low	Medium	Low	Low	Benign		867387,Medium,Low,Medium,Medium,Medium,Low,Low,Medium,Medium,Low,VeryLow,Low,Low,Low,Low,Low,Low,Low,Low,Low,Low,Low,Medium,Low,Medium,Low,Low,Medium,Low,Low,Benign
867739	Medium	Medium	Medium	Medium	Medium	Low	Medium	Medium	Medium	Low	Low	Low	Low	Low	Low	Low	Low	Low	Low	Low	Medium	Medium	Medium	Medium	Medium	Low	Medium	Medium	Medium	Low	Malignant		867739,Medium,Medium,Medium,Medium,Medium,Low,Medium,Medium,Medium,Low,Low,Low,Low,Low,Low,Low,Low,Low,Low,Low,Medium,Medium,Medium,Medium,Medium,Low,Medium,Medium,Medium,Low,Malignant
868202	Medium	Medium	Medium	Low	Medium	Low	Low	Low	Medium	Low	VeryLow	Low	Low	Low	Low	Low	Low	Low	Low	Low	Low	Medium	Low	Low	Medium	Low	Low	Medium	Low	Low	Malignant		868202,Medium,Medium,Medium,Low,Medium,Low,Low,Low,Medium,Low,VeryLow,Low,Low,Low,Low,Low,Low,Low,Low,Low,Low,Medium,Low,Low,Medium,Low,Low,Medium,Low,Low,Malignant
868223	Low	Low	Low	Low	Medium	Low	Low	Low	Low	Low	VeryLow	Medium	Low	Low	Low	Low	Low	Low	Low	Low	Low	Medium	Low	Low	Medium	Low	Low	Low	Low	Low	Benign		868223,Low,Low,Low,Low,Medium,Low,Low,Low,Low,Low,VeryLow,Medium,Low,Low,Low,Low,Low,Low,Low,Low,Low,Medium,Low,Low,Medium,Low,Low,Low,Low,Low,Benign
868682	Low	Low	Low	Low	Medium	Low	Low	Low	Medium	Low	VeryLow	Low	Low	Low	Low	Low	Low	Low	Low	Low	Low	Medium	Low	Low	Medium	Low	Low	Medium	Low	Low	Benign		868682,Low,Low,Low,Low,Medium,Low,Low,Low,Medium,Low,VeryLow,Low,Low,Low,Low,Low,Low,Low,Low,Low,Low,Medium,Low,Low,Medium,Low,Low,Medium,Low,Low,Benign
868826	Medium	Medium	Medium	Low	Medium	Medium	Medium	Medium	Medium	Medium	Medium	Low	Medium	Low	Medium	Low	Low	Medium	Medium	Low	Medium	Medium	Medium	Low	Medium	Low	Medium	Medium	Medium	Low	Malignant		868826,Medium,Medium,Medium,Low,Medium,Medium,Medium,Medium,Medium,Medium,Medium,Low,Medium,Low,Medium,Low,Low,Medium,Medium,Low,Medium,Medium,Medium,Low,Medium,Low,Medium,Medium,Medium,Low,Malignant
868871	Low	Low	Low	Low	Medium	Medium	Low	Low	Medium	Low	VeryLow	Low	Low	Low	Medium	Low	Low	Medium	Low	Low	Low	Low	Low	Low	Medium	Low	Low	Medium	Low	Low	Benign		868871,Low,Low,Low,Low,Medium,Medium,Low,Low,Medium,Low,VeryLow,Low,Low,Low,Medium,Low,Low,Medium,Low,Low,Low,Low,Low,Low,Medium,Low,Low,Medium,Low,Low,Benign
868999	Low	Low	Low	Low	Medium	Low	Low	Low	Medium	Medium	VeryLow	Low	Low	Low	Low	Low	Low	Low	Low	Low	VeryLow	Low	Low	Low	Medium	Low	Low	Low	Medium	Low	Benign		868999,Low,Low,Low,Low,Medium,Low,Low,Low,Medium,Medium,VeryLow,Low,Low,Low,Low,Low,Low,Low,Low,Low,VeryLow,Low,Low,Low,Medium,Low,Low,Low,Medium,Low,Benign
869104	Medium	Medium	Medium	Medium	Medium	Medium	Low	Medium	Medium	Medium	Low	Low	Low	Low	Low	Low	Low	Low	Low	Low	Medium	Medium	Medium	Medium	Medium	Low	Low	Medium	Low	Low	Malignant		869104,Medium,Medium,Medium,Medium,Medium,Medium,Low,Medium,Medium,Medium,Low,Low,Low,Low,Low,Low,Low,Low,Low,Low,Medium,Medium,Medium,Medium,Medium,Low,Low,Medium,Low,Low,Malignant
869218	Low	Medium	Low	Low	Medium	Low	Low	Low	Medium	Medium	VeryLow	Medium	Low	Low	Low	Low	Low	Low	Low	Low	Low	Medium	Low	Low	Medium	Low	Low	Low	Low	Low	Benign		869218,Low,Medium,Low,Low,Medium,Low,Low,Low,Medium,Medium,VeryLow,Medium,Low,Low,Low,Low,Low,Low,Low,Low,Low,Medium,Low,Low,Medium,Low,Low,Low,Low,Low,Benign
869224	Medium	Low	Medium	Low	Medium	Low	Low	Low	Medium	Medium	VeryLow	Low	Low	Low	Low	Low	Low	Low	Low	Low	Low	Medium	Low	Low	Medium	Low	Low	Medium	Medium	Low	Benign		869224,Medium,Low,Medium,Low,Medium,Low,Low,Low,Medium,Medium,VeryLow,Low,Low,Low,Low,Low,Low,Low,Low,Low,Low,Medium,Low,Low,Medium,Low,Low,Medium,Medium,Low,Benign
869254	Low	Low	Low	Low	Medium	Low	Low	Low	Low	Low	VeryLow	Low	Low	Low	Low	Low	Low	Low	Low	Low	Low	Low	Low	Low	Low	Low	Low	Low	Low	Low	Benign		869254,Low,Low,Low,Low,Medium,Low,Low,Low,Low,Low,VeryLow,Low,Low,Low,Low,Low,Low,Low,Low,Low,Low,Low,Low,Low,Low,Low,Low,Low,Low,Low,Benign
869476	Low	Low	Low	Low	Medium	Medium	Low	Low	Medium	Medium	VeryLow	Low	Low	Low	Medium	Medium	Low	Low	Medium	Low	Low	Low	Low	Low	Medium	Low	Low	Low	Low	Medium	Benign		869476,Low,Low,Low,Low,Medium,Medium,Low,Low,Medium,Medium,VeryLow,Low,Low,Low,Medium,Medium,Low,Low,Medium,Low,Low,Low,Low,Low,Medium,Low,Low,Low,Low,Medium,Benign
869691	Low	Low	Low	Low	Medium	Medium	Medium	Medium	High	Medium	VeryLow	Low	Low	Low	Low	Medium	Low	Medium	Medium	Low	Low	Medium	Low	Low	Medium	Medium	Medium	Medium	High	Medium	Malignant		869691,Low,Low,Low,Low,Medium,Medium,Medium,Medium,High,Medium,VeryLow,Low,Low,Low,Low,Medium,Low,Medium,Medium,Low,Low,Medium,Low,Low,Medium,Medium,Medium,Medium,High,Medium,Malignant
86973701	Medium	Medium	Medium	Low	Medium	Medium	Low	Low	Medium	Medium	VeryLow	Medium	Low	Low	Low	Medium	Low	Medium	Medium	Low	Low	Medium	Medium	Low	Low	Low	Low	Medium	Medium	Low	Benign		86973701,Medium,Medium,Medium,Low,Medium,Medium,Low,Low,Medium,Medium,VeryLow,Medium,Low,Low,Low,Medium,Low,Medium,Medium,Low,Low,Medium,Medium,Low,Low,Low,Low,Medium,Medium,Low,Benign
86973702	Medium	Low	Medium	Low	Medium	Medium	Low	Medium	Medium	Low	VeryLow	Low	Low	Low	Low	Low	Low	Medium	Low	Low	Low	Low	Medium	Low	Medium	Low	Low	Medium	Low	Low	Benign		86973702,Medium,Low,Medium,Low,Medium,Medium,Low,Medium,Medium,Low,VeryLow,Low,Low,Low,Low,Low,Low,Medium,Low,Low,Low,Low,Medium,Low,Medium,Low,Low,Medium,Low,Low,Benign
869931	Medium	Medium	Medium	Low	Medium	Low	Low	Low	Low	Low	VeryLow	Low	Low	Low	Low	Low	Low	Low	Low	Low	Low	Medium	Low	Low	Low	Low	Low	Low	Low	Low	Benign		869931,Medium,Medium,Medium,Low,Medium,Low,Low,Low,Low,Low,VeryLow,Low,Low,Low,Low,Low,Low,Low,Low,Low,Low,Medium,Low,Low,Low,Low,Low,Low,Low,Low,Benign
871001501	Medium	Medium	Medium	Low	Medium	Low	Low	Low	Medium	Low	VeryLow	Low	Low	Low	Low	Low	Low	Low	Medium	Low	Low	Medium	Low	Low	Medium	Low	Low	Low	Medium	Low	Benign		871001501,Medium,Medium,Medium,Low,Medium,Low,Low,Low,Medium,Low,VeryLow,Low,Low,Low,Low,Low,Low,Low,Medium,Low,Low,Medium,Low,Low,Medium,Low,Low,Low,Medium,Low,Benign
871001502	Low	Medium	Low	Low	Medium	Medium	Medium	Low	Medium	Medium	VeryLow	Medium	Low	Low	Medium	Medium	Low	Low	Low	Low	VeryLow	Medium	Low	Low	Medium	Medium	Medium	Medium	Medium	Medium	Benign		871001502,Low,Medium,Low,Low,Medium,Medium,Medium,Low,Medium,Medium,VeryLow,Medium,Low,Low,Medium,Medium,Low,Low,Low,Low,VeryLow,Medium,Low,Low,Medium,Medium,Medium,Medium,Medium,Medium,Benign
8710441	Low	Low	Low	Low	Medium	Medium	High	Medium	High	High	Low	Medium	Low	Low	Medium	Medium	High	High	Medium	High	VeryLow	Low	Low	Low	Medium	Low	Medium	Medium	Medium	Medium	Benign		8710441,Low,Low,Low,Low,Medium,Medium,High,Medium,High,High,Low,Medium,Low,Low,Medium,Medium,High,High,Medium,High,VeryLow,Low,Low,Low,Medium,Low,Medium,Medium,Medium,Medium,Benign
87106	Low	Low	Low	Low	Medium	Low	Low	Low	Medium	Low	VeryLow	Low	Low	Low	Low	Low	Low	Low	Low	Low	Low	Low	Low	Low	Medium	Low	Low	Low	Medium	Low	Benign		87106,Low,Low,Low,Low,Medium,Low,Low,Low,Medium,Low,VeryLow,Low,Low,Low,Low,Low,Low,Low,Low,Low,Low,Low,Low,Low,Medium,Low,Low,Low,Medium,Low,Benign
8711002	Medium	Low	Medium	Low	Medium	Low	Low	Low	Medium	Medium	VeryLow	Low	Low	Low	Low	Low	Low	Low	Medium	Low	Low	Low	Low	Low	Medium	Low	Low	Medium	Medium	Low	Benign		8711002,Medium,Low,Medium,Low,Medium,Low,Low,Low,Medium,Medium,VeryLow,Low,Low,Low,Low,Low,Low,Low,Medium,Low,Low,Low,Low,Low,Medium,Low,Low,Medium,Medium,Low,Benign
8711003	Low	Medium	Low	Low	Medium	Low	Low	Low	Medium	Medium	VeryLow	Low	Low	Low	Low	Low	Low	Low	Low	Low	Low	Medium	Low	Low	Medium	Low	Low	Medium	Medium	Low	Benign		8711003,Low,Medium,Low,Low,Medium,Low,Low,Low,Medium,Medium,VeryLow,Low,Low,Low,Low,Low,Low,Low,Low,Low,Low,Medium,Low,Low,Medium,Low,Low,Medium,Medium,Low,Benign
8711202	Medium	Medium	Medium	Medium	Medium	Medium	Medium	Medium	Medium	Low	Low	Low	Low	Low	Low	Medium	Low	Medium	Low	Low	Medium	Medium	Medium	Medium	Medium	Medium	Medium	Medium	Low	Low	Malignant		8711202,Medium,Medium,Medium,Medium,Medium,Medium,Medium,Medium,Medium,Low,Low,Low,Low,Low,Low,Medium,Low,Medium,Low,Low,Medium,Medium,Medium,Medium,Medium,Medium,Medium,Medium,Low,Low,Malignant
8711216	Medium	Medium	Medium	Medium	Medium	Low	Low	Low	Medium	Low	Low	Medium	Low	Low	Low	Low	Low	Low	Low	Low	Low	Medium	Medium	Low	Low	Low	Low	Medium	Low	Low	Benign		8711216,Medium,Medium,Medium,Medium,Medium,Low,Low,Low,Medium,Low,Low,Medium,Low,Low,Low,Low,Low,Low,Low,Low,Low,Medium,Medium,Low,Low,Low,Low,Medium,Low,Low,Benign
871122	Low	Low	Low	Low	Medium	Low	Low	Low	Medium	Low	VeryLow	Low	Low	Low	Low	Low	Low	Low	Low	Low	Low	Low	Low	Low	Medium	Low	Low	Low	Low	Low	Benign		871122,Low,Low,Low,Low,Medium,Low,Low,Low,Medium,Low,VeryLow,Low,Low,Low,Low,Low,Low,Low,Low,Low,Low,Low,Low,Low,Medium,Low,Low,Low,Low,Low,Benign
871149	Low	Low	Low	Low	Medium	Low	Low	Low	Low	Low	VeryLow	Low	Low	Low	Low	Low	Low	Low	Low	Low	Low	Low	Low	Low	Medium	Low	Low	Low	Low	Low	Benign		871149,Low,Low,Low,Low,Medium,Low,Low,Low,Low,Low,VeryLow,Low,Low,Low,Low,Low,Low,Low,Low,Low,Low,Low,Low,Low,Medium,Low,Low,Low,Low,Low,Benign
8711561	Low	Medium	Low	Low	Medium	Medium	Low	Low	Medium	Medium	Low	Medium	Low	Low	Medium	Low	Low	Low	Medium	Low	Low	Medium	Low	Low	Medium	Low	Low	Medium	Medium	Low	Benign		8711561,Low,Medium,Low,Low,Medium,Medium,Low,Low,Medium,Medium,Low,Medium,Low,Low,Medium,Low,Low,Low,Medium,Low,Low,Medium,Low,Low,Medium,Low,Low,Medium,Medium,Low,Benign
8711803	Medium	Low	Medium	Medium	Medium	Medium	Medium	Medium	Medium	Low	Low	Low	Medium	Low	Medium	Low	Low	Medium	Medium	Low	Medium	Low	Medium	Medium	Medium	Low	Low	Medium	Low	Low	Malignant		8711803,Medium,Low,Medium,Medium,Medium,Medium,Medium,Medium,Medium,Low,Low,Low,Medium,Low,Medium,Low,Low,Medium,Medium,Low,Medium,Low,Medium,Medium,Medium,Low,Low,Medium,Low,Low,Malignant
871201	Medium	Medium	Medium	Medium	Medium	Medium	Medium	Medium	Medium	Low	Low	Low	Low	Low	Low	Low	Low	Low	Low	Low	High	Medium	Medium	Medium	Medium	Medium	Medium	High	Medium	Low	Malignant		871201,Medium,Medium,Medium,Medium,Medium,Medium,Medium,Medium,Medium,Low,Low,Low,Low,Low,Low,Low,Low,Low,Low,Low,High,Medium,Medium,Medium,Medium,Medium,Medium,High,Medium,Low,Malignant
8712064	Medium	Medium	Low	Low	Medium	Medium	Low	Low	Low	Medium	VeryLow	Medium	Low	Low	Medium	Low	Low	Low	Low	Low	Low	Medium	Low	Low	Medium	Low	Low	Medium	Low	Low	Benign		8712064,Medium,Medium,Low,Low,Medium,Medium,Low,Low,Low,Medium,VeryLow,Medium,Low,Low,Medium,Low,Low,Low,Low,Low,Low,Medium,Low,Low,Medium,Low,Low,Medium,Low,Low,Benign
8712289	High	Medium	Medium	Medium	Medium	Medium	Medium	Medium	Medium	Low	Low	Low	Low	Low	Low	Low	Low	Medium	Low	Low	High	Medium	Medium	Medium	Medium	Medium	Medium	High	Medium	Low	Malignant		8712289,High,Medium,Medium,Medium,Medium,Medium,Medium,Medium,Medium,Low,Low,Low,Low,Low,Low,Low,Low,Medium,Low,Low,High,Medium,Medium,Medium,Medium,Medium,Medium,High,Medium,Low,Malignant
8712291	Medium	Medium	Medium	Low	Medium	Low	Low	Low	Low	Low	VeryLow	Low	Low	Low	Low	Low	Low	Low	Low	Low	Low	Medium	Medium	Low	Low	Low	Low	Low	Low	Low	Benign		8712291,Medium,Medium,Medium,Low,Medium,Low,Low,Low,Low,Low,VeryLow,Low,Low,Low,Low,Low,Low,Low,Low,Low,Low,Medium,Medium,Low,Low,Low,Low,Low,Low,Low,Benign
87127	Low	Low	Low	Low	Medium	Low	Low	Low	Low	Medium	VeryLow	Low	Low	Low	Low	Low	Low	Low	Low	Low	Low	Low	Low	Low	Medium	Low	Low	Low	Low	Low	Benign		87127,Low,Low,Low,Low,Medium,Low,Low,Low,Low,Medium,VeryLow,Low,Low,Low,Low,Low,Low,Low,Low,Low,Low,Low,Low,Low,Medium,Low,Low,Low,Low,Low,Benign
8712729	Medium	Medium	Medium	Medium	Medium	Low	Low	Medium	Medium	Low	Low	Low	Low	Low	Low	Low	Low	Medium	Low	Low	Medium	Medium	Medium	Medium	Medium	Low	Low	Medium	Low	Low	Malignant		8712729,Medium,Medium,Medium,Medium,Medium,Low,Low,Medium,Medium,Low,Low,Low,Low,Low,Low,Low,Low,Medium,Low,Low,Medium,Medium,Medium,Medium,Medium,Low,Low,Medium,Low,Low,Malignant
8712766	Medium	Medium	Medium	Medium	Medium	Medium	Medium	Medium	Low	Medium	Low	Low	Medium	Low	Low	Medium	Low	Medium	Low	Low	Medium	Medium	Medium	Medium	Medium	Medium	Medium	Medium	Low	Low	Malignant		8712766,Medium,Medium,Medium,Medium,Medium,Medium,Medium,Medium,Low,Medium,Low,Low,Medium,Low,Low,Medium,Low,Medium,Low,Low,Medium,Medium,Medium,Medium,Medium,Medium,Medium,Medium,Low,Low,Malignant
8712853	Medium	Low	Medium	Low	Medium	Low	Low	Low	Medium	Low	VeryLow	Low	Low	Low	Low	Low	Low	Low	Low	Low	Low	Medium	Medium	Low	Medium	Low	Low	Medium	Low	Low	Benign		8712853,Medium,Low,Medium,Low,Medium,Low,Low,Low,Medium,Low,VeryLow,Low,Low,Low,Low,Low,Low,Low,Low,Low,Low,Medium,Medium,Low,Medium,Low,Low,Medium,Low,Low,Benign
87139402	Medium	Low	Low	Low	Medium	Low	Low	Low	Medium	Low	VeryLow	Low	Low	Low	Low	Low	Low	Low	Low	Low	Low	Low	Low	Low	Medium	Low	Low	Medium	Low	Low	Benign		87139402,Medium,Low,Low,Low,Medium,Low,Low,Low,Medium,Low,VeryLow,Low,Low,Low,Low,Low,Low,Low,Low,Low,Low,Low,Low,Low,Medium,Low,Low,Medium,Low,Low,Benign
87163	Medium	Medium	Medium	Low	Medium	Low	Low	Low	Medium	Low	Low	Low	Low	Low	Low	Low	Low	Low	Low	Low	Low	Medium	Medium	Low	Medium	Low	Low	Medium	Medium	Low	Malignant		87163,Medium,Medium,Medium,Low,Medium,Low,Low,Low,Medium,Low,Low,Low,Low,Low,Low,Low,Low,Low,Low,Low,Low,Medium,Medium,Low,Medium,Low,Low,Medium,Medium,Low,Malignant
87164	Medium	Low	Medium	Medium	Medium	Medium	Medium	Medium	Medium	Medium	VeryLow	Low	Low	Low	Low	Low	Low	Medium	Low	Low	Medium	Low	Medium	Low	Medium	Medium	Medium	Medium	Medium	Medium	Malignant		87164,Medium,Low,Medium,Medium,Medium,Medium,Medium,Medium,Medium,Medium,VeryLow,Low,Low,Low,Low,Low,Low,Medium,Low,Low,Medium,Low,Medium,Low,Medium,Medium,Medium,Medium,Medium,Medium,Malignant
871641	Low	Low	Low	Low	Medium	Low	Low	Low	Medium	Medium	VeryLow	Medium	Low	Low	Medium	Low	Low	Medium	Medium	Low	VeryLow	Low	Low	Low	Medium	Low	Low	Low	Low	Low	Benign		871641,Low,Low,Low,Low,Medium,Low,Low,Low,Medium,Medium,VeryLow,Medium,Low,Low,Medium,Low,Low,Medium,Medium,Low,VeryLow,Low,Low,Low,Medium,Low,Low,Low,Low,Low,Benign
871642	Low	Low	Low	Low	Medium	Low	Low	Low	Medium	Low	VeryLow	Medium	Low	Low	Low	Low	Low	Low	Medium	Low	Low	Low	Low	Low	Low	Low	Low	Low	Low	Low	Benign		871642,Low,Low,Low,Low,Medium,Low,Low,Low,Medium,Low,VeryLow,Medium,Low,Low,Low,Low,Low,Low,Medium,Low,Low,Low,Low,Low,Low,Low,Low,Low,Low,Low,Benign
872113	Low	Low	Low	Low	Medium	Low	Low	Low	Medium	Medium	VeryLow	Low	Low	Low	Medium	Low	Low	Low	Medium	Low	VeryLow	Low	Low	Low	Medium	Low	Low	Low	Low	Low	Benign		872113,Low,Low,Low,Low,Medium,Low,Low,Low,Medium,Medium,VeryLow,Low,Low,Low,Medium,Low,Low,Low,Medium,Low,VeryLow,Low,Low,Low,Medium,Low,Low,Low,Low,Low,Benign
872608	Low	Medium	Low	Low	Medium	Medium	Medium	Low	Medium	Medium	VeryLow	Medium	Low	Low	Medium	Medium	Medium	Medium	Medium	Medium	VeryLow	Medium	Low	Low	Medium	Medium	Medium	Medium	Low	Medium	Benign		872608,Low,Medium,Low,Low,Medium,Medium,Medium,Low,Medium,Medium,VeryLow,Medium,Low,Low,Medium,Medium,Medium,Medium,Medium,Medium,VeryLow,Medium,Low,Low,Medium,Medium,Medium,Medium,Low,Medium,Benign
87281702	Medium	Medium	Medium	Medium	Medium	Medium	Medium	Medium	Medium	Medium	VeryLow	Low	Low	Low	Low	Medium	Low	Medium	Low	Low	Low	Medium	Medium	Low	Medium	Medium	Medium	Medium	Medium	Medium	Malignant		87281702,Medium,Medium,Medium,Medium,Medium,Medium,Medium,Medium,Medium,Medium,VeryLow,Low,Low,Low,Low,Medium,Low,Medium,Low,Low,Low,Medium,Medium,Low,Medium,Medium,Medium,Medium,Medium,Medium,Malignant
873357	Medium	Medium	Medium	Low	Low	Low	Low	Low	Low	Low	VeryLow	Low	Low	Low	Low	Low	Low	Low	Low	Low	Low	Medium	Low	Low	Low	Low	Low	Low	Low	Low	Benign		873357,Medium,Medium,Medium,Low,Low,Low,Low,Low,Low,Low,VeryLow,Low,Low,Low,Low,Low,Low,Low,Low,Low,Low,Medium,Low,Low,Low,Low,Low,Low,Low,Low,Benign
873586	Medium	Low	Medium	Low	Medium	Low	Low	Low	Low	Low	VeryLow	Low	Low	Low	Low	Low	Low	Low	Low	Low	Low	Low	Low	Low	Medium	Low	Low	Low	Low	Low	Benign		873586,Medium,Low,Medium,Low,Medium,Low,Low,Low,Low,Low,VeryLow,Low,Low,Low,Low,Low,Low,Low,Low,Low,Low,Low,Low,Low,Medium,Low,Low,Low,Low,Low,Benign
873592	High	Medium	High	High	Medium	Medium	Medium	High	Medium	Low	Low	Low	Low	Low	Low	Low	Low	Low	Low	Low	VeryHigh	Medium	High	Medium	Medium	Medium	Medium	High	Medium	Low	Malignant		873592,High,Medium,High,High,Medium,Medium,Medium,High,Medium,Low,Low,Low,Low,Low,Low,Low,Low,Low,Low,Low,VeryHigh,Medium,High,Medium,Medium,Medium,Medium,High,Medium,Low,Malignant
873593	Medium	Medium	Medium	Medium	Medium	High	Medium	Medium	Medium	Medium	Low	Low	Low	Low	Low	Medium	Low	Medium	Low	Low	High	Medium	Medium	Medium	Medium	Medium	Medium	High	Medium	Medium	Malignant		873593,Medium,Medium,Medium,Medium,Medium,High,Medium,Medium,Medium,Medium,Low,Low,Low,Low,Low,Medium,Low,Medium,Low,Low,High,Medium,Medium,Medium,Medium,Medium,Medium,High,Medium,Medium,Malignant
873701	Medium	Medium	Medium	Medium	Medium	Low	Low	Medium	Medium	Low	VeryLow	Low	Low	Low	Low	Low	Low	Low	Low	Low	Medium	Medium	Medium	Medium	Medium	Medium	Low	Medium	Medium	Low	Malignant		873701,Medium,Medium,Medium,Medium,Medium,Low,Low,Medium,Medium,Low,VeryLow,Low,Low,Low,Low,Low,Low,Low,Low,Low,Medium,Medium,Medium,Medium,Medium,Medium,Low,Medium,Medium,Low,Malignant
873843	Low	Low	Low	Low	Medium	Low	Low	Low	Low	Medium	VeryLow	Low	Low	Low	Low	Medium	Low	Medium	Low	Low	Low	Low	Low	Low	Medium	Low	Low	Low	Low	Low	Benign		873843,Low,Low,Low,Low,Medium,Low,Low,Low,Low,Medium,VeryLow,Low,Low,Low,Low,Medium,Low,Medium,Low,Low,Low,Low,Low,Low,Medium,Low,Low,Low,Low,Low,Benign
873885	Medium	Medium	Medium	Low	Medium	Medium	Low	Low	Medium	Medium	VeryLow	Low	Low	Low	Low	Low	Low	Low	Low	Low	Low	Medium	Medium	Low	Medium	Medium	Medium	Medium	Medium	Medium	Malignant		873885,Medium,Medium,Medium,Low,Medium,Medium,Low,Low,Medium,Medium,VeryLow,Low,Low,Low,Low,Low,Low,Low,Low,Low,Low,Medium,Medium,Low,Medium,Medium,Medium,Medium,Medium,Medium,Malignant
874158	Low	Low	Low	Low	Medium	Low	Low	Low	Medium	Low	VeryLow	Low	Low	Low	Medium	Low	Low	Low	Low	Low	Low	Low	Low	Low	Medium	Low	Low	Low	Medium	Low	Benign		874158,Low,Low,Low,Low,Medium,Low,Low,Low,Medium,Low,VeryLow,Low,Low,Low,Medium,Low,Low,Low,Low,Low,Low,Low,Low,Low,Medium,Low,Low,Low,Medium,Low,Benign
874217	Medium	Medium	Medium	Medium	Medium	Low	Low	Medium	Medium	Low	VeryLow	Low	Low	Low	Low	Low	Low	Low	Low	Low	Medium	Medium	Medium	Medium	Medium	Low	Medium	Medium	Medium	Low	Malignant		874217,Medium,Medium,Medium,Medium,Medium,Low,Low,Medium,Medium,Low,VeryLow,Low,Low,Low,Low,Low,Low,Low,Low,Low,Medium,Medium,Medium,Medium,Medium,Low,Medium,Medium,Medium,Low,Malignant
874373	Low	Medium	Low	Low	Medium	Low	Low	Low	Low	Low	VeryLow	Low	Low	Low	Low	Low	Low	Low	Low	Low	Low	Low	Low	Low	Medium	Low	Low	Medium	Low	Low	Benign		874373,Low,Medium,Low,Low,Medium,Low,Low,Low,Low,Low,VeryLow,Low,Low,Low,Low,Low,Low,Low,Low,Low,Low,Low,Low,Low,Medium,Low,Low,Medium,Low,Low,Benign
874662	Low	Medium	Low	Low	Medium	Low	Low	Low	Medium	Low	VeryLow	Medium	Low	Low	Low	Low	Low	Low	Medium	Low	Low	Medium	Low	Low	Medium	Low	Low	Low	Medium	Low	Benign		874662,Low,Medium,Low,Low,Medium,Low,Low,Low,Medium,Low,VeryLow,Medium,Low,Low,Low,Low,Low,Low,Medium,Low,Low,Medium,Low,Low,Medium,Low,Low,Low,Medium,Low,Benign
874839	Medium	Low	Low	Low	Medium	Low	Low	Low	Medium	Low	VeryLow	Low	Low	Low	Low	Low	Low	Low	Low	Low	Low	Low	Low	Low	Medium	Low	Low	Low	Low	Low	Benign		874839,Medium,Low,Low,Low,Medium,Low,Low,Low,Medium,Low,VeryLow,Low,Low,Low,Low,Low,Low,Low,Low,Low,Low,Low,Low,Low,Medium,Low,Low,Low,Low,Low,Benign
874858	Medium	Medium	Medium	Low	Medium	Medium	Medium	Medium	Medium	Medium	VeryLow	Medium	Low	Low	Low	High	Medium	Medium	Medium	Low	Low	Medium	Medium	Low	Medium	High	Medium	Medium	Medium	Medium	Malignant		874858,Medium,Medium,Medium,Low,Medium,Medium,Medium,Medium,Medium,Medium,VeryLow,Medium,Low,Low,Low,High,Medium,Medium,Medium,Low,Low,Medium,Medium,Low,Medium,High,Medium,Medium,Medium,Medium,Malignant
875093	Medium	Medium	Medium	Low	Medium	Low	Low	Low	Medium	Medium	Low	Medium	Low	Low	Low	Low	Low	Medium	Medium	Low	Low	Medium	Low	Low	Low	Low	Low	Low	Low	Low	Benign		875093,Medium,Medium,Medium,Low,Medium,Low,Low,Low,Medium,Medium,Low,Medium,Low,Low,Low,Low,Low,Medium,Medium,Low,Low,Medium,Low,Low,Low,Low,Low,Low,Low,Low,Benign
875099	Low	Medium	Low	Low	Low	Low	Low	Low	Medium	Medium	VeryLow	High	Low	Low	Low	Low	Low	Low	Medium	Low	VeryLow	Low	Low	Low	Low	Low	Low	Low	Low	Low	Benign		875099,Low,Medium,Low,Low,Low,Low,Low,Low,Medium,Medium,VeryLow,High,Low,Low,Low,Low,Low,Low,Medium,Low,VeryLow,Low,Low,Low,Low,Low,Low,Low,Low,Low,Benign
875263	Medium	Medium	Medium	Low	Medium	Medium	Medium	Low	Medium	Medium	VeryLow	Medium	Low	Low	Medium	Medium	Low	Medium	Low	Low	Low	Medium	Medium	Low	Medium	Medium	Medium	Medium	Medium	Medium	Malignant		875263,Medium,Medium,Medium,Low,Medium,Medium,Medium,Low,Medium,Medium,VeryLow,Medium,Low,Low,Medium,Medium,Low,Medium,Low,Low,Low,Medium,Medium,Low,Medium,Medium,Medium,Medium,Medium,Medium,Malignant
87556202	Medium	Medium	Medium	Low	Medium	Medium	Medium	Medium	Medium	Medium	VeryLow	Low	Low	Low	Low	Medium	Low	Medium	Low	Low	Low	Medium	Medium	Low	Medium	Medium	Medium	Medium	Medium	Low	Malignant		87556202,Medium,Medium,Medium,Low,Medium,Medium,Medium,Medium,Medium,Medium,VeryLow,Low,Low,Low,Low,Medium,Low,Medium,Low,Low,Low,Medium,Medium,Low,Medium,Medium,Medium,Medium,Medium,Low,Malignant
875878	Medium	Low	Medium	Low	Medium	Low	Low	Low	Medium	Low	VeryLow	Low	Low	Low	Low	Low	Low	Low	Low	Low	Low	Medium	Low	Low	Medium	Low	Low	Medium	Medium	Low	Benign		875878,Medium,Low,Medium,Low,Medium,Low,Low,Low,Medium,Low,VeryLow,Low,Low,Low,Low,Low,Low,Low,Low,Low,Low,Medium,Low,Low,Medium,Low,Low,Medium,Medium,Low,Benign
875938	Medium	Medium	Medium	Low	Medium	Medium	Medium	Medium	Medium	Medium	Low	Medium	Low	Low	Medium	Low	Low	Medium	Medium	Low	Low	Medium	Medium	Low	Medium	Medium	Medium	Medium	Medium	Medium	Malignant		875938,Medium,Medium,Medium,Low,Medium,Medium,Medium,Medium,Medium,Medium,Low,Medium,Low,Low,Medium,Low,Low,Medium,Medium,Low,Low,Medium,Medium,Low,Medium,Medium,Medium,Medium,Medium,Medium,Malignant
877159	Medium	Medium	Medium	Medium	Medium	Low	Medium	Medium	Medium	Low	Low	Low	Low	Low	Low	Medium	Low	Medium	Low	Low	Medium	Medium	Medium	Medium	Low	Low	Low	Medium	Low	Low	Malignant		877159,Medium,Medium,Medium,Medium,Medium,Low,Medium,Medium,Medium,Low,Low,Low,Low,Low,Low,Medium,Low,Medium,Low,Low,Medium,Medium,Medium,Medium,Low,Low,Low,Medium,Low,Low,Malignant
877486	Medium	Medium	Medium	Medium	Medium	Medium	Medium	Medium	Medium	Low	VeryLow	Low	Low	Low	Low	Medium	Low	Low	Low	Low	Medium	Medium	Medium	Medium	Medium	Medium	Medium	Medium	Medium	Low	Malignant		877486,Medium,Medium,Medium,Medium,Medium,Medium,Medium,Medium,Medium,Low,VeryLow,Low,Low,Low,Low,Medium,Low,Low,Low,Low,Medium,Medium,Medium,Medium,Medium,Medium,Medium,Medium,Medium,Low,Malignant
877500	Medium	Medium	Medium	Low	Medium	Medium	Medium	Medium	Medium	Medium	VeryLow	Low	Low	Low	Low	Low	Low	Low	Low	Low	Low	Medium	Medium	Low	Medium	Medium	Medium	Medium	Medium	Medium	Malignant		877500,Medium,Medium,Medium,Low,Medium,Medium,Medium,Medium,Medium,Medium,VeryLow,Low,Low,Low,Low,Low,Low,Low,Low,Low,Low,Medium,Medium,Low,Medium,Medium,Medium,Medium,Medium,Medium,Malignant
877501	Low	Medium	Low	Low	Medium	Low	Low	Low	Medium	Low	VeryLow	Low	Low	Low	Low	Low	Low	Low	Low	Low	Low	Medium	Low	Low	Medium	Low	Low	Medium	Low	Low	Benign		877501,Low,Medium,Low,Low,Medium,Low,Low,Low,Medium,Low,VeryLow,Low,Low,Low,Low,Low,Low,Low,Low,Low,Low,Medium,Low,Low,Medium,Low,Low,Medium,Low,Low,Benign
877989	Medium	Medium	Medium	Medium	Medium	Medium	Low	Medium	Low	Low	VeryLow	Low	Low	Low	Low	Low	Low	Medium	Low	Low	Medium	Medium	Medium	Medium	Medium	Medium	Medium	Medium	Medium	Low	Malignant		877989,Medium,Medium,Medium,Medium,Medium,Medium,Low,Medium,Low,Low,VeryLow,Low,Low,Low,Low,Low,Low,Medium,Low,Low,Medium,Medium,Medium,Medium,Medium,Medium,Medium,Medium,Medium,Low,Malignant
878796	High	Medium	High	Medium	Medium	Medium	High	High	Medium	Medium	Low	Medium	Low	Low	Medium	Medium	Low	Medium	Low	Low	Medium	Medium	Medium	Medium	Medium	Medium	Medium	High	Medium	Low	Malignant		878796,High,Medium,High,Medium,Medium,Medium,High,High,Medium,Medium,Low,Medium,Low,Low,Medium,Medium,Low,Medium,Low,Low,Medium,Medium,Medium,Medium,Medium,Medium,Medium,High,Medium,Low,Malignant
87880	Medium	Medium	Medium	Low	Medium	Medium	Medium	Medium	Medium	Medium	Low	Medium	Low	Low	Low	Low	Low	Low	Low	Low	Medium	High	Medium	Low	High	Medium	Medium	Medium	Medium	Medium	Malignant		87880,Medium,Medium,Medium,Low,Medium,Medium,Medium,Medium,Medium,Medium,Low,Medium,Low,Low,Low,Low,Low,Low,Low,Low,Medium,High,Medium,Low,High,Medium,Medium,Medium,Medium,Medium,Malignant
87930	Medium	Medium	Medium	Low	Medium	Medium	Low	Low	Medium	Medium	VeryLow	Low	Low	Low	Low	Low	Low	Low	Low	Low	Low	Medium	Low	Low	Medium	Low	Low	Medium	Medium	Low	Benign		87930,Medium,Medium,Medium,Low,Medium,Medium,Low,Low,Medium,Medium,VeryLow,Low,Low,Low,Low,Low,Low,Low,Low,Low,Low,Medium,Low,Low,Medium,Low,Low,Medium,Medium,Low,Benign
879523	Medium	Low	Medium	Low	Medium	Low	Low	Low	Medium	Low	VeryLow	Low	Low	Low	Low	Low	Low	Low	Low	Low	Low	Low	Medium	Low	Medium	Medium	Medium	Medium	Medium	Medium	Malignant		879523,Medium,Low,Medium,Low,Medium,Low,Low,Low,Medium,Low,VeryLow,Low,Low,Low,Low,Low,Low,Low,Low,Low,Low,Low,Medium,Low,Medium,Medium,Medium,Medium,Medium,Medium,Malignant
879804	Low	Medium	Low	Low	Medium	Low	Low	Low	Medium	Medium	VeryLow	Low	Low	Low	Medium	Low	Low	Low	Low	Low	VeryLow	Medium	Low	Low	Medium	Low	Low	Low	Medium	Low	Benign		879804,Low,Medium,Low,Low,Medium,Low,Low,Low,Medium,Medium,VeryLow,Low,Low,Low,Medium,Low,Low,Low,Low,Low,VeryLow,Medium,Low,Low,Medium,Low,Low,Low,Medium,Low,Benign
879830	Medium	Medium	Medium	Medium	Medium	Low	Low	Medium	Medium	Low	Low	Low	Low	Low	Low	Low	Low	Low	Low	Low	Medium	Medium	Medium	Medium	Medium	Low	Low	Medium	Medium	Low	Malignant		879830,Medium,Medium,Medium,Medium,Medium,Low,Low,Medium,Medium,Low,Low,Low,Low,Low,Low,Low,Low,Low,Low,Low,Medium,Medium,Medium,Medium,Medium,Low,Low,Medium,Medium,Low,Malignant
8810158	Medium	Medium	Medium	Low	Medium	Medium	Low	Medium	Medium	Medium	VeryLow	Low	Low	Low	Low	Low	Low	Low	Low	Low	Low	Medium	Low	Low	Medium	Medium	Medium	Medium	Medium	Medium	Benign		8810158,Medium,Medium,Medium,Low,Medium,Medium,Low,Medium,Medium,Medium,VeryLow,Low,Low,Low,Low,Low,Low,Low,Low,Low,Low,Medium,Low,Low,Medium,Medium,Medium,Medium,Medium,Medium,Benign
8810436	Medium	Low	Medium	Low	Medium	Low	Low	Low	Low	Low	VeryLow	Low	Low	Low	Low	Low	Low	Low	Low	Low	Low	Low	Medium	Low	Medium	Low	Low	Medium	Low	Low	Benign		8810436,Medium,Low,Medium,Low,Medium,Low,Low,Low,Low,Low,VeryLow,Low,Low,Low,Low,Low,Low,Low,Low,Low,Low,Low,Medium,Low,Medium,Low,Low,Medium,Low,Low,Benign
881046502	Medium	Medium	Medium	Medium	Medium	Medium	Medium	Medium	Medium	Low	Low	Low	Medium	Low	Low	Medium	Low	Medium	Medium	Low	Medium	Medium	Medium	Medium	Medium	Medium	Medium	Medium	Medium	Low	Malignant		881046502,Medium,Medium,Medium,Medium,Medium,Medium,Medium,Medium,Medium,Low,Low,Low,Medium,Low,Low,Medium,Low,Medium,Medium,Low,Medium,Medium,Medium,Medium,Medium,Medium,Medium,Medium,Medium,Low,Malignant
8810528	Low	Medium	Low	Low	Medium	Low	Low	Low	Low	Low	VeryLow	Low	Low	Low	Low	Low	Low	Low	Low	Low	Low	Medium	Low	Low	Medium	Low	Low	Low	Low	Low	Benign		8810528,Low,Medium,Low,Low,Medium,Low,Low,Low,Low,Low,VeryLow,Low,Low,Low,Low,Low,Low,Low,Low,Low,Low,Medium,Low,Low,Medium,Low,Low,Low,Low,Low,Benign
8810703	High	Medium	High	High	Medium	Medium	Medium	High	Medium	Low	VeryHigh	Low	High	High	Medium	Low	Low	Medium	Medium	Low	High	Low	Medium	Medium	Medium	Low	Medium	Medium	Low	Low	Malignant		8810703,High,Medium,High,High,Medium,Medium,Medium,High,Medium,Low,VeryHigh,Low,High,High,Medium,Low,Low,Medium,Medium,Low,High,Low,Medium,Medium,Medium,Low,Medium,Medium,Low,Low,Malignant
881094802	Medium	Medium	Medium	Medium	Medium	Medium	Medium	Medium	Low	Low	Low	Medium	Low	Low	High	Medium	Medium	Medium	Low	Medium	Low	Medium	Medium	Low	Medium	Low	Low	Medium	Low	Low	Malignant		881094802,Medium,Medium,Medium,Medium,Medium,Medium,Medium,Medium,Low,Low,Low,Medium,Low,Low,High,Medium,Medium,Medium,Low,Medium,Low,Medium,Medium,Low,Medium,Low,Low,Medium,Low,Low,Malignant
8810955	Medium	Medium	Medium	Low	Medium	Medium	Medium	Medium	Medium	Medium	VeryLow	Medium	Low	Low	Medium	Medium	Low	Medium	Medium	Low	Low	Medium	Medium	Low	Medium	Medium	Medium	Medium	Medium	Medium	Malignant		8810955,Medium,Medium,Medium,Low,Medium,Medium,Medium,Medium,Medium,Medium,VeryLow,Medium,Low,Low,Medium,Medium,Low,Medium,Medium,Low,Low,Medium,Medium,Low,Medium,Medium,Medium,Medium,Medium,Medium,Malignant
8810987	Medium	Low	Medium	Low	Medium	Medium	Low	Medium	Medium	Medium	VeryLow	Low	Low	Low	Low	Low	Low	Medium	Low	Low	Low	Medium	Medium	Low	Medium	Medium	Medium	Medium	Medium	Medium	Malignant		8810987,Medium,Low,Medium,Low,Medium,Medium,Low,Medium,Medium,Medium,VeryLow,Low,Low,Low,Low,Low,Low,Medium,Low,Low,Low,Medium,Medium,Low,Medium,Medium,Medium,Medium,Medium,Medium,Malignant
8811523	Low	Medium	Low	Low	Medium	Medium	Low	Low	Medium	Medium	VeryLow	Medium	Low	Low	Low	Medium	Low	Medium	Medium	Low	Low	Medium	Low	Low	Medium	Medium	Low	Medium	Medium	Low	Benign		8811523,Low,Medium,Low,Low,Medium,Medium,Low,Low,Medium,Medium,VeryLow,Medium,Low,Low,Low,Medium,Low,Medium,Medium,Low,Low,Medium,Low,Low,Medium,Medium,Low,Medium,Medium,Low,Benign
8811779	Low	Medium	Low	Low	Medium	Low	Low	Low	Medium	Medium	VeryLow	Medium	Low	Low	Low	Low	Low	Low	Low	Low	Low	Medium	Low	Low	Low	Low	Low	Low	Medium	Low	Benign		8811779,Low,Medium,Low,Low,Medium,Low,Low,Low,Medium,Medium,VeryLow,Medium,Low,Low,Low,Low,Low,Low,Low,Low,Low,Medium,Low,Low,Low,Low,Low,Low,Medium,Low,Benign
8811842	Medium	Medium	Medium	Medium	Medium	Medium	Medium	Medium	Medium	Low	Low	Low	Medium	Low	Low	Low	Low	Medium	Low	Low	High	Medium	Medium	Medium	Medium	Medium	Medium	Medium	Medium	Low	Malignant		8811842,Medium,Medium,Medium,Medium,Medium,Medium,Medium,Medium,Medium,Low,Low,Low,Medium,Low,Low,Low,Low,Medium,Low,Low,High,Medium,Medium,Medium,Medium,Medium,Medium,Medium,Medium,Low,Malignant
88119002	Medium	High	Medium	Medium	Medium	Medium	Medium	Medium	Low	Low	Low	Low	Low	Low	Low	Low	Low	Low	Low	Low	High	High	Medium	Medium	Medium	Medium	Medium	Medium	Low	Low	Malignant		88119002,Medium,High,Medium,Medium,Medium,Medium,Medium,Medium,Low,Low,Low,Low,Low,Low,Low,Low,Low,Low,Low,Low,High,High,Medium,Medium,Medium,Medium,Medium,Medium,Low,Low,Malignant
8812816	Medium	Low	Medium	Low	Medium	Low	Low	Low	Low	Medium	VeryLow	Low	Low	Low	Low	Low	Low	Low	Low	Low	Low	Low	Low	Low	Medium	Low	Low	Medium	Low	Low	Benign		8812816,Medium,Low,Medium,Low,Medium,Low,Low,Low,Low,Medium,VeryLow,Low,Low,Low,Low,Low,Low,Low,Low,Low,Low,Low,Low,Low,Medium,Low,Low,Medium,Low,Low,Benign
8812818	Medium	Low	Medium	Low	Medium	Medium	Low	Low	Medium	Medium	VeryLow	Low	Low	Low	Low	Low	Low	Low	Low	Low	Low	Low	Medium	Low	Medium	Low	Low	Medium	Medium	Low	Benign		8812818,Medium,Low,Medium,Low,Medium,Medium,Low,Low,Medium,Medium,VeryLow,Low,Low,Low,Low,Low,Low,Low,Low,Low,Low,Low,Medium,Low,Medium,Low,Low,Medium,Medium,Low,Benign
8812844	Low	Medium	Low	Low	Medium	Low	Low	Low	Medium	Medium	VeryLow	Low	Low	Low	Low	Low	Low	Low	Medium	Low	VeryLow	Medium	Low	Low	Medium	Low	Low	Low	Medium	Low	Benign		8812844,Low,Medium,Low,Low,Medium,Low,Low,Low,Medium,Medium,VeryLow,Low,Low,Low,Low,Low,Low,Low,Medium,Low,VeryLow,Medium,Low,Low,Medium,Low,Low,Low,Medium,Low,Benign
8812877	Medium	Medium	Medium	Medium	Medium	Medium	Medium	Medium	Medium	Medium	VeryLow	Low	Low	Low	Low	Low	Low	Low	Low	Low	Medium	Medium	Medium	Low	Medium	Medium	Medium	Medium	Medium	Medium	Malignant		8812877,Medium,Medium,Medium,Medium,Medium,Medium,Medium,Medium,Medium,Medium,VeryLow,Low,Low,Low,Low,Low,Low,Low,Low,Low,Medium,Medium,Medium,Low,Medium,Medium,Medium,Medium,Medium,Medium,Malignant
8813129	Medium	Low	Medium	Low	Medium	Low	Low	Low	Low	Low	VeryLow	Low	Low	Low	Low	Low	Low	Low	Low	Low	Low	Medium	Low	Low	Medium	Low	Low	Medium	Low	Low	Benign		8813129,Medium,Low,Medium,Low,Medium,Low,Low,Low,Low,Low,VeryLow,Low,Low,Low,Low,Low,Low,Low,Low,Low,Low,Medium,Low,Low,Medium,Low,Low,Medium,Low,Low,Benign
88143502	Medium	Low	Medium	Low	Medium	Low	Low	Low	Medium	Low	Low	Low	Low	Low	Low	Low	Low	Low	Low	Low	Low	Low	Medium	Low	Medium	Low	Low	Medium	Medium	Low	Benign		88143502,Medium,Low,Medium,Low,Medium,Low,Low,Low,Medium,Low,Low,Low,Low,Low,Low,Low,Low,Low,Low,Low,Low,Low,Medium,Low,Medium,Low,Low,Medium,Medium,Low,Benign
88147101	Low	Low	Low	Low	Medium	Low	Low	Low	Medium	Medium	VeryLow	Low	Low	Low	Low	Low	Low	Low	Low	Low	Low	Low	Low	Low	Medium	Low	Low	Low	Low	Low	Benign		88147101,Low,Low,Low,Low,Medium,Low,Low,Low,Medium,Medium,VeryLow,Low,Low,Low,Low,Low,Low,Low,Low,Low,Low,Low,Low,Low,Medium,Low,Low,Low,Low,Low,Benign
88147102	Medium	Low	Medium	Low	Medium	Medium	Low	Low	Medium	Low	VeryLow	Low	Low	Low	Low	Low	Low	Low	Low	Low	Low	Low	Medium	Low	Medium	Medium	Medium	Medium	Medium	Low	Benign		88147102,Medium,Low,Medium,Low,Medium,Medium,Low,Low,Medium,Low,VeryLow,Low,Low,Low,Low,Low,Low,Low,Low,Low,Low,Low,Medium,Low,Medium,Medium,Medium,Medium,Medium,Low,Benign
88147202	Medium	Medium	Medium	Low	Medium	Low	Low	Low	Low	Low	VeryLow	Low	Low	Low	Low	Low	Low	Low	Low	Low	Low	Medium	Low	Low	Medium	Medium	Medium	Medium	Low	Medium	Benign		88147202,Medium,Medium,Medium,Low,Medium,Low,Low,Low,Low,Low,VeryLow,Low,Low,Low,Low,Low,Low,Low,Low,Low,Low,Medium,Low,Low,Medium,Medium,Medium,Medium,Low,Medium,Benign
881861	Medium	Medium	Medium	Low	Medium	Medium	Medium	Medium	Medium	Medium	VeryLow	Low	Low	Low	Low	Medium	Low	Medium	Low	Low	Low	Medium	Medium	Low	Medium	Medium	Medium	Medium	Medium	Medium	Malignant		881861,Medium,Medium,Medium,Low,Medium,Medium,Medium,Medium,Medium,Medium,VeryLow,Low,Low,Low,Low,Medium,Low,Medium,Low,Low,Low,Medium,Medium,Low,Medium,Medium,Medium,Medium,Medium,Medium,Malignant
881972	Medium	Medium	Medium	Medium	Medium	Medium	Medium	Medium	Medium	Medium	VeryLow	Low	Low	Low	Low	Low	Low	Medium	Low	Low	Medium	Medium	Medium	Low	Medium	Medium	Medium	High	Medium	Low	Malignant		881972,Medium,Medium,Medium,Medium,Medium,Medium,Medium,Medium,Medium,Medium,VeryLow,Low,Low,Low,Low,Low,Low,Medium,Low,Low,Medium,Medium,Medium,Low,Medium,Medium,Medium,High,Medium,Low,Malignant
88199202	Low	Medium	Low	Low	Low	Low	Low	Low	Medium	Low	VeryLow	Low	Low	Low	Low	Low	Low	Low	Low	Low	Low	Medium	Low	Low	Low	Low	Low	Low	Medium	Low	Benign		88199202,Low,Medium,Low,Low,Low,Low,Low,Low,Medium,Low,VeryLow,Low,Low,Low,Low,Low,Low,Low,Low,Low,Low,Medium,Low,Low,Low,Low,Low,Low,Medium,Low,Benign
88203002	Low	High	Low	Low	Medium	Low	Low	Low	Medium	Low	VeryLow	Medium	Low	Low	Low	Low	Low	Low	Low	Low	Low	High	Low	Low	Low	Low	Low	Low	Medium	Low	Benign		88203002,Low,High,Low,Low,Medium,Low,Low,Low,Medium,Low,VeryLow,Medium,Low,Low,Low,Low,Low,Low,Low,Low,Low,High,Low,Low,Low,Low,Low,Low,Medium,Low,Benign
88206102	Medium	Medium	Medium	Medium	Medium	Medium	Medium	Medium	Low	Low	Low	Low	Low	Low	Low	Low	Low	Low	Low	Low	Medium	Medium	Medium	Medium	Medium	Low	Medium	Medium	Low	Low	Malignant		88206102,Medium,Medium,Medium,Medium,Medium,Medium,Medium,Medium,Low,Low,Low,Low,Low,Low,Low,Low,Low,Low,Low,Low,Medium,Medium,Medium,Medium,Medium,Low,Medium,Medium,Low,Low,Malignant
882488	Low	Low	Low	Low	Medium	Low	Low	Low	Low	Medium	VeryLow	Low	Low	Low	Medium	Low	Low	Low	Low	Low	VeryLow	Low	Low	Low	Medium	Low	Low	Low	Low	Low	Benign		882488,Low,Low,Low,Low,Medium,Low,Low,Low,Low,Medium,VeryLow,Low,Low,Low,Medium,Low,Low,Low,Low,Low,VeryLow,Low,Low,Low,Medium,Low,Low,Low,Low,Low,Benign
88249602	Medium	Medium	Medium	Low	Medium	Low	Low	Low	Low	Low	VeryLow	Medium	Low	Low	Low	Low	Low	Low	Low	Low	Low	Medium	Low	Low	Medium	Low	Low	Medium	Low	Low	Benign		88249602,Medium,Medium,Medium,Low,Medium,Low,Low,Low,Low,Low,VeryLow,Medium,Low,Low,Low,Low,Low,Low,Low,Low,Low,Medium,Low,Low,Medium,Low,Low,Medium,Low,Low,Benign
88299702	High	Medium	High	Medium	Medium	Medium	Medium	Medium	Medium	Medium	Low	Low	Medium	Medium	Low	Low	Low	Medium	Low	Low	High	Medium	High	Medium	Medium	Medium	Medium	High	Medium	Low	Malignant		88299702,High,Medium,High,Medium,Medium,Medium,Medium,Medium,Medium,Medium,Low,Low,Medium,Medium,Low,Low,Low,Medium,Low,Low,High,Medium,High,Medium,Medium,Medium,Medium,High,Medium,Low,Malignant
883263	Medium	Medium	Medium	Medium	Medium	Low	Low	Medium	Low	Low	Low	Low	Low	Low	Low	Low	Low	Medium	Low	Low	Medium	Medium	Medium	Medium	Medium	Low	Medium	Medium	Low	Low	Malignant		883263,Medium,Medium,Medium,Medium,Medium,Low,Low,Medium,Low,Low,Low,Low,Low,Low,Low,Low,Low,Medium,Low,Low,Medium,Medium,Medium,Medium,Medium,Low,Medium,Medium,Low,Low,Malignant
883270	Medium	Medium	Medium	Low	Medium	Medium	Medium	Low	Low	Low	VeryLow	Medium	Low	Low	Low	Low	Low	Low	Low	Low	Low	High	Medium	Low	Low	Low	Low	Medium	Low	Low	Benign		883270,Medium,Medium,Medium,Low,Medium,Medium,Medium,Low,Low,Low,VeryLow,Medium,Low,Low,Low,Low,Low,Low,Low,Low,Low,High,Medium,Low,Low,Low,Low,Medium,Low,Low,Benign
88330202	Medium	High	Medium	Medium	Medium	Medium	Medium	Medium	Medium	Low	Low	Low	Low	Low	Low	Low	Low	Medium	Low	Low	Medium	High	Medium	Medium	Medium	Medium	Medium	Medium	Medium	Low	Malignant		88330202,Medium,High,Medium,Medium,Medium,Medium,Medium,Medium,Medium,Low,Low,Low,Low,Low,Low,Low,Low,Medium,Low,Low,Medium,High,Medium,Medium,Medium,Medium,Medium,Medium,Medium,Low,Malignant
88350402	Medium	Low	Medium	Low	Medium	Low	Low	Low	Medium	Low	VeryLow	Low	Low	Low	Low	Low	Low	Low	Low	Low	Low	Low	Low	Low	Medium	Low	Low	Medium	Low	Low	Benign		88350402,Medium,Low,Medium,Low,Medium,Low,Low,Low,Medium,Low,VeryLow,Low,Low,Low,Low,Low,Low,Low,Low,Low,Low,Low,Low,Low,Medium,Low,Low,Medium,Low,Low,Benign
883539	Medium	Low	Low	Low	Medium	Low	Low	Low	Low	Low	VeryLow	Low	Low	Low	Low	Low	Low	Low	Low	Low	Low	Low	Low	Low	Low	Low	Low	Low	Medium	Low	Benign		883539,Medium,Low,Low,Low,Medium,Low,Low,Low,Low,Low,VeryLow,Low,Low,Low,Low,Low,Low,Low,Low,Low,Low,Low,Low,Low,Low,Low,Low,Low,Medium,Low,Benign
883852	Low	Medium	Low	Low	Medium	Medium	Medium	Low	Medium	Medium	VeryLow	Medium	Low	Low	Low	Medium	Low	Low	Low	Low	Low	Medium	Low	Low	Medium	Medium	Medium	Medium	Medium	Medium	Benign		883852,Low,Medium,Low,Low,Medium,Medium,Medium,Low,Medium,Medium,VeryLow,Medium,Low,Low,Low,Medium,Low,Low,Low,Low,Low,Medium,Low,Low,Medium,Medium,Medium,Medium,Medium,Medium,Benign
88411702	Medium	Medium	Medium	Low	Medium	Low	Low	Low	Medium	Low	VeryLow	Low	Low	Low	Low	Low	Low	Low	Medium	Low	Low	Medium	Low	Low	Low	Low	Low	Low	Low	Low	Benign		88411702,Medium,Medium,Medium,Low,Medium,Low,Low,Low,Medium,Low,VeryLow,Low,Low,Low,Low,Low,Low,Low,Medium,Low,Low,Medium,Low,Low,Low,Low,Low,Low,Low,Low,Benign
884180	Medium	Medium	Medium	Medium	Medium	Medium	Medium	Medium	Medium	Low	Low	Medium	Low	Low	Medium	Low	Low	Medium	Low	Low	Medium	Medium	Medium	Medium	Medium	Medium	Medium	Medium	Medium	Low	Malignant		884180,Medium,Medium,Medium,Medium,Medium,Medium,Medium,Medium,Medium,Low,Low,Medium,Low,Low,Medium,Low,Low,Medium,Low,Low,Medium,Medium,Medium,Medium,Medium,Medium,Medium,Medium,Medium,Low,Malignant
884437	Low	Medium	Low	Low	Medium	Low	Low	Low	Medium	Medium	VeryLow	Medium	Low	Low	Medium	Low	Low	Low	Medium	Low	Low	Medium	Low	Low	Medium	Low	Low	Low	Medium	Low	Benign		884437,Low,Medium,Low,Low,Medium,Low,Low,Low,Medium,Medium,VeryLow,Medium,Low,Low,Medium,Low,Low,Low,Medium,Low,Low,Medium,Low,Low,Medium,Low,Low,Low,Medium,Low,Benign
884448	Medium	Medium	Medium	Low	Medium	Low	Low	Low	Low	Low	VeryLow	Medium	Low	Low	Low	Low	Low	Low	Low	Low	Low	Medium	Low	Low	Medium	Low	Low	Low	Low	Low	Benign		884448,Medium,Medium,Medium,Low,Medium,Low,Low,Low,Low,Low,VeryLow,Medium,Low,Low,Low,Low,Low,Low,Low,Low,Low,Medium,Low,Low,Medium,Low,Low,Low,Low,Low,Benign
884626	Medium	Low	Medium	Low	Medium	Medium	Medium	Low	Medium	Medium	VeryLow	Low	Low	Low	Low	Medium	Low	Medium	Low	Low	Low	Low	Medium	Low	Medium	Medium	Medium	Medium	Low	Medium	Benign		884626,Medium,Low,Medium,Low,Medium,Medium,Medium,Low,Medium,Medium,VeryLow,Low,Low,Low,Low,Medium,Low,Medium,Low,Low,Low,Low,Medium,Low,Medium,Medium,Medium,Medium,Low,Medium,Benign
88466802	Low	Medium	Low	Low	Medium	Low	Low	Low	Medium	Medium	VeryLow	Medium	Low	Low	Low	Low	Low	Low	Low	Low	Low	Medium	Low	Low	Medium	Low	Low	Low	Medium	Low	Benign		88466802,Low,Medium,Low,Low,Medium,Low,Low,Low,Medium,Medium,VeryLow,Medium,Low,Low,Low,Low,Low,Low,Low,Low,Low,Medium,Low,Low,Medium,Low,Low,Low,Medium,Low,Benign
884689	Low	Low	Low	Low	Medium	Low	Low	Low	Medium	Low	VeryLow	Low	Low	Low	Low	Low	Low	Low	Low	Low	Low	Low	Low	Low	Medium	Low	Low	Medium	Low	Low	Benign		884689,Low,Low,Low,Low,Medium,Low,Low,Low,Medium,Low,VeryLow,Low,Low,Low,Low,Low,Low,Low,Low,Low,Low,Low,Low,Low,Medium,Low,Low,Medium,Low,Low,Benign
884948	Medium	Medium	Medium	Medium	Medium	Medium	Medium	Medium	Medium	Low	Low	Low	Medium	Low	Low	Medium	Low	Medium	Low	Low	High	Medium	Medium	Medium	Medium	Medium	Medium	Medium	Medium	Low	Malignant		884948,Medium,Medium,Medium,Medium,Medium,Medium,Medium,Medium,Medium,Low,Low,Low,Medium,Low,Low,Medium,Low,Medium,Low,Low,High,Medium,Medium,Medium,Medium,Medium,Medium,Medium,Medium,Low,Malignant
88518501	Low	Medium	Low	Low	Medium	Low	Low	Low	Medium	Low	VeryLow	Low	Low	Low	Low	Low	Low	Low	Low	Low	Low	Medium	Low	Low	Medium	Low	Low	Low	Low	Low	Benign		88518501,Low,Medium,Low,Low,Medium,Low,Low,Low,Medium,Low,VeryLow,Low,Low,Low,Low,Low,Low,Low,Low,Low,Low,Medium,Low,Low,Medium,Low,Low,Low,Low,Low,Benign
885429	Medium	Medium	Medium	Medium	Medium	Medium	Medium	Medium	Medium	Medium	Low	Low	Low	Low	Low	Medium	Low	Medium	Low	Low	Medium	Medium	Medium	Medium	Medium	Medium	Medium	High	Low	Medium	Malignant		885429,Medium,Medium,Medium,Medium,Medium,Medium,Medium,Medium,Medium,Medium,Low,Low,Low,Low,Low,Medium,Low,Medium,Low,Low,Medium,Medium,Medium,Medium,Medium,Medium,Medium,High,Low,Medium,Malignant
8860702	Medium	Low	Medium	Medium	Medium	Medium	Medium	Medium	Medium	Low	VeryLow	Low	Low	Low	Low	Low	Low	Low	Low	Low	Medium	Medium	Medium	Medium	Medium	Low	Medium	Medium	Medium	Low	Malignant		8860702,Medium,Low,Medium,Medium,Medium,Medium,Medium,Medium,Medium,Low,VeryLow,Low,Low,Low,Low,Low,Low,Low,Low,Low,Medium,Medium,Medium,Medium,Medium,Low,Medium,Medium,Medium,Low,Malignant
886226	Medium	Medium	Medium	Medium	Medium	Medium	Medium	Medium	Medium	Low	Low	Low	Low	Low	Low	Low	Low	Low	Low	Low	High	Medium	Medium	Medium	Medium	Medium	Medium	Medium	Medium	Low	Malignant		886226,Medium,Medium,Medium,Medium,Medium,Medium,Medium,Medium,Medium,Low,Low,Low,Low,Low,Low,Low,Low,Low,Low,Low,High,Medium,Medium,Medium,Medium,Medium,Medium,Medium,Medium,Low,Malignant
886452	Medium	Low	Medium	Low	Medium	Medium	Low	Medium	Medium	Low	VeryLow	Low	Low	Low	Low	Low	Low	Medium	Low	Low	Low	Medium	Medium	Low	Medium	Medium	Medium	Medium	Medium	Low	Malignant		886452,Medium,Low,Medium,Low,Medium,Medium,Low,Medium,Medium,Low,VeryLow,Low,Low,Low,Low,Low,Low,Medium,Low,Low,Low,Medium,Medium,Low,Medium,Medium,Medium,Medium,Medium,Low,Malignant
88649001	Medium	Medium	Medium	Medium	Medium	Medium	Medium	Medium	Medium	Medium	Low	Low	Medium	Low	Low	Medium	Low	Medium	Low	Low	Medium	Medium	Medium	Medium	Medium	Medium	Medium	Medium	Low	Medium	Malignant		88649001,Medium,Medium,Medium,Medium,Medium,Medium,Medium,Medium,Medium,Medium,Low,Low,Medium,Low,Low,Medium,Low,Medium,Low,Low,Medium,Medium,Medium,Medium,Medium,Medium,Medium,Medium,Low,Medium,Malignant
886776	Medium	Medium	Medium	Low	Medium	Medium	Medium	Medium	Medium	Medium	Low	Low	Low	Low	Medium	Medium	Low	Medium	Low	Low	Low	Medium	Medium	Low	Medium	Medium	Medium	High	Medium	Medium	Malignant		886776,Medium,Medium,Medium,Low,Medium,Medium,Medium,Medium,Medium,Medium,Low,Low,Low,Low,Medium,Medium,Low,Medium,Low,Low,Low,Medium,Medium,Low,Medium,Medium,Medium,High,Medium,Medium,Malignant
887181	Medium	Medium	Medium	Medium	Medium	High	Medium	Medium	Medium	Medium	Medium	Medium	Medium	Low	Medium	Medium	Low	Medium	Low	Low	Medium	Medium	Medium	Medium	Medium	Medium	Medium	High	Medium	Medium	Malignant		887181,Medium,Medium,Medium,Medium,Medium,High,Medium,Medium,Medium,Medium,Medium,Medium,Medium,Low,Medium,Medium,Low,Medium,Low,Low,Medium,Medium,Medium,Medium,Medium,Medium,Medium,High,Medium,Medium,Malignant
88725602	Medium	High	Medium	Medium	Medium	Medium	Medium	Medium	Medium	Medium	VeryLow	Low	Low	Low	Low	Low	Low	Low	Low	Low	Medium	High	Medium	Low	High	Medium	Medium	Medium	Medium	Medium	Malignant		88725602,Medium,High,Medium,Medium,Medium,Medium,Medium,Medium,Medium,Medium,VeryLow,Low,Low,Low,Low,Low,Low,Low,Low,Low,Medium,High,Medium,Low,High,Medium,Medium,Medium,Medium,Medium,Malignant
887549	Medium	Medium	Medium	Medium	Medium	Medium	Medium	Medium	Medium	Low	VeryLow	Low	Low	Low	Low	Low	Low	Low	Low	Low	Medium	Medium	Medium	Medium	Medium	Medium	Medium	Medium	Medium	Low	Malignant		887549,Medium,Medium,Medium,Medium,Medium,Medium,Medium,Medium,Medium,Low,VeryLow,Low,Low,Low,Low,Low,Low,Low,Low,Low,Medium,Medium,Medium,Medium,Medium,Medium,Medium,Medium,Medium,Low,Malignant
888264	Medium	Medium	Medium	Medium	Medium	Low	Low	Low	Medium	Low	VeryLow	Low	Low	Low	Low	Low	Low	Low	Low	Low	Medium	Medium	Medium	Medium	Medium	Low	Low	Medium	Low	Low	Malignant		888264,Medium,Medium,Medium,Medium,Medium,Low,Low,Low,Medium,Low,VeryLow,Low,Low,Low,Low,Low,Low,Low,Low,Low,Medium,Medium,Medium,Medium,Medium,Low,Low,Medium,Low,Low,Malignant
888570	Medium	Medium	Medium	Medium	Medium	Medium	Low	Medium	Medium	Low	Low	Medium	Medium	Low	Low	Medium	Low	Medium	Medium	Low	Medium	Medium	Medium	Medium	Medium	Medium	Low	Medium	Medium	Low	Malignant		888570,Medium,Medium,Medium,Medium,Medium,Medium,Low,Medium,Medium,Low,Low,Medium,Medium,Low,Low,Medium,Low,Medium,Medium,Low,Medium,Medium,Medium,Medium,Medium,Medium,Low,Medium,Medium,Low,Malignant
889403	Medium	Medium	Medium	Medium	Medium	Low	Low	Low	Low	Low	VeryLow	Low	Low	Low	Low	Low	Low	Low	Low	Low	Low	Medium	Medium	Low	Low	Low	Low	Medium	Low	Low	Malignant		889403,Medium,Medium,Medium,Medium,Medium,Low,Low,Low,Low,Low,VeryLow,Low,Low,Low,Low,Low,Low,Low,Low,Low,Low,Medium,Medium,Low,Low,Low,Low,Medium,Low,Low,Malignant
889719	Medium	Medium	Medium	Medium	Medium	Low	Low	Medium	Medium	Low	VeryLow	Low	Low	Low	Low	Low	Low	Low	Low	Low	Medium	Medium	Medium	Medium	Medium	Low	Medium	Medium	Medium	Low	Malignant		889719,Medium,Medium,Medium,Medium,Medium,Low,Low,Medium,Medium,Low,VeryLow,Low,Low,Low,Low,Low,Low,Low,Low,Low,Medium,Medium,Medium,Medium,Medium,Low,Medium,Medium,Medium,Low,Malignant
88995002	Medium	Medium	Medium	Medium	Medium	Medium	Medium	Medium	Medium	Low	Medium	Medium	Medium	Medium	Low	Low	Low	Low	Low	Low	High	High	High	High	Medium	Low	Medium	Medium	Medium	Low	Malignant		88995002,Medium,Medium,Medium,Medium,Medium,Medium,Medium,Medium,Medium,Low,Medium,Medium,Medium,Medium,Low,Low,Low,Low,Low,Low,High,High,High,High,Medium,Low,Medium,Medium,Medium,Low,Malignant
8910251	Low	Medium	Low	Low	Medium	Medium	Low	Low	Medium	Medium	VeryLow	Low	Low	Low	Low	Medium	Low	Medium	Medium	Low	Low	Medium	Low	Low	Medium	Low	Low	Medium	Medium	Low	Benign		8910251,Low,Medium,Low,Low,Medium,Medium,Low,Low,Medium,Medium,VeryLow,Low,Low,Low,Low,Medium,Low,Medium,Medium,Low,Low,Medium,Low,Low,Medium,Low,Low,Medium,Medium,Low,Benign
8910499	Medium	Medium	Medium	Low	Medium	Low	Low	Low	Medium	Low	VeryLow	Medium	Low	Low	Low	Low	Low	Low	Low	Low	Low	Medium	Low	Low	Low	Low	Low	Low	Low	Low	Benign		8910499,Medium,Medium,Medium,Low,Medium,Low,Low,Low,Medium,Low,VeryLow,Medium,Low,Low,Low,Low,Low,Low,Low,Low,Low,Medium,Low,Low,Low,Low,Low,Low,Low,Low,Benign
8910506	Medium	Low	Medium	Low	Medium	Low	Low	Low	Medium	Low	VeryLow	Low	Low	Low	Low	Low	Low	Low	Medium	Low	Low	Medium	Low	Low	Medium	Low	Low	Low	Medium	Low	Benign		8910506,Medium,Low,Medium,Low,Medium,Low,Low,Low,Medium,Low,VeryLow,Low,Low,Low,Low,Low,Low,Low,Medium,Low,Low,Medium,Low,Low,Medium,Low,Low,Low,Medium,Low,Benign
8910720	Low	Medium	Low	Low	Medium	Medium	Low	Low	Medium	Medium	VeryLow	Low	Low	Low	Low	Medium	Low	Medium	Medium	Low	Low	Medium	Low	Low	Medium	Low	Low	Medium	Low	Low	Benign		8910720,Low,Medium,Low,Low,Medium,Medium,Low,Low,Medium,Medium,VeryLow,Low,Low,Low,Low,Medium,Low,Medium,Medium,Low,Low,Medium,Low,Low,Medium,Low,Low,Medium,Low,Low,Benign
8910721	Medium	Low	Medium	Low	Low	Low	Low	Low	Low	Low	VeryLow	Low	Low	Low	Low	Low	Low	Low	Low	Low	Low	Low	Low	Low	Low	Low	Low	Low	Low	Low	Benign		8910721,Medium,Low,Medium,Low,Low,Low,Low,Low,Low,Low,VeryLow,Low,Low,Low,Low,Low,Low,Low,Low,Low,Low,Low,Low,Low,Low,Low,Low,Low,Low,Low,Benign
8910748	Low	Low	Low	Low	Medium	Low	Low	Low	Medium	Medium	VeryLow	Low	Low	Low	Low	Low	Low	Low	Low	Low	Low	Low	Low	Low	Medium	Low	Low	Medium	Low	Low	Benign		8910748,Low,Low,Low,Low,Medium,Low,Low,Low,Medium,Medium,VeryLow,Low,Low,Low,Low,Low,Low,Low,Low,Low,Low,Low,Low,Low,Medium,Low,Low,Medium,Low,Low,Benign
8910988	Medium	Medium	Medium	Medium	Medium	Medium	Medium	Medium	Medium	Medium	Medium	Low	Medium	Medium	Low	Medium	Low	Medium	Low	Low	High	Medium	Medium	Medium	Medium	Medium	Medium	Medium	Low	Low	Malignant		8910988,Medium,Medium,Medium,Medium,Medium,Medium,Medium,Medium,Medium,Medium,Medium,Low,Medium,Medium,Low,Medium,Low,Medium,Low,Low,High,Medium,Medium,Medium,Medium,Medium,Medium,Medium,Low,Low,Malignant
8910996	Low	Low	Low	Low	Medium	Low	Low	Low	Medium	Medium	VeryLow	Low	Low	Low	Medium	Low	Low	Low	Low	Low	VeryLow	Low	Low	Low	Medium	Low	Low	Low	Medium	Low	Benign		8910996,Low,Low,Low,Low,Medium,Low,Low,Low,Medium,Medium,VeryLow,Low,Low,Low,Medium,Low,Low,Low,Low,Low,VeryLow,Low,Low,Low,Medium,Low,Low,Low,Medium,Low,Benign
8911163	Medium	Medium	Medium	Medium	Medium	Low	Low	Low	Low	Low	VeryLow	Low	Low	Low	Low	Low	Low	Low	Low	Low	Medium	Medium	Medium	Medium	Medium	Low	Low	Medium	Low	Low	Malignant		8911163,Medium,Medium,Medium,Medium,Medium,Low,Low,Low,Low,Low,VeryLow,Low,Low,Low,Low,Low,Low,Low,Low,Low,Medium,Medium,Medium,Medium,Medium,Low,Low,Medium,Low,Low,Malignant
8911164	Low	Medium	Low	Low	Medium	Low	Low	Medium	Medium	Low	Low	Medium	Low	Low	Medium	Low	Low	Medium	Medium	Low	Low	Low	Low	Low	Medium	Low	Low	Medium	Low	Low	Benign		8911164,Low,Medium,Low,Low,Medium,Low,Low,Medium,Medium,Low,Low,Medium,Low,Low,Medium,Low,Low,Medium,Medium,Low,Low,Low,Low,Low,Medium,Low,Low,Medium,Low,Low,Benign
8911230	Low	Low	Low	Low	Medium	Low	Low	Low	Medium	Low	VeryLow	Low	Low	Low	Low	Low	Low	Low	Low	Low	Low	Low	Low	Low	Medium	Low	Low	Low	Low	Low	Benign		8911230,Low,Low,Low,Low,Medium,Low,Low,Low,Medium,Low,VeryLow,Low,Low,Low,Low,Low,Low,Low,Low,Low,Low,Low,Low,Low,Medium,Low,Low,Low,Low,Low,Benign
8911670	Medium	Medium	Medium	Medium	Medium	Low	Low	Medium	Low	Low	VeryLow	Low	Low	Low	Low	Low	Low	Medium	Low	Low	Medium	Medium	Medium	Medium	Medium	Low	Low	Medium	Low	Low	Malignant		8911670,Medium,Medium,Medium,Medium,Medium,Low,Low,Medium,Low,Low,VeryLow,Low,Low,Low,Low,Low,Low,Medium,Low,Low,Medium,Medium,Medium,Medium,Medium,Low,Low,Medium,Low,Low,Malignant
8911800	Medium	Medium	Medium	Low	Medium	Low	Low	Low	Medium	Low	VeryLow	Low	Low	Low	Low	Low	Low	Low	Low	Low	Low	Medium	Low	Low	Low	Low	Low	Low	Low	Low	Benign		8911800,Medium,Medium,Medium,Low,Medium,Low,Low,Low,Medium,Low,VeryLow,Low,Low,Low,Low,Low,Low,Low,Low,Low,Low,Medium,Low,Low,Low,Low,Low,Low,Low,Low,Benign
8911834	Medium	Low	Medium	Low	Medium	Low	Low	Low	Medium	Low	VeryLow	Low	Low	Low	Low	Low	Low	Low	Low	Low	Low	Medium	Low	Low	Medium	Low	Low	Medium	Medium	Low	Benign		8911834,Medium,Low,Medium,Low,Medium,Low,Low,Low,Medium,Low,VeryLow,Low,Low,Low,Low,Low,Low,Low,Low,Low,Low,Medium,Low,Low,Medium,Low,Low,Medium,Medium,Low,Benign
8912049	Medium	Medium	Medium	Medium	Medium	Medium	Medium	Medium	Medium	Medium	Low	Low	Low	Low	Low	Low	Low	Low	Low	Low	Medium	Medium	Medium	Medium	Medium	Medium	Medium	Medium	Medium	Medium	Malignant		8912049,Medium,Medium,Medium,Medium,Medium,Medium,Medium,Medium,Medium,Medium,Low,Low,Low,Low,Low,Low,Low,Low,Low,Low,Medium,Medium,Medium,Medium,Medium,Medium,Medium,Medium,Medium,Medium,Malignant
8912055	Low	Low	Low	Low	Medium	Low	Low	Low	Medium	Low	Low	Low	Low	Low	Low	Low	Low	Medium	Medium	Low	Low	Low	Low	Low	Low	Low	Low	Medium	Medium	Low	Benign		8912055,Low,Low,Low,Low,Medium,Low,Low,Low,Medium,Low,Low,Low,Low,Low,Low,Low,Low,Medium,Medium,Low,Low,Low,Low,Low,Low,Low,Low,Medium,Medium,Low,Benign
89122	Medium	Medium	Medium	Medium	Medium	Medium	Medium	Medium	Medium	Low	Low	Low	Low	Low	Low	Low	Low	Medium	Low	Low	Medium	Medium	Medium	Medium	Medium	Medium	Medium	High	Medium	Low	Malignant		89122,Medium,Medium,Medium,Medium,Medium,Medium,Medium,Medium,Medium,Low,Low,Low,Low,Low,Low,Low,Low,Medium,Low,Low,Medium,Medium,Medium,Medium,Medium,Medium,Medium,High,Medium,Low,Malignant
8912280	Medium	Medium	Medium	Medium	Medium	Medium	Medium	Medium	Medium	Medium	VeryLow	Low	Low	Low	Low	Low	Low	Low	Low	Low	Medium	Medium	Medium	Low	Medium	Medium	Medium	Medium	Low	Medium	Malignant		8912280,Medium,Medium,Medium,Medium,Medium,Medium,Medium,Medium,Medium,Medium,VeryLow,Low,Low,Low,Low,Low,Low,Low,Low,Low,Medium,Medium,Medium,Low,Medium,Medium,Medium,Medium,Low,Medium,Malignant
8912284	Medium	Low	Medium	Low	Medium	Low	Medium	Low	Low	Low	VeryLow	Low	Low	Low	Low	Medium	Low	Medium	Low	Low	Low	Low	Low	Low	Low	Low	Medium	Medium	Low	Low	Benign		8912284,Medium,Low,Medium,Low,Medium,Low,Medium,Low,Low,Low,VeryLow,Low,Low,Low,Low,Medium,Low,Medium,Low,Low,Low,Low,Low,Low,Low,Low,Medium,Medium,Low,Low,Benign
8912521	Medium	Medium	Low	Low	Medium	Low	Low	Low	Medium	Low	VeryLow	Low	Low	Low	Low	Low	Low	Low	Medium	Low	Low	Medium	Low	Low	Low	Low	Low	Low	Low	Low	Benign		8912521,Medium,Medium,Low,Low,Medium,Low,Low,Low,Medium,Low,VeryLow,Low,Low,Low,Low,Low,Low,Low,Medium,Low,Low,Medium,Low,Low,Low,Low,Low,Low,Low,Low,Benign
8912909	Low	Medium	Low	Low	Medium	Medium	Low	Low	Medium	Medium	VeryLow	Low	Low	Low	Low	Medium	Low	Medium	Low	Low	Low	Medium	Low	Low	Medium	Low	Low	Medium	Low	Medium	Benign		8912909,Low,Medium,Low,Low,Medium,Medium,Low,Low,Medium,Medium,VeryLow,Low,Low,Low,Low,Medium,Low,Medium,Low,Low,Low,Medium,Low,Low,Medium,Low,Low,Medium,Low,Medium,Benign
8913	Medium	Low	Medium	Low	Low	Low	Low	Low	Low	Low	VeryLow	Low	Low	Low	Low	Low	Low	Low	Low	Low	Low	Low	Low	Low	Low	Low	Low	Low	Low	Low	Benign		8913,Medium,Low,Medium,Low,Low,Low,Low,Low,Low,Low,VeryLow,Low,Low,Low,Low,Low,Low,Low,Low,Low,Low,Low,Low,Low,Low,Low,Low,Low,Low,Low,Benign
8913049	Low	Medium	Low	Low	Medium	Medium	Low	Medium	High	Medium	Low	Medium	Low	Low	Medium	Medium	Low	Medium	Medium	Low	Low	Medium	Low	Low	Low	Low	Low	Medium	Medium	Low	Benign		8913049,Low,Medium,Low,Low,Medium,Medium,Low,Medium,High,Medium,Low,Medium,Low,Low,Medium,Medium,Low,Medium,Medium,Low,Low,Medium,Low,Low,Low,Low,Low,Medium,Medium,Low,Benign
89143601	Low	Medium	Low	Low	Medium	Low	Low	Low	Medium	Low	VeryLow	Medium	Low	Low	Low	Low	Low	Low	Medium	Low	Low	Medium	Low	Low	Medium	Low	Low	Low	Medium	Low	Benign		89143601,Low,Medium,Low,Low,Medium,Low,Low,Low,Medium,Low,VeryLow,Medium,Low,Low,Low,Low,Low,Low,Medium,Low,Low,Medium,Low,Low,Medium,Low,Low,Low,Medium,Low,Benign
89143602	Medium	Medium	Medium	Low	Medium	Medium	Medium	Medium	Medium	Medium	Low	Medium	Low	Low	Low	High	Medium	Medium	Medium	High	Low	Medium	Medium	Low	Low	Low	Low	Medium	Low	Low	Benign		89143602,Medium,Medium,Medium,Low,Medium,Medium,Medium,Medium,Medium,Medium,Low,Medium,Low,Low,Low,High,Medium,Medium,Medium,High,Low,Medium,Medium,Low,Low,Low,Low,Medium,Low,Low,Benign
8915	Medium	Medium	Medium	Low	Medium	Low	Low	Low	Medium	Low	VeryLow	Low	Low	Low	Low	Low	Low	Low	Low	Low	Low	Medium	Medium	Low	Medium	Medium	Low	Medium	Medium	Low	Benign		8915,Medium,Medium,Medium,Low,Medium,Low,Low,Low,Medium,Low,VeryLow,Low,Low,Low,Low,Low,Low,Low,Low,Low,Low,Medium,Medium,Low,Medium,Medium,Low,Medium,Medium,Low,Benign
891670	Medium	Low	Medium	Low	Medium	Low	Low	Low	Medium	Medium	VeryLow	Low	Low	Low	Low	Low	Low	Low	Medium	Low	Low	Low	Low	Low	Medium	Low	Low	Medium	Medium	Medium	Benign		891670,Medium,Low,Medium,Low,Medium,Low,Low,Low,Medium,Medium,VeryLow,Low,Low,Low,Low,Low,Low,Low,Medium,Low,Low,Low,Low,Low,Medium,Low,Low,Medium,Medium,Medium,Benign
891703	Low	Medium	Low	Low	Medium	Low	Low	Low	Medium	Low	VeryLow	Low	Low	Low	Low	Low	Low	Low	Low	Low	Low	Medium	Low	Low	Medium	Low	Low	Medium	Medium	Low	Benign		891703,Low,Medium,Low,Low,Medium,Low,Low,Low,Medium,Low,VeryLow,Low,Low,Low,Low,Low,Low,Low,Low,Low,Low,Medium,Low,Low,Medium,Low,Low,Medium,Medium,Low,Benign
891716	Medium	Low	Medium	Low	Medium	Low	Low	Low	Medium	Low	VeryLow	Low	Low	Low	Low	Low	Low	Low	Low	Low	Low	Low	Low	Low	Medium	Low	Low	Low	Low	Low	Benign		891716,Medium,Low,Medium,Low,Medium,Low,Low,Low,Medium,Low,VeryLow,Low,Low,Low,Low,Low,Low,Low,Low,Low,Low,Low,Low,Low,Medium,Low,Low,Low,Low,Low,Benign
891923	Medium	Low	Medium	Low	Medium	Low	Low	Low	Medium	Low	VeryLow	Low	Low	Low	Low	Low	Low	Low	Low	Low	Low	Low	Low	Low	Medium	Low	Low	Low	Low	Low	Benign		891923,Medium,Low,Medium,Low,Medium,Low,Low,Low,Medium,Low,VeryLow,Low,Low,Low,Low,Low,Low,Low,Low,Low,Low,Low,Low,Low,Medium,Low,Low,Low,Low,Low,Benign
891936	Low	Low	Low	Low	Medium	Low	Low	Low	Low	Low	VeryLow	Low	Low	Low	Low	Low	Low	Low	Medium	Low	VeryLow	Low	Low	Low	Low	Low	Low	Low	Low	Low	Benign		891936,Low,Low,Low,Low,Medium,Low,Low,Low,Low,Low,VeryLow,Low,Low,Low,Low,Low,Low,Low,Medium,Low,VeryLow,Low,Low,Low,Low,Low,Low,Low,Low,Low,Benign
892189	Low	Medium	Low	Low	Medium	Low	Low	Low	Medium	Medium	Low	Medium	Low	Low	Low	Low	Low	Medium	Low	Low	Low	Medium	Low	Low	Medium	Low	Low	Low	Low	Low	Malignant		892189,Low,Medium,Low,Low,Medium,Low,Low,Low,Medium,Medium,Low,Medium,Low,Low,Low,Low,Low,Medium,Low,Low,Low,Medium,Low,Low,Medium,Low,Low,Low,Low,Low,Malignant
892214	Medium	Medium	Medium	Low	Low	Low	Low	Low	Medium	Low	VeryLow	Low	Low	Low	Low	Low	Low	Low	Low	Low	Low	Medium	Medium	Low	Low	Low	Low	Medium	Low	Low	Benign		892214,Medium,Medium,Medium,Low,Low,Low,Low,Low,Medium,Low,VeryLow,Low,Low,Low,Low,Low,Low,Low,Low,Low,Low,Medium,Medium,Low,Low,Low,Low,Medium,Low,Low,Benign
892399	Low	Medium	Low	Low	Medium	Low	Low	Low	Medium	Medium	VeryLow	Low	Low	Low	Medium	Low	Low	Low	Medium	Low	VeryLow	Medium	Low	Low	Medium	Low	Low	Low	Low	Low	Benign		892399,Low,Medium,Low,Low,Medium,Low,Low,Low,Medium,Medium,VeryLow,Low,Low,Low,Medium,Low,Low,Low,Medium,Low,VeryLow,Medium,Low,Low,Medium,Low,Low,Low,Low,Low,Benign
892438	Medium	Medium	Medium	Medium	Medium	Medium	Medium	Medium	Medium	Medium	Low	Low	Medium	Low	Low	Low	Low	Medium	Low	Low	High	Medium	Medium	Medium	Medium	Medium	Medium	Medium	Medium	Medium	Malignant		892438,Medium,Medium,Medium,Medium,Medium,Medium,Medium,Medium,Medium,Medium,Low,Low,Medium,Low,Low,Low,Low,Medium,Low,Low,High,Medium,Medium,Medium,Medium,Medium,Medium,Medium,Medium,Medium,Malignant
892604	Medium	Medium	Medium	Low	Medium	Medium	Low	Low	Medium	Medium	VeryLow	Low	Low	Low	Low	Low	Low	Medium	Medium	Low	Low	Medium	Low	Low	Low	Low	Low	Medium	Low	Low	Benign		892604,Medium,Medium,Medium,Low,Medium,Medium,Low,Low,Medium,Medium,VeryLow,Low,Low,Low,Low,Low,Low,Medium,Medium,Low,Low,Medium,Low,Low,Low,Low,Low,Medium,Low,Low,Benign
89263202	Medium	Medium	Medium	Medium	Medium	Medium	Medium	Medium	Medium	Medium	Low	Medium	Medium	Low	Low	Medium	Low	Medium	Medium	Low	Medium	Medium	Medium	Medium	Medium	Medium	Medium	Medium	Medium	Medium	Malignant		89263202,Medium,Medium,Medium,Medium,Medium,Medium,Medium,Medium,Medium,Medium,Low,Medium,Medium,Low,Low,Medium,Low,Medium,Medium,Low,Medium,Medium,Medium,Medium,Medium,Medium,Medium,Medium,Medium,Medium,Malignant
892657	Low	Medium	Low	Low	Medium	Low	Low	Low	Low	Medium	VeryLow	Medium	Low	Low	Low	Low	Low	Low	Low	Low	VeryLow	Medium	Low	Low	Medium	Low	Low	Low	Low	Low	Benign		892657,Low,Medium,Low,Low,Medium,Low,Low,Low,Low,Medium,VeryLow,Medium,Low,Low,Low,Low,Low,Low,Low,Low,VeryLow,Medium,Low,Low,Medium,Low,Low,Low,Low,Low,Benign
89296	Low	Medium	Low	Low	Medium	Low	Low	Low	Low	Medium	VeryLow	Low	Low	Low	Low	Low	Low	Low	Low	Low	Low	Medium	Low	Low	Medium	Low	Low	Low	Low	Low	Benign		89296,Low,Medium,Low,Low,Medium,Low,Low,Low,Low,Medium,VeryLow,Low,Low,Low,Low,Low,Low,Low,Low,Low,Low,Medium,Low,Low,Medium,Low,Low,Low,Low,Low,Benign
893061	Low	Medium	Low	Low	Medium	Low	Low	Low	Medium	Low	VeryLow	Medium	Low	Low	Low	Low	Low	Low	Medium	Low	Low	Medium	Low	Low	Low	Low	Low	Low	Medium	Low	Benign		893061,Low,Medium,Low,Low,Medium,Low,Low,Low,Medium,Low,VeryLow,Medium,Low,Low,Low,Low,Low,Low,Medium,Low,Low,Medium,Low,Low,Low,Low,Low,Low,Medium,Low,Benign
89344	Medium	Low	Medium	Low	Medium	Low	Low	Low	Medium	Low	VeryLow	Low	Low	Low	Low	Low	Low	Low	Low	Low	Low	Low	Low	Low	Medium	Low	Low	Low	Low	Low	Benign		89344,Medium,Low,Medium,Low,Medium,Low,Low,Low,Medium,Low,VeryLow,Low,Low,Low,Low,Low,Low,Low,Low,Low,Low,Low,Low,Low,Medium,Low,Low,Low,Low,Low,Benign
89346	Low	Low	Low	Low	Low	Low	Low	Low	Medium	Medium	VeryLow	Low	Low	Low	Low	Low	Low	Low	Medium	Low	VeryLow	Low	Low	Low	Low	Low	Low	Low	Medium	Low	Benign		89346,Low,Low,Low,Low,Low,Low,Low,Low,Medium,Medium,VeryLow,Low,Low,Low,Low,Low,Low,Low,Medium,Low,VeryLow,Low,Low,Low,Low,Low,Low,Low,Medium,Low,Benign
893526	Medium	Low	Medium	Low	Medium	Low	Low	Low	Low	Low	VeryLow	Low	Low	Low	Low	Low	Low	Low	Low	Low	Low	Low	Low	Low	Low	Low	Low	Low	Low	Low	Benign		893526,Medium,Low,Medium,Low,Medium,Low,Low,Low,Low,Low,VeryLow,Low,Low,Low,Low,Low,Low,Low,Low,Low,Low,Low,Low,Low,Low,Low,Low,Low,Low,Low,Benign
893548	Medium	Low	Medium	Low	Medium	Low	Low	Low	Low	Low	VeryLow	Low	Low	Low	Low	Low	Low	Low	Low	Low	Low	Low	Low	Low	Low	Low	Low	Low	Low	Low	Benign		893548,Medium,Low,Medium,Low,Medium,Low,Low,Low,Low,Low,VeryLow,Low,Low,Low,Low,Low,Low,Low,Low,Low,Low,Low,Low,Low,Low,Low,Low,Low,Low,Low,Benign
893783	Low	Medium	Low	Low	Medium	Low	Low	Low	Medium	Low	VeryLow	Low	Low	Low	Low	Low	Low	Low	Low	Low	Low	Medium	Low	Low	Medium	Low	Low	Low	Medium	Low	Benign		893783,Low,Medium,Low,Low,Medium,Low,Low,Low,Medium,Low,VeryLow,Low,Low,Low,Low,Low,Low,Low,Low,Low,Low,Medium,Low,Low,Medium,Low,Low,Low,Medium,Low,Benign
89382601	Medium	Low	Medium	Low	Medium	Low	Low	Low	Medium	Low	VeryLow	Low	Low	Low	Low	Low	Low	Low	Low	Low	Low	Medium	Medium	Low	Low	Low	Low	Low	Low	Low	Benign		89382601,Medium,Low,Medium,Low,Medium,Low,Low,Low,Medium,Low,VeryLow,Low,Low,Low,Low,Low,Low,Low,Low,Low,Low,Medium,Medium,Low,Low,Low,Low,Low,Low,Low,Benign
89382602	Medium	Low	Medium	Low	Medium	Low	Low	Low	Medium	Low	VeryLow	Low	Low	Low	Low	Low	Low	Low	Low	Low	Low	Low	Low	Low	Medium	Low	Low	Medium	Low	Low	Benign		89382602,Medium,Low,Medium,Low,Medium,Low,Low,Low,Medium,Low,VeryLow,Low,Low,Low,Low,Low,Low,Low,Low,Low,Low,Low,Low,Low,Medium,Low,Low,Medium,Low,Low,Benign
893988	Low	Low	Low	Low	Medium	Low	Low	Low	Medium	Low	VeryLow	Low	Low	Low	Low	Low	Low	Low	Low	Low	Low	Low	Low	Low	Medium	Low	Low	Low	Medium	Low	Benign		893988,Low,Low,Low,Low,Medium,Low,Low,Low,Medium,Low,VeryLow,Low,Low,Low,Low,Low,Low,Low,Low,Low,Low,Low,Low,Low,Medium,Low,Low,Low,Medium,Low,Benign
894047	Low	Medium	Low	Low	Medium	Low	Low	Low	Medium	Medium	VeryLow	Medium	Low	Low	Medium	Low	Low	Low	High	Low	VeryLow	Medium	Low	Low	Medium	Low	Low	Low	Medium	Low	Benign		894047,Low,Medium,Low,Low,Medium,Low,Low,Low,Medium,Medium,VeryLow,Medium,Low,Low,Medium,Low,Low,Low,High,Low,VeryLow,Medium,Low,Low,Medium,Low,Low,Low,Medium,Low,Benign
894089	Medium	Low	Low	Low	Medium	Low	Low	Low	Low	Low	VeryLow	Low	Low	Low	Low	Low	Low	Low	Low	Low	Low	Low	Low	Low	Medium	Low	Low	Low	Low	Low	Benign		894089,Medium,Low,Low,Low,Medium,Low,Low,Low,Low,Low,VeryLow,Low,Low,Low,Low,Low,Low,Low,Low,Low,Low,Low,Low,Low,Medium,Low,Low,Low,Low,Low,Benign
894090	Low	Low	Low	Low	Medium	Low	Low	Low	Medium	Low	VeryLow	Low	Low	Low	Low	Low	Low	Low	Low	Low	Low	Low	Low	Low	Low	Low	Low	Low	Low	Low	Benign		894090,Low,Low,Low,Low,Medium,Low,Low,Low,Medium,Low,VeryLow,Low,Low,Low,Low,Low,Low,Low,Low,Low,Low,Low,Low,Low,Low,Low,Low,Low,Low,Low,Benign
894326	Medium	Medium	Medium	Medium	Medium	Medium	Medium	Medium	Medium	Low	VeryLow	Low	Low	Low	Low	Low	Low	Low	Low	Low	Medium	Medium	Medium	Medium	Medium	Low	Medium	Medium	Low	Low	Malignant		894326,Medium,Medium,Medium,Medium,Medium,Medium,Medium,Medium,Medium,Low,VeryLow,Low,Low,Low,Low,Low,Low,Low,Low,Low,Medium,Medium,Medium,Medium,Medium,Low,Medium,Medium,Low,Low,Malignant
894329	Low	Medium	Low	Low	Medium	Medium	Medium	Low	Medium	High	Low	Medium	Low	Low	Medium	Medium	Medium	Medium	Medium	Low	VeryLow	Medium	Low	Low	Medium	Medium	Medium	Medium	Medium	Medium	Benign		894329,Low,Medium,Low,Low,Medium,Medium,Medium,Low,Medium,High,Low,Medium,Low,Low,Medium,Medium,Medium,Medium,Medium,Low,VeryLow,Medium,Low,Low,Medium,Medium,Medium,Medium,Medium,Medium,Benign
894335	Medium	Low	Low	Low	Medium	Low	Low	Low	Low	Low	VeryLow	Medium	Low	Low	Low	Low	Low	Low	Medium	Low	Low	Low	Low	Low	Low	Low	Low	Low	Low	Low	Benign		894335,Medium,Low,Low,Low,Medium,Low,Low,Low,Low,Low,VeryLow,Medium,Low,Low,Low,Low,Low,Low,Medium,Low,Low,Low,Low,Low,Low,Low,Low,Low,Low,Low,Benign
894604	Low	Low	Low	Low	Medium	Medium	Low	Low	Medium	Medium	VeryLow	Low	Low	Low	Medium	Medium	Low	Medium	Medium	Low	VeryLow	Low	Low	Low	Medium	Low	Low	Medium	Low	Medium	Benign		894604,Low,Low,Low,Low,Medium,Medium,Low,Low,Medium,Medium,VeryLow,Low,Low,Low,Medium,Medium,Low,Medium,Medium,Low,VeryLow,Low,Low,Low,Medium,Low,Low,Medium,Low,Medium,Benign
894618	Medium	Medium	Medium	Medium	Medium	Low	Medium	Medium	Medium	Low	Low	Low	Low	Low	Low	Low	Low	Low	Low	Low	Medium	Medium	Medium	Medium	Low	Low	Low	Medium	Medium	Low	Malignant		894618,Medium,Medium,Medium,Medium,Medium,Low,Medium,Medium,Medium,Low,Low,Low,Low,Low,Low,Low,Low,Low,Low,Low,Medium,Medium,Medium,Medium,Low,Low,Low,Medium,Medium,Low,Malignant
894855	Medium	Low	Medium	Low	Medium	Low	Low	Low	Low	Medium	VeryLow	Low	Low	Low	Low	Low	Low	Low	Low	Low	Low	Low	Low	Low	Medium	Low	Low	Medium	Low	Low	Benign		894855,Medium,Low,Medium,Low,Medium,Low,Low,Low,Low,Medium,VeryLow,Low,Low,Low,Low,Low,Low,Low,Low,Low,Low,Low,Low,Low,Medium,Low,Low,Medium,Low,Low,Benign
895100	Medium	Medium	Medium	Medium	Medium	Medium	Medium	Medium	High	Medium	Low	Low	Low	Low	Low	Low	Low	Medium	Medium	Low	Medium	Medium	Medium	Medium	Medium	Medium	Medium	High	High	Medium	Malignant		895100,Medium,Medium,Medium,Medium,Medium,Medium,Medium,Medium,High,Medium,Low,Low,Low,Low,Low,Low,Low,Medium,Medium,Low,Medium,Medium,Medium,Medium,Medium,Medium,Medium,High,High,Medium,Malignant
89511501	Low	Low	Low	Low	Medium	Low	Low	Low	Medium	Low	VeryLow	Low	Low	Low	Low	Low	Low	Low	Low	Low	Low	Low	Low	Low	Medium	Low	Low	Low	Low	Low	Benign		89511501,Low,Low,Low,Low,Medium,Low,Low,Low,Medium,Low,VeryLow,Low,Low,Low,Low,Low,Low,Low,Low,Low,Low,Low,Low,Low,Medium,Low,Low,Low,Low,Low,Benign
89511502	Medium	Medium	Medium	Low	Medium	Low	Low	Low	Medium	Low	VeryLow	Low	Low	Low	Low	Low	Low	Low	Low	Low	Low	Low	Low	Low	Medium	Low	Low	Low	Low	Low	Benign		89511502,Medium,Medium,Medium,Low,Medium,Low,Low,Low,Medium,Low,VeryLow,Low,Low,Low,Low,Low,Low,Low,Low,Low,Low,Low,Low,Low,Medium,Low,Low,Low,Low,Low,Benign
89524	Medium	Low	Medium	Low	Medium	Low	Low	Low	Low	Low	VeryLow	Low	Low	Low	Low	Low	Low	Low	Low	Low	Low	Low	Low	Low	Medium	Low	Low	Low	Low	Low	Benign		89524,Medium,Low,Medium,Low,Medium,Low,Low,Low,Low,Low,VeryLow,Low,Low,Low,Low,Low,Low,Low,Low,Low,Low,Low,Low,Low,Medium,Low,Low,Low,Low,Low,Benign
895299	Low	Medium	Low	Low	Medium	Low	Low	Low	Low	Low	VeryLow	Low	Low	Low	Low	Low	Low	Low	Low	Low	Low	Medium	Low	Low	Low	Low	Low	Low	Low	Low	Benign		895299,Low,Medium,Low,Low,Medium,Low,Low,Low,Low,Low,VeryLow,Low,Low,Low,Low,Low,Low,Low,Low,Low,Low,Medium,Low,Low,Low,Low,Low,Low,Low,Low,Benign
8953902	Medium	Medium	Medium	Medium	Medium	Medium	Medium	Medium	Medium	Medium	VeryLow	Low	Low	Low	Low	Low	Low	Medium	Low	Low	Medium	Medium	Medium	Low	Medium	Medium	Medium	Medium	Medium	Low	Malignant		8953902,Medium,Medium,Medium,Medium,Medium,Medium,Medium,Medium,Medium,Medium,VeryLow,Low,Low,Low,Low,Low,Low,Medium,Low,Low,Medium,Medium,Medium,Low,Medium,Medium,Medium,Medium,Medium,Low,Malignant
895633	Medium	Medium	Medium	Medium	Medium	Medium	Medium	Medium	Medium	Medium	Low	Low	Low	Low	Medium	Medium	Low	Low	Medium	Low	Low	Medium	Medium	Low	Medium	Low	Medium	Medium	Low	Low	Malignant		895633,Medium,Medium,Medium,Medium,Medium,Medium,Medium,Medium,Medium,Medium,Low,Low,Low,Low,Medium,Medium,Low,Low,Medium,Low,Low,Medium,Medium,Low,Medium,Low,Medium,Medium,Low,Low,Malignant
896839	Medium	Low	Medium	Medium	Medium	Medium	Medium	Medium	Medium	Low	VeryLow	Low	Low	Low	Low	Low	Low	Medium	Low	Low	Medium	Medium	Medium	Low	Medium	Medium	Medium	Medium	Medium	Low	Malignant		896839,Medium,Low,Medium,Medium,Medium,Medium,Medium,Medium,Medium,Low,VeryLow,Low,Low,Low,Low,Low,Low,Medium,Low,Low,Medium,Medium,Medium,Low,Medium,Medium,Medium,Medium,Medium,Low,Malignant
896864	Medium	Medium	Medium	Low	Medium	Medium	Low	Low	Medium	Medium	VeryLow	Low	Low	Low	Low	Low	Low	Low	Medium	Low	Low	Medium	Low	Low	Medium	Medium	Medium	Medium	Medium	Low	Benign		896864,Medium,Medium,Medium,Low,Medium,Medium,Low,Low,Medium,Medium,VeryLow,Low,Low,Low,Low,Low,Low,Low,Medium,Low,Low,Medium,Low,Low,Medium,Medium,Medium,Medium,Medium,Low,Benign
897132	Low	Medium	Low	Low	Medium	Low	Low	Low	Medium	Low	VeryLow	Medium	Low	Low	Medium	Low	Low	Low	Medium	Low	Low	Medium	Low	Low	Medium	Low	Low	Low	Medium	Low	Benign		897132,Low,Medium,Low,Low,Medium,Low,Low,Low,Medium,Low,VeryLow,Medium,Low,Low,Medium,Low,Low,Low,Medium,Low,Low,Medium,Low,Low,Medium,Low,Low,Low,Medium,Low,Benign
897137	Low	Low	Low	Low	Medium	Low	Low	Low	Medium	Low	VeryLow	Low	Low	Low	Low	Low	Low	Low	Low	Low	Low	Medium	Low	Low	Medium	Low	Low	Low	Low	Low	Benign		897137,Low,Low,Low,Low,Medium,Low,Low,Low,Medium,Low,VeryLow,Low,Low,Low,Low,Low,Low,Low,Low,Low,Low,Medium,Low,Low,Medium,Low,Low,Low,Low,Low,Benign
897374	Medium	Medium	Low	Low	Medium	Low	Low	Low	Low	Low	VeryLow	Medium	Low	Low	Low	Low	Low	Low	Low	Low	Low	Medium	Low	Low	Medium	Low	Low	Low	Low	Low	Benign		897374,Medium,Medium,Low,Low,Medium,Low,Low,Low,Low,Low,VeryLow,Medium,Low,Low,Low,Low,Low,Low,Low,Low,Low,Medium,Low,Low,Medium,Low,Low,Low,Low,Low,Benign
89742801	Medium	Medium	Medium	Medium	Medium	Medium	Medium	Medium	Medium	Low	Low	Medium	Medium	Low	Low	Low	Low	Medium	Low	Low	Medium	Medium	Medium	Medium	Medium	Low	Medium	Medium	Low	Low	Malignant		89742801,Medium,Medium,Medium,Medium,Medium,Medium,Medium,Medium,Medium,Low,Low,Medium,Medium,Low,Low,Low,Low,Medium,Low,Low,Medium,Medium,Medium,Medium,Medium,Low,Medium,Medium,Low,Low,Malignant
897604	Medium	Low	Medium	Low	Medium	Low	Low	Low	Medium	Medium	VeryLow	Low	Low	Low	Low	Low	Low	Low	Low	Low	Low	Low	Low	Low	Medium	Low	Low	Low	Low	Medium	Benign		897604,Medium,Low,Medium,Low,Medium,Low,Low,Low,Medium,Medium,VeryLow,Low,Low,Low,Low,Low,Low,Low,Low,Low,Low,Low,Low,Low,Medium,Low,Low,Low,Low,Medium,Benign
897630	Medium	Medium	Medium	Medium	Medium	Medium	Low	Medium	Medium	Low	Low	Medium	Low	Low	Low	Medium	Low	Medium	Low	Low	Medium	Medium	Medium	Medium	Medium	Medium	Medium	Medium	Medium	Medium	Malignant		897630,Medium,Medium,Medium,Medium,Medium,Medium,Low,Medium,Medium,Low,Low,Medium,Low,Low,Low,Medium,Low,Medium,Low,Low,Medium,Medium,Medium,Medium,Medium,Medium,Medium,Medium,Medium,Medium,Malignant
897880	Low	Medium	Low	Low	Medium	Low	Low	Low	Medium	Medium	VeryLow	Medium	Low	Low	Low	Low	Low	Low	Low	Low	VeryLow	Medium	Low	Low	Medium	Low	Low	Low	Medium	Low	Benign		897880,Low,Medium,Low,Low,Medium,Low,Low,Low,Medium,Medium,VeryLow,Medium,Low,Low,Low,Low,Low,Low,Low,Low,VeryLow,Medium,Low,Low,Medium,Low,Low,Low,Medium,Low,Benign
89812	High	Medium	High	Medium	Medium	Medium	Medium	Medium	Medium	Low	Low	Low	Medium	Medium	Low	Low	Low	Low	Low	Low	High	Medium	High	Medium	Medium	Low	Medium	Medium	Low	Low	Malignant		89812,High,Medium,High,Medium,Medium,Medium,Medium,Medium,Medium,Low,Low,Low,Medium,Medium,Low,Low,Low,Low,Low,Low,High,Medium,High,Medium,Medium,Low,Medium,Medium,Low,Low,Malignant
89813	Medium	Low	Medium	Low	Medium	Medium	Low	Low	Medium	Medium	VeryLow	Low	Low	Low	Low	Low	Low	Low	Low	Low	Low	Medium	Medium	Low	Medium	Medium	Medium	Medium	Medium	Low	Benign		89813,Medium,Low,Medium,Low,Medium,Medium,Low,Low,Medium,Medium,VeryLow,Low,Low,Low,Low,Low,Low,Low,Low,Low,Low,Medium,Medium,Low,Medium,Medium,Medium,Medium,Medium,Low,Benign
898143	Low	Low	Low	Low	Medium	Low	Low	Low	Medium	Medium	VeryLow	Low	Low	Low	Low	Low	Low	Low	Low	Low	VeryLow	Medium	Low	Low	Medium	Medium	Medium	Medium	Medium	Medium	Benign		898143,Low,Low,Low,Low,Medium,Low,Low,Low,Medium,Medium,VeryLow,Low,Low,Low,Low,Low,Low,Low,Low,Low,VeryLow,Medium,Low,Low,Medium,Medium,Medium,Medium,Medium,Medium,Benign
89827	Low	Low	Low	Low	Medium	Low	Low	Low	Medium	Medium	VeryLow	Low	Low	Low	Low	Low	Low	Low	Low	Low	Low	Low	Low	Low	Medium	Low	Low	Medium	Medium	Low	Benign		89827,Low,Low,Low,Low,Medium,Low,Low,Low,Medium,Medium,VeryLow,Low,Low,Low,Low,Low,Low,Low,Low,Low,Low,Low,Low,Low,Medium,Low,Low,Medium,Medium,Low,Benign
898431	Medium	Medium	Medium	Medium	Medium	Medium	Medium	Medium	Medium	Low	Low	Medium	Low	Low	Low	Low	Low	Medium	Medium	Low	Medium	Medium	Medium	Medium	Medium	Medium	Medium	High	Medium	Low	Malignant		898431,Medium,Medium,Medium,Medium,Medium,Medium,Medium,Medium,Medium,Low,Low,Medium,Low,Low,Low,Low,Low,Medium,Medium,Low,Medium,Medium,Medium,Medium,Medium,Medium,Medium,High,Medium,Low,Malignant
89864002	Low	Low	Low	Low	Medium	Low	Low	Low	Medium	Medium	VeryLow	Low	Low	Low	Medium	Low	Low	Low	Low	Low	Low	Low	Low	Low	Medium	Low	Low	Medium	Low	Low	Benign		89864002,Low,Low,Low,Low,Medium,Low,Low,Low,Medium,Medium,VeryLow,Low,Low,Low,Medium,Low,Low,Low,Low,Low,Low,Low,Low,Low,Medium,Low,Low,Medium,Low,Low,Benign
898677	Low	Low	Low	Low	Medium	Low	Low	Low	Medium	Medium	VeryLow	Medium	Low	Low	Medium	Medium	Low	Low	Medium	Low	VeryLow	Low	Low	Low	Medium	Low	Low	Low	Low	Low	Benign		898677,Low,Low,Low,Low,Medium,Low,Low,Low,Medium,Medium,VeryLow,Medium,Low,Low,Medium,Medium,Low,Low,Medium,Low,VeryLow,Low,Low,Low,Medium,Low,Low,Low,Low,Low,Benign
898678	Low	Medium	Low	Low	Medium	Low	Low	Low	Medium	Low	VeryLow	Low	Low	Low	Low	Low	Low	Low	Low	Low	Low	Medium	Low	Low	Medium	Low	Low	Low	Medium	Low	Benign		898678,Low,Medium,Low,Low,Medium,Low,Low,Low,Medium,Low,VeryLow,Low,Low,Low,Low,Low,Low,Low,Low,Low,Low,Medium,Low,Low,Medium,Low,Low,Low,Medium,Low,Benign
89869	Medium	Low	Medium	Low	Medium	Low	Low	Low	Low	Low	VeryLow	Low	Low	Low	Low	Low	Low	Low	Low	Low	Low	Low	Medium	Low	Medium	Low	Low	Medium	Medium	Low	Benign		89869,Medium,Low,Medium,Low,Medium,Low,Low,Low,Low,Low,VeryLow,Low,Low,Low,Low,Low,Low,Low,Low,Low,Low,Low,Medium,Low,Medium,Low,Low,Medium,Medium,Low,Benign
898690	Low	Low	Low	Low	Medium	Low	Low	Low	Medium	Medium	VeryLow	Low	Low	Low	Medium	Low	Low	Low	Low	Low	Low	Low	Low	Low	Medium	Low	Low	Low	Medium	Low	Benign		898690,Low,Low,Low,Low,Medium,Low,Low,Low,Medium,Medium,VeryLow,Low,Low,Low,Medium,Low,Low,Low,Low,Low,Low,Low,Low,Low,Medium,Low,Low,Low,Medium,Low,Benign
899147	Low	Low	Low	Low	Medium	Medium	Low	Low	Medium	Medium	VeryLow	Low	Low	Low	Low	Low	Low	Low	Medium	Low	Low	Low	Low	Low	Medium	Low	Low	Low	Medium	Low	Benign		899147,Low,Low,Low,Low,Medium,Medium,Low,Low,Medium,Medium,VeryLow,Low,Low,Low,Low,Low,Low,Low,Medium,Low,Low,Low,Low,Low,Medium,Low,Low,Low,Medium,Low,Benign
899187	Low	Low	Low	Low	Medium	Low	Low	Low	Medium	Low	VeryLow	Low	Low	Low	Low	Low	Low	Low	Low	Low	Low	Low	Low	Low	Low	Low	Low	Low	Low	Low	Benign		899187,Low,Low,Low,Low,Medium,Low,Low,Low,Medium,Low,VeryLow,Low,Low,Low,Low,Low,Low,Low,Low,Low,Low,Low,Low,Low,Low,Low,Low,Low,Low,Low,Benign
899667	Medium	Medium	Medium	Medium	Medium	Medium	Medium	Medium	Medium	Medium	Low	Low	Low	Low	Medium	Medium	Medium	Medium	Medium	Low	Low	Medium	Medium	Low	Medium	Medium	Medium	Medium	Medium	Medium	Malignant		899667,Medium,Medium,Medium,Medium,Medium,Medium,Medium,Medium,Medium,Medium,Low,Low,Low,Low,Medium,Medium,Medium,Medium,Medium,Low,Low,Medium,Medium,Low,Medium,Medium,Medium,Medium,Medium,Medium,Malignant
899987	High	Medium	High	High	Medium	Medium	High	High	Medium	Low	Low	Low	Medium	Medium	Low	Medium	Low	Medium	Low	Low	VeryHigh	Medium	High	Medium	Medium	Medium	Medium	High	Medium	Low	Malignant		899987,High,Medium,High,High,Medium,Medium,High,High,Medium,Low,Low,Low,Medium,Medium,Low,Medium,Low,Medium,Low,Low,VeryHigh,Medium,High,Medium,Medium,Medium,Medium,High,Medium,Low,Malignant
9010018	Medium	Medium	Medium	Low	Medium	Low	Medium	Medium	Medium	Medium	Low	Medium	Low	Low	Medium	Low	Low	Medium	Low	Low	Medium	Medium	Medium	Low	Medium	Low	Medium	Medium	Low	Medium	Malignant		9010018,Medium,Medium,Medium,Low,Medium,Low,Medium,Medium,Medium,Medium,Low,Medium,Low,Low,Medium,Low,Low,Medium,Low,Low,Medium,Medium,Medium,Low,Medium,Low,Medium,Medium,Low,Medium,Malignant
901011	Low	Low	Low	Low	Medium	Low	Low	Low	Medium	Low	VeryLow	Low	Low	Low	Low	Low	Low	Medium	Medium	Low	Low	Low	Low	Low	Low	Low	Low	Low	Low	Low	Benign		901011,Low,Low,Low,Low,Medium,Low,Low,Low,Medium,Low,VeryLow,Low,Low,Low,Low,Low,Low,Medium,Medium,Low,Low,Low,Low,Low,Low,Low,Low,Low,Low,Low,Benign
9010258	Medium	Medium	Medium	Low	Medium	Medium	Low	Low	Low	Medium	VeryLow	Low	Low	Low	Medium	Medium	Low	Medium	Medium	Low	Low	Medium	Low	Low	Medium	Low	Low	Medium	Low	Low	Benign		9010258,Medium,Medium,Medium,Low,Medium,Medium,Low,Low,Low,Medium,VeryLow,Low,Low,Low,Medium,Medium,Low,Medium,Medium,Low,Low,Medium,Low,Low,Medium,Low,Low,Medium,Low,Low,Benign
9010259	Medium	Medium	Medium	Low	Medium	Medium	Low	Medium	Medium	Medium	VeryLow	Medium	Low	Low	Low	Medium	Low	Medium	Medium	Low	Low	Medium	Low	Low	Medium	Low	Low	Medium	Medium	Low	Benign		9010259,Medium,Medium,Medium,Low,Medium,Medium,Low,Medium,Medium,Medium,VeryLow,Medium,Low,Low,Low,Medium,Low,Medium,Medium,Low,Low,Medium,Low,Low,Medium,Low,Low,Medium,Medium,Low,Benign
901028	Medium	Low	Medium	Low	Medium	Low	Low	Low	Low	Low	VeryLow	Low	Low	Low	Low	Low	Low	Low	Low	Low	Low	Medium	Low	Low	Medium	Low	Low	Low	Low	Low	Benign		901028,Medium,Low,Medium,Low,Medium,Low,Low,Low,Low,Low,VeryLow,Low,Low,Low,Low,Low,Low,Low,Low,Low,Low,Medium,Low,Low,Medium,Low,Low,Low,Low,Low,Benign
9010333	Low	Low	Low	Low	Medium	Low	Low	Low	Medium	Medium	Low	Low	Low	Low	Medium	Low	Low	Medium	Medium	Low	VeryLow	Low	Low	Low	Low	Low	Low	Low	Low	Low	Benign		9010333,Low,Low,Low,Low,Medium,Low,Low,Low,Medium,Medium,Low,Low,Low,Low,Medium,Low,Low,Medium,Medium,Low,VeryLow,Low,Low,Low,Low,Low,Low,Low,Low,Low,Benign
901034301	Low	Medium	Low	Low	Medium	Low	Low	Low	Low	Medium	Low	Low	Low	Low	Low	Low	Low	Low	Low	Low	Low	Medium	Low	Low	Medium	Low	Low	Low	Low	Low	Benign		901034301,Low,Medium,Low,Low,Medium,Low,Low,Low,Low,Medium,Low,Low,Low,Low,Low,Low,Low,Low,Low,Low,Low,Medium,Low,Low,Medium,Low,Low,Low,Low,Low,Benign
901034302	Medium	Medium	Low	Low	Medium	Low	Low	Low	Low	Low	VeryLow	Low	Low	Low	Low	Low	Low	Low	Low	Low	Low	Low	Low	Low	Low	Low	Low	Low	Low	Low	Benign		901034302,Medium,Medium,Low,Low,Medium,Low,Low,Low,Low,Low,VeryLow,Low,Low,Low,Low,Low,Low,Low,Low,Low,Low,Low,Low,Low,Low,Low,Low,Low,Low,Low,Benign
901041	Medium	Medium	Medium	Low	Medium	Low	Low	Low	Medium	Low	VeryLow	Medium	Low	Low	Low	Low	Low	Low	Low	Low	Low	Medium	Low	Low	Medium	Low	Low	Low	Low	Low	Benign		901041,Medium,Medium,Medium,Low,Medium,Low,Low,Low,Medium,Low,VeryLow,Medium,Low,Low,Low,Low,Low,Low,Low,Low,Low,Medium,Low,Low,Medium,Low,Low,Low,Low,Low,Benign
9010598	Medium	Medium	Medium	Low	Medium	Low	Low	Low	Medium	Medium	VeryLow	Low	Low	Low	Low	Low	Low	Low	Low	Low	Low	Medium	Low	Low	Medium	Low	Low	Medium	Low	Low	Benign		9010598,Medium,Medium,Medium,Low,Medium,Low,Low,Low,Medium,Medium,VeryLow,Low,Low,Low,Low,Low,Low,Low,Low,Low,Low,Medium,Low,Low,Medium,Low,Low,Medium,Low,Low,Benign
9010872	Medium	Medium	Medium	Medium	Medium	Low	Low	Low	Low	Low	VeryLow	Low	Low	Low	Low	Low	Low	Low	Low	Low	Low	Medium	Medium	Low	Medium	Low	Low	Medium	Low	Low	Benign		9010872,Medium,Medium,Medium,Medium,Medium,Low,Low,Low,Low,Low,VeryLow,Low,Low,Low,Low,Low,Low,Low,Low,Low,Low,Medium,Medium,Low,Medium,Low,Low,Medium,Low,Low,Benign
9010877	Medium	Low	Medium	Low	Medium	Low	Low	Low	Medium	Low	VeryLow	Low	Low	Low	Low	Low	Low	Low	Low	Low	Low	Medium	Low	Low	Medium	Low	Low	Low	Low	Low	Benign		9010877,Medium,Low,Medium,Low,Medium,Low,Low,Low,Medium,Low,VeryLow,Low,Low,Low,Low,Low,Low,Low,Low,Low,Low,Medium,Low,Low,Medium,Low,Low,Low,Low,Low,Benign
901088	Medium	Medium	Medium	Medium	Medium	Medium	Low	Medium	Medium	Low	Low	Low	Low	Low	Low	Low	Low	Medium	Low	Low	Medium	Medium	Medium	Medium	Medium	Low	Low	Medium	Low	Low	Malignant		901088,Medium,Medium,Medium,Medium,Medium,Medium,Low,Medium,Medium,Low,Low,Low,Low,Low,Low,Low,Low,Medium,Low,Low,Medium,Medium,Medium,Medium,Medium,Low,Low,Medium,Low,Low,Malignant
9011494	Medium	Medium	Medium	Medium	Medium	Medium	Medium	Medium	Medium	Low	Low	Medium	Medium	Low	Low	Medium	Low	Medium	Medium	Low	Medium	Medium	Medium	Medium	Medium	Medium	Medium	Medium	Medium	Low	Malignant		9011494,Medium,Medium,Medium,Medium,Medium,Medium,Medium,Medium,Medium,Low,Low,Medium,Medium,Low,Low,Medium,Low,Medium,Medium,Low,Medium,Medium,Medium,Medium,Medium,Medium,Medium,Medium,Medium,Low,Malignant
9011495	Low	Medium	Low	Low	Medium	Low	Low	Low	Medium	Low	VeryLow	Low	Low	Low	Low	Low	Low	Low	Low	Low	Low	Medium	Low	Low	Medium	Low	Low	Medium	Medium	Low	Benign		9011495,Low,Medium,Low,Low,Medium,Low,Low,Low,Medium,Low,VeryLow,Low,Low,Low,Low,Low,Low,Low,Low,Low,Low,Medium,Low,Low,Medium,Low,Low,Medium,Medium,Low,Benign
9011971	Medium	Medium	Medium	Medium	Medium	Low	Medium	Medium	Medium	Low	Medium	Low	Medium	Medium	Low	Low	Low	Low	Low	Low	High	Medium	Medium	Medium	Medium	Low	Low	Medium	Low	Low	Malignant		9011971,Medium,Medium,Medium,Medium,Medium,Low,Medium,Medium,Medium,Low,Medium,Low,Medium,Medium,Low,Low,Low,Low,Low,Low,High,Medium,Medium,Medium,Medium,Low,Low,Medium,Low,Low,Malignant
9012000	Medium	Medium	Medium	Medium	Medium	Medium	Medium	Medium	Medium	Low	Low	Low	Medium	Low	Low	Low	Low	Medium	Low	Low	High	Medium	Medium	Medium	Medium	Medium	Medium	High	Low	Low	Malignant		9012000,Medium,Medium,Medium,Medium,Medium,Medium,Medium,Medium,Medium,Low,Low,Low,Medium,Low,Low,Low,Low,Medium,Low,Low,High,Medium,Medium,Medium,Medium,Medium,Medium,High,Low,Low,Malignant
9012315	Medium	Medium	Medium	Medium	Medium	Medium	Medium	Medium	Medium	Medium	VeryLow	Low	Low	Low	Low	Medium	Low	Medium	Medium	Low	Medium	Medium	Medium	Low	Medium	Medium	Medium	High	Medium	Medium	Malignant		9012315,Medium,Medium,Medium,Medium,Medium,Medium,Medium,Medium,Medium,Medium,VeryLow,Low,Low,Low,Low,Medium,Low,Medium,Medium,Low,Medium,Medium,Medium,Low,Medium,Medium,Medium,High,Medium,Medium,Malignant
9012568	Medium	Low	Medium	Low	Medium	Low	Low	Low	Medium	Low	VeryLow	Low	Low	Low	Low	Low	Low	Low	Low	Low	Low	Low	Medium	Low	Medium	Low	Low	Medium	Low	Low	Benign		9012568,Medium,Low,Medium,Low,Medium,Low,Low,Low,Medium,Low,VeryLow,Low,Low,Low,Low,Low,Low,Low,Low,Low,Low,Low,Medium,Low,Medium,Low,Low,Medium,Low,Low,Benign
9012795	Medium	Low	Medium	Medium	Medium	Medium	Medium	Medium	Medium	Medium	VeryLow	Low	Low	Low	Low	Low	Low	Medium	Low	Low	Medium	Medium	Medium	Medium	Medium	Low	Medium	Medium	Low	Low	Malignant		9012795,Medium,Low,Medium,Medium,Medium,Medium,Medium,Medium,Medium,Medium,VeryLow,Low,Low,Low,Low,Low,Low,Medium,Low,Low,Medium,Medium,Medium,Medium,Medium,Low,Medium,Medium,Low,Low,Malignant
901288	Medium	Medium	Medium	Medium	Medium	Medium	Medium	Medium	Medium	Low	Low	Low	Low	Low	Low	Low	Low	Low	Low	Low	Medium	Medium	Medium	Medium	Medium	Medium	Medium	Medium	Low	Low	Malignant		901288,Medium,Medium,Medium,Medium,Medium,Medium,Medium,Medium,Medium,Low,Low,Low,Low,Low,Low,Low,Low,Low,Low,Low,Medium,Medium,Medium,Medium,Medium,Medium,Medium,Medium,Low,Low,Malignant
9013005	Medium	Low	Medium	Low	Medium	Low	Low	Low	Medium	Low	VeryLow	Low	Low	Low	Low	Low	Low	Low	Low	Low	Low	Low	Low	Low	Medium	Low	Low	Low	Medium	Low	Benign		9013005,Medium,Low,Medium,Low,Medium,Low,Low,Low,Medium,Low,VeryLow,Low,Low,Low,Low,Low,Low,Low,Low,Low,Low,Low,Low,Low,Medium,Low,Low,Low,Medium,Low,Benign
901303	Medium	Low	Medium	Medium	Medium	Medium	Low	Medium	Medium	Medium	VeryLow	Low	Low	Low	Low	Low	Low	Low	Low	Low	Low	Low	Medium	Low	Medium	Low	Low	Medium	Medium	Low	Benign		901303,Medium,Low,Medium,Medium,Medium,Medium,Low,Medium,Medium,Medium,VeryLow,Low,Low,Low,Low,Low,Low,Low,Low,Low,Low,Low,Medium,Low,Medium,Low,Low,Medium,Medium,Low,Benign
901315	Low	Medium	Low	Low	Medium	Medium	Medium	Medium	Medium	Medium	VeryLow	Low	Low	Low	Low	Medium	Medium	Medium	Low	Medium	VeryLow	Medium	Low	Low	Medium	Medium	Medium	Medium	Low	Medium	Benign		901315,Low,Medium,Low,Low,Medium,Medium,Medium,Medium,Medium,Medium,VeryLow,Low,Low,Low,Low,Medium,Medium,Medium,Low,Medium,VeryLow,Medium,Low,Low,Medium,Medium,Medium,Medium,Low,Medium,Benign
9013579	Medium	Medium	Medium	Low	Medium	Low	Low	Low	Low	Low	VeryLow	Low	Low	Low	Low	Low	Low	Low	Low	Low	Low	Medium	Low	Low	Medium	Low	Low	Low	Low	Low	Benign		9013579,Medium,Medium,Medium,Low,Medium,Low,Low,Low,Low,Low,VeryLow,Low,Low,Low,Low,Low,Low,Low,Low,Low,Low,Medium,Low,Low,Medium,Low,Low,Low,Low,Low,Benign
9013594	Medium	Low	Medium	Low	Medium	Low	Low	Low	Medium	Low	VeryLow	Low	Low	Low	Low	Low	Low	Low	Low	Low	Low	Low	Low	Low	Medium	Medium	Low	Medium	Medium	Medium	Benign		9013594,Medium,Low,Medium,Low,Medium,Low,Low,Low,Medium,Low,VeryLow,Low,Low,Low,Low,Low,Low,Low,Low,Low,Low,Low,Low,Low,Medium,Medium,Low,Medium,Medium,Medium,Benign
9013838	Low	Medium	Low	Low	Medium	Medium	Medium	Medium	Medium	Medium	VeryLow	Low	Low	Low	Low	Medium	Low	Medium	Low	Low	Low	Medium	Low	Low	High	High	Medium	High	Medium	Medium	Malignant		9013838,Low,Medium,Low,Low,Medium,Medium,Medium,Medium,Medium,Medium,VeryLow,Low,Low,Low,Low,Medium,Low,Medium,Low,Low,Low,Medium,Low,Low,High,High,Medium,High,Medium,Medium,Malignant
901549	Low	Low	Low	Low	Medium	Medium	Low	Medium	Medium	Medium	VeryLow	Low	Low	Low	Low	Low	Low	Low	Low	Low	Low	Low	Low	Low	Medium	Low	Low	Medium	Medium	Low	Benign		901549,Low,Low,Low,Low,Medium,Medium,Low,Medium,Medium,Medium,VeryLow,Low,Low,Low,Low,Low,Low,Low,Low,Low,Low,Low,Low,Low,Medium,Low,Low,Medium,Medium,Low,Benign
901836	Low	Low	Low	Low	Medium	Low	Low	Low	Medium	Medium	VeryLow	Low	Low	Low	Low	Low	Low	Low	Low	Low	Low	Low	Low	Low	Medium	Low	Low	Low	Medium	Low	Benign		901836,Low,Low,Low,Low,Medium,Low,Low,Low,Medium,Medium,VeryLow,Low,Low,Low,Low,Low,Low,Low,Low,Low,Low,Low,Low,Low,Medium,Low,Low,Low,Medium,Low,Benign
90250	Low	Medium	Low	Low	Low	Medium	Low	Low	Low	Medium	VeryLow	Low	Low	Low	Low	Medium	Low	Medium	Low	Low	Low	Medium	Low	Low	Low	Medium	Low	Medium	Low	Medium	Benign		90250,Low,Medium,Low,Low,Low,Medium,Low,Low,Low,Medium,VeryLow,Low,Low,Low,Low,Medium,Low,Medium,Low,Low,Low,Medium,Low,Low,Low,Medium,Low,Medium,Low,Medium,Benign
90251	Medium	Medium	Medium	Low	Medium	Medium	Low	Low	Medium	Medium	VeryLow	Low	Low	Low	Low	Medium	Low	Low	Low	Low	Low	Medium	Low	Low	Medium	Medium	Medium	Medium	Low	Medium	Benign		90251,Medium,Medium,Medium,Low,Medium,Medium,Low,Low,Medium,Medium,VeryLow,Low,Low,Low,Low,Medium,Low,Low,Low,Low,Low,Medium,Low,Low,Medium,Medium,Medium,Medium,Low,Medium,Benign
902727	Medium	Low	Medium	Low	Medium	Low	Low	Low	Medium	Low	VeryLow	Low	Low	Low	Low	Low	Low	Low	Low	Low	Low	Low	Low	Low	Medium	Low	Low	Medium	Low	Low	Benign		902727,Medium,Low,Medium,Low,Medium,Low,Low,Low,Medium,Low,VeryLow,Low,Low,Low,Low,Low,Low,Low,Low,Low,Low,Low,Low,Low,Medium,Low,Low,Medium,Low,Low,Benign
90291	Medium	Medium	Medium	Low	Medium	Low	Low	Medium	Medium	Low	VeryLow	Medium	Low	Low	Low	Low	Low	Medium	Low	Low	Low	Medium	Medium	Low	Medium	Low	Low	Medium	Low	Low	Malignant		90291,Medium,Medium,Medium,Low,Medium,Low,Low,Medium,Medium,Low,VeryLow,Medium,Low,Low,Low,Low,Low,Medium,Low,Low,Low,Medium,Medium,Low,Medium,Low,Low,Medium,Low,Low,Malignant
902975	Low	Low	Low	Low	Medium	Low	Low	Low	Medium	Low	VeryLow	Low	Low	Low	Low	Low	Low	Low	Low	Low	Low	Low	Low	Low	Low	Low	Low	Medium	Low	Low	Benign		902975,Low,Low,Low,Low,Medium,Low,Low,Low,Medium,Low,VeryLow,Low,Low,Low,Low,Low,Low,Low,Low,Low,Low,Low,Low,Low,Low,Low,Low,Medium,Low,Low,Benign
902976	Medium	Low	Medium	Low	Low	Low	Low	Low	Medium	Low	VeryLow	Low	Low	Low	Low	Low	Low	Low	Low	Low	Low	Low	Low	Low	Low	Low	Low	Low	Low	Low	Benign		902976,Medium,Low,Medium,Low,Low,Low,Low,Low,Medium,Low,VeryLow,Low,Low,Low,Low,Low,Low,Low,Low,Low,Low,Low,Low,Low,Low,Low,Low,Low,Low,Low,Benign
903011	Low	Low	Low	Low	Medium	Medium	Low	Low	Medium	Medium	VeryLow	Low	Low	Low	Medium	Medium	Low	Medium	Low	Medium	Low	Low	Low	Low	Medium	Low	Low	Medium	Low	Medium	Benign		903011,Low,Low,Low,Low,Medium,Medium,Low,Low,Medium,Medium,VeryLow,Low,Low,Low,Medium,Medium,Low,Medium,Low,Medium,Low,Low,Low,Low,Medium,Low,Low,Medium,Low,Medium,Benign
90312	Medium	Medium	Medium	Medium	Medium	Medium	Medium	Medium	Medium	Low	Low	Medium	Low	Low	Medium	Medium	Low	Medium	Medium	Low	Medium	Medium	Medium	Medium	Medium	Low	Medium	Medium	Low	Low	Malignant		90312,Medium,Medium,Medium,Medium,Medium,Medium,Medium,Medium,Medium,Low,Low,Medium,Low,Low,Medium,Medium,Low,Medium,Medium,Low,Medium,Medium,Medium,Medium,Medium,Low,Medium,Medium,Low,Low,Malignant
90317302	Low	Low	Low	Low	Medium	Low	Low	Low	Medium	Medium	VeryLow	Low	Low	Low	Low	Low	Low	Low	Low	Low	VeryLow	Low	Low	Low	Medium	Low	Low	Low	Medium	Low	Benign		90317302,Low,Low,Low,Low,Medium,Low,Low,Low,Medium,Medium,VeryLow,Low,Low,Low,Low,Low,Low,Low,Low,Low,VeryLow,Low,Low,Low,Medium,Low,Low,Low,Medium,Low,Benign
903483	Low	Low	Low	Low	Medium	Low	Low	Low	Medium	Medium	Low	Medium	Low	Low	Medium	Low	Low	Low	Low	Low	VeryLow	Medium	Low	Low	Medium	Low	Low	Low	Low	Low	Benign		903483,Low,Low,Low,Low,Medium,Low,Low,Low,Medium,Medium,Low,Medium,Low,Low,Medium,Low,Low,Low,Low,Low,VeryLow,Medium,Low,Low,Medium,Low,Low,Low,Low,Low,Benign
903507	Medium	Medium	Medium	Medium	Medium	Medium	Medium	Medium	Medium	Medium	Low	Low	Low	Low	Low	Low	Low	Medium	Low	Low	Medium	Medium	Medium	Medium	Medium	Medium	Medium	Medium	Medium	Medium	Malignant		903507,Medium,Medium,Medium,Medium,Medium,Medium,Medium,Medium,Medium,Medium,Low,Low,Low,Low,Low,Low,Low,Medium,Low,Low,Medium,Medium,Medium,Medium,Medium,Medium,Medium,Medium,Medium,Medium,Malignant
903516	Medium	Medium	Medium	Medium	Medium	Medium	Medium	High	Medium	Medium	Low	Low	Low	Low	Low	Medium	Low	Low	Low	Low	High	Medium	Medium	Medium	Medium	Medium	Medium	High	Medium	Medium	Malignant		903516,Medium,Medium,Medium,Medium,Medium,Medium,Medium,High,Medium,Medium,Low,Low,Low,Low,Low,Medium,Low,Low,Low,Low,High,Medium,Medium,Medium,Medium,Medium,Medium,High,Medium,Medium,Malignant
903554	Low	Medium	Low	Low	Medium	Low	Low	Low	Medium	Low	VeryLow	Medium	Low	Low	Low	Low	Low	Low	Low	Low	Low	Medium	Low	Low	Medium	Low	Low	Low	Medium	Low	Benign		903554,Low,Medium,Low,Low,Medium,Low,Low,Low,Medium,Low,VeryLow,Medium,Low,Low,Low,Low,Low,Low,Low,Low,Low,Medium,Low,Low,Medium,Low,Low,Low,Medium,Low,Benign
903811	Medium	Medium	Medium	Low	Medium	Low	Low	Low	Medium	Low	VeryLow	Medium	Low	Low	Low	Low	Low	Low	Low	Low	Low	Medium	Low	Low	Low	Low	Low	Medium	Low	Low	Benign		903811,Medium,Medium,Medium,Low,Medium,Low,Low,Low,Medium,Low,VeryLow,Medium,Low,Low,Low,Low,Low,Low,Low,Low,Low,Medium,Low,Low,Low,Low,Low,Medium,Low,Low,Benign
90401601	Medium	Medium	Medium	Low	Medium	Medium	Low	Medium	Medium	Low	VeryLow	Low	Low	Low	Low	Low	Low	Medium	Low	Low	Low	Medium	Low	Low	Medium	Low	Medium	Medium	Low	Low	Benign		90401601,Medium,Medium,Medium,Low,Medium,Medium,Low,Medium,Medium,Low,VeryLow,Low,Low,Low,Low,Low,Low,Medium,Low,Low,Low,Medium,Low,Low,Medium,Low,Medium,Medium,Low,Low,Benign
90401602	Medium	Medium	Medium	Low	Medium	Low	Low	Low	Medium	Low	VeryLow	Low	Low	Low	Low	Low	Low	Medium	Low	Low	Low	Low	Low	Low	Low	Low	Low	Medium	Low	Low	Benign		90401602,Medium,Medium,Medium,Low,Medium,Low,Low,Low,Medium,Low,VeryLow,Low,Low,Low,Low,Low,Low,Medium,Low,Low,Low,Low,Low,Low,Low,Low,Low,Medium,Low,Low,Benign
904302	Low	Low	Low	Low	Medium	Low	Low	Low	Low	Medium	VeryLow	Low	Low	Low	Low	Low	Low	Low	Low	Low	Low	Low	Low	Low	Medium	Low	Low	Low	Low	Low	Benign		904302,Low,Low,Low,Low,Medium,Low,Low,Low,Low,Medium,VeryLow,Low,Low,Low,Low,Low,Low,Low,Low,Low,Low,Low,Low,Low,Medium,Low,Low,Low,Low,Low,Benign
904357	Low	Medium	Low	Low	Medium	Low	Low	Low	Medium	Low	VeryLow	Low	Low	Low	Low	Low	Low	Low	Low	Low	Low	Medium	Low	Low	Medium	Low	Low	Low	Low	Low	Benign		904357,Low,Medium,Low,Low,Medium,Low,Low,Low,Medium,Low,VeryLow,Low,Low,Low,Low,Low,Low,Low,Low,Low,Low,Medium,Low,Low,Medium,Low,Low,Low,Low,Low,Benign
90439701	Medium	Medium	Medium	Medium	Medium	Medium	Medium	Medium	Medium	Medium	VeryLow	Low	Low	Low	Low	Medium	Low	Low	Low	Low	Medium	Medium	Medium	Medium	High	Medium	Medium	Medium	Medium	Medium	Malignant		90439701,Medium,Medium,Medium,Medium,Medium,Medium,Medium,Medium,Medium,Medium,VeryLow,Low,Low,Low,Low,Medium,Low,Low,Low,Low,Medium,Medium,Medium,Medium,High,Medium,Medium,Medium,Medium,Medium,Malignant
904647	Low	Low	Low	Low	Medium	Low	Low	Low	Medium	Low	VeryLow	Low	Low	Low	Low	Low	Low	Low	Low	Low	Low	Low	Low	Low	Medium	Low	Low	Low	Low	Low	Benign		904647,Low,Low,Low,Low,Medium,Low,Low,Low,Medium,Low,VeryLow,Low,Low,Low,Low,Low,Low,Low,Low,Low,Low,Low,Low,Low,Medium,Low,Low,Low,Low,Low,Benign
904689	Medium	Medium	Medium	Low	Medium	Low	Low	Low	Medium	Low	VeryLow	Low	Low	Low	Low	Medium	Low	Low	Medium	Low	Low	Medium	Low	Low	Low	Low	Low	Low	Medium	Low	Benign		904689,Medium,Medium,Medium,Low,Medium,Low,Low,Low,Medium,Low,VeryLow,Low,Low,Low,Low,Medium,Low,Low,Medium,Low,Low,Medium,Low,Low,Low,Low,Low,Low,Medium,Low,Benign
9047	Medium	Low	Medium	Low	Medium	Low	Low	Low	Medium	Medium	VeryLow	Low	Low	Low	Low	Low	Low	Low	Low	Low	Low	Medium	Low	Low	Medium	Low	Low	Medium	Medium	Low	Benign		9047,Medium,Low,Medium,Low,Medium,Low,Low,Low,Medium,Medium,VeryLow,Low,Low,Low,Low,Low,Low,Low,Low,Low,Low,Medium,Low,Low,Medium,Low,Low,Medium,Medium,Low,Benign
904969	Medium	Low	Low	Low	Medium	Low	Low	Low	Medium	Low	VeryLow	Low	Low	Low	Low	Low	Low	Low	Medium	Low	Low	Low	Low	Low	Low	Low	Low	Low	Low	Low	Benign		904969,Medium,Low,Low,Low,Medium,Low,Low,Low,Medium,Low,VeryLow,Low,Low,Low,Low,Low,Low,Low,Medium,Low,Low,Low,Low,Low,Low,Low,Low,Low,Low,Low,Benign
904971	Low	Medium	Low	Low	Medium	Low	Low	Low	Low	Medium	VeryLow	Medium	Low	Low	Medium	Low	Low	Low	Low	Low	Low	Medium	Low	Low	Medium	Low	Low	Medium	Low	Low	Benign		904971,Low,Medium,Low,Low,Medium,Low,Low,Low,Low,Medium,VeryLow,Medium,Low,Low,Medium,Low,Low,Low,Low,Low,Low,Medium,Low,Low,Medium,Low,Low,Medium,Low,Low,Benign
905189	Medium	Low	Medium	Medium	Medium	Low	Low	Low	Medium	Low	VeryLow	Low	Low	Low	Low	Low	Low	Low	Low	Low	Low	Low	Medium	Low	Medium	Low	Low	Medium	Low	Low	Benign		905189,Medium,Low,Medium,Medium,Medium,Low,Low,Low,Medium,Low,VeryLow,Low,Low,Low,Low,Low,Low,Low,Low,Low,Low,Low,Medium,Low,Medium,Low,Low,Medium,Low,Low,Benign
905190	Medium	Medium	Medium	Low	Medium	Low	Low	Low	Medium	Low	Low	Medium	Low	Low	Low	Medium	Low	Medium	Medium	Low	Low	Medium	Low	Low	Low	Low	Low	Low	Low	Low	Benign		905190,Medium,Medium,Medium,Low,Medium,Low,Low,Low,Medium,Low,Low,Medium,Low,Low,Low,Medium,Low,Medium,Medium,Low,Low,Medium,Low,Low,Low,Low,Low,Low,Low,Low,Benign
90524101	Medium	Medium	Medium	Medium	Medium	Medium	Medium	Medium	Medium	Low	VeryLow	Low	Low	Low	Low	Low	Low	Medium	Low	Low	Medium	Medium	Medium	Medium	Medium	Medium	Medium	Medium	Medium	Low	Malignant		90524101,Medium,Medium,Medium,Medium,Medium,Medium,Medium,Medium,Medium,Low,VeryLow,Low,Low,Low,Low,Low,Low,Medium,Low,Low,Medium,Medium,Medium,Medium,Medium,Medium,Medium,Medium,Medium,Low,Malignant
905501	Medium	Medium	Low	Low	Medium	Low	Low	Low	Medium	Low	VeryLow	Medium	Low	Low	Low	Low	Low	Low	Medium	Low	Low	Medium	Low	Low	Medium	Low	Low	Medium	Medium	Low	Benign		905501,Medium,Medium,Low,Low,Medium,Low,Low,Low,Medium,Low,VeryLow,Medium,Low,Low,Low,Low,Low,Low,Medium,Low,Low,Medium,Low,Low,Medium,Low,Low,Medium,Medium,Low,Benign
905502	Low	Medium	Low	Low	Medium	Low	Low	Low	Medium	Low	VeryLow	Medium	Low	Low	Low	Low	Low	Low	Low	Low	Low	Medium	Low	Low	Medium	Low	Low	Medium	Medium	Low	Benign		905502,Low,Medium,Low,Low,Medium,Low,Low,Low,Medium,Low,VeryLow,Medium,Low,Low,Low,Low,Low,Low,Low,Low,Low,Medium,Low,Low,Medium,Low,Low,Medium,Medium,Low,Benign
905520	Low	Low	Low	Low	Medium	Low	Low	Low	Medium	Medium	VeryLow	Low	Low	Low	Low	Low	Low	Low	Low	Low	Low	Medium	Low	Low	Medium	Low	Low	Medium	Medium	Low	Benign		905520,Low,Low,Low,Low,Medium,Low,Low,Low,Medium,Medium,VeryLow,Low,Low,Low,Low,Low,Low,Low,Low,Low,Low,Medium,Low,Low,Medium,Low,Low,Medium,Medium,Low,Benign
905539	Low	Medium	Low	Low	Medium	Low	Low	Low	Low	Medium	VeryLow	Low	Low	Low	Low	Low	Low	Low	Low	Low	VeryLow	Medium	Low	Low	Low	Low	Low	Low	Low	Low	Benign		905539,Low,Medium,Low,Low,Medium,Low,Low,Low,Low,Medium,VeryLow,Low,Low,Low,Low,Low,Low,Low,Low,Low,VeryLow,Medium,Low,Low,Low,Low,Low,Low,Low,Low,Benign
905557	Medium	Medium	Medium	Low	Medium	Medium	Low	Low	Medium	Low	VeryLow	Low	Low	Low	Low	Low	Low	Low	Low	Low	Low	Medium	Medium	Low	Low	Medium	Low	Medium	Medium	Low	Benign		905557,Medium,Medium,Medium,Low,Medium,Medium,Low,Low,Medium,Low,VeryLow,Low,Low,Low,Low,Low,Low,Low,Low,Low,Low,Medium,Medium,Low,Low,Medium,Low,Medium,Medium,Low,Benign
905680	Medium	Medium	Medium	Low	Medium	Low	Low	Low	Medium	Low	Low	Medium	Low	Low	Low	Low	Low	Low	Medium	Low	Low	Medium	Medium	Low	Medium	Low	Low	Low	Medium	Low	Malignant		905680,Medium,Medium,Medium,Low,Medium,Low,Low,Low,Medium,Low,Low,Medium,Low,Low,Low,Low,Low,Low,Medium,Low,Low,Medium,Medium,Low,Medium,Low,Low,Low,Medium,Low,Malignant
905686	Low	Medium	Low	Low	Medium	Low	Low	Low	Medium	Medium	VeryLow	Low	Low	Low	Medium	Low	Low	Low	Low	Low	Low	Medium	Low	Low	Medium	Low	Low	Medium	Medium	Low	Benign		905686,Low,Medium,Low,Low,Medium,Low,Low,Low,Medium,Medium,VeryLow,Low,Low,Low,Medium,Low,Low,Low,Low,Low,Low,Medium,Low,Low,Medium,Low,Low,Medium,Medium,Low,Benign
905978	Low	Medium	Low	Low	Medium	Low	Low	Low	Medium	Medium	VeryLow	Medium	Low	Low	Medium	Low	Low	Low	Medium	Low	VeryLow	Medium	Low	Low	Medium	Low	Low	Low	Medium	Low	Benign		905978,Low,Medium,Low,Low,Medium,Low,Low,Low,Medium,Medium,VeryLow,Medium,Low,Low,Medium,Low,Low,Low,Medium,Low,VeryLow,Medium,Low,Low,Medium,Low,Low,Low,Medium,Low,Benign
90602302	Medium	Medium	Medium	Medium	Medium	Medium	Medium	Medium	Medium	Medium	Medium	Low	Medium	Medium	Low	Medium	Low	Medium	Low	Low	Medium	Medium	Medium	Medium	Medium	Medium	Medium	Medium	Medium	Medium	Malignant		90602302,Medium,Medium,Medium,Medium,Medium,Medium,Medium,Medium,Medium,Medium,Medium,Low,Medium,Medium,Low,Medium,Low,Medium,Low,Low,Medium,Medium,Medium,Medium,Medium,Medium,Medium,Medium,Medium,Medium,Malignant
906024	Medium	Low	Medium	Low	Medium	Low	Low	Low	Medium	Medium	VeryLow	Low	Low	Low	Low	Low	Low	Low	Low	Low	Low	Low	Low	Low	Medium	Low	Low	Medium	Low	Medium	Benign		906024,Medium,Low,Medium,Low,Medium,Low,Low,Low,Medium,Medium,VeryLow,Low,Low,Low,Low,Low,Low,Low,Low,Low,Low,Low,Low,Low,Medium,Low,Low,Medium,Low,Medium,Benign
906290	Low	Medium	Low	Low	Medium	Low	Low	Low	Medium	Low	VeryLow	Medium	Low	Low	Low	Low	Low	Low	Medium	Low	Low	Medium	Low	Low	Medium	Low	Low	Low	Medium	Low	Benign		906290,Low,Medium,Low,Low,Medium,Low,Low,Low,Medium,Low,VeryLow,Medium,Low,Low,Low,Low,Low,Low,Medium,Low,Low,Medium,Low,Low,Medium,Low,Low,Low,Medium,Low,Benign
906539	Low	Medium	Low	Low	Medium	Low	Low	Low	Medium	Medium	VeryLow	Low	Low	Low	Low	Low	Low	Low	Low	Low	Low	Medium	Low	Low	Medium	Low	Low	Low	Medium	Low	Benign		906539,Low,Medium,Low,Low,Medium,Low,Low,Low,Medium,Medium,VeryLow,Low,Low,Low,Low,Low,Low,Low,Low,Low,Low,Medium,Low,Low,Medium,Low,Low,Low,Medium,Low,Benign
906564	Medium	Low	Medium	Low	Medium	Medium	Medium	Medium	Medium	Medium	Low	Medium	Low	Low	Medium	Medium	Low	Medium	Medium	Low	Low	Low	Medium	Low	Medium	Medium	Medium	Medium	Low	Low	Benign		906564,Medium,Low,Medium,Low,Medium,Medium,Medium,Medium,Medium,Medium,Low,Medium,Low,Low,Medium,Medium,Low,Medium,Medium,Low,Low,Low,Medium,Low,Medium,Medium,Medium,Medium,Low,Low,Benign
906616	Low	Low	Low	Low	Medium	Medium	Low	Low	Medium	Medium	VeryLow	Low	Low	Low	Low	Low	Low	Low	Low	Low	Low	Low	Low	Low	Medium	Low	Low	Medium	Low	Low	Benign		906616,Low,Low,Low,Low,Medium,Medium,Low,Low,Medium,Medium,VeryLow,Low,Low,Low,Low,Low,Low,Low,Low,Low,Low,Low,Low,Low,Medium,Low,Low,Medium,Low,Low,Benign
906878	Medium	Medium	Medium	Low	Medium	Medium	Low	Low	Medium	Low	VeryLow	Low	Low	Low	Low	Low	Low	Low	Low	Low	Low	Medium	Medium	Low	Medium	Medium	Medium	Medium	Low	Low	Benign		906878,Medium,Medium,Medium,Low,Medium,Medium,Low,Low,Medium,Low,VeryLow,Low,Low,Low,Low,Low,Low,Low,Low,Low,Low,Medium,Medium,Low,Medium,Medium,Medium,Medium,Low,Low,Benign
907145	Low	Medium	Low	Low	Medium	Low	Low	Low	Medium	Medium	Low	Medium	Low	Low	Medium	Low	Low	Low	Medium	Low	VeryLow	Medium	Low	Low	Medium	Low	Low	Low	Medium	Low	Benign		907145,Low,Medium,Low,Low,Medium,Low,Low,Low,Medium,Medium,Low,Medium,Low,Low,Medium,Low,Low,Low,Medium,Low,VeryLow,Medium,Low,Low,Medium,Low,Low,Low,Medium,Low,Benign
907367	Low	Medium	Low	Low	Medium	Low	Low	Low	Medium	Medium	VeryLow	Low	Low	Low	Low	Low	Low	Low	Low	Low	VeryLow	Medium	Low	Low	Medium	Low	Low	Low	Low	Low	Benign		907367,Low,Medium,Low,Low,Medium,Low,Low,Low,Medium,Medium,VeryLow,Low,Low,Low,Low,Low,Low,Low,Low,Low,VeryLow,Medium,Low,Low,Medium,Low,Low,Low,Low,Low,Benign
907409	Low	Low	Low	Low	Medium	Medium	Low	Low	Medium	Medium	VeryLow	Low	Low	Low	Low	Medium	Low	Low	Low	Low	Low	Medium	Low	Low	Medium	Medium	Low	Medium	Medium	Medium	Benign		907409,Low,Low,Low,Low,Medium,Medium,Low,Low,Medium,Medium,VeryLow,Low,Low,Low,Low,Medium,Low,Low,Low,Low,Low,Medium,Low,Low,Medium,Medium,Low,Medium,Medium,Medium,Benign
90745	Low	Medium	Low	Low	Medium	Low	Low	Low	Medium	Low	VeryLow	Medium	Low	Low	Low	Low	Low	Low	Low	Low	Low	Medium	Low	Low	Medium	Low	Low	Medium	Medium	Low	Benign		90745,Low,Medium,Low,Low,Medium,Low,Low,Low,Medium,Low,VeryLow,Medium,Low,Low,Low,Low,Low,Low,Low,Low,Low,Medium,Low,Low,Medium,Low,Low,Medium,Medium,Low,Benign
90769601	Low	Low	Low	Low	Medium	Low	Low	Low	Low	Low	VeryLow	Low	Low	Low	Low	Low	Low	Low	Low	Low	Low	Low	Low	Low	Low	Low	Low	Low	Low	Low	Benign		90769601,Low,Low,Low,Low,Medium,Low,Low,Low,Low,Low,VeryLow,Low,Low,Low,Low,Low,Low,Low,Low,Low,Low,Low,Low,Low,Low,Low,Low,Low,Low,Low,Benign
90769602	Medium	Medium	Medium	Low	Medium	Low	Low	Low	Low	Low	VeryLow	Low	Low	Low	Low	Low	Low	Low	Low	Low	Low	Low	Low	Low	Low	Low	Low	Low	Low	Low	Benign		90769602,Medium,Medium,Medium,Low,Medium,Low,Low,Low,Low,Low,VeryLow,Low,Low,Low,Low,Low,Low,Low,Low,Low,Low,Low,Low,Low,Low,Low,Low,Low,Low,Low,Benign
907914	Medium	Medium	Medium	Low	Medium	Medium	Medium	Medium	Medium	Medium	VeryLow	Low	Low	Low	Low	Medium	Low	Medium	Low	Low	Low	Medium	Medium	Low	Medium	Medium	Medium	High	Medium	Medium	Malignant		907914,Medium,Medium,Medium,Low,Medium,Medium,Medium,Medium,Medium,Medium,VeryLow,Low,Low,Low,Low,Medium,Low,Medium,Low,Low,Low,Medium,Medium,Low,Medium,Medium,Medium,High,Medium,Medium,Malignant
907915	Medium	Medium	Medium	Low	Medium	Medium	Low	Low	Medium	Medium	VeryLow	Low	Low	Low	Medium	Low	Low	Low	Low	Low	Low	Medium	Low	Low	Medium	Low	Low	Medium	Low	Medium	Benign		907915,Medium,Medium,Medium,Low,Medium,Medium,Low,Low,Medium,Medium,VeryLow,Low,Low,Low,Medium,Low,Low,Low,Low,Low,Low,Medium,Low,Low,Medium,Low,Low,Medium,Low,Medium,Benign
908194	Medium	Medium	Medium	Medium	Medium	Medium	Medium	Medium	Medium	Low	VeryLow	Low	Low	Low	Medium	Low	Low	Medium	Low	Low	Medium	Medium	Medium	Medium	Medium	Medium	Medium	Medium	Medium	Low	Malignant		908194,Medium,Medium,Medium,Medium,Medium,Medium,Medium,Medium,Medium,Low,VeryLow,Low,Low,Low,Medium,Low,Low,Medium,Low,Low,Medium,Medium,Medium,Medium,Medium,Medium,Medium,Medium,Medium,Low,Malignant
908445	Medium	Medium	Medium	Medium	Medium	Medium	Medium	Medium	Medium	Low	Low	Medium	Low	Low	Low	Medium	Low	Medium	Low	Low	Medium	Medium	Medium	Medium	Medium	Medium	Medium	Medium	Medium	Low	Malignant		908445,Medium,Medium,Medium,Medium,Medium,Medium,Medium,Medium,Medium,Low,Low,Medium,Low,Low,Low,Medium,Low,Medium,Low,Low,Medium,Medium,Medium,Medium,Medium,Medium,Medium,Medium,Medium,Low,Malignant
908469	Medium	Low	Medium	Low	Medium	Low	Low	Low	Medium	Low	VeryLow	Low	Low	Low	Low	Low	Low	Low	Low	Low	Low	Low	Medium	Low	Medium	Low	Low	Medium	Low	Low	Benign		908469,Medium,Low,Medium,Low,Medium,Low,Low,Low,Medium,Low,VeryLow,Low,Low,Low,Low,Low,Low,Low,Low,Low,Low,Low,Medium,Low,Medium,Low,Low,Medium,Low,Low,Benign
908489	Medium	Medium	Medium	Low	Medium	Medium	Medium	Medium	Medium	Medium	VeryLow	Low	Low	Low	Low	Low	Low	Low	Low	Low	Low	Medium	Medium	Low	Medium	Medium	Medium	Medium	Medium	Medium	Malignant		908489,Medium,Medium,Medium,Low,Medium,Medium,Medium,Medium,Medium,Medium,VeryLow,Low,Low,Low,Low,Low,Low,Low,Low,Low,Low,Medium,Medium,Low,Medium,Medium,Medium,Medium,Medium,Medium,Malignant
908916	Medium	Medium	Medium	Low	Medium	Low	Low	Low	Medium	Medium	VeryLow	Low	Low	Low	Low	Low	Low	Low	Low	Low	Low	Medium	Low	Low	Medium	Low	Low	Low	Medium	Low	Benign		908916,Medium,Medium,Medium,Low,Medium,Low,Low,Low,Medium,Medium,VeryLow,Low,Low,Low,Low,Low,Low,Low,Low,Low,Low,Medium,Low,Low,Medium,Low,Low,Low,Medium,Low,Benign
909220	Medium	Low	Medium	Low	Medium	Low	Low	Low	Medium	Low	VeryLow	Low	Low	Low	Low	Low	Low	Low	Low	Low	Low	Medium	Medium	Low	Medium	Low	Low	Medium	Low	Low	Benign		909220,Medium,Low,Medium,Low,Medium,Low,Low,Low,Medium,Low,VeryLow,Low,Low,Low,Low,Low,Low,Low,Low,Low,Low,Medium,Medium,Low,Medium,Low,Low,Medium,Low,Low,Benign
909231	Medium	Medium	Medium	Low	Medium	Low	Low	Low	Medium	Low	VeryLow	Medium	Low	Low	Low	Low	Low	Low	Low	Low	Low	Medium	Medium	Low	Medium	Low	Low	Low	Low	Low	Benign		909231,Medium,Medium,Medium,Low,Medium,Low,Low,Low,Medium,Low,VeryLow,Medium,Low,Low,Low,Low,Low,Low,Low,Low,Low,Medium,Medium,Low,Medium,Low,Low,Low,Low,Low,Benign
909410	Medium	Low	Medium	Low	Medium	Low	Low	Low	Medium	Low	VeryLow	Low	Low	Low	Low	Low	Low	Low	Low	Low	Low	Low	Low	Low	Low	Low	Low	Medium	Low	Low	Benign		909410,Medium,Low,Medium,Low,Medium,Low,Low,Low,Medium,Low,VeryLow,Low,Low,Low,Low,Low,Low,Low,Low,Low,Low,Low,Low,Low,Low,Low,Low,Medium,Low,Low,Benign
909411	Low	Medium	Low	Low	Medium	Medium	Low	Low	Low	Medium	VeryLow	Low	Low	Low	Low	Medium	Low	Medium	Low	Low	Low	Medium	Low	Low	Medium	Medium	Medium	Medium	Low	Medium	Benign		909411,Low,Medium,Low,Low,Medium,Medium,Low,Low,Low,Medium,VeryLow,Low,Low,Low,Low,Medium,Low,Medium,Low,Low,Low,Medium,Low,Low,Medium,Medium,Medium,Medium,Low,Medium,Benign
909445	Medium	Medium	Medium	Medium	Medium	Medium	Medium	Medium	Low	Low	Low	Medium	Low	Low	Low	Medium	Low	Medium	Low	Low	Medium	Medium	Medium	Medium	Medium	Medium	Medium	Medium	Low	Low	Malignant		909445,Medium,Medium,Medium,Medium,Medium,Medium,Medium,Medium,Low,Low,Low,Medium,Low,Low,Low,Medium,Low,Medium,Low,Low,Medium,Medium,Medium,Medium,Medium,Medium,Medium,Medium,Low,Low,Malignant
90944601	Medium	Low	Medium	Low	Medium	Low	Low	Low	Low	Low	VeryLow	Low	Low	Low	Low	Low	Low	Low	Low	Low	Low	Low	Low	Low	Low	Low	Low	Low	Low	Low	Benign		90944601,Medium,Low,Medium,Low,Medium,Low,Low,Low,Low,Low,VeryLow,Low,Low,Low,Low,Low,Low,Low,Low,Low,Low,Low,Low,Low,Low,Low,Low,Low,Low,Low,Benign
909777	Low	Medium	Low	Low	Medium	Low	Low	Low	Medium	Low	VeryLow	Medium	Low	Low	Medium	Low	Low	Low	Low	Low	VeryLow	Medium	Low	Low	Low	Low	Low	Low	Low	Low	Benign		909777,Low,Medium,Low,Low,Medium,Low,Low,Low,Medium,Low,VeryLow,Medium,Low,Low,Medium,Low,Low,Low,Low,Low,VeryLow,Medium,Low,Low,Low,Low,Low,Low,Low,Low,Benign
9110127	Medium	Low	Medium	Medium	Medium	Medium	Medium	Medium	Medium	Low	VeryLow	Low	Low	Low	Low	Low	Low	Low	Low	Low	Medium	Medium	Medium	Medium	Medium	Low	Medium	Medium	Medium	Low	Malignant		9110127,Medium,Low,Medium,Medium,Medium,Medium,Medium,Medium,Medium,Low,VeryLow,Low,Low,Low,Low,Low,Low,Low,Low,Low,Medium,Medium,Medium,Medium,Medium,Low,Medium,Medium,Medium,Low,Malignant
9110720	Low	Medium	Low	Low	Medium	Low	Low	Low	Medium	Medium	VeryLow	Low	Low	Low	Low	Low	Low	Medium	Low	Low	Low	Medium	Low	Low	Medium	Low	Low	Medium	Low	Low	Benign		9110720,Low,Medium,Low,Low,Medium,Low,Low,Low,Medium,Medium,VeryLow,Low,Low,Low,Low,Low,Low,Medium,Low,Low,Low,Medium,Low,Low,Medium,Low,Low,Medium,Low,Low,Benign
9110732	Medium	Medium	Medium	Medium	Medium	Medium	Medium	Medium	Medium	Low	VeryLow	Low	Low	Low	Low	Low	Low	Low	Low	Low	Medium	Medium	Medium	Medium	Medium	Medium	Medium	Medium	Medium	Low	Malignant		9110732,Medium,Medium,Medium,Medium,Medium,Medium,Medium,Medium,Medium,Low,VeryLow,Low,Low,Low,Low,Low,Low,Low,Low,Low,Medium,Medium,Medium,Medium,Medium,Medium,Medium,Medium,Medium,Low,Malignant
9110944	Medium	Medium	Medium	Low	Medium	Low	Low	Low	Medium	Low	VeryLow	Low	Low	Low	Low	Low	Low	Low	Low	Low	Low	Medium	Medium	Low	Medium	Low	Low	Medium	Medium	Low	Benign		9110944,Medium,Medium,Medium,Low,Medium,Low,Low,Low,Medium,Low,VeryLow,Low,Low,Low,Low,Low,Low,Low,Low,Low,Low,Medium,Medium,Low,Medium,Low,Low,Medium,Medium,Low,Benign
911150	Medium	Medium	Medium	Low	Medium	Low	Low	Low	Low	Low	VeryLow	Low	Low	Low	Low	Low	Low	Low	Low	Low	Low	Medium	Medium	Low	Low	Low	Medium	Medium	Low	Low	Benign		911150,Medium,Medium,Medium,Low,Medium,Low,Low,Low,Low,Low,VeryLow,Low,Low,Low,Low,Low,Low,Low,Low,Low,Low,Medium,Medium,Low,Low,Low,Medium,Medium,Low,Low,Benign
911157302	Medium	Medium	Medium	Medium	Medium	Medium	Medium	Medium	Low	Low	Low	Low	Low	Low	Low	Low	Low	Medium	Low	Low	High	Medium	Medium	Medium	Medium	Medium	Medium	High	Low	Low	Malignant		911157302,Medium,Medium,Medium,Medium,Medium,Medium,Medium,Medium,Low,Low,Low,Low,Low,Low,Low,Low,Low,Medium,Low,Low,High,Medium,Medium,Medium,Medium,Medium,Medium,High,Low,Low,Malignant
9111596	Low	Medium	Low	Low	Low	Medium	Low	Low	Low	Medium	VeryLow	Medium	Low	Low	Low	Medium	Low	Medium	Low	Low	Low	Medium	Low	Low	Low	Medium	Medium	Medium	Low	Medium	Benign		9111596,Low,Medium,Low,Low,Low,Medium,Low,Low,Low,Medium,VeryLow,Medium,Low,Low,Low,Medium,Low,Medium,Low,Low,Low,Medium,Low,Low,Low,Medium,Medium,Medium,Low,Medium,Benign
9111805	Medium	Medium	Medium	Medium	Medium	Low	Medium	Medium	Medium	Low	Low	Low	Low	Low	Medium	Low	Low	Medium	Low	Low	Medium	Medium	Medium	Medium	Medium	Low	Medium	Medium	Low	Low	Malignant		9111805,Medium,Medium,Medium,Medium,Medium,Low,Medium,Medium,Medium,Low,Low,Low,Low,Low,Medium,Low,Low,Medium,Low,Low,Medium,Medium,Medium,Medium,Medium,Low,Medium,Medium,Low,Low,Malignant
9111843	Low	Medium	Low	Low	Medium	Low	Low	Low	Medium	Low	VeryLow	Medium	Low	Low	Low	Low	Low	Low	Low	Low	Low	Medium	Low	Low	Medium	Low	Low	Low	Low	Low	Benign		9111843,Low,Medium,Low,Low,Medium,Low,Low,Low,Medium,Low,VeryLow,Medium,Low,Low,Low,Low,Low,Low,Low,Low,Low,Medium,Low,Low,Medium,Low,Low,Low,Low,Low,Benign
911201	Medium	Low	Medium	Low	Medium	Low	Low	Medium	Medium	Low	VeryLow	Low	Low	Low	Low	Low	Low	Low	Low	Low	Low	Low	Medium	Low	Medium	Low	Low	Medium	Low	Low	Benign		911201,Medium,Low,Medium,Low,Medium,Low,Low,Medium,Medium,Low,VeryLow,Low,Low,Low,Low,Low,Low,Low,Low,Low,Low,Low,Medium,Low,Medium,Low,Low,Medium,Low,Low,Benign
911202	Medium	Medium	Medium	Low	Medium	Low	Low	Low	Medium	Low	VeryLow	Low	Low	Low	Low	Low	Low	Low	Low	Low	Low	Medium	Low	Low	Medium	Low	Low	Medium	Medium	Low	Benign		911202,Medium,Medium,Medium,Low,Medium,Low,Low,Low,Medium,Low,VeryLow,Low,Low,Low,Low,Low,Low,Low,Low,Low,Low,Medium,Low,Low,Medium,Low,Low,Medium,Medium,Low,Benign
9112085	Medium	Medium	Medium	Low	Medium	Low	Low	Low	Low	Low	VeryLow	Medium	Low	Low	Low	Low	Low	Low	Low	Low	Low	High	Low	Low	Medium	Low	Low	Medium	Low	Low	Benign		9112085,Medium,Medium,Medium,Low,Medium,Low,Low,Low,Low,Low,VeryLow,Medium,Low,Low,Low,Low,Low,Low,Low,Low,Low,High,Low,Low,Medium,Low,Low,Medium,Low,Low,Benign
9112366	Low	Medium	Low	Low	Medium	Low	Low	Low	Medium	Low	VeryLow	Medium	Low	Low	Medium	Low	Low	Low	Low	Low	Low	Medium	Low	Low	Medium	Low	Low	Low	Medium	Low	Benign		9112366,Low,Medium,Low,Low,Medium,Low,Low,Low,Medium,Low,VeryLow,Medium,Low,Low,Medium,Low,Low,Low,Low,Low,Low,Medium,Low,Low,Medium,Low,Low,Low,Medium,Low,Benign
9112367	Medium	Medium	Medium	Low	Medium	Low	Low	Low	Medium	Low	VeryLow	Low	Low	Low	Low	Low	Low	Low	Low	Low	Low	Medium	Low	Low	Medium	Low	Low	Low	Low	Low	Benign		9112367,Medium,Medium,Medium,Low,Medium,Low,Low,Low,Medium,Low,VeryLow,Low,Low,Low,Low,Low,Low,Low,Low,Low,Low,Medium,Low,Low,Medium,Low,Low,Low,Low,Low,Benign
9112594	Medium	Medium	Medium	Low	Medium	Low	Low	Low	Medium	Low	VeryLow	Low	Low	Low	Low	Low	Low	Low	Low	Low	Low	Medium	Low	Low	Medium	Low	Low	Low	Low	Low	Benign		9112594,Medium,Medium,Medium,Low,Medium,Low,Low,Low,Medium,Low,VeryLow,Low,Low,Low,Low,Low,Low,Low,Low,Low,Low,Medium,Low,Low,Medium,Low,Low,Low,Low,Low,Benign
9112712	Low	Medium	Low	Low	Medium	Low	Low	Low	Medium	Low	VeryLow	Medium	Low	Low	Low	Low	Low	Low	Low	Low	VeryLow	Medium	Low	Low	Medium	Low	Low	Low	Low	Low	Benign		9112712,Low,Medium,Low,Low,Medium,Low,Low,Low,Medium,Low,VeryLow,Medium,Low,Low,Low,Low,Low,Low,Low,Low,VeryLow,Medium,Low,Low,Medium,Low,Low,Low,Low,Low,Benign
911296201	Medium	Medium	Medium	Medium	Medium	Medium	Low	Medium	Medium	Medium	Low	Low	Low	Low	Low	Low	Low	Medium	Low	Low	Medium	Medium	Medium	Medium	Medium	Low	Low	Medium	Medium	Low	Malignant		911296201,Medium,Medium,Medium,Medium,Medium,Medium,Low,Medium,Medium,Medium,Low,Low,Low,Low,Low,Low,Low,Medium,Low,Low,Medium,Medium,Medium,Medium,Medium,Low,Low,Medium,Medium,Low,Malignant
911296202	High	Medium	High	High	Medium	Medium	High	High	Medium	Low	VeryHigh	Low	High	High	Low	Medium	Low	Medium	Low	Low	VeryHigh	Medium	High	High	Medium	Medium	Medium	High	Low	Low	Malignant		911296202,High,Medium,High,High,Medium,Medium,High,High,Medium,Low,VeryHigh,Low,High,High,Low,Medium,Low,Medium,Low,Low,VeryHigh,Medium,High,High,Medium,Medium,Medium,High,Low,Low,Malignant
9113156	Medium	Medium	Medium	Low	Low	Low	Low	Low	Medium	Low	VeryLow	Low	Low	Low	Low	Low	Low	Low	Low	Low	Low	Medium	Low	Low	Low	Low	Low	Low	Low	Low	Benign		9113156,Medium,Medium,Medium,Low,Low,Low,Low,Low,Medium,Low,VeryLow,Low,Low,Low,Low,Low,Low,Low,Low,Low,Low,Medium,Low,Low,Low,Low,Low,Low,Low,Low,Benign
911320501	Low	Medium	Low	Low	Medium	Low	Low	Low	Low	Low	VeryLow	Low	Low	Low	Low	Low	Low	Low	Low	Low	Low	Medium	Low	Low	Medium	Low	Low	Medium	Medium	Low	Benign		911320501,Low,Medium,Low,Low,Medium,Low,Low,Low,Low,Low,VeryLow,Low,Low,Low,Low,Low,Low,Low,Low,Low,Low,Medium,Low,Low,Medium,Low,Low,Medium,Medium,Low,Benign
911320502	Medium	Medium	Medium	Low	Medium	Low	Low	Low	Low	Low	VeryLow	Low	Low	Low	Low	Low	Low	Low	Low	Low	Low	Medium	Low	Low	Medium	Low	Low	Medium	Low	Low	Benign		911320502,Medium,Medium,Medium,Low,Medium,Low,Low,Low,Low,Low,VeryLow,Low,Low,Low,Low,Low,Low,Low,Low,Low,Low,Medium,Low,Low,Medium,Low,Low,Medium,Low,Low,Benign
9113239	Medium	Medium	Medium	Low	Medium	Medium	Low	Low	Medium	Medium	VeryLow	Low	Low	Low	Low	Medium	Low	Medium	Low	Low	Low	Medium	Medium	Low	Medium	Medium	Medium	Medium	Medium	Medium	Benign		9113239,Medium,Medium,Medium,Low,Medium,Medium,Low,Low,Medium,Medium,VeryLow,Low,Low,Low,Low,Medium,Low,Medium,Low,Low,Low,Medium,Medium,Low,Medium,Medium,Medium,Medium,Medium,Medium,Benign
9113455	Medium	Medium	Medium	Low	Medium	Medium	Medium	Low	Medium	Low	VeryLow	Low	Low	Low	Low	Low	Low	Low	Low	Low	Low	Medium	Medium	Low	Medium	Medium	Medium	Medium	Low	Low	Benign		9113455,Medium,Medium,Medium,Low,Medium,Medium,Medium,Low,Medium,Low,VeryLow,Low,Low,Low,Low,Low,Low,Low,Low,Low,Low,Medium,Medium,Low,Medium,Medium,Medium,Medium,Low,Low,Benign
9113514	Low	Medium	Low	Low	Medium	Low	Low	Low	Medium	Medium	VeryLow	Low	Low	Low	Medium	Low	Low	Low	Medium	Low	VeryLow	Medium	Low	Low	Medium	Low	Low	Low	Medium	Low	Benign		9113514,Low,Medium,Low,Low,Medium,Low,Low,Low,Medium,Medium,VeryLow,Low,Low,Low,Medium,Low,Low,Low,Medium,Low,VeryLow,Medium,Low,Low,Medium,Low,Low,Low,Medium,Low,Benign
9113538	Medium	Medium	Medium	Medium	Medium	Medium	Medium	Medium	Medium	Medium	Low	Low	Low	Low	Low	Medium	Low	Medium	Low	Low	Medium	Medium	Medium	Medium	Medium	Medium	Medium	Medium	Low	Medium	Malignant		9113538,Medium,Medium,Medium,Medium,Medium,Medium,Medium,Medium,Medium,Medium,Low,Low,Low,Low,Low,Medium,Low,Medium,Low,Low,Medium,Medium,Medium,Medium,Medium,Medium,Medium,Medium,Low,Medium,Malignant
911366	Low	Medium	Low	Low	Medium	Medium	Low	Medium	Medium	Medium	VeryLow	Medium	Low	Low	Medium	Low	Low	Medium	Low	Low	Low	Medium	Low	Low	Medium	Medium	Medium	Medium	Low	Low	Benign		911366,Low,Medium,Low,Low,Medium,Medium,Low,Medium,Medium,Medium,VeryLow,Medium,Low,Low,Medium,Low,Low,Medium,Low,Low,Low,Medium,Low,Low,Medium,Medium,Medium,Medium,Low,Low,Benign
9113778	Low	Medium	Low	Low	Medium	Low	Low	Low	Medium	Medium	VeryLow	Low	Low	Low	Low	Low	Low	Low	Low	Low	VeryLow	Medium	Low	Low	Medium	Low	Low	Low	Medium	Low	Benign		9113778,Low,Medium,Low,Low,Medium,Low,Low,Low,Medium,Medium,VeryLow,Low,Low,Low,Low,Low,Low,Low,Low,Low,VeryLow,Medium,Low,Low,Medium,Low,Low,Low,Medium,Low,Benign
9113816	Low	Medium	Low	Low	Medium	Low	Low	Low	Medium	Low	Low	Medium	Low	Low	Low	Low	Low	Low	Low	Low	Low	Medium	Low	Low	Low	Low	Low	Low	Low	Low	Benign		9113816,Low,Medium,Low,Low,Medium,Low,Low,Low,Medium,Low,Low,Medium,Low,Low,Low,Low,Low,Low,Low,Low,Low,Medium,Low,Low,Low,Low,Low,Low,Low,Low,Benign
911384	Medium	Low	Medium	Low	Medium	Low	Low	Low	Medium	Low	VeryLow	Low	Low	Low	Low	Low	Low	Low	Low	Low	Low	Low	Medium	Low	Low	Low	Medium	Medium	Low	Low	Benign		911384,Medium,Low,Medium,Low,Medium,Low,Low,Low,Medium,Low,VeryLow,Low,Low,Low,Low,Low,Low,Low,Low,Low,Low,Low,Medium,Low,Low,Low,Medium,Medium,Low,Low,Benign
9113846	Medium	Medium	Low	Low	Medium	Low	Low	Low	Medium	Low	VeryLow	Medium	Low	Low	Low	Low	Low	Low	Medium	Low	Low	Medium	Low	Low	Low	Low	Low	Low	Low	Low	Benign		9113846,Medium,Medium,Low,Low,Medium,Low,Low,Low,Medium,Low,VeryLow,Medium,Low,Low,Low,Low,Low,Low,Medium,Low,Low,Medium,Low,Low,Low,Low,Low,Low,Low,Low,Benign
911391	Low	Low	Low	Low	Medium	Medium	Low	Low	Medium	Medium	VeryLow	Low	Low	Low	Low	Low	Low	Low	Low	Low	Low	Low	Low	Low	Medium	Medium	Medium	Medium	Low	Medium	Benign		911391,Low,Low,Low,Low,Medium,Medium,Low,Low,Medium,Medium,VeryLow,Low,Low,Low,Low,Low,Low,Low,Low,Low,Low,Low,Low,Low,Medium,Medium,Medium,Medium,Low,Medium,Benign
911408	Medium	Low	Medium	Low	Medium	Low	Low	Low	Medium	Low	VeryLow	Low	Low	Low	Low	Low	Low	Low	Low	Low	Low	Low	Low	Low	Medium	Low	Medium	Medium	Medium	Low	Benign		911408,Medium,Low,Medium,Low,Medium,Low,Low,Low,Medium,Low,VeryLow,Low,Low,Low,Low,Low,Low,Low,Low,Low,Low,Low,Low,Low,Medium,Low,Medium,Medium,Medium,Low,Benign
911654	Medium	Medium	Medium	Low	Medium	Medium	Low	Low	Low	Low	VeryLow	Low	Low	Low	Low	Low	Low	Medium	Low	Low	Low	Medium	Medium	Low	Medium	Medium	Low	Medium	Low	Low	Benign		911654,Medium,Medium,Medium,Low,Medium,Medium,Low,Low,Low,Low,VeryLow,Low,Low,Low,Low,Low,Low,Medium,Low,Low,Low,Medium,Medium,Low,Medium,Medium,Low,Medium,Low,Low,Benign
911673	Medium	Low	Medium	Low	Low	Low	Low	Low	Medium	Low	VeryLow	Low	Low	Low	Low	Low	Low	Low	Low	Low	Low	Medium	Medium	Low	Low	Low	Low	Low	Low	Low	Benign		911673,Medium,Low,Medium,Low,Low,Low,Low,Low,Medium,Low,VeryLow,Low,Low,Low,Low,Low,Low,Low,Low,Low,Low,Medium,Medium,Low,Low,Low,Low,Low,Low,Low,Benign
911685	Low	Low	Low	Low	Medium	Low	Low	Low	Medium	Medium	VeryLow	Low	Low	Low	Low	Low	Low	Low	Low	Low	Low	Medium	Low	Low	Medium	Low	Low	Medium	Medium	Low	Benign		911685,Low,Low,Low,Low,Medium,Low,Low,Low,Medium,Medium,VeryLow,Low,Low,Low,Low,Low,Low,Low,Low,Low,Low,Medium,Low,Low,Medium,Low,Low,Medium,Medium,Low,Benign
911916	Medium	Medium	Medium	Medium	Medium	Medium	Medium	Medium	Medium	Medium	VeryLow	Low	Low	Low	Medium	Medium	Low	Medium	Medium	Low	Low	Medium	Medium	Low	Medium	Medium	Medium	Medium	Medium	Low	Malignant		911916,Medium,Medium,Medium,Medium,Medium,Medium,Medium,Medium,Medium,Medium,VeryLow,Low,Low,Low,Medium,Medium,Low,Medium,Medium,Low,Low,Medium,Medium,Low,Medium,Medium,Medium,Medium,Medium,Low,Malignant
912193	Low	Medium	Low	Low	Medium	Low	Low	Low	Low	Medium	VeryLow	Low	Low	Low	Low	Low	Low	Low	Low	Low	Low	Medium	Low	Low	Medium	Low	Low	Low	Low	Low	Benign		912193,Low,Medium,Low,Low,Medium,Low,Low,Low,Low,Medium,VeryLow,Low,Low,Low,Low,Low,Low,Low,Low,Low,Low,Medium,Low,Low,Medium,Low,Low,Low,Low,Low,Benign
91227	Medium	Medium	Medium	Low	Medium	Low	Low	Low	Medium	Low	VeryLow	Low	Low	Low	Low	Low	Low	Low	Low	Low	Low	Medium	Medium	Low	Low	Low	Low	Medium	Low	Low	Benign		91227,Medium,Medium,Medium,Low,Medium,Low,Low,Low,Medium,Low,VeryLow,Low,Low,Low,Low,Low,Low,Low,Low,Low,Low,Medium,Medium,Low,Low,Low,Low,Medium,Low,Low,Benign
912519	Medium	Low	Medium	Low	Medium	Medium	Low	Medium	Medium	Medium	VeryLow	Low	Low	Low	Low	Low	Low	Low	Low	Low	Low	Low	Low	Low	Medium	Low	Low	Medium	Medium	Medium	Benign		912519,Medium,Low,Medium,Low,Medium,Medium,Low,Medium,Medium,Medium,VeryLow,Low,Low,Low,Low,Low,Low,Low,Low,Low,Low,Low,Low,Low,Medium,Low,Low,Medium,Medium,Medium,Benign
912558	Medium	Medium	Medium	Low	Medium	Low	Low	Low	Medium	Low	VeryLow	Low	Low	Low	Low	Low	Low	Low	Low	Low	Low	Medium	Low	Low	Medium	Low	Low	Medium	Low	Low	Benign		912558,Medium,Medium,Medium,Low,Medium,Low,Low,Low,Medium,Low,VeryLow,Low,Low,Low,Low,Low,Low,Low,Low,Low,Low,Medium,Low,Low,Medium,Low,Low,Medium,Low,Low,Benign
912600	Medium	Low	Medium	Medium	Medium	Medium	Medium	Medium	Medium	Medium	VeryLow	Low	Low	Low	Low	Low	Low	Low	Low	Low	Low	Low	Medium	Low	Medium	Medium	Medium	Medium	Low	Low	Benign		912600,Medium,Low,Medium,Medium,Medium,Medium,Medium,Medium,Medium,Medium,VeryLow,Low,Low,Low,Low,Low,Low,Low,Low,Low,Low,Low,Medium,Low,Medium,Medium,Medium,Medium,Low,Low,Benign
913063	Medium	Low	Medium	Low	Medium	Medium	Medium	Low	Medium	Medium	VeryLow	Low	Low	Low	Low	Medium	Medium	Medium	Medium	Low	Low	Low	Low	Low	Medium	Medium	Medium	Medium	Medium	Medium	Benign		913063,Medium,Low,Medium,Low,Medium,Medium,Medium,Low,Medium,Medium,VeryLow,Low,Low,Low,Low,Medium,Medium,Medium,Medium,Low,Low,Low,Low,Low,Medium,Medium,Medium,Medium,Medium,Medium,Benign
913102	Medium	Low	Medium	Low	Medium	Low	Low	Low	Low	Low	VeryLow	Low	Low	Low	Low	Low	Low	Low	Low	Low	Low	Medium	Medium	Low	Medium	Low	Low	Medium	Low	Low	Benign		913102,Medium,Low,Medium,Low,Medium,Low,Low,Low,Low,Low,VeryLow,Low,Low,Low,Low,Low,Low,Low,Low,Low,Low,Medium,Medium,Low,Medium,Low,Low,Medium,Low,Low,Benign
913505	Medium	Medium	Medium	Medium	Medium	Medium	Medium	Medium	Medium	Low	Low	Low	Low	Low	Low	Low	Low	Low	Low	Low	Medium	Medium	Medium	Medium	Medium	Medium	Medium	Medium	Medium	Low	Malignant		913505,Medium,Medium,Medium,Medium,Medium,Medium,Medium,Medium,Medium,Low,Low,Low,Low,Low,Low,Low,Low,Low,Low,Low,Medium,Medium,Medium,Medium,Medium,Medium,Medium,Medium,Medium,Low,Malignant
913512	Low	Low	Low	Low	Medium	Low	Low	Low	Medium	Medium	VeryLow	Low	Low	Low	Low	Low	Low	Low	Low	Low	Low	Medium	Low	Low	Medium	Low	Low	Medium	Low	Low	Benign		913512,Low,Low,Low,Low,Medium,Low,Low,Low,Medium,Medium,VeryLow,Low,Low,Low,Low,Low,Low,Low,Low,Low,Low,Medium,Low,Low,Medium,Low,Low,Medium,Low,Low,Benign
913535	Medium	Medium	Medium	Medium	Medium	Low	Low	Low	Medium	Low	VeryLow	Low	Low	Low	Low	Low	Low	Low	Low	Low	Medium	Medium	Medium	Low	Low	Medium	Low	Medium	Medium	Low	Malignant		913535,Medium,Medium,Medium,Medium,Medium,Low,Low,Low,Medium,Low,VeryLow,Low,Low,Low,Low,Low,Low,Low,Low,Low,Medium,Medium,Medium,Low,Low,Medium,Low,Medium,Medium,Low,Malignant
91376701	Low	Medium	Low	Low	Medium	Low	Low	Low	Low	Low	VeryLow	Low	Low	Low	Low	Low	Low	Low	Low	Low	Low	Medium	Low	Low	Medium	Low	Low	Low	Medium	Low	Benign		91376701,Low,Medium,Low,Low,Medium,Low,Low,Low,Low,Low,VeryLow,Low,Low,Low,Low,Low,Low,Low,Low,Low,Low,Medium,Low,Low,Medium,Low,Low,Low,Medium,Low,Benign
91376702	Medium	Low	Medium	Medium	Medium	Low	Low	Low	Low	Low	Low	Low	Low	Low	Low	Low	Low	Low	Low	Low	Medium	Low	Medium	Medium	Low	Low	Low	Medium	Low	Low	Benign		91376702,Medium,Low,Medium,Medium,Medium,Low,Low,Low,Low,Low,Low,Low,Low,Low,Low,Low,Low,Low,Low,Low,Medium,Low,Medium,Medium,Low,Low,Low,Medium,Low,Low,Benign
914062	Medium	Medium	Medium	Medium	Medium	Medium	Medium	Medium	Medium	Low	Low	Low	Low	Low	Low	Low	Low	Medium	Medium	Low	Medium	Medium	Medium	Medium	Medium	Low	Low	Medium	Medium	Low	Malignant		914062,Medium,Medium,Medium,Medium,Medium,Medium,Medium,Medium,Medium,Low,Low,Low,Low,Low,Low,Low,Low,Medium,Medium,Low,Medium,Medium,Medium,Medium,Medium,Low,Low,Medium,Medium,Low,Malignant
914101	Medium	Low	Low	Low	Medium	Low	Low	Low	Medium	Low	VeryLow	Low	Low	Low	Medium	Low	Low	Low	Medium	Low	Low	Low	Low	Low	Low	Low	Low	Low	Low	Low	Benign		914101,Medium,Low,Low,Low,Medium,Low,Low,Low,Medium,Low,VeryLow,Low,Low,Low,Medium,Low,Low,Low,Medium,Low,Low,Low,Low,Low,Low,Low,Low,Low,Low,Low,Benign
914102	Medium	Medium	Medium	Low	Medium	Low	Low	Low	Medium	Low	VeryLow	Low	Low	Low	Low	Low	Low	Low	Low	Low	Low	Medium	Low	Low	Medium	Low	Low	Low	Low	Low	Benign		914102,Medium,Medium,Medium,Low,Medium,Low,Low,Low,Medium,Low,VeryLow,Low,Low,Low,Low,Low,Low,Low,Low,Low,Low,Medium,Low,Low,Medium,Low,Low,Low,Low,Low,Benign
914333	Medium	Medium	Medium	Low	Medium	Low	Low	Low	Low	Low	VeryLow	Medium	Low	Low	Low	Low	Low	Low	Low	Low	Low	Medium	Medium	Low	Medium	Low	Low	Medium	Low	Low	Benign		914333,Medium,Medium,Medium,Low,Medium,Low,Low,Low,Low,Low,VeryLow,Medium,Low,Low,Low,Low,Low,Low,Low,Low,Low,Medium,Medium,Low,Medium,Low,Low,Medium,Low,Low,Benign
914366	Medium	Medium	Medium	Low	Medium	Medium	Low	Medium	Medium	Medium	VeryLow	Low	Low	Low	Low	Low	Low	Low	Low	Low	Low	Medium	Low	Low	Medium	Medium	Medium	Medium	Medium	Medium	Benign		914366,Medium,Medium,Medium,Low,Medium,Medium,Low,Medium,Medium,Medium,VeryLow,Low,Low,Low,Low,Low,Low,Low,Low,Low,Low,Medium,Low,Low,Medium,Medium,Medium,Medium,Medium,Medium,Benign
914580	Medium	Medium	Medium	Low	Medium	Low	Low	Low	Low	Low	VeryLow	Low	Low	Low	Low	Low	Low	Low	Low	Low	Low	Medium	Low	Low	Medium	Low	Low	Medium	Medium	Low	Benign		914580,Medium,Medium,Medium,Low,Medium,Low,Low,Low,Low,Low,VeryLow,Low,Low,Low,Low,Low,Low,Low,Low,Low,Low,Medium,Low,Low,Medium,Low,Low,Medium,Medium,Low,Benign
914769	Medium	Medium	Medium	Medium	Medium	Medium	Medium	Medium	Medium	Medium	Low	Low	Low	Low	Low	Low	Low	Medium	Low	Low	Medium	Medium	Medium	Medium	Medium	Medium	Medium	Medium	Low	Medium	Malignant		914769,Medium,Medium,Medium,Medium,Medium,Medium,Medium,Medium,Medium,Medium,Low,Low,Low,Low,Low,Low,Low,Medium,Low,Low,Medium,Medium,Medium,Medium,Medium,Medium,Medium,Medium,Low,Medium,Malignant
91485	Medium	Medium	Medium	Medium	Medium	Medium	Medium	Medium	Medium	Medium	Low	Low	Low	Low	Low	Low	Low	Medium	Low	Low	Medium	Medium	Medium	Medium	Medium	Medium	Medium	Medium	Low	Low	Malignant		91485,Medium,Medium,Medium,Medium,Medium,Medium,Medium,Medium,Medium,Medium,Low,Low,Low,Low,Low,Low,Low,Medium,Low,Low,Medium,Medium,Medium,Medium,Medium,Medium,Medium,Medium,Low,Low,Malignant
914862	Medium	Low	Medium	Low	Medium	Medium	Low	Medium	Medium	Medium	VeryLow	Low	Low	Low	Low	Low	Low	Low	Low	Low	Low	Low	Medium	Low	Medium	Low	Low	Medium	Low	Low	Benign		914862,Medium,Low,Medium,Low,Medium,Medium,Low,Medium,Medium,Medium,VeryLow,Low,Low,Low,Low,Low,Low,Low,Low,Low,Low,Low,Medium,Low,Medium,Low,Low,Medium,Low,Low,Benign
91504	Medium	Medium	Medium	Low	Medium	Medium	Medium	Medium	Medium	Medium	Low	Medium	Low	Low	Medium	Medium	Low	Medium	Low	Low	Low	Medium	Medium	Low	Medium	Medium	Medium	Medium	Medium	Medium	Malignant		91504,Medium,Medium,Medium,Low,Medium,Medium,Medium,Medium,Medium,Medium,Low,Medium,Low,Low,Medium,Medium,Low,Medium,Low,Low,Low,Medium,Medium,Low,Medium,Medium,Medium,Medium,Medium,Medium,Malignant
91505	Medium	Low	Medium	Low	Medium	Medium	Low	Low	Medium	Medium	VeryLow	Low	Low	Low	Medium	Low	Low	Low	Medium	Low	Low	Low	Low	Low	Medium	Low	Low	Medium	Medium	Low	Benign		91505,Medium,Low,Medium,Low,Medium,Medium,Low,Low,Medium,Medium,VeryLow,Low,Low,Low,Medium,Low,Low,Low,Medium,Low,Low,Low,Low,Low,Medium,Low,Low,Medium,Medium,Low,Benign
915143	High	Medium	Medium	Medium	Medium	Medium	Medium	Medium	Low	Low	Medium	Low	Medium	Medium	Low	Low	Low	Medium	Low	Low	High	Medium	High	Medium	Medium	Medium	Medium	High	Medium	Low	Malignant		915143,High,Medium,Medium,Medium,Medium,Medium,Medium,Medium,Low,Low,Medium,Low,Medium,Medium,Low,Low,Low,Medium,Low,Low,High,Medium,High,Medium,Medium,Medium,Medium,High,Medium,Low,Malignant
915186	Low	Low	Low	Low	High	Medium	Low	Medium	Medium	High	VeryLow	Low	Low	Low	Medium	Medium	Low	Medium	Low	Low	VeryLow	Low	Low	Low	High	Medium	Low	Medium	Medium	Medium	Benign		915186,Low,Low,Low,Low,High,Medium,Low,Medium,Medium,High,VeryLow,Low,Low,Low,Medium,Medium,Low,Medium,Low,Low,VeryLow,Low,Low,Low,High,Medium,Low,Medium,Medium,Medium,Benign
915276	Low	Low	Low	Low	Medium	Medium	Medium	Medium	Medium	High	VeryLow	Low	Low	Low	Medium	Medium	Low	Medium	Medium	Low	VeryLow	Low	Low	Low	High	Medium	Low	Medium	Medium	Medium	Benign		915276,Low,Low,Low,Low,Medium,Medium,Medium,Medium,Medium,High,VeryLow,Low,Low,Low,Medium,Medium,Low,Medium,Medium,Low,VeryLow,Low,Low,Low,High,Medium,Low,Medium,Medium,Medium,Benign
91544001	Low	Medium	Low	Low	Medium	Medium	Low	Low	Medium	Medium	VeryLow	Low	Low	Low	Low	Low	Low	Low	Low	Low	Low	Medium	Low	Low	Medium	Low	Medium	Medium	Low	Low	Benign		91544001,Low,Medium,Low,Low,Medium,Medium,Low,Low,Medium,Medium,VeryLow,Low,Low,Low,Low,Low,Low,Low,Low,Low,Low,Medium,Low,Low,Medium,Low,Medium,Medium,Low,Low,Benign
91544002	Low	Medium	Low	Low	Medium	Medium	Low	Low	Medium	Medium	VeryLow	Low	Low	Low	Medium	Low	Low	Low	Low	Low	Low	Low	Low	Low	Medium	Low	Low	Medium	Low	Medium	Benign		91544002,Low,Medium,Low,Low,Medium,Medium,Low,Low,Medium,Medium,VeryLow,Low,Low,Low,Medium,Low,Low,Low,Low,Low,Low,Low,Low,Low,Medium,Low,Low,Medium,Low,Medium,Benign
915452	Medium	Low	Medium	Medium	Medium	Low	Low	Low	Medium	Low	VeryLow	Low	Low	Low	Low	Low	Low	Medium	Low	Low	Low	Low	Medium	Low	Medium	Low	Low	Medium	Low	Low	Benign		915452,Medium,Low,Medium,Medium,Medium,Low,Low,Low,Medium,Low,VeryLow,Low,Low,Low,Low,Low,Low,Medium,Low,Low,Low,Low,Medium,Low,Medium,Low,Low,Medium,Low,Low,Benign
915460	Medium	Medium	Medium	Low	Medium	Medium	Medium	Medium	Medium	Medium	VeryLow	Medium	Low	Low	Medium	Medium	Low	Medium	Low	Low	Low	Medium	Medium	Low	Medium	Medium	Medium	Medium	Medium	Medium	Malignant		915460,Medium,Medium,Medium,Low,Medium,Medium,Medium,Medium,Medium,Medium,VeryLow,Medium,Low,Low,Medium,Medium,Low,Medium,Low,Low,Low,Medium,Medium,Low,Medium,Medium,Medium,Medium,Medium,Medium,Malignant
91550	Low	Low	Low	Low	Medium	Low	Low	Low	Low	Medium	VeryLow	Low	Low	Low	Low	Medium	Low	Medium	Low	Low	Low	Low	Low	Low	Low	Low	Low	Medium	Low	Medium	Benign		91550,Low,Low,Low,Low,Medium,Low,Low,Low,Low,Medium,VeryLow,Low,Low,Low,Low,Medium,Low,Medium,Low,Low,Low,Low,Low,Low,Low,Low,Low,Medium,Low,Medium,Benign
915664	Medium	Low	Medium	Low	Medium	Low	Low	Low	Medium	Low	VeryLow	Low	Low	Low	Low	Low	Low	Low	Low	Low	Low	Low	Medium	Low	Medium	Low	Low	Medium	Low	Low	Benign		915664,Medium,Low,Medium,Low,Medium,Low,Low,Low,Medium,Low,VeryLow,Low,Low,Low,Low,Low,Low,Low,Low,Low,Low,Low,Medium,Low,Medium,Low,Low,Medium,Low,Low,Benign
915691	Medium	Medium	Medium	Low	Medium	Medium	Medium	Medium	Medium	Medium	VeryLow	Low	Low	Low	Low	Low	Low	Medium	Low	Low	Low	Medium	Medium	Low	Medium	Medium	Medium	Medium	Medium	Medium	Malignant		915691,Medium,Medium,Medium,Low,Medium,Medium,Medium,Medium,Medium,Medium,VeryLow,Low,Low,Low,Low,Low,Low,Medium,Low,Low,Low,Medium,Medium,Low,Medium,Medium,Medium,Medium,Medium,Medium,Malignant
915940	Medium	Low	Medium	Low	Medium	Low	Low	Low	Medium	Low	VeryLow	Low	Low	Low	Low	Low	Low	Low	Low	Low	Low	Low	Medium	Low	Medium	Low	Low	Medium	Low	Low	Benign		915940,Medium,Low,Medium,Low,Medium,Low,Low,Low,Medium,Low,VeryLow,Low,Low,Low,Low,Low,Low,Low,Low,Low,Low,Low,Medium,Low,Medium,Low,Low,Medium,Low,Low,Benign
91594602	Medium	Medium	Medium	Low	Medium	Low	Low	Low	Medium	Low	VeryLow	Low	Low	Low	Low	Low	Low	Low	Low	Low	Low	Medium	Medium	Low	Medium	Low	Low	Medium	Low	Low	Malignant		91594602,Medium,Medium,Medium,Low,Medium,Low,Low,Low,Medium,Low,VeryLow,Low,Low,Low,Low,Low,Low,Low,Low,Low,Low,Medium,Medium,Low,Medium,Low,Low,Medium,Low,Low,Malignant
916221	Low	Medium	Low	Low	Medium	Low	Low	Low	Medium	Medium	VeryLow	Low	Low	Low	Low	Low	Low	Low	Low	Low	Low	Medium	Low	Low	Medium	Low	Low	Medium	Medium	Low	Benign		916221,Low,Medium,Low,Low,Medium,Low,Low,Low,Medium,Medium,VeryLow,Low,Low,Low,Low,Low,Low,Low,Low,Low,Low,Medium,Low,Low,Medium,Low,Low,Medium,Medium,Low,Benign
916799	Medium	Medium	Medium	Medium	Medium	Medium	Medium	Medium	Medium	Low	Low	Low	Low	Low	Low	Low	Low	Low	Low	Low	Medium	Medium	Medium	Medium	Medium	Low	Medium	Medium	Medium	Low	Malignant		916799,Medium,Medium,Medium,Medium,Medium,Medium,Medium,Medium,Medium,Low,Low,Low,Low,Low,Low,Low,Low,Low,Low,Low,Medium,Medium,Medium,Medium,Medium,Low,Medium,Medium,Medium,Low,Malignant
916838	Medium	Medium	Medium	Medium	Medium	Medium	Medium	Medium	Medium	Medium	Low	Low	Low	Low	Low	Low	Low	Low	Low	Low	Medium	Medium	Medium	Medium	Medium	Medium	Medium	Medium	Low	Low	Malignant		916838,Medium,Medium,Medium,Medium,Medium,Medium,Medium,Medium,Medium,Medium,Low,Low,Low,Low,Low,Low,Low,Low,Low,Low,Medium,Medium,Medium,Medium,Medium,Medium,Medium,Medium,Low,Low,Malignant
917062	Medium	Medium	Medium	Low	Medium	Medium	Low	Medium	Medium	Medium	VeryLow	Low	Low	Low	Low	Low	Low	Low	Low	Low	Low	Medium	Low	Low	Medium	Medium	Low	Medium	Low	Low	Benign		917062,Medium,Medium,Medium,Low,Medium,Medium,Low,Medium,Medium,Medium,VeryLow,Low,Low,Low,Low,Low,Low,Low,Low,Low,Low,Medium,Low,Low,Medium,Medium,Low,Medium,Low,Low,Benign
917080	Medium	Low	Medium	Low	Medium	Medium	Low	Low	Medium	Medium	VeryLow	Low	Low	Low	Low	Low	Low	Low	Low	Low	Low	Medium	Low	Low	Medium	Low	Low	Medium	Medium	Low	Benign		917080,Medium,Low,Medium,Low,Medium,Medium,Low,Low,Medium,Medium,VeryLow,Low,Low,Low,Low,Low,Low,Low,Low,Low,Low,Medium,Low,Low,Medium,Low,Low,Medium,Medium,Low,Benign
917092	Low	Low	Low	Low	High	Medium	Low	Low	Medium	Medium	VeryLow	Low	Low	Low	Medium	Low	Low	Medium	Medium	Low	VeryLow	Low	Low	Low	High	Low	Low	Low	Medium	Low	Benign		917092,Low,Low,Low,Low,High,Medium,Low,Low,Medium,Medium,VeryLow,Low,Low,Low,Medium,Low,Low,Medium,Medium,Low,VeryLow,Low,Low,Low,High,Low,Low,Low,Medium,Low,Benign
91762702	High	Medium	High	Medium	Medium	Medium	Medium	Medium	Medium	Medium	Low	Low	Medium	Low	Low	Low	Low	Medium	Low	Low	High	Medium	High	Medium	Medium	Medium	Medium	High	Medium	Medium	Malignant		91762702,High,Medium,High,Medium,Medium,Medium,Medium,Medium,Medium,Medium,Low,Low,Medium,Low,Low,Low,Low,Medium,Low,Low,High,Medium,High,Medium,Medium,Medium,Medium,High,Medium,Medium,Malignant
91789	Low	Medium	Low	Low	Medium	Low	Low	Low	Medium	Medium	VeryLow	Low	Low	Low	Low	Low	Low	Low	Low	Low	Low	Medium	Low	Low	Medium	Low	Low	Low	Low	Low	Benign		91789,Low,Medium,Low,Low,Medium,Low,Low,Low,Medium,Medium,VeryLow,Low,Low,Low,Low,Low,Low,Low,Low,Low,Low,Medium,Low,Low,Medium,Low,Low,Low,Low,Low,Benign
917896	Medium	Medium	Medium	Low	Medium	Medium	Low	Low	Medium	Medium	VeryLow	Low	Low	Low	Low	Low	Low	Medium	Low	Low	Low	Medium	Low	Low	Medium	Low	Low	Medium	Medium	Low	Benign		917896,Medium,Medium,Medium,Low,Medium,Medium,Low,Low,Medium,Medium,VeryLow,Low,Low,Low,Low,Low,Low,Medium,Low,Low,Low,Medium,Low,Low,Medium,Low,Low,Medium,Medium,Low,Benign
917897	Low	Low	Low	Low	Medium	Low	Low	Low	Low	Medium	VeryLow	Low	Low	Low	Low	Low	Low	Low	Low	Low	VeryLow	Medium	Low	Low	Medium	Low	Low	Low	Low	Low	Benign		917897,Low,Low,Low,Low,Medium,Low,Low,Low,Low,Medium,VeryLow,Low,Low,Low,Low,Low,Low,Low,Low,Low,VeryLow,Medium,Low,Low,Medium,Low,Low,Low,Low,Low,Benign
91805	Low	Low	Low	Low	Medium	Low	Low	Low	Medium	Medium	VeryLow	Low	Low	Low	Low	Low	Low	Low	Low	Low	VeryLow	Low	Low	Low	Medium	Low	Low	Medium	Medium	Medium	Benign		91805,Low,Low,Low,Low,Medium,Low,Low,Low,Medium,Medium,VeryLow,Low,Low,Low,Low,Low,Low,Low,Low,Low,VeryLow,Low,Low,Low,Medium,Low,Low,Medium,Medium,Medium,Benign
91813701	Medium	Medium	Medium	Low	Medium	Medium	Low	Low	Medium	Medium	VeryLow	Low	Low	Low	Low	Low	Low	Low	Low	Low	Low	Medium	Medium	Low	Medium	Medium	Low	Medium	Medium	Low	Benign		91813701,Medium,Medium,Medium,Low,Medium,Medium,Low,Low,Medium,Medium,VeryLow,Low,Low,Low,Low,Low,Low,Low,Low,Low,Low,Medium,Medium,Low,Medium,Medium,Low,Medium,Medium,Low,Benign
91813702	Medium	Low	Low	Low	Medium	Low	Low	Low	Medium	Low	VeryLow	Low	Low	Low	Low	Low	Low	Low	Low	Low	Low	Low	Low	Low	Medium	Low	Low	Medium	Medium	Low	Benign		91813702,Medium,Low,Low,Low,Medium,Low,Low,Low,Medium,Low,VeryLow,Low,Low,Low,Low,Low,Low,Low,Low,Low,Low,Low,Low,Low,Medium,Low,Low,Medium,Medium,Low,Benign
918192	Medium	Low	Medium	Low	Medium	Low	Low	Medium	Medium	Medium	Low	Medium	Low	Low	Medium	Low	Low	Medium	Low	Low	Low	Low	Low	Low	Medium	Low	Low	Medium	Low	Low	Benign		918192,Medium,Low,Medium,Low,Medium,Low,Low,Medium,Medium,Medium,Low,Medium,Low,Low,Medium,Low,Low,Medium,Low,Low,Low,Low,Low,Low,Medium,Low,Low,Medium,Low,Low,Benign
918465	Low	Low	Low	Low	Medium	Low	Low	Low	Medium	Medium	VeryLow	Low	Low	Low	Low	Low	Low	Low	Low	Low	Low	Low	Low	Low	Medium	Low	Low	Medium	Low	Low	Benign		918465,Low,Low,Low,Low,Medium,Low,Low,Low,Medium,Medium,VeryLow,Low,Low,Low,Low,Low,Low,Low,Low,Low,Low,Low,Low,Low,Medium,Low,Low,Medium,Low,Low,Benign
91858	Low	Medium	Low	Low	Medium	Low	Low	Low	Medium	Medium	VeryLow	Medium	Low	Low	Low	Low	Low	Low	Low	Low	Low	Medium	Low	Low	Medium	Low	Low	Medium	Low	Low	Benign		91858,Low,Medium,Low,Low,Medium,Low,Low,Low,Medium,Medium,VeryLow,Medium,Low,Low,Low,Low,Low,Low,Low,Low,Low,Medium,Low,Low,Medium,Low,Low,Medium,Low,Low,Benign
91903901	Low	Medium	Low	Low	Medium	Low	Low	Low	Medium	Medium	VeryLow	Low	Low	Low	Low	Low	Low	Low	Low	Low	Low	Medium	Low	Low	Medium	Medium	Low	Medium	Medium	Low	Benign		91903901,Low,Medium,Low,Low,Medium,Low,Low,Low,Medium,Medium,VeryLow,Low,Low,Low,Low,Low,Low,Low,Low,Low,Low,Medium,Low,Low,Medium,Medium,Low,Medium,Medium,Low,Benign
91903902	Medium	Low	Medium	Low	Medium	Low	Low	Low	Medium	Low	VeryLow	Low	Low	Low	Low	Low	Low	Low	Low	Low	Low	Low	Medium	Low	Medium	Low	Low	Medium	Low	Low	Benign		91903902,Medium,Low,Medium,Low,Medium,Low,Low,Low,Medium,Low,VeryLow,Low,Low,Low,Low,Low,Low,Low,Low,Low,Low,Low,Medium,Low,Medium,Low,Low,Medium,Low,Low,Benign
91930402	Medium	Medium	Medium	Medium	Medium	Medium	Medium	Medium	Medium	Low	Low	Medium	Low	Low	Low	Low	Low	Medium	Medium	Low	Medium	Medium	Medium	Medium	Medium	Low	Low	Medium	Medium	Low	Malignant		91930402,Medium,Medium,Medium,Medium,Medium,Medium,Medium,Medium,Medium,Low,Low,Medium,Low,Low,Low,Low,Low,Medium,Medium,Low,Medium,Medium,Medium,Medium,Medium,Low,Low,Medium,Medium,Low,Malignant
919537	Low	Medium	Low	Low	Medium	Low	Low	Low	Medium	Medium	VeryLow	Medium	Low	Low	Medium	Low	Low	Medium	Low	Low	Low	Medium	Low	Low	Medium	Low	Low	Medium	Low	Low	Benign		919537,Low,Medium,Low,Low,Medium,Low,Low,Low,Medium,Medium,VeryLow,Medium,Low,Low,Medium,Low,Low,Medium,Low,Low,Low,Medium,Low,Low,Medium,Low,Low,Medium,Low,Low,Benign
919555	Medium	Medium	Medium	Medium	Medium	Medium	Medium	Medium	Medium	Medium	Low	Low	Low	Low	Low	Low	Low	Medium	Low	Low	Medium	Medium	Medium	Medium	Medium	Medium	Medium	Medium	Medium	Low	Malignant		919555,Medium,Medium,Medium,Medium,Medium,Medium,Medium,Medium,Medium,Medium,Low,Low,Low,Low,Low,Low,Low,Medium,Low,Low,Medium,Medium,Medium,Medium,Medium,Medium,Medium,Medium,Medium,Low,Malignant
91979701	Medium	Medium	Medium	Low	Medium	Medium	Medium	Medium	Medium	Low	VeryLow	Medium	Low	Low	Low	Low	Low	Low	Low	Low	Low	Medium	Medium	Low	Medium	Low	Medium	Medium	Low	Low	Malignant		91979701,Medium,Medium,Medium,Low,Medium,Medium,Medium,Medium,Medium,Low,VeryLow,Medium,Low,Low,Low,Low,Low,Low,Low,Low,Low,Medium,Medium,Low,Medium,Low,Medium,Medium,Low,Low,Malignant
919812	Low	Medium	Low	Low	Medium	Medium	Low	Low	Medium	Medium	VeryLow	Medium	Low	Low	Medium	Low	Low	Medium	Low	Low	Low	Medium	Low	Low	Medium	Medium	Low	Medium	Low	Medium	Benign		919812,Low,Medium,Low,Low,Medium,Medium,Low,Low,Medium,Medium,VeryLow,Medium,Low,Low,Medium,Low,Low,Medium,Low,Low,Low,Medium,Low,Low,Medium,Medium,Low,Medium,Low,Medium,Benign
921092	Low	Medium	Low	Low	Medium	Low	Low	Low	Medium	Medium	VeryLow	Low	Low	Low	Medium	Low	Low	Low	Medium	Low	VeryLow	Medium	Low	Low	Medium	Low	Low	Low	Medium	Medium	Benign		921092,Low,Medium,Low,Low,Medium,Low,Low,Low,Medium,Medium,VeryLow,Low,Low,Low,Medium,Low,Low,Low,Medium,Low,VeryLow,Medium,Low,Low,Medium,Low,Low,Low,Medium,Medium,Benign
921362	Low	Medium	Low	Low	Medium	Medium	Low	Low	Medium	Medium	VeryLow	Low	Low	Low	Medium	Medium	Low	Medium	Low	Low	VeryLow	Medium	Low	Low	Medium	Medium	Medium	Low	Low	Medium	Benign		921362,Low,Medium,Low,Low,Medium,Medium,Low,Low,Medium,Medium,VeryLow,Low,Low,Low,Medium,Medium,Low,Medium,Low,Low,VeryLow,Medium,Low,Low,Medium,Medium,Medium,Low,Low,Medium,Benign
921385	Low	Low	Low	Low	Medium	Medium	Low	Low	Medium	Medium	VeryLow	Medium	Low	Low	Medium	Medium	Low	Medium	Low	Low	Low	Low	Low	Low	Medium	Low	Low	Low	Low	Low	Benign		921385,Low,Low,Low,Low,Medium,Medium,Low,Low,Medium,Medium,VeryLow,Medium,Low,Low,Medium,Medium,Low,Medium,Low,Low,Low,Low,Low,Low,Medium,Low,Low,Low,Low,Low,Benign
921386	Medium	Medium	Medium	Low	Medium	Medium	Low	Low	Medium	Medium	VeryLow	Low	Low	Low	Low	Medium	Low	Low	Low	Low	Low	Medium	Medium	Low	Medium	Medium	Medium	Medium	Medium	Medium	Benign		921386,Medium,Medium,Medium,Low,Medium,Medium,Low,Low,Medium,Medium,VeryLow,Low,Low,Low,Low,Medium,Low,Low,Low,Low,Low,Medium,Medium,Low,Medium,Medium,Medium,Medium,Medium,Medium,Benign
921644	Medium	Medium	Medium	Low	Medium	Low	Low	Low	Medium	Low	VeryLow	Low	Low	Low	Low	Low	Low	Low	Low	Low	Low	Medium	Medium	Low	Low	Low	Low	Medium	Low	Low	Benign		921644,Medium,Medium,Medium,Low,Medium,Low,Low,Low,Medium,Low,VeryLow,Low,Low,Low,Low,Low,Low,Low,Low,Low,Low,Medium,Medium,Low,Low,Low,Low,Medium,Low,Low,Benign
922296	Medium	Medium	Medium	Low	Medium	Low	Low	Low	Medium	Low	VeryLow	Medium	Low	Low	Low	Low	Low	Low	Low	Low	Low	Medium	Low	Low	Low	Low	Low	Medium	Low	Low	Benign		922296,Medium,Medium,Medium,Low,Medium,Low,Low,Low,Medium,Low,VeryLow,Medium,Low,Low,Low,Low,Low,Low,Low,Low,Low,Medium,Low,Low,Low,Low,Low,Medium,Low,Low,Benign
922297	Medium	Medium	Medium	Low	Medium	Medium	Low	Low	Medium	Medium	VeryLow	Low	Low	Low	Low	Low	Low	Low	Low	Low	Low	Medium	Low	Low	Medium	Low	Low	Low	Low	Low	Benign		922297,Medium,Medium,Medium,Low,Medium,Medium,Low,Low,Medium,Medium,VeryLow,Low,Low,Low,Low,Low,Low,Low,Low,Low,Low,Medium,Low,Low,Medium,Low,Low,Low,Low,Low,Benign
922576	Medium	Medium	Medium	Low	Medium	Low	Low	Low	Medium	Low	VeryLow	Low	Low	Low	Low	Low	Low	Low	Low	Low	Low	Medium	Low	Low	Medium	Low	Low	Low	Low	Low	Benign		922576,Medium,Medium,Medium,Low,Medium,Low,Low,Low,Medium,Low,VeryLow,Low,Low,Low,Low,Low,Low,Low,Low,Low,Low,Medium,Low,Low,Medium,Low,Low,Low,Low,Low,Benign
922577	Low	Low	Low	Low	Medium	Low	Low	Low	Medium	Medium	VeryLow	Low	Low	Low	Low	Low	Low	Low	Low	Low	VeryLow	Medium	Low	Low	Medium	Low	Low	Low	Low	Low	Benign		922577,Low,Low,Low,Low,Medium,Low,Low,Low,Medium,Medium,VeryLow,Low,Low,Low,Low,Low,Low,Low,Low,Low,VeryLow,Medium,Low,Low,Medium,Low,Low,Low,Low,Low,Benign
922840	Low	Low	Low	Low	Medium	Low	Low	Low	Medium	Medium	VeryLow	Low	Low	Low	Medium	Low	Low	Low	Low	Low	VeryLow	Medium	Low	Low	Medium	Low	Low	Medium	Low	Medium	Benign		922840,Low,Low,Low,Low,Medium,Low,Low,Low,Medium,Medium,VeryLow,Low,Low,Low,Medium,Low,Low,Low,Low,Low,VeryLow,Medium,Low,Low,Medium,Low,Low,Medium,Low,Medium,Benign
923169	Low	Medium	Low	Low	Medium	Low	Low	Low	Medium	Medium	VeryLow	Low	Low	Low	Low	Low	Low	Low	Low	Low	VeryLow	Medium	Low	Low	Medium	Low	Low	Low	Low	Low	Benign		923169,Low,Medium,Low,Low,Medium,Low,Low,Low,Medium,Medium,VeryLow,Low,Low,Low,Low,Low,Low,Low,Low,Low,VeryLow,Medium,Low,Low,Medium,Low,Low,Low,Low,Low,Benign
923465	Low	Medium	Low	Low	Medium	Low	Low	Low	Medium	Medium	Low	Medium	Low	Low	Low	Low	Low	Low	Low	Low	Low	Medium	Low	Low	Medium	Low	Low	Low	Medium	Low	Benign		923465,Low,Medium,Low,Low,Medium,Low,Low,Low,Medium,Medium,Low,Medium,Low,Low,Low,Low,Low,Low,Low,Low,Low,Medium,Low,Low,Medium,Low,Low,Low,Medium,Low,Benign
923748	Low	Medium	Low	Low	Medium	Low	Low	Low	Medium	Low	VeryLow	Low	Low	Low	Medium	Low	Low	Low	Medium	Low	Low	Medium	Low	Low	Low	Low	Low	Low	Low	Low	Benign		923748,Low,Medium,Low,Low,Medium,Low,Low,Low,Medium,Low,VeryLow,Low,Low,Low,Medium,Low,Low,Low,Medium,Low,Low,Medium,Low,Low,Low,Low,Low,Low,Low,Low,Benign
923780	Low	Medium	Low	Low	Medium	Low	Low	Low	Medium	Medium	VeryLow	Low	Low	Low	Low	Low	Low	Low	Medium	Low	Low	Medium	Low	Low	Low	Low	Low	Low	Medium	Low	Benign		923780,Low,Medium,Low,Low,Medium,Low,Low,Low,Medium,Medium,VeryLow,Low,Low,Low,Low,Low,Low,Low,Medium,Low,Low,Medium,Low,Low,Low,Low,Low,Low,Medium,Low,Benign
924084	Medium	Medium	Medium	Low	Medium	Low	Low	Low	Low	Low	VeryLow	Low	Low	Low	Low	Low	Low	Low	Low	Low	Low	Medium	Low	Low	Medium	Low	Low	Low	Low	Low	Benign		924084,Medium,Medium,Medium,Low,Medium,Low,Low,Low,Low,Low,VeryLow,Low,Low,Low,Low,Low,Low,Low,Low,Low,Low,Medium,Low,Low,Medium,Low,Low,Low,Low,Low,Benign
924342	Low	Medium	Low	Low	Medium	Low	Low	Low	Medium	Medium	VeryLow	Medium	Low	Low	Medium	Low	Low	Low	Medium	Low	VeryLow	Medium	Low	Low	Medium	Low	Low	Low	Low	Low	Benign		924342,Low,Medium,Low,Low,Medium,Low,Low,Low,Medium,Medium,VeryLow,Medium,Low,Low,Medium,Low,Low,Low,Medium,Low,VeryLow,Medium,Low,Low,Medium,Low,Low,Low,Low,Low,Benign
924632	Medium	Medium	Medium	Low	Medium	Low	Low	Low	Medium	Low	VeryLow	Low	Low	Low	Low	Low	Low	Low	Low	Low	Low	Medium	Low	Low	Medium	Low	Low	Low	Low	Low	Benign		924632,Medium,Medium,Medium,Low,Medium,Low,Low,Low,Medium,Low,VeryLow,Low,Low,Low,Low,Low,Low,Low,Low,Low,Low,Medium,Low,Low,Medium,Low,Low,Low,Low,Low,Benign
924934	Low	Medium	Low	Low	Medium	Low	Low	Low	Medium	Low	VeryLow	Medium	Low	Low	Medium	Low	Low	Medium	Low	Low	VeryLow	Medium	Low	Low	Medium	Low	Low	Medium	Low	Low	Benign		924934,Low,Medium,Low,Low,Medium,Low,Low,Low,Medium,Low,VeryLow,Medium,Low,Low,Medium,Low,Low,Medium,Low,Low,VeryLow,Medium,Low,Low,Medium,Low,Low,Medium,Low,Low,Benign
924964	Low	Medium	Low	Low	Medium	Low	Low	Low	Medium	Medium	VeryLow	Medium	Low	Low	Medium	Low	Low	Low	Medium	Low	VeryLow	Medium	Low	Low	Medium	Low	Low	Low	Low	Low	Benign		924964,Low,Medium,Low,Low,Medium,Low,Low,Low,Medium,Medium,VeryLow,Medium,Low,Low,Medium,Low,Low,Low,Medium,Low,VeryLow,Medium,Low,Low,Medium,Low,Low,Low,Low,Low,Benign
925236	Low	Medium	Low	Low	Medium	Low	Low	Low	Medium	Low	Low	Medium	Low	Low	Medium	Low	Low	Low	Medium	Low	VeryLow	Medium	Low	Low	Low	Low	Low	Low	Low	Low	Benign		925236,Low,Medium,Low,Low,Medium,Low,Low,Low,Medium,Low,Low,Medium,Low,Low,Medium,Low,Low,Low,Medium,Low,VeryLow,Medium,Low,Low,Low,Low,Low,Low,Low,Low,Benign
925277	Medium	Medium	Medium	Low	Medium	Medium	Low	Low	Low	Low	VeryLow	Low	Low	Low	Low	Medium	Low	Medium	Low	Low	Low	Medium	Medium	Low	Low	Medium	Medium	Medium	Low	Low	Benign		925277,Medium,Medium,Medium,Low,Medium,Medium,Low,Low,Low,Low,VeryLow,Low,Low,Low,Low,Medium,Low,Medium,Low,Low,Low,Medium,Medium,Low,Low,Medium,Medium,Medium,Low,Low,Benign
925291	Low	Medium	Low	Low	Medium	Medium	Medium	Low	Low	Medium	VeryLow	Medium	Low	Low	Low	Low	Low	Low	Low	Low	Low	Medium	Low	Low	Medium	Low	Medium	Medium	Low	Low	Benign		925291,Low,Medium,Low,Low,Medium,Medium,Medium,Low,Low,Medium,VeryLow,Medium,Low,Low,Low,Low,Low,Low,Low,Low,Low,Medium,Low,Low,Medium,Low,Medium,Medium,Low,Low,Benign
925292	Medium	Medium	Medium	Low	Medium	Medium	Low	Low	Low	Low	VeryLow	Medium	Low	Low	Low	Low	Low	Medium	Low	Low	Low	Medium	Low	Low	Medium	Low	Low	Medium	Low	Low	Benign		925292,Medium,Medium,Medium,Low,Medium,Medium,Low,Low,Low,Low,VeryLow,Medium,Low,Low,Low,Low,Low,Medium,Low,Low,Low,Medium,Low,Low,Medium,Low,Low,Medium,Low,Low,Benign
925311	Low	Medium	Low	Low	Medium	Low	Low	Low	Low	Low	VeryLow	High	Low	Low	Low	Low	Low	Low	Low	Low	Low	Medium	Low	Low	Low	Low	Low	Low	Low	Low	Benign		925311,Low,Medium,Low,Low,Medium,Low,Low,Low,Low,Low,VeryLow,High,Low,Low,Low,Low,Low,Low,Low,Low,Low,Medium,Low,Low,Low,Low,Low,Low,Low,Low,Benign
925622	Medium	Medium	Medium	Low	Medium	Medium	Medium	Medium	Medium	Medium	VeryLow	Low	Low	Low	Low	Medium	Low	Medium	Low	Low	Low	High	Medium	Low	Medium	Medium	High	High	Medium	Medium	Malignant		925622,Medium,Medium,Medium,Low,Medium,Medium,Medium,Medium,Medium,Medium,VeryLow,Low,Low,Low,Low,Medium,Low,Medium,Low,Low,Low,High,Medium,Low,Medium,Medium,High,High,Medium,Medium,Malignant
926125	Medium	Medium	Medium	Medium	Medium	Medium	Medium	Medium	Medium	Medium	Low	Low	Medium	Low	Low	Medium	Low	Medium	Low	Low	Medium	Medium	Medium	Medium	Medium	Medium	Medium	High	Medium	Medium	Malignant		926125,Medium,Medium,Medium,Medium,Medium,Medium,Medium,Medium,Medium,Medium,Low,Low,Medium,Low,Low,Medium,Low,Medium,Low,Low,Medium,Medium,Medium,Medium,Medium,Medium,Medium,High,Medium,Medium,Malignant
926424	Medium	Medium	Medium	Medium	Medium	Medium	Medium	Medium	Medium	Low	Medium	Low	Medium	Medium	Medium	Low	Low	Medium	Low	Low	Medium	Medium	Medium	Medium	Medium	Low	Medium	High	Low	Low	Malignant		926424,Medium,Medium,Medium,Medium,Medium,Medium,Medium,Medium,Medium,Low,Medium,Low,Medium,Medium,Medium,Low,Low,Medium,Low,Low,Medium,Medium,Medium,Medium,Medium,Low,Medium,High,Low,Low,Malignant
926682	Medium	Medium	Medium	Medium	Medium	Medium	Medium	Medium	Medium	Low	Low	Medium	Low	Low	Low	Low	Low	Medium	Low	Low	Medium	Medium	Medium	Medium	Medium	Low	Medium	Medium	Low	Low	Malignant		926682,Medium,Medium,Medium,Medium,Medium,Medium,Medium,Medium,Medium,Low,Low,Medium,Low,Low,Low,Low,Low,Medium,Low,Low,Medium,Medium,Medium,Medium,Medium,Low,Medium,Medium,Low,Low,Malignant
926954	Medium	Medium	Medium	Medium	Medium	Medium	Low	Medium	Medium	Low	VeryLow	Low	Low	Low	Low	Medium	Low	Medium	Low	Low	Medium	Medium	Medium	Low	Medium	Medium	Medium	Medium	Low	Low	Malignant		926954,Medium,Medium,Medium,Medium,Medium,Medium,Low,Medium,Medium,Low,VeryLow,Low,Low,Low,Low,Medium,Low,Medium,Low,Low,Medium,Medium,Medium,Low,Medium,Medium,Medium,Medium,Low,Low,Malignant
927241	Medium	Medium	Medium	Medium	Medium	High	High	High	Medium	Medium	Low	Medium	Low	Low	Low	Medium	Low	Medium	Low	Low	High	Medium	Medium	Medium	Medium	High	Medium	High	Medium	Medium	Malignant		927241,Medium,Medium,Medium,Medium,Medium,High,High,High,Medium,Medium,Low,Medium,Low,Low,Low,Medium,Low,Medium,Low,Low,High,Medium,Medium,Medium,Medium,High,Medium,High,Medium,Medium,Malignant
92751	Low	Medium	Low	Low	Low	Low	Low	Low	Medium	Low	VeryLow	Low	Low	Low	Low	Low	Low	Low	Medium	Low	VeryLow	Medium	Low	Low	Low	Low	Low	Low	Medium	Low	Benign		92751,Low,Medium,Low,Low,Low,Low,Low,Low,Medium,Low,VeryLow,Low,Low,Low,Low,Low,Low,Low,Medium,Low,VeryLow,Medium,Low,Low,Low,Low,Low,Low,Medium,Low,Benign
																															MalignantIN
																															MalignantAX
