# Supplementary material for: Breast cancer disease classification using fuzzy-ID3 algorithm with FUZZYDBD method: automatic fuzzy database definition
Source: PeerJ Comput Sci. 2021 May 4;7:e427. doi: 10.7717/peerj-cs.427 (PMC8114800; doi:10.7717/peerj-cs.427)
Supplement: Supplemental Information 3 — To run the FID3 algorithm-FUZZYDBD: 1. Open id310fold.py (python language) 2. Make sure the dataset is w5.data/WBCDF1.data/coimbrafold5.data (according to the folder) id310fold.py is located in the FID3 file. Apply the w5.data/WBCDF1.data/coimbrafold5.data dataset located in the same FID3 file as it is the latest data that has already undergone data transformation into the linguistic format. All the instances have been shuffled well. [file peerj-cs-07-427-s003.zip › WDBC/Fuzzificationdata/ConcativitynucA.ipynb]

# %% [code]
import warnings
warnings.filterwarnings('ignore')
import numpy as np # numerical processing library
import matplotlib.pyplot as plt # chart library
%pylab inline

def triangular(x, a, b, c):
    return max( min( (x-a)/(b-a), (c-x)/(c-b) ), 0 )

# U variable represents the Universe of Discourse of numerical variable height

U = np.arange(0,0.5,0.05) # generates a sequence of number between 0 and 10, step 0.2

height = {
  'Low': [-0.2134, 0, 0.2134],
  'Medium': [0, 0.2134, 0.4268],
  'High': [0.2134, 0.4268, 0.6402],

}

plt.figure(figsize=(15,7))

lines = []

for fuzzy_set in height.keys():
  memberships = [ triangular(x, *height[fuzzy_set]) for x in U ]
  # plot the chart
  tmp, = plot(U, memberships, label=fuzzy_set)
  lines.append(tmp)

legend(handles=lines)
xlabel("Height")
ylabel("Membership value")

for fuzzy_set in height.keys():
    print(fuzzy_set,	triangular(	0.3001	, *height[fuzzy_set]))
    print(fuzzy_set,	triangular(	0.0869	, *height[fuzzy_set]))
    print(fuzzy_set,	triangular(	0.1974	, *height[fuzzy_set]))
    print(fuzzy_set,	triangular(	0.2414	, *height[fuzzy_set]))
    print(fuzzy_set,	triangular(	0.198	, *height[fuzzy_set]))
    print(fuzzy_set,	triangular(	0.1578	, *height[fuzzy_set]))
    print(fuzzy_set,	triangular(	0.1127	, *height[fuzzy_set]))
    print(fuzzy_set,	triangular(	0.09366	, *height[fuzzy_set]))
    print(fuzzy_set,	triangular(	0.1859	, *height[fuzzy_set]))
    print(fuzzy_set,	triangular(	0.2273	, *height[fuzzy_set]))
    print(fuzzy_set,	triangular(	0.03299	, *height[fuzzy_set]))
    print(fuzzy_set,	triangular(	0.09954	, *height[fuzzy_set]))
    print(fuzzy_set,	triangular(	0.2065	, *height[fuzzy_set]))
    print(fuzzy_set,	triangular(	0.09938	, *height[fuzzy_set]))
    print(fuzzy_set,	triangular(	0.2128	, *height[fuzzy_set]))
    print(fuzzy_set,	triangular(	0.1639	, *height[fuzzy_set]))
    print(fuzzy_set,	triangular(	0.07395	, *height[fuzzy_set]))
    print(fuzzy_set,	triangular(	0.1722	, *height[fuzzy_set]))
    print(fuzzy_set,	triangular(	0.1479	, *height[fuzzy_set]))
    print(fuzzy_set,	triangular(	0.06664	, *height[fuzzy_set]))
    print(fuzzy_set,	triangular(	0.04568	, *height[fuzzy_set]))
    print(fuzzy_set,	triangular(	0.02956	, *height[fuzzy_set]))
    print(fuzzy_set,	triangular(	0.2077	, *height[fuzzy_set]))
    print(fuzzy_set,	triangular(	0.1097	, *height[fuzzy_set]))
    print(fuzzy_set,	triangular(	0.1525	, *height[fuzzy_set]))
    print(fuzzy_set,	triangular(	0.2229	, *height[fuzzy_set]))
    print(fuzzy_set,	triangular(	0.1425	, *height[fuzzy_set]))
    print(fuzzy_set,	triangular(	0.149	, *height[fuzzy_set]))
    print(fuzzy_set,	triangular(	0.1683	, *height[fuzzy_set]))
    print(fuzzy_set,	triangular(	0.09875	, *height[fuzzy_set]))
    print(fuzzy_set,	triangular(	0.2319	, *height[fuzzy_set]))
    print(fuzzy_set,	triangular(	0.1218	, *height[fuzzy_set]))
    print(fuzzy_set,	triangular(	0.2417	, *height[fuzzy_set]))
    print(fuzzy_set,	triangular(	0.1657	, *height[fuzzy_set]))
    print(fuzzy_set,	triangular(	0.1354	, *height[fuzzy_set]))
    print(fuzzy_set,	triangular(	0.1348	, *height[fuzzy_set]))
    print(fuzzy_set,	triangular(	0.1319	, *height[fuzzy_set]))
    print(fuzzy_set,	triangular(	0.02562	, *height[fuzzy_set]))
    print(fuzzy_set,	triangular(	0.02398	, *height[fuzzy_set]))
    print(fuzzy_set,	triangular(	0.1063	, *height[fuzzy_set]))
    print(fuzzy_set,	triangular(	0.0311	, *height[fuzzy_set]))
    print(fuzzy_set,	triangular(	0.1044	, *height[fuzzy_set]))
    print(fuzzy_set,	triangular(	0.2107	, *height[fuzzy_set]))
    print(fuzzy_set,	triangular(	0.09847	, *height[fuzzy_set]))
    print(fuzzy_set,	triangular(	0.08259	, *height[fuzzy_set]))
    print(fuzzy_set,	triangular(	0.1974	, *height[fuzzy_set]))
    print(fuzzy_set,	triangular(	0.01588	, *height[fuzzy_set]))
    print(fuzzy_set,	triangular(	0.1226	, *height[fuzzy_set]))
    print(fuzzy_set,	triangular(	0.06592	, *height[fuzzy_set]))
    print(fuzzy_set,	triangular(	0.04751	, *height[fuzzy_set]))
    print(fuzzy_set,	triangular(	0.01657	, *height[fuzzy_set]))
    print(fuzzy_set,	triangular(	0.01857	, *height[fuzzy_set]))
    print(fuzzy_set,	triangular(	0.01972	, *height[fuzzy_set]))
    print(fuzzy_set,	triangular(	0.1772	, *height[fuzzy_set]))
    print(fuzzy_set,	triangular(	0.05253	, *height[fuzzy_set]))
    print(fuzzy_set,	triangular(	0.03036	, *height[fuzzy_set]))
    print(fuzzy_set,	triangular(	0.1323	, *height[fuzzy_set]))
    print(fuzzy_set,	triangular(	0.1293	, *height[fuzzy_set]))
    print(fuzzy_set,	triangular(	0.000692	, *height[fuzzy_set]))
    print(fuzzy_set,	triangular(	0.02061	, *height[fuzzy_set]))
    print(fuzzy_set,	triangular(	0.01084	, *height[fuzzy_set]))
    print(fuzzy_set,	triangular(	0.03	, *height[fuzzy_set]))
    print(fuzzy_set,	triangular(	0.2135	, *height[fuzzy_set]))
    print(fuzzy_set,	triangular(	0.05988	, *height[fuzzy_set]))
    print(fuzzy_set,	triangular(	0.1128	, *height[fuzzy_set]))
    print(fuzzy_set,	triangular(	0.1267	, *height[fuzzy_set]))
    print(fuzzy_set,	triangular(	0.02172	, *height[fuzzy_set]))
    print(fuzzy_set,	triangular(	0.03709	, *height[fuzzy_set]))
    print(fuzzy_set,	triangular(	0.313	, *height[fuzzy_set]))
    print(fuzzy_set,	triangular(	0.03653	, *height[fuzzy_set]))
    print(fuzzy_set,	triangular(	0.108	, *height[fuzzy_set]))
    print(fuzzy_set,	triangular(	0.08606	, *height[fuzzy_set]))
    print(fuzzy_set,	triangular(	0.1692	, *height[fuzzy_set]))
    print(fuzzy_set,	triangular(	0.07789	, *height[fuzzy_set]))
    print(fuzzy_set,	triangular(	0.03372	, *height[fuzzy_set]))
    print(fuzzy_set,	triangular(	0.09769	, *height[fuzzy_set]))
    print(fuzzy_set,	triangular(	0.06877	, *height[fuzzy_set]))
    print(fuzzy_set,	triangular(	0.1684	, *height[fuzzy_set]))
    print(fuzzy_set,	triangular(	0.3754	, *height[fuzzy_set]))
    print(fuzzy_set,	triangular(	0.03889	, *height[fuzzy_set]))
    print(fuzzy_set,	triangular(	0.04591	, *height[fuzzy_set]))
    print(fuzzy_set,	triangular(	0.1169	, *height[fuzzy_set]))
    print(fuzzy_set,	triangular(	0.3339	, *height[fuzzy_set]))
    print(fuzzy_set,	triangular(	0.1937	, *height[fuzzy_set]))
    print(fuzzy_set,	triangular(	0.04151	, *height[fuzzy_set]))
    print(fuzzy_set,	triangular(	0.1335	, *height[fuzzy_set]))
    print(fuzzy_set,	triangular(	0.1204	, *height[fuzzy_set]))
    print(fuzzy_set,	triangular(	0.1468	, *height[fuzzy_set]))
    print(fuzzy_set,	triangular(	0.06015	, *height[fuzzy_set]))
    print(fuzzy_set,	triangular(	0.09966	, *height[fuzzy_set]))
    print(fuzzy_set,	triangular(	0.03102	, *height[fuzzy_set]))
    print(fuzzy_set,	triangular(	0.1122	, *height[fuzzy_set]))
    print(fuzzy_set,	triangular(	0.03261	, *height[fuzzy_set]))
    print(fuzzy_set,	triangular(	0.03974	, *height[fuzzy_set]))
    print(fuzzy_set,	triangular(	0.17	, *height[fuzzy_set]))
    print(fuzzy_set,	triangular(	0.1465	, *height[fuzzy_set]))
    print(fuzzy_set,	triangular(	0.0249	, *height[fuzzy_set]))
    print(fuzzy_set,	triangular(	0.006829	, *height[fuzzy_set]))
    print(fuzzy_set,	triangular(	0.04196	, *height[fuzzy_set]))
    print(fuzzy_set,	triangular(	0.09388	, *height[fuzzy_set]))
    print(fuzzy_set,	triangular(	0.08625	, *height[fuzzy_set]))
    print(fuzzy_set,	triangular(	0	, *height[fuzzy_set]))
    print(fuzzy_set,	triangular(	0.02383	, *height[fuzzy_set]))
    print(fuzzy_set,	triangular(	0.06154	, *height[fuzzy_set]))
    print(fuzzy_set,	triangular(	0.02995	, *height[fuzzy_set]))
    print(fuzzy_set,	triangular(	0.2071	, *height[fuzzy_set]))
    print(fuzzy_set,	triangular(	0.0707	, *height[fuzzy_set]))
    print(fuzzy_set,	triangular(	0.02643	, *height[fuzzy_set]))
    print(fuzzy_set,	triangular(	0.4264	, *height[fuzzy_set]))
    print(fuzzy_set,	triangular(	0.05133	, *height[fuzzy_set]))
    print(fuzzy_set,	triangular(	0.04334	, *height[fuzzy_set]))
    print(fuzzy_set,	triangular(	0.1065	, *height[fuzzy_set]))
    print(fuzzy_set,	triangular(	0.3003	, *height[fuzzy_set]))
    print(fuzzy_set,	triangular(	0.06476	, *height[fuzzy_set]))
    print(fuzzy_set,	triangular(	0.04132	, *height[fuzzy_set]))
    print(fuzzy_set,	triangular(	0.03328	, *height[fuzzy_set]))
    print(fuzzy_set,	triangular(	0.09263	, *height[fuzzy_set]))
    print(fuzzy_set,	triangular(	0.169	, *height[fuzzy_set]))
    print(fuzzy_set,	triangular(	0.2133	, *height[fuzzy_set]))
    print(fuzzy_set,	triangular(	0.07293	, *height[fuzzy_set]))
    print(fuzzy_set,	triangular(	0.03512	, *height[fuzzy_set]))
    print(fuzzy_set,	triangular(	0.1457	, *height[fuzzy_set]))
    print(fuzzy_set,	triangular(	0.4268	, *height[fuzzy_set]))
    print(fuzzy_set,	triangular(	0.08842	, *height[fuzzy_set]))
    print(fuzzy_set,	triangular(	0.08092	, *height[fuzzy_set]))
    print(fuzzy_set,	triangular(	0.0142	, *height[fuzzy_set]))
    print(fuzzy_set,	triangular(	0.05285	, *height[fuzzy_set]))
    print(fuzzy_set,	triangular(	0.09271	, *height[fuzzy_set]))
    print(fuzzy_set,	triangular(	0.1138	, *height[fuzzy_set]))
    print(fuzzy_set,	triangular(	0.2545	, *height[fuzzy_set]))
    print(fuzzy_set,	triangular(	0.02855	, *height[fuzzy_set]))
    print(fuzzy_set,	triangular(	0.1466	, *height[fuzzy_set]))
    print(fuzzy_set,	triangular(	0.1043	, *height[fuzzy_set]))
    print(fuzzy_set,	triangular(	0.07135	, *height[fuzzy_set]))
    print(fuzzy_set,	triangular(	0.1153	, *height[fuzzy_set]))
    print(fuzzy_set,	triangular(	0.04711	, *height[fuzzy_set]))
    print(fuzzy_set,	triangular(	0.03592	, *height[fuzzy_set]))
    print(fuzzy_set,	triangular(	0.03503	, *height[fuzzy_set]))
    print(fuzzy_set,	triangular(	0.1539	, *height[fuzzy_set]))
    print(fuzzy_set,	triangular(	0.04635	, *height[fuzzy_set]))
    print(fuzzy_set,	triangular(	0	, *height[fuzzy_set]))
    print(fuzzy_set,	triangular(	0.09447	, *height[fuzzy_set]))
    print(fuzzy_set,	triangular(	0.02031	, *height[fuzzy_set]))
    print(fuzzy_set,	triangular(	0.04894	, *height[fuzzy_set]))
    print(fuzzy_set,	triangular(	0.02251	, *height[fuzzy_set]))
    print(fuzzy_set,	triangular(	0.0371	, *height[fuzzy_set]))
    print(fuzzy_set,	triangular(	0.1659	, *height[fuzzy_set]))
    print(fuzzy_set,	triangular(	0.0905	, *height[fuzzy_set]))
    print(fuzzy_set,	triangular(	0.08487	, *height[fuzzy_set]))
    print(fuzzy_set,	triangular(	0.02881	, *height[fuzzy_set]))
    print(fuzzy_set,	triangular(	0.03136	, *height[fuzzy_set]))
    print(fuzzy_set,	triangular(	0.1321	, *height[fuzzy_set]))
    print(fuzzy_set,	triangular(	0.4108	, *height[fuzzy_set]))
    print(fuzzy_set,	triangular(	0.01982	, *height[fuzzy_set]))
    print(fuzzy_set,	triangular(	0.09293	, *height[fuzzy_set]))
    print(fuzzy_set,	triangular(	0.03885	, *height[fuzzy_set]))
    print(fuzzy_set,	triangular(	0.1855	, *height[fuzzy_set]))
    print(fuzzy_set,	triangular(	0.0515	, *height[fuzzy_set]))
    print(fuzzy_set,	triangular(	0.01972	, *height[fuzzy_set]))
    print(fuzzy_set,	triangular(	0.00309	, *height[fuzzy_set]))
    print(fuzzy_set,	triangular(	0.06843	, *height[fuzzy_set]))
    print(fuzzy_set,	triangular(	0.1193	, *height[fuzzy_set]))
    print(fuzzy_set,	triangular(	0.2508	, *height[fuzzy_set]))
    print(fuzzy_set,	triangular(	0.0537	, *height[fuzzy_set]))
    print(fuzzy_set,	triangular(	0.1324	, *height[fuzzy_set]))
    print(fuzzy_set,	triangular(	0.01947	, *height[fuzzy_set]))
    print(fuzzy_set,	triangular(	0.02531	, *height[fuzzy_set]))
    print(fuzzy_set,	triangular(	0.08422	, *height[fuzzy_set]))
    print(fuzzy_set,	triangular(	0.2159	, *height[fuzzy_set]))
    print(fuzzy_set,	triangular(	0.02602	, *height[fuzzy_set]))
    print(fuzzy_set,	triangular(	0.03987	, *height[fuzzy_set]))
    print(fuzzy_set,	triangular(	0.05858	, *height[fuzzy_set]))
    print(fuzzy_set,	triangular(	0.2032	, *height[fuzzy_set]))
    print(fuzzy_set,	triangular(	0.02363	, *height[fuzzy_set]))
    print(fuzzy_set,	triangular(	0	, *height[fuzzy_set]))
    print(fuzzy_set,	triangular(	0	, *height[fuzzy_set]))
    print(fuzzy_set,	triangular(	0.1307	, *height[fuzzy_set]))
    print(fuzzy_set,	triangular(	0.1793	, *height[fuzzy_set]))
    print(fuzzy_set,	triangular(	0.001595	, *height[fuzzy_set]))
    print(fuzzy_set,	triangular(	0.009193	, *height[fuzzy_set]))
    print(fuzzy_set,	triangular(	0.2871	, *height[fuzzy_set]))
    print(fuzzy_set,	triangular(	0.2487	, *height[fuzzy_set]))
    print(fuzzy_set,	triangular(	0.06593	, *height[fuzzy_set]))
    print(fuzzy_set,	triangular(	0.06181	, *height[fuzzy_set]))
    print(fuzzy_set,	triangular(	0.05375	, *height[fuzzy_set]))
    print(fuzzy_set,	triangular(	0.001597	, *height[fuzzy_set]))
    print(fuzzy_set,	triangular(	0.08169	, *height[fuzzy_set]))
    print(fuzzy_set,	triangular(	0.03809	, *height[fuzzy_set]))
    print(fuzzy_set,	triangular(	0.02353	, *height[fuzzy_set]))
    print(fuzzy_set,	triangular(	0.03844	, *height[fuzzy_set]))
    print(fuzzy_set,	triangular(	0.1981	, *height[fuzzy_set]))
    print(fuzzy_set,	triangular(	0.03112	, *height[fuzzy_set]))
    print(fuzzy_set,	triangular(	0	, *height[fuzzy_set]))
    print(fuzzy_set,	triangular(	0.1085	, *height[fuzzy_set]))
    print(fuzzy_set,	triangular(	0.1697	, *height[fuzzy_set]))
    print(fuzzy_set,	triangular(	0.03873	, *height[fuzzy_set]))
    print(fuzzy_set,	triangular(	0.1385	, *height[fuzzy_set]))
    print(fuzzy_set,	triangular(	0.1103	, *height[fuzzy_set]))
    print(fuzzy_set,	triangular(	0.1114	, *height[fuzzy_set]))
    print(fuzzy_set,	triangular(	0.118	, *height[fuzzy_set]))
    print(fuzzy_set,	triangular(	0.04187	, *height[fuzzy_set]))
    print(fuzzy_set,	triangular(	0.1036	, *height[fuzzy_set]))
    print(fuzzy_set,	triangular(	0.3523	, *height[fuzzy_set]))
    print(fuzzy_set,	triangular(	0.1558	, *height[fuzzy_set]))
    print(fuzzy_set,	triangular(	0.08005	, *height[fuzzy_set]))
    print(fuzzy_set,	triangular(	0.0755	, *height[fuzzy_set]))
    print(fuzzy_set,	triangular(	0.01756	, *height[fuzzy_set]))
    print(fuzzy_set,	triangular(	0.0695	, *height[fuzzy_set]))
    print(fuzzy_set,	triangular(	0.08705	, *height[fuzzy_set]))
    print(fuzzy_set,	triangular(	0.05892	, *height[fuzzy_set]))
    print(fuzzy_set,	triangular(	0.164	, *height[fuzzy_set]))
    print(fuzzy_set,	triangular(	0.02669	, *height[fuzzy_set]))
    print(fuzzy_set,	triangular(	0.3201	, *height[fuzzy_set]))
    print(fuzzy_set,	triangular(	0.1682	, *height[fuzzy_set]))
    print(fuzzy_set,	triangular(	0.1115	, *height[fuzzy_set]))
    print(fuzzy_set,	triangular(	0.09901	, *height[fuzzy_set]))
    print(fuzzy_set,	triangular(	0.06636	, *height[fuzzy_set]))
    print(fuzzy_set,	triangular(	0.05774	, *height[fuzzy_set]))
    print(fuzzy_set,	triangular(	0.1272	, *height[fuzzy_set]))
    print(fuzzy_set,	triangular(	0.1145	, *height[fuzzy_set]))
    print(fuzzy_set,	triangular(	0.03888	, *height[fuzzy_set]))
    print(fuzzy_set,	triangular(	0.0786	, *height[fuzzy_set]))
    print(fuzzy_set,	triangular(	0.01768	, *height[fuzzy_set]))
    print(fuzzy_set,	triangular(	0.1147	, *height[fuzzy_set]))
    print(fuzzy_set,	triangular(	0.03554	, *height[fuzzy_set]))
    print(fuzzy_set,	triangular(	0.05724	, *height[fuzzy_set]))
    print(fuzzy_set,	triangular(	0.006643	, *height[fuzzy_set]))
    print(fuzzy_set,	triangular(	0.06505	, *height[fuzzy_set]))
    print(fuzzy_set,	triangular(	0.05438	, *height[fuzzy_set]))
    print(fuzzy_set,	triangular(	0.1695	, *height[fuzzy_set]))
    print(fuzzy_set,	triangular(	0.191	, *height[fuzzy_set]))
    print(fuzzy_set,	triangular(	0.01633	, *height[fuzzy_set]))
    print(fuzzy_set,	triangular(	0.004967	, *height[fuzzy_set]))
    print(fuzzy_set,	triangular(	0.1554	, *height[fuzzy_set]))
    print(fuzzy_set,	triangular(	0.01652	, *height[fuzzy_set]))
    print(fuzzy_set,	triangular(	0.01462	, *height[fuzzy_set]))
    print(fuzzy_set,	triangular(	0.195	, *height[fuzzy_set]))
    print(fuzzy_set,	triangular(	0.09042	, *height[fuzzy_set]))
    print(fuzzy_set,	triangular(	0.1103	, *height[fuzzy_set]))
    print(fuzzy_set,	triangular(	0.1417	, *height[fuzzy_set]))
    print(fuzzy_set,	triangular(	0.04705	, *height[fuzzy_set]))
    print(fuzzy_set,	triangular(	0.01053	, *height[fuzzy_set]))
    print(fuzzy_set,	triangular(	0.1548	, *height[fuzzy_set]))
    print(fuzzy_set,	triangular(	0.04697	, *height[fuzzy_set]))
    print(fuzzy_set,	triangular(	0.2049	, *height[fuzzy_set]))
    print(fuzzy_set,	triangular(	0.04831	, *height[fuzzy_set]))
    print(fuzzy_set,	triangular(	0.04336	, *height[fuzzy_set]))
    print(fuzzy_set,	triangular(	0.1374	, *height[fuzzy_set]))
    print(fuzzy_set,	triangular(	0.02379	, *height[fuzzy_set]))
    print(fuzzy_set,	triangular(	0.04328	, *height[fuzzy_set]))
    print(fuzzy_set,	triangular(	0.2712	, *height[fuzzy_set]))
    print(fuzzy_set,	triangular(	0.02638	, *height[fuzzy_set]))
    print(fuzzy_set,	triangular(	0.2417	, *height[fuzzy_set]))
    print(fuzzy_set,	triangular(	0.1266	, *height[fuzzy_set]))
    print(fuzzy_set,	triangular(	0.1379	, *height[fuzzy_set]))
    print(fuzzy_set,	triangular(	0.09789	, *height[fuzzy_set]))
    print(fuzzy_set,	triangular(	0.1784	, *height[fuzzy_set]))
    print(fuzzy_set,	triangular(	0.2448	, *height[fuzzy_set]))
    print(fuzzy_set,	triangular(	0.3176	, *height[fuzzy_set]))
    print(fuzzy_set,	triangular(	0.1751	, *height[fuzzy_set]))
    print(fuzzy_set,	triangular(	0.1519	, *height[fuzzy_set]))
    print(fuzzy_set,	triangular(	0.02891	, *height[fuzzy_set]))
    print(fuzzy_set,	triangular(	0.09697	, *height[fuzzy_set]))
    print(fuzzy_set,	triangular(	0.04209	, *height[fuzzy_set]))
    print(fuzzy_set,	triangular(	0.09061	, *height[fuzzy_set]))
    print(fuzzy_set,	triangular(	0.1367	, *height[fuzzy_set]))
    print(fuzzy_set,	triangular(	0.06387	, *height[fuzzy_set]))
    print(fuzzy_set,	triangular(	0.04072	, *height[fuzzy_set]))
    print(fuzzy_set,	triangular(	0.039	, *height[fuzzy_set]))
    print(fuzzy_set,	triangular(	0.08448	, *height[fuzzy_set]))
    print(fuzzy_set,	triangular(	0.00725	, *height[fuzzy_set]))
    print(fuzzy_set,	triangular(	0.03265	, *height[fuzzy_set]))
    print(fuzzy_set,	triangular(	0.2195	, *height[fuzzy_set]))
    print(fuzzy_set,	triangular(	0.01103	, *height[fuzzy_set]))
    print(fuzzy_set,	triangular(	0.05699	, *height[fuzzy_set]))
    print(fuzzy_set,	triangular(	0.05929	, *height[fuzzy_set]))
    print(fuzzy_set,	triangular(	0.001487	, *height[fuzzy_set]))
    print(fuzzy_set,	triangular(	0.0802	, *height[fuzzy_set]))
    print(fuzzy_set,	triangular(	0.01997	, *height[fuzzy_set]))
    print(fuzzy_set,	triangular(	0.04479	, *height[fuzzy_set]))
    print(fuzzy_set,	triangular(	0.1921	, *height[fuzzy_set]))
    print(fuzzy_set,	triangular(	0.02245	, *height[fuzzy_set]))
    print(fuzzy_set,	triangular(	0.1626	, *height[fuzzy_set]))
    print(fuzzy_set,	triangular(	0.1948	, *height[fuzzy_set]))
    print(fuzzy_set,	triangular(	0.1115	, *height[fuzzy_set]))
    print(fuzzy_set,	triangular(	0.00186	, *height[fuzzy_set]))
    print(fuzzy_set,	triangular(	0.06574	, *height[fuzzy_set]))
    print(fuzzy_set,	triangular(	0.0226	, *height[fuzzy_set]))
    print(fuzzy_set,	triangular(	0.09274	, *height[fuzzy_set]))
    print(fuzzy_set,	triangular(	0.02399	, *height[fuzzy_set]))
    print(fuzzy_set,	triangular(	0.1362	, *height[fuzzy_set]))
    print(fuzzy_set,	triangular(	0.0594	, *height[fuzzy_set]))
    print(fuzzy_set,	triangular(	0.06155	, *height[fuzzy_set]))
    print(fuzzy_set,	triangular(	0.02688	, *height[fuzzy_set]))
    print(fuzzy_set,	triangular(	0.01288	, *height[fuzzy_set]))
    print(fuzzy_set,	triangular(	0.01063	, *height[fuzzy_set]))
    print(fuzzy_set,	triangular(	0.01236	, *height[fuzzy_set]))
    print(fuzzy_set,	triangular(	0.02685	, *height[fuzzy_set]))
    print(fuzzy_set,	triangular(	0.02475	, *height[fuzzy_set]))
    print(fuzzy_set,	triangular(	0.02495	, *height[fuzzy_set]))
    print(fuzzy_set,	triangular(	0.2197	, *height[fuzzy_set]))
    print(fuzzy_set,	triangular(	0.0683	, *height[fuzzy_set]))
    print(fuzzy_set,	triangular(	0.2283	, *height[fuzzy_set]))
    print(fuzzy_set,	triangular(	0.02297	, *height[fuzzy_set]))
    print(fuzzy_set,	triangular(	0.03344	, *height[fuzzy_set]))
    print(fuzzy_set,	triangular(	0.01974	, *height[fuzzy_set]))
    print(fuzzy_set,	triangular(	0.001461	, *height[fuzzy_set]))
    print(fuzzy_set,	triangular(	0.003681	, *height[fuzzy_set]))
    print(fuzzy_set,	triangular(	0.002758	, *height[fuzzy_set]))
    print(fuzzy_set,	triangular(	0.004559	, *height[fuzzy_set]))
    print(fuzzy_set,	triangular(	0.01583	, *height[fuzzy_set]))
    print(fuzzy_set,	triangular(	0.01447	, *height[fuzzy_set]))
    print(fuzzy_set,	triangular(	0.04052	, *height[fuzzy_set]))
    print(fuzzy_set,	triangular(	0.01367	, *height[fuzzy_set]))
    print(fuzzy_set,	triangular(	0	, *height[fuzzy_set]))
    print(fuzzy_set,	triangular(	0.004473	, *height[fuzzy_set]))
    print(fuzzy_set,	triangular(	0.01123	, *height[fuzzy_set]))
    print(fuzzy_set,	triangular(	0.113	, *height[fuzzy_set]))
    print(fuzzy_set,	triangular(	0.1975	, *height[fuzzy_set]))
    print(fuzzy_set,	triangular(	0.01342	, *height[fuzzy_set]))
    print(fuzzy_set,	triangular(	0.06726	, *height[fuzzy_set]))
    print(fuzzy_set,	triangular(	0.1155	, *height[fuzzy_set]))
    print(fuzzy_set,	triangular(	0.038	, *height[fuzzy_set]))
    print(fuzzy_set,	triangular(	0.2565	, *height[fuzzy_set]))
    print(fuzzy_set,	triangular(	0.01994	, *height[fuzzy_set]))
    print(fuzzy_set,	triangular(	0.03193	, *height[fuzzy_set]))
    print(fuzzy_set,	triangular(	0.01765	, *height[fuzzy_set]))
    print(fuzzy_set,	triangular(	0.001546	, *height[fuzzy_set]))
    print(fuzzy_set,	triangular(	0.1478	, *height[fuzzy_set]))
    print(fuzzy_set,	triangular(	0.1799	, *height[fuzzy_set]))
    print(fuzzy_set,	triangular(	0.1204	, *height[fuzzy_set]))
    print(fuzzy_set,	triangular(	0.07107	, *height[fuzzy_set]))
    print(fuzzy_set,	triangular(	0.005006	, *height[fuzzy_set]))
    print(fuzzy_set,	triangular(	0.0009737	, *height[fuzzy_set]))
    print(fuzzy_set,	triangular(	0.007756	, *height[fuzzy_set]))
    print(fuzzy_set,	triangular(	0.1508	, *height[fuzzy_set]))
    print(fuzzy_set,	triangular(	0.03738	, *height[fuzzy_set]))
    print(fuzzy_set,	triangular(	0.106	, *height[fuzzy_set]))
    print(fuzzy_set,	triangular(	0.02511	, *height[fuzzy_set]))
    print(fuzzy_set,	triangular(	0.2308	, *height[fuzzy_set]))
    print(fuzzy_set,	triangular(	0.08007	, *height[fuzzy_set]))
    print(fuzzy_set,	triangular(	0.08422	, *height[fuzzy_set]))
    print(fuzzy_set,	triangular(	0.05397	, *height[fuzzy_set]))
    print(fuzzy_set,	triangular(	0.1863	, *height[fuzzy_set]))
    print(fuzzy_set,	triangular(	0.04006	, *height[fuzzy_set]))
    print(fuzzy_set,	triangular(	0.03581	, *height[fuzzy_set]))
    print(fuzzy_set,	triangular(	0.00751	, *height[fuzzy_set]))
    print(fuzzy_set,	triangular(	0.04608	, *height[fuzzy_set]))
    print(fuzzy_set,	triangular(	0.02587	, *height[fuzzy_set]))
    print(fuzzy_set,	triangular(	0.01171	, *height[fuzzy_set]))
    print(fuzzy_set,	triangular(	0.008306	, *height[fuzzy_set]))
    print(fuzzy_set,	triangular(	0.2914	, *height[fuzzy_set]))
    print(fuzzy_set,	triangular(	0.3368	, *height[fuzzy_set]))
    print(fuzzy_set,	triangular(	0.1235	, *height[fuzzy_set]))
    print(fuzzy_set,	triangular(	0.04505	, *height[fuzzy_set]))
    print(fuzzy_set,	triangular(	0.103	, *height[fuzzy_set]))
    print(fuzzy_set,	triangular(	0.09603	, *height[fuzzy_set]))
    print(fuzzy_set,	triangular(	0.01502	, *height[fuzzy_set]))
    print(fuzzy_set,	triangular(	0.04721	, *height[fuzzy_set]))
    print(fuzzy_set,	triangular(	0.0271	, *height[fuzzy_set]))
    print(fuzzy_set,	triangular(	0.001194	, *height[fuzzy_set]))
    print(fuzzy_set,	triangular(	0.03344	, *height[fuzzy_set]))
    print(fuzzy_set,	triangular(	0.02688	, *height[fuzzy_set]))
    print(fuzzy_set,	triangular(	0.05862	, *height[fuzzy_set]))
    print(fuzzy_set,	triangular(	0.02181	, *height[fuzzy_set]))
    print(fuzzy_set,	triangular(	0.09799	, *height[fuzzy_set]))
    print(fuzzy_set,	triangular(	0.1641	, *height[fuzzy_set]))
    print(fuzzy_set,	triangular(	0.04392	, *height[fuzzy_set]))
    print(fuzzy_set,	triangular(	0.1168	, *height[fuzzy_set]))
    print(fuzzy_set,	triangular(	0.2448	, *height[fuzzy_set]))
    print(fuzzy_set,	triangular(	0.1811	, *height[fuzzy_set]))
    print(fuzzy_set,	triangular(	0.03393	, *height[fuzzy_set]))
    print(fuzzy_set,	triangular(	0.1932	, *height[fuzzy_set]))
    print(fuzzy_set,	triangular(	0.1527	, *height[fuzzy_set]))
    print(fuzzy_set,	triangular(	0.02556	, *height[fuzzy_set]))
    print(fuzzy_set,	triangular(	0.06651	, *height[fuzzy_set]))
    print(fuzzy_set,	triangular(	0.228	, *height[fuzzy_set]))
    print(fuzzy_set,	triangular(	0.01271	, *height[fuzzy_set]))
    print(fuzzy_set,	triangular(	0.04249	, *height[fuzzy_set]))
    print(fuzzy_set,	triangular(	0.1689	, *height[fuzzy_set]))
    print(fuzzy_set,	triangular(	0.079	, *height[fuzzy_set]))
    print(fuzzy_set,	triangular(	0.03546	, *height[fuzzy_set]))
    print(fuzzy_set,	triangular(	0.07943	, *height[fuzzy_set]))
    print(fuzzy_set,	triangular(	0.05892	, *height[fuzzy_set]))
    print(fuzzy_set,	triangular(	0.05077	, *height[fuzzy_set]))
    print(fuzzy_set,	triangular(	0.0839	, *height[fuzzy_set]))
    print(fuzzy_set,	triangular(	0.06839	, *height[fuzzy_set]))
    print(fuzzy_set,	triangular(	0.02045	, *height[fuzzy_set]))
    print(fuzzy_set,	triangular(	0.1007	, *height[fuzzy_set]))
    print(fuzzy_set,	triangular(	0.1856	, *height[fuzzy_set]))
    print(fuzzy_set,	triangular(	0.01923	, *height[fuzzy_set]))
    print(fuzzy_set,	triangular(	0	, *height[fuzzy_set]))
    print(fuzzy_set,	triangular(	0.1891	, *height[fuzzy_set]))
    print(fuzzy_set,	triangular(	0.281	, *height[fuzzy_set]))
    print(fuzzy_set,	triangular(	0.04783	, *height[fuzzy_set]))
    print(fuzzy_set,	triangular(	0.02681	, *height[fuzzy_set]))
    print(fuzzy_set,	triangular(	0.0858	, *height[fuzzy_set]))
    print(fuzzy_set,	triangular(	0.0739	, *height[fuzzy_set]))
    print(fuzzy_set,	triangular(	0.02712	, *height[fuzzy_set]))
    print(fuzzy_set,	triangular(	0.02853	, *height[fuzzy_set]))
    print(fuzzy_set,	triangular(	0.3189	, *height[fuzzy_set]))
    print(fuzzy_set,	triangular(	0.02606	, *height[fuzzy_set]))
    print(fuzzy_set,	triangular(	0.04057	, *height[fuzzy_set]))
    print(fuzzy_set,	triangular(	0.03296	, *height[fuzzy_set]))
    print(fuzzy_set,	triangular(	0.02109	, *height[fuzzy_set]))
    print(fuzzy_set,	triangular(	0.04944	, *height[fuzzy_set]))
    print(fuzzy_set,	triangular(	0.055	, *height[fuzzy_set]))
    print(fuzzy_set,	triangular(	0.06126	, *height[fuzzy_set]))
    print(fuzzy_set,	triangular(	0.1201	, *height[fuzzy_set]))
    print(fuzzy_set,	triangular(	0.03211	, *height[fuzzy_set]))
    print(fuzzy_set,	triangular(	0.02783	, *height[fuzzy_set]))
    print(fuzzy_set,	triangular(	0.03046	, *height[fuzzy_set]))
    print(fuzzy_set,	triangular(	0.03735	, *height[fuzzy_set]))
    print(fuzzy_set,	triangular(	0.06859	, *height[fuzzy_set]))
    print(fuzzy_set,	triangular(	0.04686	, *height[fuzzy_set]))
    print(fuzzy_set,	triangular(	0.02555	, *height[fuzzy_set]))
    print(fuzzy_set,	triangular(	0.02047	, *height[fuzzy_set]))
    print(fuzzy_set,	triangular(	0.1522	, *height[fuzzy_set]))
    print(fuzzy_set,	triangular(	0.0236	, *height[fuzzy_set]))
    print(fuzzy_set,	triangular(	0.008955	, *height[fuzzy_set]))
    print(fuzzy_set,	triangular(	0.05485	, *height[fuzzy_set]))
    print(fuzzy_set,	triangular(	0.145	, *height[fuzzy_set]))
    print(fuzzy_set,	triangular(	0.07097	, *height[fuzzy_set]))
    print(fuzzy_set,	triangular(	0.09657	, *height[fuzzy_set]))
    print(fuzzy_set,	triangular(	0.008934	, *height[fuzzy_set]))
    print(fuzzy_set,	triangular(	0.00247	, *height[fuzzy_set]))
    print(fuzzy_set,	triangular(	0.06335	, *height[fuzzy_set]))
    print(fuzzy_set,	triangular(	0.03614	, *height[fuzzy_set]))
    print(fuzzy_set,	triangular(	0.01369	, *height[fuzzy_set]))
    print(fuzzy_set,	triangular(	0.01402	, *height[fuzzy_set]))
    print(fuzzy_set,	triangular(	0.2733	, *height[fuzzy_set]))
    print(fuzzy_set,	triangular(	0.07741	, *height[fuzzy_set]))
    print(fuzzy_set,	triangular(	0.2133	, *height[fuzzy_set]))
    print(fuzzy_set,	triangular(	0.1594	, *height[fuzzy_set]))
    print(fuzzy_set,	triangular(	0.03346	, *height[fuzzy_set]))
    print(fuzzy_set,	triangular(	0.1126	, *height[fuzzy_set]))
    print(fuzzy_set,	triangular(	0.01797	, *height[fuzzy_set]))
    print(fuzzy_set,	triangular(	0.03534	, *height[fuzzy_set]))
    print(fuzzy_set,	triangular(	0.01342	, *height[fuzzy_set]))
    print(fuzzy_set,	triangular(	0.02087	, *height[fuzzy_set]))
    print(fuzzy_set,	triangular(	0.09457	, *height[fuzzy_set]))
    print(fuzzy_set,	triangular(	0.1204	, *height[fuzzy_set]))
    print(fuzzy_set,	triangular(	0.01055	, *height[fuzzy_set]))
    print(fuzzy_set,	triangular(	0.01993	, *height[fuzzy_set]))
    print(fuzzy_set,	triangular(	0.109	, *height[fuzzy_set]))
    print(fuzzy_set,	triangular(	0.05441	, *height[fuzzy_set]))
    print(fuzzy_set,	triangular(	0.1698	, *height[fuzzy_set]))
    print(fuzzy_set,	triangular(	0.04069	, *height[fuzzy_set]))
    print(fuzzy_set,	triangular(	0.08817	, *height[fuzzy_set]))
    print(fuzzy_set,	triangular(	0.1572	, *height[fuzzy_set]))
    print(fuzzy_set,	triangular(	0.08777	, *height[fuzzy_set]))
    print(fuzzy_set,	triangular(	0.1655	, *height[fuzzy_set]))
    print(fuzzy_set,	triangular(	0.04055	, *height[fuzzy_set]))
    print(fuzzy_set,	triangular(	0.06895	, *height[fuzzy_set]))
    print(fuzzy_set,	triangular(	0.02966	, *height[fuzzy_set]))
    print(fuzzy_set,	triangular(	0.02819	, *height[fuzzy_set]))
    print(fuzzy_set,	triangular(	0.0716	, *height[fuzzy_set]))
    print(fuzzy_set,	triangular(	0.02772	, *height[fuzzy_set]))
    print(fuzzy_set,	triangular(	0.01206	, *height[fuzzy_set]))
    print(fuzzy_set,	triangular(	0.01541	, *height[fuzzy_set]))
    print(fuzzy_set,	triangular(	0.1007	, *height[fuzzy_set]))
    print(fuzzy_set,	triangular(	0.3635	, *height[fuzzy_set]))
    print(fuzzy_set,	triangular(	0.03476	, *height[fuzzy_set]))
    print(fuzzy_set,	triangular(	0.03367	, *height[fuzzy_set]))
    print(fuzzy_set,	triangular(	0.04859	, *height[fuzzy_set]))
    print(fuzzy_set,	triangular(	0.101	, *height[fuzzy_set]))
    print(fuzzy_set,	triangular(	0.1085	, *height[fuzzy_set]))
    print(fuzzy_set,	triangular(	0.01479	, *height[fuzzy_set]))
    print(fuzzy_set,	triangular(	0.2136	, *height[fuzzy_set]))
    print(fuzzy_set,	triangular(	0.102	, *height[fuzzy_set]))
    print(fuzzy_set,	triangular(	0.02948	, *height[fuzzy_set]))
    print(fuzzy_set,	triangular(	0.02367	, *height[fuzzy_set]))
    print(fuzzy_set,	triangular(	0.05539	, *height[fuzzy_set]))
    print(fuzzy_set,	triangular(	0	, *height[fuzzy_set]))
    print(fuzzy_set,	triangular(	0.05115	, *height[fuzzy_set]))
    print(fuzzy_set,	triangular(	0.05835	, *height[fuzzy_set]))
    print(fuzzy_set,	triangular(	0.05063	, *height[fuzzy_set]))
    print(fuzzy_set,	triangular(	0.02224	, *height[fuzzy_set]))
    print(fuzzy_set,	triangular(	0.05308	, *height[fuzzy_set]))
    print(fuzzy_set,	triangular(	0.2236	, *height[fuzzy_set]))
    print(fuzzy_set,	triangular(	0.02916	, *height[fuzzy_set]))
    print(fuzzy_set,	triangular(	0.02995	, *height[fuzzy_set]))
    print(fuzzy_set,	triangular(	0.05786	, *height[fuzzy_set]))
    print(fuzzy_set,	triangular(	0.04548	, *height[fuzzy_set]))
    print(fuzzy_set,	triangular(	0.1191	, *height[fuzzy_set]))
    print(fuzzy_set,	triangular(	0.1544	, *height[fuzzy_set]))
    print(fuzzy_set,	triangular(	0.05192	, *height[fuzzy_set]))
    print(fuzzy_set,	triangular(	0.2256	, *height[fuzzy_set]))
    print(fuzzy_set,	triangular(	0.04279	, *height[fuzzy_set]))
    print(fuzzy_set,	triangular(	0.03649	, *height[fuzzy_set]))
    print(fuzzy_set,	triangular(	0.01714	, *height[fuzzy_set]))
    print(fuzzy_set,	triangular(	0.04445	, *height[fuzzy_set]))
    print(fuzzy_set,	triangular(	0.117	, *height[fuzzy_set]))
    print(fuzzy_set,	triangular(	0.007173	, *height[fuzzy_set]))
    print(fuzzy_set,	triangular(	0.018	, *height[fuzzy_set]))
    print(fuzzy_set,	triangular(	0.06824	, *height[fuzzy_set]))
    print(fuzzy_set,	triangular(	0.08017	, *height[fuzzy_set]))
    print(fuzzy_set,	triangular(	0.03609	, *height[fuzzy_set]))
    print(fuzzy_set,	triangular(	0.1491	, *height[fuzzy_set]))
    print(fuzzy_set,	triangular(	0.2188	, *height[fuzzy_set]))
    print(fuzzy_set,	triangular(	0.07721	, *height[fuzzy_set]))
    print(fuzzy_set,	triangular(	0.1357	, *height[fuzzy_set]))
    print(fuzzy_set,	triangular(	0.05928	, *height[fuzzy_set]))
    print(fuzzy_set,	triangular(	0.1676	, *height[fuzzy_set]))
    print(fuzzy_set,	triangular(	0.0973	, *height[fuzzy_set]))
    print(fuzzy_set,	triangular(	0.1188	, *height[fuzzy_set]))
    print(fuzzy_set,	triangular(	0.08175	, *height[fuzzy_set]))
    print(fuzzy_set,	triangular(	0.04063	, *height[fuzzy_set]))
    print(fuzzy_set,	triangular(	0.05526	, *height[fuzzy_set]))
    print(fuzzy_set,	triangular(	0.203	, *height[fuzzy_set]))
    print(fuzzy_set,	triangular(	0.06726	, *height[fuzzy_set]))
    print(fuzzy_set,	triangular(	0.03416	, *height[fuzzy_set]))
    print(fuzzy_set,	triangular(	0.1445	, *height[fuzzy_set]))
    print(fuzzy_set,	triangular(	0.08222	, *height[fuzzy_set]))
    print(fuzzy_set,	triangular(	0.07486	, *height[fuzzy_set]))
    print(fuzzy_set,	triangular(	0.04302	, *height[fuzzy_set]))
    print(fuzzy_set,	triangular(	0.1569	, *height[fuzzy_set]))
    print(fuzzy_set,	triangular(	0.1411	, *height[fuzzy_set]))
    print(fuzzy_set,	triangular(	0.04825	, *height[fuzzy_set]))
    print(fuzzy_set,	triangular(	0.0388	, *height[fuzzy_set]))
    print(fuzzy_set,	triangular(	0.03332	, *height[fuzzy_set]))
    print(fuzzy_set,	triangular(	0.231	, *height[fuzzy_set]))
    print(fuzzy_set,	triangular(	0.005067	, *height[fuzzy_set]))
    print(fuzzy_set,	triangular(	0.05385	, *height[fuzzy_set]))
    print(fuzzy_set,	triangular(	0.0233	, *height[fuzzy_set]))
    print(fuzzy_set,	triangular(	0.02565	, *height[fuzzy_set]))
    print(fuzzy_set,	triangular(	0.04201	, *height[fuzzy_set]))
    print(fuzzy_set,	triangular(	0.02958	, *height[fuzzy_set]))
    print(fuzzy_set,	triangular(	0.101	, *height[fuzzy_set]))
    print(fuzzy_set,	triangular(	0.03781	, *height[fuzzy_set]))
    print(fuzzy_set,	triangular(	0.05282	, *height[fuzzy_set]))
    print(fuzzy_set,	triangular(	0.042	, *height[fuzzy_set]))
    print(fuzzy_set,	triangular(	0.01752	, *height[fuzzy_set]))
    print(fuzzy_set,	triangular(	0.1523	, *height[fuzzy_set]))
    print(fuzzy_set,	triangular(	0.05263	, *height[fuzzy_set]))
    print(fuzzy_set,	triangular(	0.2085	, *height[fuzzy_set]))
    print(fuzzy_set,	triangular(	0.1463	, *height[fuzzy_set]))
    print(fuzzy_set,	triangular(	0.04515	, *height[fuzzy_set]))
    print(fuzzy_set,	triangular(	0	, *height[fuzzy_set]))
    print(fuzzy_set,	triangular(	0.09252	, *height[fuzzy_set]))
    print(fuzzy_set,	triangular(	0.06737	, *height[fuzzy_set]))
    print(fuzzy_set,	triangular(	0.1009	, *height[fuzzy_set]))
    print(fuzzy_set,	triangular(	0.04105	, *height[fuzzy_set]))
    print(fuzzy_set,	triangular(	0.02987	, *height[fuzzy_set]))
    print(fuzzy_set,	triangular(	0.03688	, *height[fuzzy_set]))
    print(fuzzy_set,	triangular(	0.02974	, *height[fuzzy_set]))
    print(fuzzy_set,	triangular(	0.01012	, *height[fuzzy_set]))
    print(fuzzy_set,	triangular(	0.04358	, *height[fuzzy_set]))
    print(fuzzy_set,	triangular(	0.02337	, *height[fuzzy_set]))
    print(fuzzy_set,	triangular(	0.01548	, *height[fuzzy_set]))
    print(fuzzy_set,	triangular(	0	, *height[fuzzy_set]))
    print(fuzzy_set,	triangular(	0.04824	, *height[fuzzy_set]))
    print(fuzzy_set,	triangular(	0.01997	, *height[fuzzy_set]))
    print(fuzzy_set,	triangular(	0.03996	, *height[fuzzy_set]))
    print(fuzzy_set,	triangular(	0.06195	, *height[fuzzy_set]))
    print(fuzzy_set,	triangular(	0.05999	, *height[fuzzy_set]))
    print(fuzzy_set,	triangular(	0.005025	, *height[fuzzy_set]))
    print(fuzzy_set,	triangular(	0	, *height[fuzzy_set]))
    print(fuzzy_set,	triangular(	0.1029	, *height[fuzzy_set]))
    print(fuzzy_set,	triangular(	0.1112	, *height[fuzzy_set]))
    print(fuzzy_set,	triangular(	0.04462	, *height[fuzzy_set]))
    print(fuzzy_set,	triangular(	0	, *height[fuzzy_set]))
    print(fuzzy_set,	triangular(	0.255	, *height[fuzzy_set]))
    print(fuzzy_set,	triangular(	0.3174	, *height[fuzzy_set]))
    print(fuzzy_set,	triangular(	0.2439	, *height[fuzzy_set]))
    print(fuzzy_set,	triangular(	0.144	, *height[fuzzy_set]))
    print(fuzzy_set,	triangular(	0.09251	, *height[fuzzy_set]))
    print(fuzzy_set,	triangular(	0.3514	, *height[fuzzy_set]))
    print(fuzzy_set,	triangular(	0	, *height[fuzzy_set]))


# %% [code]
