# Supplementary material for: Breast cancer disease classification using fuzzy-ID3 algorithm with FUZZYDBD method: automatic fuzzy database definition
Source: PeerJ Comput Sci. 2021 May 4;7:e427. doi: 10.7717/peerj-cs.427 (PMC8114800; doi:10.7717/peerj-cs.427)
Supplement: Supplemental Information 3 — To run the FID3 algorithm-FUZZYDBD: 1. Open id310fold.py (python language) 2. Make sure the dataset is w5.data/WBCDF1.data/coimbrafold5.data (according to the folder) id310fold.py is located in the FID3 file. Apply the w5.data/WBCDF1.data/coimbrafold5.data dataset located in the same FID3 file as it is the latest data that has already undergone data transformation into the linguistic format. All the instances have been shuffled well. [file peerj-cs-07-427-s003.zip › WDBC/Fuzzificationdata/ConcativitynucB.ipynb]

# %% [code]
import warnings
warnings.filterwarnings('ignore')
import numpy as np # numerical processing library
import matplotlib.pyplot as plt # chart library
%pylab inline

def triangular(x, a, b, c):
    return max( min( (x-a)/(b-a), (c-x)/(c-b) ), 0 )

# U variable represents the Universe of Discourse of numerical variable height

U = np.arange(-4,40,0.5) # generates a sequence of number between 0 and 10, step 0.2

height = {
  'Low': [-0.198, 0, 0.198],
  'Medium': [0, 0.198, 0.396],
  'High': [0.198, 0.396, 0.594],

}

plt.figure(figsize=(15,7))

lines = []

for fuzzy_set in height.keys():
  memberships = [ triangular(x, *height[fuzzy_set]) for x in U ]
  # plot the chart
  tmp, = plot(U, memberships, label=fuzzy_set)
  lines.append(tmp)

legend(handles=lines)
xlabel("Height")
ylabel("Membership value")

for fuzzy_set in height.keys():
    print(fuzzy_set,	triangular(	0.05373	, *height[fuzzy_set]))
    print(fuzzy_set,	triangular(	0.0186	, *height[fuzzy_set]))
    print(fuzzy_set,	triangular(	0.03832	, *height[fuzzy_set]))
    print(fuzzy_set,	triangular(	0.05661	, *height[fuzzy_set]))
    print(fuzzy_set,	triangular(	0.05688	, *height[fuzzy_set]))
    print(fuzzy_set,	triangular(	0.03672	, *height[fuzzy_set]))
    print(fuzzy_set,	triangular(	0.02254	, *height[fuzzy_set]))
    print(fuzzy_set,	triangular(	0.02488	, *height[fuzzy_set]))
    print(fuzzy_set,	triangular(	0.03553	, *height[fuzzy_set]))
    print(fuzzy_set,	triangular(	0.07743	, *height[fuzzy_set]))
    print(fuzzy_set,	triangular(	0.01101	, *height[fuzzy_set]))
    print(fuzzy_set,	triangular(	0.02791	, *height[fuzzy_set]))
    print(fuzzy_set,	triangular(	0.0889	, *height[fuzzy_set]))
    print(fuzzy_set,	triangular(	0.05051	, *height[fuzzy_set]))
    print(fuzzy_set,	triangular(	0.05501	, *height[fuzzy_set]))
    print(fuzzy_set,	triangular(	0.04741	, *height[fuzzy_set]))
    print(fuzzy_set,	triangular(	0.01998	, *height[fuzzy_set]))
    print(fuzzy_set,	triangular(	0.03188	, *height[fuzzy_set]))
    print(fuzzy_set,	triangular(	0.03391	, *height[fuzzy_set]))
    print(fuzzy_set,	triangular(	0.02387	, *height[fuzzy_set]))
    print(fuzzy_set,	triangular(	0.01698	, *height[fuzzy_set]))
    print(fuzzy_set,	triangular(	0.01985	, *height[fuzzy_set]))
    print(fuzzy_set,	triangular(	0.06446	, *height[fuzzy_set]))
    print(fuzzy_set,	triangular(	0.01715	, *height[fuzzy_set]))
    print(fuzzy_set,	triangular(	0.02741	, *height[fuzzy_set]))
    print(fuzzy_set,	triangular(	0.03732	, *height[fuzzy_set]))
    print(fuzzy_set,	triangular(	0.02681	, *height[fuzzy_set]))
    print(fuzzy_set,	triangular(	0.05081	, *height[fuzzy_set]))
    print(fuzzy_set,	triangular(	0.03576	, *height[fuzzy_set]))
    print(fuzzy_set,	triangular(	0.03407	, *height[fuzzy_set]))
    print(fuzzy_set,	triangular(	0.05196	, *height[fuzzy_set]))
    print(fuzzy_set,	triangular(	0.04205	, *height[fuzzy_set]))
    print(fuzzy_set,	triangular(	0.05042	, *height[fuzzy_set]))
    print(fuzzy_set,	triangular(	0.03497	, *height[fuzzy_set]))
    print(fuzzy_set,	triangular(	0.02664	, *height[fuzzy_set]))
    print(fuzzy_set,	triangular(	0.03695	, *height[fuzzy_set]))
    print(fuzzy_set,	triangular(	0.04815	, *height[fuzzy_set]))
    print(fuzzy_set,	triangular(	0.01343	, *height[fuzzy_set]))
    print(fuzzy_set,	triangular(	0.01818	, *height[fuzzy_set]))
    print(fuzzy_set,	triangular(	0.03049	, *height[fuzzy_set]))
    print(fuzzy_set,	triangular(	0.0139	, *height[fuzzy_set]))
    print(fuzzy_set,	triangular(	0.02595	, *height[fuzzy_set]))
    print(fuzzy_set,	triangular(	0.09723	, *height[fuzzy_set]))
    print(fuzzy_set,	triangular(	0.02185	, *height[fuzzy_set]))
    print(fuzzy_set,	triangular(	0.01452	, *height[fuzzy_set]))
    print(fuzzy_set,	triangular(	0.05554	, *height[fuzzy_set]))
    print(fuzzy_set,	triangular(	0.01588	, *height[fuzzy_set]))
    print(fuzzy_set,	triangular(	0.02905	, *height[fuzzy_set]))
    print(fuzzy_set,	triangular(	0.02322	, *height[fuzzy_set]))
    print(fuzzy_set,	triangular(	0.02095	, *height[fuzzy_set]))
    print(fuzzy_set,	triangular(	0.01168	, *height[fuzzy_set]))
    print(fuzzy_set,	triangular(	0.01079	, *height[fuzzy_set]))
    print(fuzzy_set,	triangular(	0.01311	, *height[fuzzy_set]))
    print(fuzzy_set,	triangular(	0.02817	, *height[fuzzy_set]))
    print(fuzzy_set,	triangular(	0.01603	, *height[fuzzy_set]))
    print(fuzzy_set,	triangular(	0.01349	, *height[fuzzy_set]))
    print(fuzzy_set,	triangular(	0.02945	, *height[fuzzy_set]))
    print(fuzzy_set,	triangular(	0.02572	, *height[fuzzy_set]))
    print(fuzzy_set,	triangular(	0.000692	, *height[fuzzy_set]))
    print(fuzzy_set,	triangular(	0.01981	, *height[fuzzy_set]))
    print(fuzzy_set,	triangular(	0.007665	, *height[fuzzy_set]))
    print(fuzzy_set,	triangular(	0.03	, *height[fuzzy_set]))
    print(fuzzy_set,	triangular(	0.06899	, *height[fuzzy_set]))
    print(fuzzy_set,	triangular(	0.04312	, *height[fuzzy_set]))
    print(fuzzy_set,	triangular(	0.02973	, *height[fuzzy_set]))
    print(fuzzy_set,	triangular(	0.02315	, *height[fuzzy_set]))
    print(fuzzy_set,	triangular(	0.01714	, *height[fuzzy_set]))
    print(fuzzy_set,	triangular(	0.02063	, *height[fuzzy_set]))
    print(fuzzy_set,	triangular(	0.3038	, *height[fuzzy_set]))
    print(fuzzy_set,	triangular(	0.01585	, *height[fuzzy_set]))
    print(fuzzy_set,	triangular(	0.02269	, *height[fuzzy_set]))
    print(fuzzy_set,	triangular(	0.05671	, *height[fuzzy_set]))
    print(fuzzy_set,	triangular(	0.04252	, *height[fuzzy_set]))
    print(fuzzy_set,	triangular(	0.01759	, *height[fuzzy_set]))
    print(fuzzy_set,	triangular(	0.01826	, *height[fuzzy_set]))
    print(fuzzy_set,	triangular(	0.035	, *height[fuzzy_set]))
    print(fuzzy_set,	triangular(	0.01162	, *height[fuzzy_set]))
    print(fuzzy_set,	triangular(	0.04658	, *height[fuzzy_set]))
    print(fuzzy_set,	triangular(	0.1091	, *height[fuzzy_set]))
    print(fuzzy_set,	triangular(	0.02071	, *height[fuzzy_set]))
    print(fuzzy_set,	triangular(	0.02586	, *height[fuzzy_set]))
    print(fuzzy_set,	triangular(	0.0398	, *height[fuzzy_set]))
    print(fuzzy_set,	triangular(	0.0573	, *height[fuzzy_set]))
    print(fuzzy_set,	triangular(	0.02134	, *height[fuzzy_set]))
    print(fuzzy_set,	triangular(	0.02007	, *height[fuzzy_set]))
    print(fuzzy_set,	triangular(	0.02806	, *height[fuzzy_set]))
    print(fuzzy_set,	triangular(	0.05371	, *height[fuzzy_set]))
    print(fuzzy_set,	triangular(	0.0371	, *height[fuzzy_set]))
    print(fuzzy_set,	triangular(	0.02703	, *height[fuzzy_set]))
    print(fuzzy_set,	triangular(	0.04436	, *height[fuzzy_set]))
    print(fuzzy_set,	triangular(	0.01121	, *height[fuzzy_set]))
    print(fuzzy_set,	triangular(	0.04531	, *height[fuzzy_set]))
    print(fuzzy_set,	triangular(	0.01358	, *height[fuzzy_set]))
    print(fuzzy_set,	triangular(	0.01872	, *height[fuzzy_set]))
    print(fuzzy_set,	triangular(	0.04867	, *height[fuzzy_set]))
    print(fuzzy_set,	triangular(	0.04232	, *height[fuzzy_set]))
    print(fuzzy_set,	triangular(	0.01131	, *height[fuzzy_set]))
    print(fuzzy_set,	triangular(	0.005308	, *height[fuzzy_set]))
    print(fuzzy_set,	triangular(	0.01693	, *height[fuzzy_set]))
    print(fuzzy_set,	triangular(	0.03321	, *height[fuzzy_set]))
    print(fuzzy_set,	triangular(	0.02647	, *height[fuzzy_set]))
    print(fuzzy_set,	triangular(	0	, *height[fuzzy_set]))
    print(fuzzy_set,	triangular(	0.01069	, *height[fuzzy_set]))
    print(fuzzy_set,	triangular(	0.03029	, *height[fuzzy_set]))
    print(fuzzy_set,	triangular(	0.0288	, *height[fuzzy_set]))
    print(fuzzy_set,	triangular(	0.05473	, *height[fuzzy_set]))
    print(fuzzy_set,	triangular(	0.02945	, *height[fuzzy_set]))
    print(fuzzy_set,	triangular(	0.01167	, *height[fuzzy_set]))
    print(fuzzy_set,	triangular(	0.104	, *height[fuzzy_set]))
    print(fuzzy_set,	triangular(	0.02443	, *height[fuzzy_set]))
    print(fuzzy_set,	triangular(	0.02722	, *height[fuzzy_set]))
    print(fuzzy_set,	triangular(	0.05101	, *height[fuzzy_set]))
    print(fuzzy_set,	triangular(	0.1435	, *height[fuzzy_set]))
    print(fuzzy_set,	triangular(	0.04591	, *height[fuzzy_set]))
    print(fuzzy_set,	triangular(	0.03259	, *height[fuzzy_set]))
    print(fuzzy_set,	triangular(	0.01835	, *height[fuzzy_set]))
    print(fuzzy_set,	triangular(	0.09263	, *height[fuzzy_set]))
    print(fuzzy_set,	triangular(	0.03011	, *height[fuzzy_set]))
    print(fuzzy_set,	triangular(	0.0595	, *height[fuzzy_set]))
    print(fuzzy_set,	triangular(	0.02291	, *height[fuzzy_set]))
    print(fuzzy_set,	triangular(	0.01514	, *height[fuzzy_set]))
    print(fuzzy_set,	triangular(	0.03342	, *height[fuzzy_set]))
    print(fuzzy_set,	triangular(	0.1278	, *height[fuzzy_set]))
    print(fuzzy_set,	triangular(	0.02882	, *height[fuzzy_set]))
    print(fuzzy_set,	triangular(	0.04957	, *height[fuzzy_set]))
    print(fuzzy_set,	triangular(	0.009127	, *height[fuzzy_set]))
    print(fuzzy_set,	triangular(	0.01796	, *height[fuzzy_set]))
    print(fuzzy_set,	triangular(	0.0404	, *height[fuzzy_set]))
    print(fuzzy_set,	triangular(	0.03204	, *height[fuzzy_set]))
    print(fuzzy_set,	triangular(	0.04755	, *height[fuzzy_set]))
    print(fuzzy_set,	triangular(	0.01018	, *height[fuzzy_set]))
    print(fuzzy_set,	triangular(	0.02813	, *height[fuzzy_set]))
    print(fuzzy_set,	triangular(	0.02219	, *height[fuzzy_set]))
    print(fuzzy_set,	triangular(	0.01678	, *height[fuzzy_set]))
    print(fuzzy_set,	triangular(	0.02855	, *height[fuzzy_set]))
    print(fuzzy_set,	triangular(	0.02332	, *height[fuzzy_set]))
    print(fuzzy_set,	triangular(	0.02662	, *height[fuzzy_set]))
    print(fuzzy_set,	triangular(	0.01434	, *height[fuzzy_set]))
    print(fuzzy_set,	triangular(	0.06577	, *height[fuzzy_set]))
    print(fuzzy_set,	triangular(	0.02187	, *height[fuzzy_set]))
    print(fuzzy_set,	triangular(	0	, *height[fuzzy_set]))
    print(fuzzy_set,	triangular(	0.03067	, *height[fuzzy_set]))
    print(fuzzy_set,	triangular(	0.01158	, *height[fuzzy_set]))
    print(fuzzy_set,	triangular(	0.0151	, *height[fuzzy_set]))
    print(fuzzy_set,	triangular(	0.02018	, *height[fuzzy_set]))
    print(fuzzy_set,	triangular(	0.02789	, *height[fuzzy_set]))
    print(fuzzy_set,	triangular(	0.04649	, *height[fuzzy_set]))
    print(fuzzy_set,	triangular(	0.05303	, *height[fuzzy_set]))
    print(fuzzy_set,	triangular(	0.03114	, *height[fuzzy_set]))
    print(fuzzy_set,	triangular(	0.0178	, *height[fuzzy_set]))
    print(fuzzy_set,	triangular(	0.01949	, *height[fuzzy_set]))
    print(fuzzy_set,	triangular(	0.07753	, *height[fuzzy_set]))
    print(fuzzy_set,	triangular(	0.396	, *height[fuzzy_set]))
    print(fuzzy_set,	triangular(	0.01196	, *height[fuzzy_set]))
    print(fuzzy_set,	triangular(	0.03047	, *height[fuzzy_set]))
    print(fuzzy_set,	triangular(	0.01994	, *height[fuzzy_set]))
    print(fuzzy_set,	triangular(	0.05206	, *height[fuzzy_set]))
    print(fuzzy_set,	triangular(	0.03056	, *height[fuzzy_set]))
    print(fuzzy_set,	triangular(	0.008342	, *height[fuzzy_set]))
    print(fuzzy_set,	triangular(	0.001835	, *height[fuzzy_set]))
    print(fuzzy_set,	triangular(	0.04167	, *height[fuzzy_set]))
    print(fuzzy_set,	triangular(	0.04344	, *height[fuzzy_set]))
    print(fuzzy_set,	triangular(	0.04029	, *height[fuzzy_set]))
    print(fuzzy_set,	triangular(	0.03125	, *height[fuzzy_set]))
    print(fuzzy_set,	triangular(	0.02822	, *height[fuzzy_set]))
    print(fuzzy_set,	triangular(	0.008268	, *height[fuzzy_set]))
    print(fuzzy_set,	triangular(	0.01099	, *height[fuzzy_set]))
    print(fuzzy_set,	triangular(	0.02626	, *height[fuzzy_set]))
    print(fuzzy_set,	triangular(	0.04644	, *height[fuzzy_set]))
    print(fuzzy_set,	triangular(	0.007276	, *height[fuzzy_set]))
    print(fuzzy_set,	triangular(	0.01683	, *height[fuzzy_set]))
    print(fuzzy_set,	triangular(	0.02151	, *height[fuzzy_set]))
    print(fuzzy_set,	triangular(	0.04303	, *height[fuzzy_set]))
    print(fuzzy_set,	triangular(	0.01453	, *height[fuzzy_set]))
    print(fuzzy_set,	triangular(	0	, *height[fuzzy_set]))
    print(fuzzy_set,	triangular(	0	, *height[fuzzy_set]))
    print(fuzzy_set,	triangular(	0.1197	, *height[fuzzy_set]))
    print(fuzzy_set,	triangular(	0.05371	, *height[fuzzy_set]))
    print(fuzzy_set,	triangular(	0.001595	, *height[fuzzy_set]))
    print(fuzzy_set,	triangular(	0.00618	, *height[fuzzy_set]))
    print(fuzzy_set,	triangular(	0.03109	, *height[fuzzy_set]))
    print(fuzzy_set,	triangular(	0.03872	, *height[fuzzy_set]))
    print(fuzzy_set,	triangular(	0.01954	, *height[fuzzy_set]))
    print(fuzzy_set,	triangular(	0.05915	, *height[fuzzy_set]))
    print(fuzzy_set,	triangular(	0.01774	, *height[fuzzy_set]))
    print(fuzzy_set,	triangular(	0.001597	, *height[fuzzy_set]))
    print(fuzzy_set,	triangular(	0.01412	, *height[fuzzy_set]))
    print(fuzzy_set,	triangular(	0.01978	, *height[fuzzy_set]))
    print(fuzzy_set,	triangular(	0.01556	, *height[fuzzy_set]))
    print(fuzzy_set,	triangular(	0.02117	, *height[fuzzy_set]))
    print(fuzzy_set,	triangular(	0.1166	, *height[fuzzy_set]))
    print(fuzzy_set,	triangular(	0.02176	, *height[fuzzy_set]))
    print(fuzzy_set,	triangular(	0	, *height[fuzzy_set]))
    print(fuzzy_set,	triangular(	0.03763	, *height[fuzzy_set]))
    print(fuzzy_set,	triangular(	0.05551	, *height[fuzzy_set]))
    print(fuzzy_set,	triangular(	0.02321	, *height[fuzzy_set]))
    print(fuzzy_set,	triangular(	0.04665	, *height[fuzzy_set]))
    print(fuzzy_set,	triangular(	0.0611	, *height[fuzzy_set]))
    print(fuzzy_set,	triangular(	0.02706	, *height[fuzzy_set]))
    print(fuzzy_set,	triangular(	0.02	, *height[fuzzy_set]))
    print(fuzzy_set,	triangular(	0.01401	, *height[fuzzy_set]))
    print(fuzzy_set,	triangular(	0.02713	, *height[fuzzy_set]))
    print(fuzzy_set,	triangular(	0.08958	, *height[fuzzy_set]))
    print(fuzzy_set,	triangular(	0.03112	, *height[fuzzy_set]))
    print(fuzzy_set,	triangular(	0.02701	, *height[fuzzy_set]))
    print(fuzzy_set,	triangular(	0.02039	, *height[fuzzy_set]))
    print(fuzzy_set,	triangular(	0.007975	, *height[fuzzy_set]))
    print(fuzzy_set,	triangular(	0.01946	, *height[fuzzy_set]))
    print(fuzzy_set,	triangular(	0.02526	, *height[fuzzy_set]))
    print(fuzzy_set,	triangular(	0.01841	, *height[fuzzy_set]))
    print(fuzzy_set,	triangular(	0.05489	, *height[fuzzy_set]))
    print(fuzzy_set,	triangular(	0.02045	, *height[fuzzy_set]))
    print(fuzzy_set,	triangular(	0.06389	, *height[fuzzy_set]))
    print(fuzzy_set,	triangular(	0.1438	, *height[fuzzy_set]))
    print(fuzzy_set,	triangular(	0.03688	, *height[fuzzy_set]))
    print(fuzzy_set,	triangular(	0.03909	, *height[fuzzy_set]))
    print(fuzzy_set,	triangular(	0.05946	, *height[fuzzy_set]))
    print(fuzzy_set,	triangular(	0.05774	, *height[fuzzy_set]))
    print(fuzzy_set,	triangular(	0.03446	, *height[fuzzy_set]))
    print(fuzzy_set,	triangular(	0.02664	, *height[fuzzy_set]))
    print(fuzzy_set,	triangular(	0.01652	, *height[fuzzy_set]))
    print(fuzzy_set,	triangular(	0.02544	, *height[fuzzy_set]))
    print(fuzzy_set,	triangular(	0.008534	, *height[fuzzy_set]))
    print(fuzzy_set,	triangular(	0.02384	, *height[fuzzy_set]))
    print(fuzzy_set,	triangular(	0.02259	, *height[fuzzy_set]))
    print(fuzzy_set,	triangular(	0.0236	, *height[fuzzy_set]))
    print(fuzzy_set,	triangular(	0.002817	, *height[fuzzy_set]))
    print(fuzzy_set,	triangular(	0.03644	, *height[fuzzy_set]))
    print(fuzzy_set,	triangular(	0.03016	, *height[fuzzy_set]))
    print(fuzzy_set,	triangular(	0.04683	, *height[fuzzy_set]))
    print(fuzzy_set,	triangular(	0.03055	, *height[fuzzy_set]))
    print(fuzzy_set,	triangular(	0.01633	, *height[fuzzy_set]))
    print(fuzzy_set,	triangular(	0.003223	, *height[fuzzy_set]))
    print(fuzzy_set,	triangular(	0.03457	, *height[fuzzy_set]))
    print(fuzzy_set,	triangular(	0.01186	, *height[fuzzy_set]))
    print(fuzzy_set,	triangular(	0.007302	, *height[fuzzy_set]))
    print(fuzzy_set,	triangular(	0.04497	, *height[fuzzy_set]))
    print(fuzzy_set,	triangular(	0.04257	, *height[fuzzy_set]))
    print(fuzzy_set,	triangular(	0.0385	, *height[fuzzy_set]))
    print(fuzzy_set,	triangular(	0.02602	, *height[fuzzy_set]))
    print(fuzzy_set,	triangular(	0.0181	, *height[fuzzy_set]))
    print(fuzzy_set,	triangular(	0.006493	, *height[fuzzy_set]))
    print(fuzzy_set,	triangular(	0.0888	, *height[fuzzy_set]))
    print(fuzzy_set,	triangular(	0.03371	, *height[fuzzy_set]))
    print(fuzzy_set,	triangular(	0.03915	, *height[fuzzy_set]))
    print(fuzzy_set,	triangular(	0.01865	, *height[fuzzy_set]))
    print(fuzzy_set,	triangular(	0.03079	, *height[fuzzy_set]))
    print(fuzzy_set,	triangular(	0.08158	, *height[fuzzy_set]))
    print(fuzzy_set,	triangular(	0.01081	, *height[fuzzy_set]))
    print(fuzzy_set,	triangular(	0.02105	, *height[fuzzy_set]))
    print(fuzzy_set,	triangular(	0.09518	, *height[fuzzy_set]))
    print(fuzzy_set,	triangular(	0.01245	, *height[fuzzy_set]))
    print(fuzzy_set,	triangular(	0.068	, *height[fuzzy_set]))
    print(fuzzy_set,	triangular(	0.02332	, *height[fuzzy_set]))
    print(fuzzy_set,	triangular(	0.02749	, *height[fuzzy_set]))
    print(fuzzy_set,	triangular(	0.03119	, *height[fuzzy_set]))
    print(fuzzy_set,	triangular(	0.03863	, *height[fuzzy_set]))
    print(fuzzy_set,	triangular(	0.04983	, *height[fuzzy_set]))
    print(fuzzy_set,	triangular(	0.08232	, *height[fuzzy_set]))
    print(fuzzy_set,	triangular(	0.02889	, *height[fuzzy_set]))
    print(fuzzy_set,	triangular(	0.02117	, *height[fuzzy_set]))
    print(fuzzy_set,	triangular(	0.01246	, *height[fuzzy_set]))
    print(fuzzy_set,	triangular(	0.04638	, *height[fuzzy_set]))
    print(fuzzy_set,	triangular(	0.01311	, *height[fuzzy_set]))
    print(fuzzy_set,	triangular(	0.02048	, *height[fuzzy_set]))
    print(fuzzy_set,	triangular(	0.02143	, *height[fuzzy_set]))
    print(fuzzy_set,	triangular(	0.03354	, *height[fuzzy_set]))
    print(fuzzy_set,	triangular(	0.03099	, *height[fuzzy_set]))
    print(fuzzy_set,	triangular(	0.02589	, *height[fuzzy_set]))
    print(fuzzy_set,	triangular(	0.07339	, *height[fuzzy_set]))
    print(fuzzy_set,	triangular(	0.004826	, *height[fuzzy_set]))
    print(fuzzy_set,	triangular(	0.01282	, *height[fuzzy_set]))
    print(fuzzy_set,	triangular(	0.06329	, *height[fuzzy_set]))
    print(fuzzy_set,	triangular(	0.008347	, *height[fuzzy_set]))
    print(fuzzy_set,	triangular(	0.01622	, *height[fuzzy_set]))
    print(fuzzy_set,	triangular(	0.01267	, *height[fuzzy_set]))
    print(fuzzy_set,	triangular(	0.001487	, *height[fuzzy_set]))
    print(fuzzy_set,	triangular(	0.02623	, *height[fuzzy_set]))
    print(fuzzy_set,	triangular(	0.01065	, *height[fuzzy_set]))
    print(fuzzy_set,	triangular(	0.01457	, *height[fuzzy_set]))
    print(fuzzy_set,	triangular(	0.03988	, *height[fuzzy_set]))
    print(fuzzy_set,	triangular(	0.01514	, *height[fuzzy_set]))
    print(fuzzy_set,	triangular(	0.03059	, *height[fuzzy_set]))
    print(fuzzy_set,	triangular(	0.03872	, *height[fuzzy_set]))
    print(fuzzy_set,	triangular(	0.07927	, *height[fuzzy_set]))
    print(fuzzy_set,	triangular(	0.00186	, *height[fuzzy_set]))
    print(fuzzy_set,	triangular(	0.04387	, *height[fuzzy_set]))
    print(fuzzy_set,	triangular(	0.01652	, *height[fuzzy_set]))
    print(fuzzy_set,	triangular(	0.08099	, *height[fuzzy_set]))
    print(fuzzy_set,	triangular(	0.01376	, *height[fuzzy_set]))
    print(fuzzy_set,	triangular(	0.0996	, *height[fuzzy_set]))
    print(fuzzy_set,	triangular(	0.01536	, *height[fuzzy_set]))
    print(fuzzy_set,	triangular(	0.02335	, *height[fuzzy_set]))
    print(fuzzy_set,	triangular(	0.01412	, *height[fuzzy_set]))
    print(fuzzy_set,	triangular(	0.006564	, *height[fuzzy_set]))
    print(fuzzy_set,	triangular(	0.004272	, *height[fuzzy_set]))
    print(fuzzy_set,	triangular(	0.01072	, *height[fuzzy_set]))
    print(fuzzy_set,	triangular(	0.01272	, *height[fuzzy_set]))
    print(fuzzy_set,	triangular(	0.01079	, *height[fuzzy_set]))
    print(fuzzy_set,	triangular(	0.01861	, *height[fuzzy_set]))
    print(fuzzy_set,	triangular(	0.05638	, *height[fuzzy_set]))
    print(fuzzy_set,	triangular(	0.04712	, *height[fuzzy_set]))
    print(fuzzy_set,	triangular(	0.07649	, *height[fuzzy_set]))
    print(fuzzy_set,	triangular(	0.01808	, *height[fuzzy_set]))
    print(fuzzy_set,	triangular(	0.02221	, *height[fuzzy_set]))
    print(fuzzy_set,	triangular(	0.01596	, *height[fuzzy_set]))
    print(fuzzy_set,	triangular(	0.001128	, *height[fuzzy_set]))
    print(fuzzy_set,	triangular(	0.003681	, *height[fuzzy_set]))
    print(fuzzy_set,	triangular(	0.00203	, *height[fuzzy_set]))
    print(fuzzy_set,	triangular(	0.002831	, *height[fuzzy_set]))
    print(fuzzy_set,	triangular(	0.01042	, *height[fuzzy_set]))
    print(fuzzy_set,	triangular(	0.005325	, *height[fuzzy_set]))
    print(fuzzy_set,	triangular(	0.03137	, *height[fuzzy_set]))
    print(fuzzy_set,	triangular(	0.01003	, *height[fuzzy_set]))
    print(fuzzy_set,	triangular(	0	, *height[fuzzy_set]))
    print(fuzzy_set,	triangular(	0.00262	, *height[fuzzy_set]))
    print(fuzzy_set,	triangular(	0.01123	, *height[fuzzy_set]))
    print(fuzzy_set,	triangular(	0.02408	, *height[fuzzy_set]))
    print(fuzzy_set,	triangular(	0.1027	, *height[fuzzy_set]))
    print(fuzzy_set,	triangular(	0.009959	, *height[fuzzy_set]))
    print(fuzzy_set,	triangular(	0.04004	, *height[fuzzy_set]))
    print(fuzzy_set,	triangular(	0.02645	, *height[fuzzy_set]))
    print(fuzzy_set,	triangular(	0.01902	, *height[fuzzy_set]))
    print(fuzzy_set,	triangular(	0.0319	, *height[fuzzy_set]))
    print(fuzzy_set,	triangular(	0.01051	, *height[fuzzy_set]))
    print(fuzzy_set,	triangular(	0.01329	, *height[fuzzy_set]))
    print(fuzzy_set,	triangular(	0.005717	, *height[fuzzy_set]))
    print(fuzzy_set,	triangular(	0.001184	, *height[fuzzy_set]))
    print(fuzzy_set,	triangular(	0.03248	, *height[fuzzy_set]))
    print(fuzzy_set,	triangular(	0.05839	, *height[fuzzy_set]))
    print(fuzzy_set,	triangular(	0.03715	, *height[fuzzy_set]))
    print(fuzzy_set,	triangular(	0.04393	, *height[fuzzy_set]))
    print(fuzzy_set,	triangular(	0.003297	, *height[fuzzy_set]))
    print(fuzzy_set,	triangular(	0.0009737	, *height[fuzzy_set]))
    print(fuzzy_set,	triangular(	0.007004	, *height[fuzzy_set]))
    print(fuzzy_set,	triangular(	0.04502	, *height[fuzzy_set]))
    print(fuzzy_set,	triangular(	0.03113	, *height[fuzzy_set]))
    print(fuzzy_set,	triangular(	0.03914	, *height[fuzzy_set]))
    print(fuzzy_set,	triangular(	0.0169	, *height[fuzzy_set]))
    print(fuzzy_set,	triangular(	0.03582	, *height[fuzzy_set]))
    print(fuzzy_set,	triangular(	0.0384	, *height[fuzzy_set]))
    print(fuzzy_set,	triangular(	0.05028	, *height[fuzzy_set]))
    print(fuzzy_set,	triangular(	0.02758	, *height[fuzzy_set]))
    print(fuzzy_set,	triangular(	0.04345	, *height[fuzzy_set]))
    print(fuzzy_set,	triangular(	0.01651	, *height[fuzzy_set]))
    print(fuzzy_set,	triangular(	0.02611	, *height[fuzzy_set]))
    print(fuzzy_set,	triangular(	0.005832	, *height[fuzzy_set]))
    print(fuzzy_set,	triangular(	0.01855	, *height[fuzzy_set]))
    print(fuzzy_set,	triangular(	0.0094	, *height[fuzzy_set]))
    print(fuzzy_set,	triangular(	0.007816	, *height[fuzzy_set]))
    print(fuzzy_set,	triangular(	0.005949	, *height[fuzzy_set]))
    print(fuzzy_set,	triangular(	0.09953	, *height[fuzzy_set]))
    print(fuzzy_set,	triangular(	0.04266	, *height[fuzzy_set]))
    print(fuzzy_set,	triangular(	0.04912	, *height[fuzzy_set]))
    print(fuzzy_set,	triangular(	0.04505	, *height[fuzzy_set]))
    print(fuzzy_set,	triangular(	0.06271	, *height[fuzzy_set]))
    print(fuzzy_set,	triangular(	0.05112	, *height[fuzzy_set]))
    print(fuzzy_set,	triangular(	0.005254	, *height[fuzzy_set]))
    print(fuzzy_set,	triangular(	0.03214	, *height[fuzzy_set]))
    print(fuzzy_set,	triangular(	0.02348	, *height[fuzzy_set]))
    print(fuzzy_set,	triangular(	0.0007929	, *height[fuzzy_set]))
    print(fuzzy_set,	triangular(	0.01795	, *height[fuzzy_set]))
    print(fuzzy_set,	triangular(	0.01529	, *height[fuzzy_set]))
    print(fuzzy_set,	triangular(	0.01832	, *height[fuzzy_set]))
    print(fuzzy_set,	triangular(	0.01451	, *height[fuzzy_set]))
    print(fuzzy_set,	triangular(	0.02375	, *height[fuzzy_set]))
    print(fuzzy_set,	triangular(	0.05904	, *height[fuzzy_set]))
    print(fuzzy_set,	triangular(	0.02	, *height[fuzzy_set]))
    print(fuzzy_set,	triangular(	0.02096	, *height[fuzzy_set]))
    print(fuzzy_set,	triangular(	0.03576	, *height[fuzzy_set]))
    print(fuzzy_set,	triangular(	0.06072	, *height[fuzzy_set]))
    print(fuzzy_set,	triangular(	0.01551	, *height[fuzzy_set]))
    print(fuzzy_set,	triangular(	0.03437	, *height[fuzzy_set]))
    print(fuzzy_set,	triangular(	0.02681	, *height[fuzzy_set]))
    print(fuzzy_set,	triangular(	0.01169	, *height[fuzzy_set]))
    print(fuzzy_set,	triangular(	0.01951	, *height[fuzzy_set]))
    print(fuzzy_set,	triangular(	0.1535	, *height[fuzzy_set]))
    print(fuzzy_set,	triangular(	0.007508	, *height[fuzzy_set]))
    print(fuzzy_set,	triangular(	0.02443	, *height[fuzzy_set]))
    print(fuzzy_set,	triangular(	0.04588	, *height[fuzzy_set]))
    print(fuzzy_set,	triangular(	0.02101	, *height[fuzzy_set]))
    print(fuzzy_set,	triangular(	0.01723	, *height[fuzzy_set]))
    print(fuzzy_set,	triangular(	0.04305	, *height[fuzzy_set]))
    print(fuzzy_set,	triangular(	0.04757	, *height[fuzzy_set]))
    print(fuzzy_set,	triangular(	0.02828	, *height[fuzzy_set]))
    print(fuzzy_set,	triangular(	0.03389	, *height[fuzzy_set]))
    print(fuzzy_set,	triangular(	0.04344	, *height[fuzzy_set]))
    print(fuzzy_set,	triangular(	0.01988	, *height[fuzzy_set]))
    print(fuzzy_set,	triangular(	0.09472	, *height[fuzzy_set]))
    print(fuzzy_set,	triangular(	0.07469	, *height[fuzzy_set]))
    print(fuzzy_set,	triangular(	0.008496	, *height[fuzzy_set]))
    print(fuzzy_set,	triangular(	0	, *height[fuzzy_set]))
    print(fuzzy_set,	triangular(	0.04972	, *height[fuzzy_set]))
    print(fuzzy_set,	triangular(	0.04718	, *height[fuzzy_set]))
    print(fuzzy_set,	triangular(	0.01843	, *height[fuzzy_set]))
    print(fuzzy_set,	triangular(	0.01132	, *height[fuzzy_set]))
    print(fuzzy_set,	triangular(	0.03304	, *height[fuzzy_set]))
    print(fuzzy_set,	triangular(	0.04545	, *height[fuzzy_set]))
    print(fuzzy_set,	triangular(	0.0194	, *height[fuzzy_set]))
    print(fuzzy_set,	triangular(	0.02079	, *height[fuzzy_set]))
    print(fuzzy_set,	triangular(	0.06165	, *height[fuzzy_set]))
    print(fuzzy_set,	triangular(	0.01376	, *height[fuzzy_set]))
    print(fuzzy_set,	triangular(	0.03452	, *height[fuzzy_set]))
    print(fuzzy_set,	triangular(	0.01613	, *height[fuzzy_set]))
    print(fuzzy_set,	triangular(	0.01307	, *height[fuzzy_set]))
    print(fuzzy_set,	triangular(	0.0199	, *height[fuzzy_set]))
    print(fuzzy_set,	triangular(	0.01831	, *height[fuzzy_set]))
    print(fuzzy_set,	triangular(	0.05175	, *height[fuzzy_set]))
    print(fuzzy_set,	triangular(	0.02509	, *height[fuzzy_set]))
    print(fuzzy_set,	triangular(	0.02059	, *height[fuzzy_set]))
    print(fuzzy_set,	triangular(	0.01163	, *height[fuzzy_set]))
    print(fuzzy_set,	triangular(	0.01056	, *height[fuzzy_set]))
    print(fuzzy_set,	triangular(	0.03735	, *height[fuzzy_set]))
    print(fuzzy_set,	triangular(	0.03312	, *height[fuzzy_set]))
    print(fuzzy_set,	triangular(	0.02489	, *height[fuzzy_set]))
    print(fuzzy_set,	triangular(	0.0163	, *height[fuzzy_set]))
    print(fuzzy_set,	triangular(	0.01367	, *height[fuzzy_set]))
    print(fuzzy_set,	triangular(	0.04493	, *height[fuzzy_set]))
    print(fuzzy_set,	triangular(	0.009075	, *height[fuzzy_set]))
    print(fuzzy_set,	triangular(	0.006972	, *height[fuzzy_set]))
    print(fuzzy_set,	triangular(	0.04447	, *height[fuzzy_set]))
    print(fuzzy_set,	triangular(	0.05278	, *height[fuzzy_set]))
    print(fuzzy_set,	triangular(	0.02631	, *height[fuzzy_set]))
    print(fuzzy_set,	triangular(	0.03669	, *height[fuzzy_set]))
    print(fuzzy_set,	triangular(	0.006021	, *height[fuzzy_set]))
    print(fuzzy_set,	triangular(	0.002074	, *height[fuzzy_set]))
    print(fuzzy_set,	triangular(	0.05263	, *height[fuzzy_set]))
    print(fuzzy_set,	triangular(	0.02991	, *height[fuzzy_set]))
    print(fuzzy_set,	triangular(	0.009398	, *height[fuzzy_set]))
    print(fuzzy_set,	triangular(	0.005383	, *height[fuzzy_set]))
    print(fuzzy_set,	triangular(	0.07926	, *height[fuzzy_set]))
    print(fuzzy_set,	triangular(	0.04861	, *height[fuzzy_set]))
    print(fuzzy_set,	triangular(	0.05546	, *height[fuzzy_set]))
    print(fuzzy_set,	triangular(	0.05321	, *height[fuzzy_set]))
    print(fuzzy_set,	triangular(	0.01461	, *height[fuzzy_set]))
    print(fuzzy_set,	triangular(	0.02185	, *height[fuzzy_set]))
    print(fuzzy_set,	triangular(	0.007066	, *height[fuzzy_set]))
    print(fuzzy_set,	triangular(	0.01608	, *height[fuzzy_set]))
    print(fuzzy_set,	triangular(	0.005812	, *height[fuzzy_set]))
    print(fuzzy_set,	triangular(	0.009213	, *height[fuzzy_set]))
    print(fuzzy_set,	triangular(	0.0643	, *height[fuzzy_set]))
    print(fuzzy_set,	triangular(	0.04942	, *height[fuzzy_set]))
    print(fuzzy_set,	triangular(	0.007741	, *height[fuzzy_set]))
    print(fuzzy_set,	triangular(	0.01993	, *height[fuzzy_set]))
    print(fuzzy_set,	triangular(	0.02975	, *height[fuzzy_set]))
    print(fuzzy_set,	triangular(	0.02334	, *height[fuzzy_set]))
    print(fuzzy_set,	triangular(	0.03697	, *height[fuzzy_set]))
    print(fuzzy_set,	triangular(	0.01758	, *height[fuzzy_set]))
    print(fuzzy_set,	triangular(	0.03379	, *height[fuzzy_set]))
    print(fuzzy_set,	triangular(	0.03185	, *height[fuzzy_set]))
    print(fuzzy_set,	triangular(	0.06663	, *height[fuzzy_set]))
    print(fuzzy_set,	triangular(	0.04907	, *height[fuzzy_set]))
    print(fuzzy_set,	triangular(	0.02941	, *height[fuzzy_set]))
    print(fuzzy_set,	triangular(	0.01615	, *height[fuzzy_set]))
    print(fuzzy_set,	triangular(	0.01256	, *height[fuzzy_set]))
    print(fuzzy_set,	triangular(	0.007936	, *height[fuzzy_set]))
    print(fuzzy_set,	triangular(	0.04275	, *height[fuzzy_set]))
    print(fuzzy_set,	triangular(	0.0151	, *height[fuzzy_set]))
    print(fuzzy_set,	triangular(	0.005681	, *height[fuzzy_set]))
    print(fuzzy_set,	triangular(	0.0145	, *height[fuzzy_set]))
    print(fuzzy_set,	triangular(	0.02721	, *height[fuzzy_set]))
    print(fuzzy_set,	triangular(	0.08055	, *height[fuzzy_set]))
    print(fuzzy_set,	triangular(	0.01971	, *height[fuzzy_set]))
    print(fuzzy_set,	triangular(	0.0208	, *height[fuzzy_set]))
    print(fuzzy_set,	triangular(	0.01564	, *height[fuzzy_set]))
    print(fuzzy_set,	triangular(	0.07683	, *height[fuzzy_set]))
    print(fuzzy_set,	triangular(	0.04615	, *height[fuzzy_set]))
    print(fuzzy_set,	triangular(	0.01031	, *height[fuzzy_set]))
    print(fuzzy_set,	triangular(	0.06591	, *height[fuzzy_set]))
    print(fuzzy_set,	triangular(	0.04961	, *height[fuzzy_set]))
    print(fuzzy_set,	triangular(	0.02714	, *height[fuzzy_set]))
    print(fuzzy_set,	triangular(	0.01465	, *height[fuzzy_set]))
    print(fuzzy_set,	triangular(	0.0231	, *height[fuzzy_set]))
    print(fuzzy_set,	triangular(	0	, *height[fuzzy_set]))
    print(fuzzy_set,	triangular(	0.02757	, *height[fuzzy_set]))
    print(fuzzy_set,	triangular(	0.03318	, *height[fuzzy_set]))
    print(fuzzy_set,	triangular(	0.02821	, *height[fuzzy_set]))
    print(fuzzy_set,	triangular(	0.009904	, *height[fuzzy_set]))
    print(fuzzy_set,	triangular(	0.04156	, *height[fuzzy_set]))
    print(fuzzy_set,	triangular(	0.08079	, *height[fuzzy_set]))
    print(fuzzy_set,	triangular(	0.01397	, *height[fuzzy_set]))
    print(fuzzy_set,	triangular(	0.0153	, *height[fuzzy_set]))
    print(fuzzy_set,	triangular(	0.01334	, *height[fuzzy_set]))
    print(fuzzy_set,	triangular(	0.01698	, *height[fuzzy_set]))
    print(fuzzy_set,	triangular(	0.03336	, *height[fuzzy_set]))
    print(fuzzy_set,	triangular(	0.1114	, *height[fuzzy_set]))
    print(fuzzy_set,	triangular(	0.018	, *height[fuzzy_set]))
    print(fuzzy_set,	triangular(	0.04256	, *height[fuzzy_set]))
    print(fuzzy_set,	triangular(	0.01851	, *height[fuzzy_set]))
    print(fuzzy_set,	triangular(	0.01423	, *height[fuzzy_set]))
    print(fuzzy_set,	triangular(	0.00941	, *height[fuzzy_set]))
    print(fuzzy_set,	triangular(	0.01153	, *height[fuzzy_set]))
    print(fuzzy_set,	triangular(	0.03737	, *height[fuzzy_set]))
    print(fuzzy_set,	triangular(	0.006416	, *height[fuzzy_set]))
    print(fuzzy_set,	triangular(	0.01341	, *height[fuzzy_set]))
    print(fuzzy_set,	triangular(	0.02153	, *height[fuzzy_set]))
    print(fuzzy_set,	triangular(	0.02636	, *height[fuzzy_set]))
    print(fuzzy_set,	triangular(	0.01346	, *height[fuzzy_set]))
    print(fuzzy_set,	triangular(	0.04435	, *height[fuzzy_set]))
    print(fuzzy_set,	triangular(	0.04062	, *height[fuzzy_set]))
    print(fuzzy_set,	triangular(	0.01996	, *height[fuzzy_set]))
    print(fuzzy_set,	triangular(	0.03476	, *height[fuzzy_set]))
    print(fuzzy_set,	triangular(	0.02575	, *height[fuzzy_set]))
    print(fuzzy_set,	triangular(	0.03976	, *height[fuzzy_set]))
    print(fuzzy_set,	triangular(	0.03483	, *height[fuzzy_set]))
    print(fuzzy_set,	triangular(	0.05189	, *height[fuzzy_set]))
    print(fuzzy_set,	triangular(	0.03966	, *height[fuzzy_set]))
    print(fuzzy_set,	triangular(	0.018	, *height[fuzzy_set]))
    print(fuzzy_set,	triangular(	0.0247	, *height[fuzzy_set]))
    print(fuzzy_set,	triangular(	0.06019	, *height[fuzzy_set]))
    print(fuzzy_set,	triangular(	0.04017	, *height[fuzzy_set]))
    print(fuzzy_set,	triangular(	0.01482	, *height[fuzzy_set]))
    print(fuzzy_set,	triangular(	0.03452	, *height[fuzzy_set]))
    print(fuzzy_set,	triangular(	0.03035	, *height[fuzzy_set]))
    print(fuzzy_set,	triangular(	0.02967	, *height[fuzzy_set]))
    print(fuzzy_set,	triangular(	0.02099	, *height[fuzzy_set]))
    print(fuzzy_set,	triangular(	0.02913	, *height[fuzzy_set]))
    print(fuzzy_set,	triangular(	0.03052	, *height[fuzzy_set]))
    print(fuzzy_set,	triangular(	0.01405	, *height[fuzzy_set]))
    print(fuzzy_set,	triangular(	0.01977	, *height[fuzzy_set]))
    print(fuzzy_set,	triangular(	0.02197	, *height[fuzzy_set]))
    print(fuzzy_set,	triangular(	0.03571	, *height[fuzzy_set]))
    print(fuzzy_set,	triangular(	0.003846	, *height[fuzzy_set]))
    print(fuzzy_set,	triangular(	0.02086	, *height[fuzzy_set]))
    print(fuzzy_set,	triangular(	0.01062	, *height[fuzzy_set]))
    print(fuzzy_set,	triangular(	0.01801	, *height[fuzzy_set]))
    print(fuzzy_set,	triangular(	0.01509	, *height[fuzzy_set]))
    print(fuzzy_set,	triangular(	0.008732	, *height[fuzzy_set]))
    print(fuzzy_set,	triangular(	0.04763	, *height[fuzzy_set]))
    print(fuzzy_set,	triangular(	0.01798	, *height[fuzzy_set]))
    print(fuzzy_set,	triangular(	0.01737	, *height[fuzzy_set]))
    print(fuzzy_set,	triangular(	0.0184	, *height[fuzzy_set]))
    print(fuzzy_set,	triangular(	0.007078	, *height[fuzzy_set]))
    print(fuzzy_set,	triangular(	0.04093	, *height[fuzzy_set]))
    print(fuzzy_set,	triangular(	0.04401	, *height[fuzzy_set]))
    print(fuzzy_set,	triangular(	0.04005	, *height[fuzzy_set]))
    print(fuzzy_set,	triangular(	0.04645	, *height[fuzzy_set]))
    print(fuzzy_set,	triangular(	0.01865	, *height[fuzzy_set]))
    print(fuzzy_set,	triangular(	0	, *height[fuzzy_set]))
    print(fuzzy_set,	triangular(	0.09252	, *height[fuzzy_set]))
    print(fuzzy_set,	triangular(	0.05553	, *height[fuzzy_set]))
    print(fuzzy_set,	triangular(	0.03829	, *height[fuzzy_set]))
    print(fuzzy_set,	triangular(	0.01947	, *height[fuzzy_set]))
    print(fuzzy_set,	triangular(	0.01498	, *height[fuzzy_set]))
    print(fuzzy_set,	triangular(	0.02615	, *height[fuzzy_set]))
    print(fuzzy_set,	triangular(	0.02021	, *height[fuzzy_set]))
    print(fuzzy_set,	triangular(	0.01012	, *height[fuzzy_set]))
    print(fuzzy_set,	triangular(	0.02613	, *height[fuzzy_set]))
    print(fuzzy_set,	triangular(	0.02337	, *height[fuzzy_set]))
    print(fuzzy_set,	triangular(	0.01277	, *height[fuzzy_set]))
    print(fuzzy_set,	triangular(	0	, *height[fuzzy_set]))
    print(fuzzy_set,	triangular(	0.03445	, *height[fuzzy_set]))
    print(fuzzy_set,	triangular(	0.01328	, *height[fuzzy_set]))
    print(fuzzy_set,	triangular(	0.03996	, *height[fuzzy_set]))
    print(fuzzy_set,	triangular(	0.03898	, *height[fuzzy_set]))
    print(fuzzy_set,	triangular(	0.04804	, *height[fuzzy_set]))
    print(fuzzy_set,	triangular(	0.004174	, *height[fuzzy_set]))
    print(fuzzy_set,	triangular(	0	, *height[fuzzy_set]))
    print(fuzzy_set,	triangular(	0.06578	, *height[fuzzy_set]))
    print(fuzzy_set,	triangular(	0.05738	, *height[fuzzy_set]))
    print(fuzzy_set,	triangular(	0.02071	, *height[fuzzy_set]))
    print(fuzzy_set,	triangular(	0	, *height[fuzzy_set]))
    print(fuzzy_set,	triangular(	0.07359	, *height[fuzzy_set]))
    print(fuzzy_set,	triangular(	0.07845	, *height[fuzzy_set]))
    print(fuzzy_set,	triangular(	0.05198	, *height[fuzzy_set]))
    print(fuzzy_set,	triangular(	0.0395	, *height[fuzzy_set]))
    print(fuzzy_set,	triangular(	0.0473	, *height[fuzzy_set]))
    print(fuzzy_set,	triangular(	0.07117	, *height[fuzzy_set]))
    print(fuzzy_set,	triangular(	0	, *height[fuzzy_set]))


# %% [code]
