# Supplementary material for: Breast cancer disease classification using fuzzy-ID3 algorithm with FUZZYDBD method: automatic fuzzy database definition
Source: PeerJ Comput Sci. 2021 May 4;7:e427. doi: 10.7717/peerj-cs.427 (PMC8114800; doi:10.7717/peerj-cs.427)
Supplement: Supplemental Information 3 — To run the FID3 algorithm-FUZZYDBD: 1. Open id310fold.py (python language) 2. Make sure the dataset is w5.data/WBCDF1.data/coimbrafold5.data (according to the folder) id310fold.py is located in the FID3 file. Apply the w5.data/WBCDF1.data/coimbrafold5.data dataset located in the same FID3 file as it is the latest data that has already undergone data transformation into the linguistic format. All the instances have been shuffled well. [file peerj-cs-07-427-s003.zip › WDBC/Fuzzificationdata/ConcativitynucC.ipynb]

# %% [code]
import warnings
warnings.filterwarnings('ignore')
import numpy as np # numerical processing library
import matplotlib.pyplot as plt # chart library
%pylab inline

def triangular(x, a, b, c):
    return max( min( (x-a)/(b-a), (c-x)/(c-b) ), 0 )

# U variable represents the Universe of Discourse of numerical variable height

U = np.arange(-30,250,0.5) # generates a sequence of number between 0 and 10, step 0.2

height = {
  'Low': [-0.626, 0, 0.626],
  'Medium': [0, 0.626, 1.252],
  'High': [0.626, 1.252, 1.878],

}

plt.figure(figsize=(15,7))

lines = []

for fuzzy_set in height.keys():
  memberships = [ triangular(x, *height[fuzzy_set]) for x in U ]
  # plot the chart
  tmp, = plot(U, memberships, label=fuzzy_set)
  lines.append(tmp)

legend(handles=lines)
xlabel("Height")
ylabel("Membership value")

for fuzzy_set in height.keys():
    print(fuzzy_set,	triangular(	0.7119	, *height[fuzzy_set]))
    print(fuzzy_set,	triangular(	0.2416	, *height[fuzzy_set]))
    print(fuzzy_set,	triangular(	0.4504	, *height[fuzzy_set]))
    print(fuzzy_set,	triangular(	0.6869	, *height[fuzzy_set]))
    print(fuzzy_set,	triangular(	0.4	, *height[fuzzy_set]))
    print(fuzzy_set,	triangular(	0.5355	, *height[fuzzy_set]))
    print(fuzzy_set,	triangular(	0.3784	, *height[fuzzy_set]))
    print(fuzzy_set,	triangular(	0.2678	, *height[fuzzy_set]))
    print(fuzzy_set,	triangular(	0.539	, *height[fuzzy_set]))
    print(fuzzy_set,	triangular(	1.105	, *height[fuzzy_set]))
    print(fuzzy_set,	triangular(	0.1459	, *height[fuzzy_set]))
    print(fuzzy_set,	triangular(	0.3965	, *height[fuzzy_set]))
    print(fuzzy_set,	triangular(	0.3639	, *height[fuzzy_set]))
    print(fuzzy_set,	triangular(	0.2322	, *height[fuzzy_set]))
    print(fuzzy_set,	triangular(	0.6943	, *height[fuzzy_set]))
    print(fuzzy_set,	triangular(	0.7026	, *height[fuzzy_set]))
    print(fuzzy_set,	triangular(	0.2914	, *height[fuzzy_set]))
    print(fuzzy_set,	triangular(	0.4784	, *height[fuzzy_set]))
    print(fuzzy_set,	triangular(	0.5372	, *height[fuzzy_set]))
    print(fuzzy_set,	triangular(	0.239	, *height[fuzzy_set]))
    print(fuzzy_set,	triangular(	0.189	, *height[fuzzy_set]))
    print(fuzzy_set,	triangular(	0.08867	, *height[fuzzy_set]))
    print(fuzzy_set,	triangular(	0.6305	, *height[fuzzy_set]))
    print(fuzzy_set,	triangular(	0.3155	, *height[fuzzy_set]))
    print(fuzzy_set,	triangular(	0.4695	, *height[fuzzy_set]))
    print(fuzzy_set,	triangular(	0.3853	, *height[fuzzy_set]))
    print(fuzzy_set,	triangular(	0.5539	, *height[fuzzy_set]))
    print(fuzzy_set,	triangular(	0.3446	, *height[fuzzy_set]))
    print(fuzzy_set,	triangular(	0.6335	, *height[fuzzy_set]))
    print(fuzzy_set,	triangular(	0.2489	, *height[fuzzy_set]))
    print(fuzzy_set,	triangular(	0.6133	, *height[fuzzy_set]))
    print(fuzzy_set,	triangular(	0.6956	, *height[fuzzy_set]))
    print(fuzzy_set,	triangular(	0.5588	, *height[fuzzy_set]))
    print(fuzzy_set,	triangular(	0.6091	, *height[fuzzy_set]))
    print(fuzzy_set,	triangular(	0.5274	, *height[fuzzy_set]))
    print(fuzzy_set,	triangular(	0.5409	, *height[fuzzy_set]))
    print(fuzzy_set,	triangular(	0.5186	, *height[fuzzy_set]))
    print(fuzzy_set,	triangular(	0.04833	, *height[fuzzy_set]))
    print(fuzzy_set,	triangular(	0.02398	, *height[fuzzy_set]))
    print(fuzzy_set,	triangular(	0.503	, *height[fuzzy_set]))
    print(fuzzy_set,	triangular(	0.2085	, *height[fuzzy_set]))
    print(fuzzy_set,	triangular(	0.4023	, *height[fuzzy_set]))
    print(fuzzy_set,	triangular(	0.7242	, *height[fuzzy_set]))
    print(fuzzy_set,	triangular(	0.3664	, *height[fuzzy_set]))
    print(fuzzy_set,	triangular(	0.3728	, *height[fuzzy_set]))
    print(fuzzy_set,	triangular(	0.7345	, *height[fuzzy_set]))
    print(fuzzy_set,	triangular(	0.0688	, *height[fuzzy_set]))
    print(fuzzy_set,	triangular(	0.5006	, *height[fuzzy_set]))
    print(fuzzy_set,	triangular(	0.305	, *height[fuzzy_set]))
    print(fuzzy_set,	triangular(	0.2282	, *height[fuzzy_set]))
    print(fuzzy_set,	triangular(	0.05523	, *height[fuzzy_set]))
    print(fuzzy_set,	triangular(	0.105	, *height[fuzzy_set]))
    print(fuzzy_set,	triangular(	0.09203	, *height[fuzzy_set]))
    print(fuzzy_set,	triangular(	0.2623	, *height[fuzzy_set]))
    print(fuzzy_set,	triangular(	0.2712	, *height[fuzzy_set]))
    print(fuzzy_set,	triangular(	0.09076	, *height[fuzzy_set]))
    print(fuzzy_set,	triangular(	0.3879	, *height[fuzzy_set]))
    print(fuzzy_set,	triangular(	0.3587	, *height[fuzzy_set]))
    print(fuzzy_set,	triangular(	0.001845	, *height[fuzzy_set]))
    print(fuzzy_set,	triangular(	0.1168	, *height[fuzzy_set]))
    print(fuzzy_set,	triangular(	0.02168	, *height[fuzzy_set]))
    print(fuzzy_set,	triangular(	0.09001	, *height[fuzzy_set]))
    print(fuzzy_set,	triangular(	0.6922	, *height[fuzzy_set]))
    print(fuzzy_set,	triangular(	0.1397	, *height[fuzzy_set]))
    print(fuzzy_set,	triangular(	0.4024	, *height[fuzzy_set]))
    print(fuzzy_set,	triangular(	0.3024	, *height[fuzzy_set]))
    print(fuzzy_set,	triangular(	0.09412	, *height[fuzzy_set]))
    print(fuzzy_set,	triangular(	0.1444	, *height[fuzzy_set]))
    print(fuzzy_set,	triangular(	1.252	, *height[fuzzy_set]))
    print(fuzzy_set,	triangular(	0.1039	, *height[fuzzy_set]))
    print(fuzzy_set,	triangular(	0.2687	, *height[fuzzy_set]))
    print(fuzzy_set,	triangular(	0.1434	, *height[fuzzy_set]))
    print(fuzzy_set,	triangular(	0.6566	, *height[fuzzy_set]))
    print(fuzzy_set,	triangular(	0.2779	, *height[fuzzy_set]))
    print(fuzzy_set,	triangular(	0.1703	, *height[fuzzy_set]))
    print(fuzzy_set,	triangular(	0.2829	, *height[fuzzy_set]))
    print(fuzzy_set,	triangular(	0.08539	, *height[fuzzy_set]))
    print(fuzzy_set,	triangular(	0.3786	, *height[fuzzy_set]))
    print(fuzzy_set,	triangular(	0.7681	, *height[fuzzy_set]))
    print(fuzzy_set,	triangular(	0.1731	, *height[fuzzy_set]))
    print(fuzzy_set,	triangular(	0.1755	, *height[fuzzy_set]))
    print(fuzzy_set,	triangular(	0.4858	, *height[fuzzy_set]))
    print(fuzzy_set,	triangular(	0.6476	, *height[fuzzy_set]))
    print(fuzzy_set,	triangular(	0.2432	, *height[fuzzy_set]))
    print(fuzzy_set,	triangular(	0.2267	, *height[fuzzy_set]))
    print(fuzzy_set,	triangular(	0.3157	, *height[fuzzy_set]))
    print(fuzzy_set,	triangular(	0.3349	, *height[fuzzy_set]))
    print(fuzzy_set,	triangular(	0.5755	, *height[fuzzy_set]))
    print(fuzzy_set,	triangular(	0.2434	, *height[fuzzy_set]))
    print(fuzzy_set,	triangular(	0.2604	, *height[fuzzy_set]))
    print(fuzzy_set,	triangular(	0.09189	, *height[fuzzy_set]))
    print(fuzzy_set,	triangular(	0.2846	, *height[fuzzy_set]))
    print(fuzzy_set,	triangular(	0.135	, *height[fuzzy_set]))
    print(fuzzy_set,	triangular(	0.1381	, *height[fuzzy_set]))
    print(fuzzy_set,	triangular(	0.5203	, *height[fuzzy_set]))
    print(fuzzy_set,	triangular(	0.4098	, *height[fuzzy_set]))
    print(fuzzy_set,	triangular(	0.0498	, *height[fuzzy_set]))
    print(fuzzy_set,	triangular(	0.02049	, *height[fuzzy_set]))
    print(fuzzy_set,	triangular(	0.1922	, *height[fuzzy_set]))
    print(fuzzy_set,	triangular(	0.3194	, *height[fuzzy_set]))
    print(fuzzy_set,	triangular(	0.3169	, *height[fuzzy_set]))
    print(fuzzy_set,	triangular(	0	, *height[fuzzy_set]))
    print(fuzzy_set,	triangular(	0.1145	, *height[fuzzy_set]))
    print(fuzzy_set,	triangular(	0.2644	, *height[fuzzy_set]))
    print(fuzzy_set,	triangular(	0.07987	, *height[fuzzy_set]))
    print(fuzzy_set,	triangular(	0.6376	, *height[fuzzy_set]))
    print(fuzzy_set,	triangular(	0.2873	, *height[fuzzy_set]))
    print(fuzzy_set,	triangular(	0.1937	, *height[fuzzy_set]))
    print(fuzzy_set,	triangular(	0.9608	, *height[fuzzy_set]))
    print(fuzzy_set,	triangular(	0.312	, *height[fuzzy_set]))
    print(fuzzy_set,	triangular(	0.13	, *height[fuzzy_set]))
    print(fuzzy_set,	triangular(	0.2216	, *height[fuzzy_set]))
    print(fuzzy_set,	triangular(	0.6783	, *height[fuzzy_set]))
    print(fuzzy_set,	triangular(	0.1295	, *height[fuzzy_set]))
    print(fuzzy_set,	triangular(	0.2456	, *height[fuzzy_set]))
    print(fuzzy_set,	triangular(	0.1503	, *height[fuzzy_set]))
    print(fuzzy_set,	triangular(	0.1544	, *height[fuzzy_set]))
    print(fuzzy_set,	triangular(	0.4704	, *height[fuzzy_set]))
    print(fuzzy_set,	triangular(	0.7356	, *height[fuzzy_set]))
    print(fuzzy_set,	triangular(	0.2249	, *height[fuzzy_set]))
    print(fuzzy_set,	triangular(	0.2102	, *height[fuzzy_set]))
    print(fuzzy_set,	triangular(	0.3272	, *height[fuzzy_set]))
    print(fuzzy_set,	triangular(	0.5803	, *height[fuzzy_set]))
    print(fuzzy_set,	triangular(	0.256	, *height[fuzzy_set]))
    print(fuzzy_set,	triangular(	0.3308	, *height[fuzzy_set]))
    print(fuzzy_set,	triangular(	0.08115	, *height[fuzzy_set]))
    print(fuzzy_set,	triangular(	0.3796	, *height[fuzzy_set]))
    print(fuzzy_set,	triangular(	0.3207	, *height[fuzzy_set]))
    print(fuzzy_set,	triangular(	0.196	, *height[fuzzy_set]))
    print(fuzzy_set,	triangular(	0.5673	, *height[fuzzy_set]))
    print(fuzzy_set,	triangular(	0.09915	, *height[fuzzy_set]))
    print(fuzzy_set,	triangular(	0.3791	, *height[fuzzy_set]))
    print(fuzzy_set,	triangular(	0.2992	, *height[fuzzy_set]))
    print(fuzzy_set,	triangular(	0.1709	, *height[fuzzy_set]))
    print(fuzzy_set,	triangular(	0.3965	, *height[fuzzy_set]))
    print(fuzzy_set,	triangular(	0.2177	, *height[fuzzy_set]))
    print(fuzzy_set,	triangular(	0.1046	, *height[fuzzy_set]))
    print(fuzzy_set,	triangular(	0.1399	, *height[fuzzy_set]))
    print(fuzzy_set,	triangular(	0.3355	, *height[fuzzy_set]))
    print(fuzzy_set,	triangular(	0.08669	, *height[fuzzy_set]))
    print(fuzzy_set,	triangular(	0	, *height[fuzzy_set]))
    print(fuzzy_set,	triangular(	0.2802	, *height[fuzzy_set]))
    print(fuzzy_set,	triangular(	0.07708	, *height[fuzzy_set]))
    print(fuzzy_set,	triangular(	0.209	, *height[fuzzy_set]))
    print(fuzzy_set,	triangular(	0.09755	, *height[fuzzy_set]))
    print(fuzzy_set,	triangular(	0.0942	, *height[fuzzy_set]))
    print(fuzzy_set,	triangular(	0.4504	, *height[fuzzy_set]))
    print(fuzzy_set,	triangular(	0.25	, *height[fuzzy_set]))
    print(fuzzy_set,	triangular(	0.3103	, *height[fuzzy_set]))
    print(fuzzy_set,	triangular(	0.1564	, *height[fuzzy_set]))
    print(fuzzy_set,	triangular(	0.08112	, *height[fuzzy_set]))
    print(fuzzy_set,	triangular(	0.5381	, *height[fuzzy_set]))
    print(fuzzy_set,	triangular(	0.8216	, *height[fuzzy_set]))
    print(fuzzy_set,	triangular(	0.07116	, *height[fuzzy_set]))
    print(fuzzy_set,	triangular(	0.3009	, *height[fuzzy_set]))
    print(fuzzy_set,	triangular(	0.1943	, *height[fuzzy_set]))
    print(fuzzy_set,	triangular(	0.3583	, *height[fuzzy_set]))
    print(fuzzy_set,	triangular(	0.1882	, *height[fuzzy_set]))
    print(fuzzy_set,	triangular(	0.08636	, *height[fuzzy_set]))
    print(fuzzy_set,	triangular(	0.01854	, *height[fuzzy_set]))
    print(fuzzy_set,	triangular(	0.1956	, *height[fuzzy_set]))
    print(fuzzy_set,	triangular(	0.2264	, *height[fuzzy_set]))
    print(fuzzy_set,	triangular(	0.681	, *height[fuzzy_set]))
    print(fuzzy_set,	triangular(	0.1688	, *height[fuzzy_set]))
    print(fuzzy_set,	triangular(	0.3948	, *height[fuzzy_set]))
    print(fuzzy_set,	triangular(	0.0775	, *height[fuzzy_set]))
    print(fuzzy_set,	triangular(	0.1047	, *height[fuzzy_set]))
    print(fuzzy_set,	triangular(	0.2318	, *height[fuzzy_set]))
    print(fuzzy_set,	triangular(	0.489	, *height[fuzzy_set]))
    print(fuzzy_set,	triangular(	0.06648	, *height[fuzzy_set]))
    print(fuzzy_set,	triangular(	0.1242	, *height[fuzzy_set]))
    print(fuzzy_set,	triangular(	0.2644	, *height[fuzzy_set]))
    print(fuzzy_set,	triangular(	0.583	, *height[fuzzy_set]))
    print(fuzzy_set,	triangular(	0.03938	, *height[fuzzy_set]))
    print(fuzzy_set,	triangular(	0	, *height[fuzzy_set]))
    print(fuzzy_set,	triangular(	0	, *height[fuzzy_set]))
    print(fuzzy_set,	triangular(	0.3486	, *height[fuzzy_set]))
    print(fuzzy_set,	triangular(	0.5862	, *height[fuzzy_set]))
    print(fuzzy_set,	triangular(	0.007977	, *height[fuzzy_set]))
    print(fuzzy_set,	triangular(	0.02758	, *height[fuzzy_set]))
    print(fuzzy_set,	triangular(	0.534	, *height[fuzzy_set]))
    print(fuzzy_set,	triangular(	0.678	, *height[fuzzy_set]))
    print(fuzzy_set,	triangular(	0.2902	, *height[fuzzy_set]))
    print(fuzzy_set,	triangular(	0.1648	, *height[fuzzy_set]))
    print(fuzzy_set,	triangular(	0.363	, *height[fuzzy_set]))
    print(fuzzy_set,	triangular(	0.00692	, *height[fuzzy_set]))
    print(fuzzy_set,	triangular(	0.3538	, *height[fuzzy_set]))
    print(fuzzy_set,	triangular(	0.1521	, *height[fuzzy_set]))
    print(fuzzy_set,	triangular(	0.08803	, *height[fuzzy_set]))
    print(fuzzy_set,	triangular(	0.1423	, *height[fuzzy_set]))
    print(fuzzy_set,	triangular(	0.8488	, *height[fuzzy_set]))
    print(fuzzy_set,	triangular(	0.05186	, *height[fuzzy_set]))
    print(fuzzy_set,	triangular(	0	, *height[fuzzy_set]))
    print(fuzzy_set,	triangular(	0.4425	, *height[fuzzy_set]))
    print(fuzzy_set,	triangular(	0.4589	, *height[fuzzy_set]))
    print(fuzzy_set,	triangular(	0.1764	, *height[fuzzy_set]))
    print(fuzzy_set,	triangular(	0.3809	, *height[fuzzy_set]))
    print(fuzzy_set,	triangular(	0.2535	, *height[fuzzy_set]))
    print(fuzzy_set,	triangular(	0.3865	, *height[fuzzy_set]))
    print(fuzzy_set,	triangular(	0.4967	, *height[fuzzy_set]))
    print(fuzzy_set,	triangular(	0.1377	, *height[fuzzy_set]))
    print(fuzzy_set,	triangular(	0.3508	, *height[fuzzy_set]))
    print(fuzzy_set,	triangular(	0.7892	, *height[fuzzy_set]))
    print(fuzzy_set,	triangular(	0.4646	, *height[fuzzy_set]))
    print(fuzzy_set,	triangular(	0.2671	, *height[fuzzy_set]))
    print(fuzzy_set,	triangular(	0.3327	, *height[fuzzy_set]))
    print(fuzzy_set,	triangular(	0.06213	, *height[fuzzy_set]))
    print(fuzzy_set,	triangular(	0.1932	, *height[fuzzy_set]))
    print(fuzzy_set,	triangular(	0.3162	, *height[fuzzy_set]))
    print(fuzzy_set,	triangular(	0.2962	, *height[fuzzy_set]))
    print(fuzzy_set,	triangular(	0.3861	, *height[fuzzy_set]))
    print(fuzzy_set,	triangular(	0.1471	, *height[fuzzy_set]))
    print(fuzzy_set,	triangular(	0.3201	, *height[fuzzy_set]))
    print(fuzzy_set,	triangular(	0.2803	, *height[fuzzy_set]))
    print(fuzzy_set,	triangular(	0.3744	, *height[fuzzy_set]))
    print(fuzzy_set,	triangular(	0.4636	, *height[fuzzy_set]))
    print(fuzzy_set,	triangular(	0.2806	, *height[fuzzy_set]))
    print(fuzzy_set,	triangular(	0.1925	, *height[fuzzy_set]))
    print(fuzzy_set,	triangular(	0.3617	, *height[fuzzy_set]))
    print(fuzzy_set,	triangular(	0.3995	, *height[fuzzy_set]))
    print(fuzzy_set,	triangular(	0.1759	, *height[fuzzy_set]))
    print(fuzzy_set,	triangular(	0.2577	, *height[fuzzy_set]))
    print(fuzzy_set,	triangular(	0.06572	, *height[fuzzy_set]))
    print(fuzzy_set,	triangular(	0.3976	, *height[fuzzy_set]))
    print(fuzzy_set,	triangular(	0.1786	, *height[fuzzy_set]))
    print(fuzzy_set,	triangular(	0.1632	, *height[fuzzy_set]))
    print(fuzzy_set,	triangular(	0.02639	, *height[fuzzy_set]))
    print(fuzzy_set,	triangular(	0.3402	, *height[fuzzy_set]))
    print(fuzzy_set,	triangular(	0.3911	, *height[fuzzy_set]))
    print(fuzzy_set,	triangular(	0.6282	, *height[fuzzy_set]))
    print(fuzzy_set,	triangular(	0.5018	, *height[fuzzy_set]))
    print(fuzzy_set,	triangular(	0.1089	, *height[fuzzy_set]))
    print(fuzzy_set,	triangular(	0.02318	, *height[fuzzy_set]))
    print(fuzzy_set,	triangular(	0.4146	, *height[fuzzy_set]))
    print(fuzzy_set,	triangular(	0.07161	, *height[fuzzy_set]))
    print(fuzzy_set,	triangular(	0.06231	, *height[fuzzy_set]))
    print(fuzzy_set,	triangular(	0.582	, *height[fuzzy_set]))
    print(fuzzy_set,	triangular(	0.3158	, *height[fuzzy_set]))
    print(fuzzy_set,	triangular(	0.3064	, *height[fuzzy_set]))
    print(fuzzy_set,	triangular(	0.3241	, *height[fuzzy_set]))
    print(fuzzy_set,	triangular(	0.1533	, *height[fuzzy_set]))
    print(fuzzy_set,	triangular(	0.06243	, *height[fuzzy_set]))
    print(fuzzy_set,	triangular(	0.7436	, *height[fuzzy_set]))
    print(fuzzy_set,	triangular(	0.1359	, *height[fuzzy_set]))
    print(fuzzy_set,	triangular(	0.3458	, *height[fuzzy_set]))
    print(fuzzy_set,	triangular(	0.1181	, *height[fuzzy_set]))
    print(fuzzy_set,	triangular(	0.2298	, *height[fuzzy_set]))
    print(fuzzy_set,	triangular(	0.7727	, *height[fuzzy_set]))
    print(fuzzy_set,	triangular(	0.1125	, *height[fuzzy_set]))
    print(fuzzy_set,	triangular(	0.1804	, *height[fuzzy_set]))
    print(fuzzy_set,	triangular(	0.6991	, *height[fuzzy_set]))
    print(fuzzy_set,	triangular(	0.08105	, *height[fuzzy_set]))
    print(fuzzy_set,	triangular(	0.8489	, *height[fuzzy_set]))
    print(fuzzy_set,	triangular(	0.3378	, *height[fuzzy_set]))
    print(fuzzy_set,	triangular(	0.4317	, *height[fuzzy_set]))
    print(fuzzy_set,	triangular(	0.3209	, *height[fuzzy_set]))
    print(fuzzy_set,	triangular(	0.4251	, *height[fuzzy_set]))
    print(fuzzy_set,	triangular(	0.4429	, *height[fuzzy_set]))
    print(fuzzy_set,	triangular(	0.6181	, *height[fuzzy_set]))
    print(fuzzy_set,	triangular(	0.5703	, *height[fuzzy_set]))
    print(fuzzy_set,	triangular(	0.3788	, *height[fuzzy_set]))
    print(fuzzy_set,	triangular(	0.1211	, *height[fuzzy_set]))
    print(fuzzy_set,	triangular(	0.2298	, *height[fuzzy_set]))
    print(fuzzy_set,	triangular(	0.226	, *height[fuzzy_set]))
    print(fuzzy_set,	triangular(	0.3889	, *height[fuzzy_set]))
    print(fuzzy_set,	triangular(	0.3442	, *height[fuzzy_set]))
    print(fuzzy_set,	triangular(	0.1916	, *height[fuzzy_set]))
    print(fuzzy_set,	triangular(	0.1453	, *height[fuzzy_set]))
    print(fuzzy_set,	triangular(	0.1992	, *height[fuzzy_set]))
    print(fuzzy_set,	triangular(	0.2534	, *height[fuzzy_set]))
    print(fuzzy_set,	triangular(	0.03866	, *height[fuzzy_set]))
    print(fuzzy_set,	triangular(	0.1275	, *height[fuzzy_set]))
    print(fuzzy_set,	triangular(	0.5807	, *height[fuzzy_set]))
    print(fuzzy_set,	triangular(	0.04043	, *height[fuzzy_set]))
    print(fuzzy_set,	triangular(	0.208	, *height[fuzzy_set]))
    print(fuzzy_set,	triangular(	0.07153	, *height[fuzzy_set]))
    print(fuzzy_set,	triangular(	0.004955	, *height[fuzzy_set]))
    print(fuzzy_set,	triangular(	0.221	, *height[fuzzy_set]))
    print(fuzzy_set,	triangular(	0.106	, *height[fuzzy_set]))
    print(fuzzy_set,	triangular(	0.1456	, *height[fuzzy_set]))
    print(fuzzy_set,	triangular(	0.5754	, *height[fuzzy_set]))
    print(fuzzy_set,	triangular(	0.06735	, *height[fuzzy_set]))
    print(fuzzy_set,	triangular(	0.4316	, *height[fuzzy_set]))
    print(fuzzy_set,	triangular(	0.5026	, *height[fuzzy_set]))
    print(fuzzy_set,	triangular(	0.3344	, *height[fuzzy_set]))
    print(fuzzy_set,	triangular(	0.005579	, *height[fuzzy_set]))
    print(fuzzy_set,	triangular(	0.2365	, *height[fuzzy_set]))
    print(fuzzy_set,	triangular(	0.1186	, *height[fuzzy_set]))
    print(fuzzy_set,	triangular(	0.1546	, *height[fuzzy_set]))
    print(fuzzy_set,	triangular(	0.07529	, *height[fuzzy_set]))
    print(fuzzy_set,	triangular(	0.222	, *height[fuzzy_set]))
    print(fuzzy_set,	triangular(	0.1804	, *height[fuzzy_set]))
    print(fuzzy_set,	triangular(	0.2241	, *height[fuzzy_set]))
    print(fuzzy_set,	triangular(	0.1316	, *height[fuzzy_set]))
    print(fuzzy_set,	triangular(	0.05233	, *height[fuzzy_set]))
    print(fuzzy_set,	triangular(	0.03732	, *height[fuzzy_set]))
    print(fuzzy_set,	triangular(	0.02884	, *height[fuzzy_set]))
    print(fuzzy_set,	triangular(	0.0612	, *height[fuzzy_set]))
    print(fuzzy_set,	triangular(	0.1565	, *height[fuzzy_set]))
    print(fuzzy_set,	triangular(	0.04158	, *height[fuzzy_set]))
    print(fuzzy_set,	triangular(	0.6121	, *height[fuzzy_set]))
    print(fuzzy_set,	triangular(	0.1904	, *height[fuzzy_set]))
    print(fuzzy_set,	triangular(	0.4932	, *height[fuzzy_set]))
    print(fuzzy_set,	triangular(	0.08423	, *height[fuzzy_set]))
    print(fuzzy_set,	triangular(	0.1226	, *height[fuzzy_set]))
    print(fuzzy_set,	triangular(	0.07239	, *height[fuzzy_set]))
    print(fuzzy_set,	triangular(	0.0112	, *height[fuzzy_set]))
    print(fuzzy_set,	triangular(	0.01472	, *height[fuzzy_set]))
    print(fuzzy_set,	triangular(	0.01379	, *height[fuzzy_set]))
    print(fuzzy_set,	triangular(	0.01824	, *height[fuzzy_set]))
    print(fuzzy_set,	triangular(	0.07915	, *height[fuzzy_set]))
    print(fuzzy_set,	triangular(	0.04746	, *height[fuzzy_set]))
    print(fuzzy_set,	triangular(	0.1769	, *height[fuzzy_set]))
    print(fuzzy_set,	triangular(	0.08324	, *height[fuzzy_set]))
    print(fuzzy_set,	triangular(	0	, *height[fuzzy_set]))
    print(fuzzy_set,	triangular(	0.01938	, *height[fuzzy_set]))
    print(fuzzy_set,	triangular(	0.04116	, *height[fuzzy_set]))
    print(fuzzy_set,	triangular(	0.3853	, *height[fuzzy_set]))
    print(fuzzy_set,	triangular(	0.4609	, *height[fuzzy_set]))
    print(fuzzy_set,	triangular(	0.02237	, *height[fuzzy_set]))
    print(fuzzy_set,	triangular(	0.1898	, *height[fuzzy_set]))
    print(fuzzy_set,	triangular(	0.2606	, *height[fuzzy_set]))
    print(fuzzy_set,	triangular(	0.1791	, *height[fuzzy_set]))
    print(fuzzy_set,	triangular(	0.5344	, *height[fuzzy_set]))
    print(fuzzy_set,	triangular(	0.1167	, *height[fuzzy_set]))
    print(fuzzy_set,	triangular(	0.102	, *height[fuzzy_set]))
    print(fuzzy_set,	triangular(	0.05307	, *height[fuzzy_set]))
    print(fuzzy_set,	triangular(	0.007732	, *height[fuzzy_set]))
    print(fuzzy_set,	triangular(	0.3597	, *height[fuzzy_set]))
    print(fuzzy_set,	triangular(	0.3344	, *height[fuzzy_set]))
    print(fuzzy_set,	triangular(	0.4956	, *height[fuzzy_set]))
    print(fuzzy_set,	triangular(	0.3439	, *height[fuzzy_set]))
    print(fuzzy_set,	triangular(	0.01335	, *height[fuzzy_set]))
    print(fuzzy_set,	triangular(	0.005518	, *height[fuzzy_set]))
    print(fuzzy_set,	triangular(	0.03619	, *height[fuzzy_set]))
    print(fuzzy_set,	triangular(	0.392	, *height[fuzzy_set]))
    print(fuzzy_set,	triangular(	0.145	, *height[fuzzy_set]))
    print(fuzzy_set,	triangular(	0.4634	, *height[fuzzy_set]))
    print(fuzzy_set,	triangular(	0.1055	, *height[fuzzy_set]))
    print(fuzzy_set,	triangular(	0.4819	, *height[fuzzy_set]))
    print(fuzzy_set,	triangular(	0.3755	, *height[fuzzy_set]))
    print(fuzzy_set,	triangular(	0.4341	, *height[fuzzy_set]))
    print(fuzzy_set,	triangular(	0.2299	, *height[fuzzy_set]))
    print(fuzzy_set,	triangular(	0.4734	, *height[fuzzy_set]))
    print(fuzzy_set,	triangular(	0.1087	, *height[fuzzy_set]))
    print(fuzzy_set,	triangular(	0.07162	, *height[fuzzy_set]))
    print(fuzzy_set,	triangular(	0.04506	, *height[fuzzy_set]))
    print(fuzzy_set,	triangular(	0.2151	, *height[fuzzy_set]))
    print(fuzzy_set,	triangular(	0.09823	, *height[fuzzy_set]))
    print(fuzzy_set,	triangular(	0.03122	, *height[fuzzy_set]))
    print(fuzzy_set,	triangular(	0.03046	, *height[fuzzy_set]))
    print(fuzzy_set,	triangular(	0.6872	, *height[fuzzy_set]))
    print(fuzzy_set,	triangular(	0.6451	, *height[fuzzy_set]))
    print(fuzzy_set,	triangular(	0.4029	, *height[fuzzy_set]))
    print(fuzzy_set,	triangular(	0.1201	, *height[fuzzy_set]))
    print(fuzzy_set,	triangular(	0.2388	, *height[fuzzy_set]))
    print(fuzzy_set,	triangular(	0.2573	, *height[fuzzy_set]))
    print(fuzzy_set,	triangular(	0.05285	, *height[fuzzy_set]))
    print(fuzzy_set,	triangular(	0.09441	, *height[fuzzy_set]))
    print(fuzzy_set,	triangular(	0.1144	, *height[fuzzy_set]))
    print(fuzzy_set,	triangular(	0.003581	, *height[fuzzy_set]))
    print(fuzzy_set,	triangular(	0.1212	, *height[fuzzy_set]))
    print(fuzzy_set,	triangular(	0.1255	, *height[fuzzy_set]))
    print(fuzzy_set,	triangular(	0.1663	, *height[fuzzy_set]))
    print(fuzzy_set,	triangular(	0.1364	, *height[fuzzy_set]))
    print(fuzzy_set,	triangular(	0.2702	, *height[fuzzy_set]))
    print(fuzzy_set,	triangular(	0.3703	, *height[fuzzy_set]))
    print(fuzzy_set,	triangular(	0.2413	, *height[fuzzy_set]))
    print(fuzzy_set,	triangular(	0.2861	, *height[fuzzy_set]))
    print(fuzzy_set,	triangular(	0.4756	, *height[fuzzy_set]))
    print(fuzzy_set,	triangular(	0.7087	, *height[fuzzy_set]))
    print(fuzzy_set,	triangular(	0.1362	, *height[fuzzy_set]))
    print(fuzzy_set,	triangular(	0.4024	, *height[fuzzy_set]))
    print(fuzzy_set,	triangular(	0.4159	, *height[fuzzy_set]))
    print(fuzzy_set,	triangular(	0.1346	, *height[fuzzy_set]))
    print(fuzzy_set,	triangular(	0.2114	, *height[fuzzy_set]))
    print(fuzzy_set,	triangular(	0.603	, *height[fuzzy_set]))
    print(fuzzy_set,	triangular(	0.07934	, *height[fuzzy_set]))
    print(fuzzy_set,	triangular(	0.2569	, *height[fuzzy_set]))
    print(fuzzy_set,	triangular(	0.8402	, *height[fuzzy_set]))
    print(fuzzy_set,	triangular(	0.2247	, *height[fuzzy_set]))
    print(fuzzy_set,	triangular(	0.1553	, *height[fuzzy_set]))
    print(fuzzy_set,	triangular(	0.2912	, *height[fuzzy_set]))
    print(fuzzy_set,	triangular(	0.3206	, *height[fuzzy_set]))
    print(fuzzy_set,	triangular(	0.2866	, *height[fuzzy_set]))
    print(fuzzy_set,	triangular(	0.2675	, *height[fuzzy_set]))
    print(fuzzy_set,	triangular(	0.3076	, *height[fuzzy_set]))
    print(fuzzy_set,	triangular(	0.1091	, *height[fuzzy_set]))
    print(fuzzy_set,	triangular(	0.3021	, *height[fuzzy_set]))
    print(fuzzy_set,	triangular(	0.3829	, *height[fuzzy_set]))
    print(fuzzy_set,	triangular(	0.08615	, *height[fuzzy_set]))
    print(fuzzy_set,	triangular(	0	, *height[fuzzy_set]))
    print(fuzzy_set,	triangular(	0.5553	, *height[fuzzy_set]))
    print(fuzzy_set,	triangular(	0.7053	, *height[fuzzy_set]))
    print(fuzzy_set,	triangular(	0.1603	, *height[fuzzy_set]))
    print(fuzzy_set,	triangular(	0.0846	, *height[fuzzy_set]))
    print(fuzzy_set,	triangular(	0.3438	, *height[fuzzy_set]))
    print(fuzzy_set,	triangular(	0.1901	, *height[fuzzy_set]))
    print(fuzzy_set,	triangular(	0.2079	, *height[fuzzy_set]))
    print(fuzzy_set,	triangular(	0.1449	, *height[fuzzy_set]))
    print(fuzzy_set,	triangular(	0.9034	, *height[fuzzy_set]))
    print(fuzzy_set,	triangular(	0.1514	, *height[fuzzy_set]))
    print(fuzzy_set,	triangular(	0.1604	, *height[fuzzy_set]))
    print(fuzzy_set,	triangular(	0.181	, *height[fuzzy_set]))
    print(fuzzy_set,	triangular(	0.04921	, *height[fuzzy_set]))
    print(fuzzy_set,	triangular(	0.1412	, *height[fuzzy_set]))
    print(fuzzy_set,	triangular(	0.231	, *height[fuzzy_set]))
    print(fuzzy_set,	triangular(	0.1838	, *height[fuzzy_set]))
    print(fuzzy_set,	triangular(	0.3301	, *height[fuzzy_set]))
    print(fuzzy_set,	triangular(	0.1377	, *height[fuzzy_set]))
    print(fuzzy_set,	triangular(	0.1811	, *height[fuzzy_set]))
    print(fuzzy_set,	triangular(	0.1067	, *height[fuzzy_set]))
    print(fuzzy_set,	triangular(	0.1868	, *height[fuzzy_set]))
    print(fuzzy_set,	triangular(	0.3114	, *height[fuzzy_set]))
    print(fuzzy_set,	triangular(	0.1547	, *height[fuzzy_set]))
    print(fuzzy_set,	triangular(	0.1164	, *height[fuzzy_set]))
    print(fuzzy_set,	triangular(	0.06141	, *height[fuzzy_set]))
    print(fuzzy_set,	triangular(	0.4211	, *height[fuzzy_set]))
    print(fuzzy_set,	triangular(	0.09385	, *height[fuzzy_set]))
    print(fuzzy_set,	triangular(	0.03582	, *height[fuzzy_set]))
    print(fuzzy_set,	triangular(	0.256	, *height[fuzzy_set]))
    print(fuzzy_set,	triangular(	0.3219	, *height[fuzzy_set]))
    print(fuzzy_set,	triangular(	0.2302	, *height[fuzzy_set]))
    print(fuzzy_set,	triangular(	0.366	, *height[fuzzy_set]))
    print(fuzzy_set,	triangular(	0.02085	, *height[fuzzy_set]))
    print(fuzzy_set,	triangular(	0.01235	, *height[fuzzy_set]))
    print(fuzzy_set,	triangular(	0.2939	, *height[fuzzy_set]))
    print(fuzzy_set,	triangular(	0.1927	, *height[fuzzy_set]))
    print(fuzzy_set,	triangular(	0.0458	, *height[fuzzy_set]))
    print(fuzzy_set,	triangular(	0.03469	, *height[fuzzy_set]))
    print(fuzzy_set,	triangular(	0.9019	, *height[fuzzy_set]))
    print(fuzzy_set,	triangular(	0.2403	, *height[fuzzy_set]))
    print(fuzzy_set,	triangular(	0.5308	, *height[fuzzy_set]))
    print(fuzzy_set,	triangular(	0.3912	, *height[fuzzy_set]))
    print(fuzzy_set,	triangular(	0.122	, *height[fuzzy_set]))
    print(fuzzy_set,	triangular(	0.4069	, *height[fuzzy_set]))
    print(fuzzy_set,	triangular(	0.07127	, *height[fuzzy_set]))
    print(fuzzy_set,	triangular(	0.1117	, *height[fuzzy_set]))
    print(fuzzy_set,	triangular(	0.04753	, *height[fuzzy_set]))
    print(fuzzy_set,	triangular(	0.0626	, *height[fuzzy_set]))
    print(fuzzy_set,	triangular(	0.4779	, *height[fuzzy_set]))
    print(fuzzy_set,	triangular(	0.5036	, *height[fuzzy_set]))
    print(fuzzy_set,	triangular(	0.03517	, *height[fuzzy_set]))
    print(fuzzy_set,	triangular(	0.03986	, *height[fuzzy_set]))
    print(fuzzy_set,	triangular(	0.429	, *height[fuzzy_set]))
    print(fuzzy_set,	triangular(	0.1609	, *height[fuzzy_set]))
    print(fuzzy_set,	triangular(	0.6399	, *height[fuzzy_set]))
    print(fuzzy_set,	triangular(	0.206	, *height[fuzzy_set]))
    print(fuzzy_set,	triangular(	0.3779	, *height[fuzzy_set]))
    print(fuzzy_set,	triangular(	0.4399	, *height[fuzzy_set]))
    print(fuzzy_set,	triangular(	0.3218	, *height[fuzzy_set]))
    print(fuzzy_set,	triangular(	0.3977	, *height[fuzzy_set]))
    print(fuzzy_set,	triangular(	0.1811	, *height[fuzzy_set]))
    print(fuzzy_set,	triangular(	0.1373	, *height[fuzzy_set]))
    print(fuzzy_set,	triangular(	0.1887	, *height[fuzzy_set]))
    print(fuzzy_set,	triangular(	0.07003	, *height[fuzzy_set]))
    print(fuzzy_set,	triangular(	0.2923	, *height[fuzzy_set]))
    print(fuzzy_set,	triangular(	0.139	, *height[fuzzy_set]))
    print(fuzzy_set,	triangular(	0.04462	, *height[fuzzy_set]))
    print(fuzzy_set,	triangular(	0.0719	, *height[fuzzy_set]))
    print(fuzzy_set,	triangular(	0.2639	, *height[fuzzy_set]))
    print(fuzzy_set,	triangular(	0.6833	, *height[fuzzy_set]))
    print(fuzzy_set,	triangular(	0.1472	, *height[fuzzy_set]))
    print(fuzzy_set,	triangular(	0.186	, *height[fuzzy_set]))
    print(fuzzy_set,	triangular(	0.1876	, *height[fuzzy_set]))
    print(fuzzy_set,	triangular(	0.6556	, *height[fuzzy_set]))
    print(fuzzy_set,	triangular(	0.4504	, *height[fuzzy_set]))
    print(fuzzy_set,	triangular(	0.06409	, *height[fuzzy_set]))
    print(fuzzy_set,	triangular(	0.5165	, *height[fuzzy_set]))
    print(fuzzy_set,	triangular(	0.3186	, *height[fuzzy_set]))
    print(fuzzy_set,	triangular(	0.1277	, *height[fuzzy_set]))
    print(fuzzy_set,	triangular(	0.05524	, *height[fuzzy_set]))
    print(fuzzy_set,	triangular(	0.3151	, *height[fuzzy_set]))
    print(fuzzy_set,	triangular(	0	, *height[fuzzy_set]))
    print(fuzzy_set,	triangular(	0.3365	, *height[fuzzy_set]))
    print(fuzzy_set,	triangular(	0.3476	, *height[fuzzy_set]))
    print(fuzzy_set,	triangular(	0.2512	, *height[fuzzy_set]))
    print(fuzzy_set,	triangular(	0.1384	, *height[fuzzy_set]))
    print(fuzzy_set,	triangular(	0.2596	, *height[fuzzy_set]))
    print(fuzzy_set,	triangular(	0.5897	, *height[fuzzy_set]))
    print(fuzzy_set,	triangular(	0.162	, *height[fuzzy_set]))
    print(fuzzy_set,	triangular(	0.1673	, *height[fuzzy_set]))
    print(fuzzy_set,	triangular(	0.1848	, *height[fuzzy_set]))
    print(fuzzy_set,	triangular(	0.1742	, *height[fuzzy_set]))
    print(fuzzy_set,	triangular(	0.4004	, *height[fuzzy_set]))
    print(fuzzy_set,	triangular(	0.4896	, *height[fuzzy_set]))
    print(fuzzy_set,	triangular(	0.2437	, *height[fuzzy_set]))
    print(fuzzy_set,	triangular(	0.5936	, *height[fuzzy_set]))
    print(fuzzy_set,	triangular(	0.149	, *height[fuzzy_set]))
    print(fuzzy_set,	triangular(	0.2477	, *height[fuzzy_set]))
    print(fuzzy_set,	triangular(	0.123	, *height[fuzzy_set]))
    print(fuzzy_set,	triangular(	0.1048	, *height[fuzzy_set]))
    print(fuzzy_set,	triangular(	0.2544	, *height[fuzzy_set]))
    print(fuzzy_set,	triangular(	0.01674	, *height[fuzzy_set]))
    print(fuzzy_set,	triangular(	0.07698	, *height[fuzzy_set]))
    print(fuzzy_set,	triangular(	0.17	, *height[fuzzy_set]))
    print(fuzzy_set,	triangular(	0.3582	, *height[fuzzy_set]))
    print(fuzzy_set,	triangular(	0.2028	, *height[fuzzy_set]))
    print(fuzzy_set,	triangular(	0.3533	, *height[fuzzy_set]))
    print(fuzzy_set,	triangular(	0.5179	, *height[fuzzy_set]))
    print(fuzzy_set,	triangular(	0.1856	, *height[fuzzy_set]))
    print(fuzzy_set,	triangular(	0.3381	, *height[fuzzy_set]))
    print(fuzzy_set,	triangular(	0.1889	, *height[fuzzy_set]))
    print(fuzzy_set,	triangular(	0.3794	, *height[fuzzy_set]))
    print(fuzzy_set,	triangular(	0.2099	, *height[fuzzy_set]))
    print(fuzzy_set,	triangular(	0.2913	, *height[fuzzy_set]))
    print(fuzzy_set,	triangular(	0.3535	, *height[fuzzy_set]))
    print(fuzzy_set,	triangular(	0.1256	, *height[fuzzy_set]))
    print(fuzzy_set,	triangular(	0.1947	, *height[fuzzy_set]))
    print(fuzzy_set,	triangular(	0.5911	, *height[fuzzy_set]))
    print(fuzzy_set,	triangular(	0.269	, *height[fuzzy_set]))
    print(fuzzy_set,	triangular(	0.1101	, *height[fuzzy_set]))
    print(fuzzy_set,	triangular(	0.5106	, *height[fuzzy_set]))
    print(fuzzy_set,	triangular(	0.2492	, *height[fuzzy_set]))
    print(fuzzy_set,	triangular(	0.2866	, *height[fuzzy_set]))
    print(fuzzy_set,	triangular(	0.1624	, *height[fuzzy_set]))
    print(fuzzy_set,	triangular(	0.3759	, *height[fuzzy_set]))
    print(fuzzy_set,	triangular(	0.4185	, *height[fuzzy_set]))
    print(fuzzy_set,	triangular(	0.1246	, *height[fuzzy_set]))
    print(fuzzy_set,	triangular(	0.1423	, *height[fuzzy_set]))
    print(fuzzy_set,	triangular(	0.09996	, *height[fuzzy_set]))
    print(fuzzy_set,	triangular(	0.4658	, *height[fuzzy_set]))
    print(fuzzy_set,	triangular(	0.02533	, *height[fuzzy_set]))
    print(fuzzy_set,	triangular(	0.1935	, *height[fuzzy_set]))
    print(fuzzy_set,	triangular(	0.08434	, *height[fuzzy_set]))
    print(fuzzy_set,	triangular(	0.1754	, *height[fuzzy_set]))
    print(fuzzy_set,	triangular(	0.2654	, *height[fuzzy_set]))
    print(fuzzy_set,	triangular(	0.1791	, *height[fuzzy_set]))
    print(fuzzy_set,	triangular(	0.1559	, *height[fuzzy_set]))
    print(fuzzy_set,	triangular(	0.1622	, *height[fuzzy_set]))
    print(fuzzy_set,	triangular(	0.1366	, *height[fuzzy_set]))
    print(fuzzy_set,	triangular(	0.2758	, *height[fuzzy_set]))
    print(fuzzy_set,	triangular(	0.1206	, *height[fuzzy_set]))
    print(fuzzy_set,	triangular(	0.3092	, *height[fuzzy_set]))
    print(fuzzy_set,	triangular(	0.2123	, *height[fuzzy_set]))
    print(fuzzy_set,	triangular(	0.4433	, *height[fuzzy_set]))
    print(fuzzy_set,	triangular(	0.4234	, *height[fuzzy_set]))
    print(fuzzy_set,	triangular(	0.1395	, *height[fuzzy_set]))
    print(fuzzy_set,	triangular(	0	, *height[fuzzy_set]))
    print(fuzzy_set,	triangular(	0.3393	, *height[fuzzy_set]))
    print(fuzzy_set,	triangular(	0.1797	, *height[fuzzy_set]))
    print(fuzzy_set,	triangular(	0.404	, *height[fuzzy_set]))
    print(fuzzy_set,	triangular(	0.1611	, *height[fuzzy_set]))
    print(fuzzy_set,	triangular(	0.1062	, *height[fuzzy_set]))
    print(fuzzy_set,	triangular(	0.1377	, *height[fuzzy_set]))
    print(fuzzy_set,	triangular(	0.1049	, *height[fuzzy_set]))
    print(fuzzy_set,	triangular(	0.04384	, *height[fuzzy_set]))
    print(fuzzy_set,	triangular(	0.1783	, *height[fuzzy_set]))
    print(fuzzy_set,	triangular(	0.0935	, *height[fuzzy_set]))
    print(fuzzy_set,	triangular(	0.06194	, *height[fuzzy_set]))
    print(fuzzy_set,	triangular(	0	, *height[fuzzy_set]))
    print(fuzzy_set,	triangular(	0.1564	, *height[fuzzy_set]))
    print(fuzzy_set,	triangular(	0.08653	, *height[fuzzy_set]))
    print(fuzzy_set,	triangular(	0.07993	, *height[fuzzy_set]))
    print(fuzzy_set,	triangular(	0.2439	, *height[fuzzy_set]))
    print(fuzzy_set,	triangular(	0.2	, *height[fuzzy_set]))
    print(fuzzy_set,	triangular(	0.01005	, *height[fuzzy_set]))
    print(fuzzy_set,	triangular(	0	, *height[fuzzy_set]))
    print(fuzzy_set,	triangular(	0.3662	, *height[fuzzy_set]))
    print(fuzzy_set,	triangular(	0.363	, *height[fuzzy_set]))
    print(fuzzy_set,	triangular(	0.1326	, *height[fuzzy_set]))
    print(fuzzy_set,	triangular(	0	, *height[fuzzy_set]))
    print(fuzzy_set,	triangular(	1.17	, *height[fuzzy_set]))
    print(fuzzy_set,	triangular(	0.6599	, *height[fuzzy_set]))
    print(fuzzy_set,	triangular(	0.4107	, *height[fuzzy_set]))
    print(fuzzy_set,	triangular(	0.3215	, *height[fuzzy_set]))
    print(fuzzy_set,	triangular(	0.3403	, *height[fuzzy_set]))
    print(fuzzy_set,	triangular(	0.9387	, *height[fuzzy_set]))
    print(fuzzy_set,	triangular(	0	, *height[fuzzy_set]))


# %% [code]
