# Supplementary material for: Breast cancer disease classification using fuzzy-ID3 algorithm with FUZZYDBD method: automatic fuzzy database definition
Source: PeerJ Comput Sci. 2021 May 4;7:e427. doi: 10.7717/peerj-cs.427 (PMC8114800; doi:10.7717/peerj-cs.427)
Supplement: Supplemental Information 3 — To run the FID3 algorithm-FUZZYDBD: 1. Open id310fold.py (python language) 2. Make sure the dataset is w5.data/WBCDF1.data/coimbrafold5.data (according to the folder) id310fold.py is located in the FID3 file. Apply the w5.data/WBCDF1.data/coimbrafold5.data dataset located in the same FID3 file as it is the latest data that has already undergone data transformation into the linguistic format. All the instances have been shuffled well. [file peerj-cs-07-427-s003.zip › WDBC/Fuzzificationdata/ConcavepointsnucB.ipynb]

# %% [code]
import warnings
warnings.filterwarnings('ignore')
import numpy as np # numerical processing library
import matplotlib.pyplot as plt # chart library
%pylab inline

def triangular(x, a, b, c):
    return max( min( (x-a)/(b-a), (c-x)/(c-b) ), 0 )

# U variable represents the Universe of Discourse of numerical variable height

U = np.arange(-0.01,0.08,0.5) # generates a sequence of number between 0 and 10, step 0.2

height = {
  'Low': [-0.026395, 0, 0.026395],
  'Medium': [0, 0.026395, 0.05729],
  'High': [0.026395, 0.05729, 0.079185],

}

plt.figure(figsize=(15,7))

lines = []

for fuzzy_set in height.keys():
  memberships = [ triangular(x, *height[fuzzy_set]) for x in U ]
  # plot the chart
  tmp, = plot(U, memberships, label=fuzzy_set)
  lines.append(tmp)

legend(handles=lines)
xlabel("Height")
ylabel("Membership value")

for fuzzy_set in height.keys():
    print(fuzzy_set,	triangular(	0.01587	, *height[fuzzy_set]))
    print(fuzzy_set,	triangular(	0.0134	, *height[fuzzy_set]))
    print(fuzzy_set,	triangular(	0.02058	, *height[fuzzy_set]))
    print(fuzzy_set,	triangular(	0.01867	, *height[fuzzy_set]))
    print(fuzzy_set,	triangular(	0.01885	, *height[fuzzy_set]))
    print(fuzzy_set,	triangular(	0.01137	, *height[fuzzy_set]))
    print(fuzzy_set,	triangular(	0.01039	, *height[fuzzy_set]))
    print(fuzzy_set,	triangular(	0.01448	, *height[fuzzy_set]))
    print(fuzzy_set,	triangular(	0.01226	, *height[fuzzy_set]))
    print(fuzzy_set,	triangular(	0.01432	, *height[fuzzy_set]))
    print(fuzzy_set,	triangular(	0.007591	, *height[fuzzy_set]))
    print(fuzzy_set,	triangular(	0.01282	, *height[fuzzy_set]))
    print(fuzzy_set,	triangular(	0.0409	, *height[fuzzy_set]))
    print(fuzzy_set,	triangular(	0.01992	, *height[fuzzy_set]))
    print(fuzzy_set,	triangular(	0.01628	, *height[fuzzy_set]))
    print(fuzzy_set,	triangular(	0.0109	, *height[fuzzy_set]))
    print(fuzzy_set,	triangular(	0.01109	, *height[fuzzy_set]))
    print(fuzzy_set,	triangular(	0.01297	, *height[fuzzy_set]))
    print(fuzzy_set,	triangular(	0.01521	, *height[fuzzy_set]))
    print(fuzzy_set,	triangular(	0.01315	, *height[fuzzy_set]))
    print(fuzzy_set,	triangular(	0.00649	, *height[fuzzy_set]))
    print(fuzzy_set,	triangular(	0.01421	, *height[fuzzy_set]))
    print(fuzzy_set,	triangular(	0.02252	, *height[fuzzy_set]))
    print(fuzzy_set,	triangular(	0.01038	, *height[fuzzy_set]))
    print(fuzzy_set,	triangular(	0.0113	, *height[fuzzy_set]))
    print(fuzzy_set,	triangular(	0.02397	, *height[fuzzy_set]))
    print(fuzzy_set,	triangular(	0.01352	, *height[fuzzy_set]))
    print(fuzzy_set,	triangular(	0.01911	, *height[fuzzy_set]))
    print(fuzzy_set,	triangular(	0.01083	, *height[fuzzy_set]))
    print(fuzzy_set,	triangular(	0.01354	, *height[fuzzy_set]))
    print(fuzzy_set,	triangular(	0.01158	, *height[fuzzy_set]))
    print(fuzzy_set,	triangular(	0.01044	, *height[fuzzy_set]))
    print(fuzzy_set,	triangular(	0.01112	, *height[fuzzy_set]))
    print(fuzzy_set,	triangular(	0.009643	, *height[fuzzy_set]))
    print(fuzzy_set,	triangular(	0.009067	, *height[fuzzy_set]))
    print(fuzzy_set,	triangular(	0.01195	, *height[fuzzy_set]))
    print(fuzzy_set,	triangular(	0.01161	, *height[fuzzy_set]))
    print(fuzzy_set,	triangular(	0.01164	, *height[fuzzy_set]))
    print(fuzzy_set,	triangular(	0.01917	, *height[fuzzy_set]))
    print(fuzzy_set,	triangular(	0.01262	, *height[fuzzy_set]))
    print(fuzzy_set,	triangular(	0.006881	, *height[fuzzy_set]))
    print(fuzzy_set,	triangular(	0.01037	, *height[fuzzy_set]))
    print(fuzzy_set,	triangular(	0.02638	, *height[fuzzy_set]))
    print(fuzzy_set,	triangular(	0.00956	, *height[fuzzy_set]))
    print(fuzzy_set,	triangular(	0.006853	, *height[fuzzy_set]))
    print(fuzzy_set,	triangular(	0.01695	, *height[fuzzy_set]))
    print(fuzzy_set,	triangular(	0.005917	, *height[fuzzy_set]))
    print(fuzzy_set,	triangular(	0.01215	, *height[fuzzy_set]))
    print(fuzzy_set,	triangular(	0.00566	, *height[fuzzy_set]))
    print(fuzzy_set,	triangular(	0.01184	, *height[fuzzy_set]))
    print(fuzzy_set,	triangular(	0.007445	, *height[fuzzy_set]))
    print(fuzzy_set,	triangular(	0.007956	, *height[fuzzy_set]))
    print(fuzzy_set,	triangular(	0.008	, *height[fuzzy_set]))
    print(fuzzy_set,	triangular(	0.009222	, *height[fuzzy_set]))
    print(fuzzy_set,	triangular(	0.009222	, *height[fuzzy_set]))
    print(fuzzy_set,	triangular(	0.00867	, *height[fuzzy_set]))
    print(fuzzy_set,	triangular(	0.01538	, *height[fuzzy_set]))
    print(fuzzy_set,	triangular(	0.01272	, *height[fuzzy_set]))
    print(fuzzy_set,	triangular(	0.004167	, *height[fuzzy_set]))
    print(fuzzy_set,	triangular(	0.005742	, *height[fuzzy_set]))
    print(fuzzy_set,	triangular(	0.008193	, *height[fuzzy_set]))
    print(fuzzy_set,	triangular(	0.009259	, *height[fuzzy_set]))
    print(fuzzy_set,	triangular(	0.01848	, *height[fuzzy_set]))
    print(fuzzy_set,	triangular(	0.0156	, *height[fuzzy_set]))
    print(fuzzy_set,	triangular(	0.0129	, *height[fuzzy_set]))
    print(fuzzy_set,	triangular(	0.01184	, *height[fuzzy_set]))
    print(fuzzy_set,	triangular(	0.009333	, *height[fuzzy_set]))
    print(fuzzy_set,	triangular(	0.008965	, *height[fuzzy_set]))
    print(fuzzy_set,	triangular(	0.03322	, *height[fuzzy_set]))
    print(fuzzy_set,	triangular(	0.008662	, *height[fuzzy_set]))
    print(fuzzy_set,	triangular(	0.0137	, *height[fuzzy_set]))
    print(fuzzy_set,	triangular(	0.01766	, *height[fuzzy_set]))
    print(fuzzy_set,	triangular(	0.01127	, *height[fuzzy_set]))
    print(fuzzy_set,	triangular(	0.009206	, *height[fuzzy_set]))
    print(fuzzy_set,	triangular(	0.007965	, *height[fuzzy_set]))
    print(fuzzy_set,	triangular(	0.01809	, *height[fuzzy_set]))
    print(fuzzy_set,	triangular(	0.008239	, *height[fuzzy_set]))
    print(fuzzy_set,	triangular(	0.0207	, *height[fuzzy_set]))
    print(fuzzy_set,	triangular(	0.02593	, *height[fuzzy_set]))
    print(fuzzy_set,	triangular(	0.008179	, *height[fuzzy_set]))
    print(fuzzy_set,	triangular(	0.007506	, *height[fuzzy_set]))
    print(fuzzy_set,	triangular(	0.01383	, *height[fuzzy_set]))
    print(fuzzy_set,	triangular(	0.0203	, *height[fuzzy_set]))
    print(fuzzy_set,	triangular(	0.01843	, *height[fuzzy_set]))
    print(fuzzy_set,	triangular(	0.007027	, *height[fuzzy_set]))
    print(fuzzy_set,	triangular(	0.0142	, *height[fuzzy_set]))
    print(fuzzy_set,	triangular(	0.01761	, *height[fuzzy_set]))
    print(fuzzy_set,	triangular(	0.012	, *height[fuzzy_set]))
    print(fuzzy_set,	triangular(	0.01293	, *height[fuzzy_set]))
    print(fuzzy_set,	triangular(	0.01623	, *height[fuzzy_set]))
    print(fuzzy_set,	triangular(	0.008606	, *height[fuzzy_set]))
    print(fuzzy_set,	triangular(	0.01763	, *height[fuzzy_set]))
    print(fuzzy_set,	triangular(	0.01082	, *height[fuzzy_set]))
    print(fuzzy_set,	triangular(	0.009366	, *height[fuzzy_set]))
    print(fuzzy_set,	triangular(	0.01851	, *height[fuzzy_set]))
    print(fuzzy_set,	triangular(	0.01269	, *height[fuzzy_set]))
    print(fuzzy_set,	triangular(	0.01519	, *height[fuzzy_set]))
    print(fuzzy_set,	triangular(	0.00525	, *height[fuzzy_set]))
    print(fuzzy_set,	triangular(	0.006884	, *height[fuzzy_set]))
    print(fuzzy_set,	triangular(	0.01424	, *height[fuzzy_set]))
    print(fuzzy_set,	triangular(	0.009921	, *height[fuzzy_set]))
    print(fuzzy_set,	triangular(	0	, *height[fuzzy_set]))
    print(fuzzy_set,	triangular(	0.006797	, *height[fuzzy_set]))
    print(fuzzy_set,	triangular(	0.01112	, *height[fuzzy_set]))
    print(fuzzy_set,	triangular(	0.008614	, *height[fuzzy_set]))
    print(fuzzy_set,	triangular(	0.01388	, *height[fuzzy_set]))
    print(fuzzy_set,	triangular(	0.01398	, *height[fuzzy_set]))
    print(fuzzy_set,	triangular(	0.005558	, *height[fuzzy_set]))
    print(fuzzy_set,	triangular(	0.0248	, *height[fuzzy_set]))
    print(fuzzy_set,	triangular(	0.006435	, *height[fuzzy_set]))
    print(fuzzy_set,	triangular(	0.01023	, *height[fuzzy_set]))
    print(fuzzy_set,	triangular(	0.02295	, *height[fuzzy_set]))
    print(fuzzy_set,	triangular(	0.02292	, *height[fuzzy_set]))
    print(fuzzy_set,	triangular(	0.01544	, *height[fuzzy_set]))
    print(fuzzy_set,	triangular(	0.0104	, *height[fuzzy_set]))
    print(fuzzy_set,	triangular(	0.007711	, *height[fuzzy_set]))
    print(fuzzy_set,	triangular(	0.02308	, *height[fuzzy_set]))
    print(fuzzy_set,	triangular(	0.01271	, *height[fuzzy_set]))
    print(fuzzy_set,	triangular(	0.0139	, *height[fuzzy_set]))
    print(fuzzy_set,	triangular(	0.009863	, *height[fuzzy_set]))
    print(fuzzy_set,	triangular(	0.00646	, *height[fuzzy_set]))
    print(fuzzy_set,	triangular(	0.01601	, *height[fuzzy_set]))
    print(fuzzy_set,	triangular(	0.01822	, *height[fuzzy_set]))
    print(fuzzy_set,	triangular(	0.012	, *height[fuzzy_set]))
    print(fuzzy_set,	triangular(	0.01038	, *height[fuzzy_set]))
    print(fuzzy_set,	triangular(	0.004814	, *height[fuzzy_set]))
    print(fuzzy_set,	triangular(	0.00688	, *height[fuzzy_set]))
    print(fuzzy_set,	triangular(	0.01361	, *height[fuzzy_set]))
    print(fuzzy_set,	triangular(	0.02258	, *height[fuzzy_set]))
    print(fuzzy_set,	triangular(	0.01043	, *height[fuzzy_set]))
    print(fuzzy_set,	triangular(	0.008094	, *height[fuzzy_set]))
    print(fuzzy_set,	triangular(	0.01093	, *height[fuzzy_set]))
    print(fuzzy_set,	triangular(	0.009231	, *height[fuzzy_set]))
    print(fuzzy_set,	triangular(	0.01268	, *height[fuzzy_set]))
    print(fuzzy_set,	triangular(	0.009148	, *height[fuzzy_set]))
    print(fuzzy_set,	triangular(	0.00892	, *height[fuzzy_set]))
    print(fuzzy_set,	triangular(	0.01307	, *height[fuzzy_set]))
    print(fuzzy_set,	triangular(	0.008602	, *height[fuzzy_set]))
    print(fuzzy_set,	triangular(	0.02801	, *height[fuzzy_set]))
    print(fuzzy_set,	triangular(	0.01965	, *height[fuzzy_set]))
    print(fuzzy_set,	triangular(	0	, *height[fuzzy_set]))
    print(fuzzy_set,	triangular(	0.01167	, *height[fuzzy_set]))
    print(fuzzy_set,	triangular(	0.00952	, *height[fuzzy_set]))
    print(fuzzy_set,	triangular(	0.007584	, *height[fuzzy_set]))
    print(fuzzy_set,	triangular(	0.005612	, *height[fuzzy_set]))
    print(fuzzy_set,	triangular(	0.0111	, *height[fuzzy_set]))
    print(fuzzy_set,	triangular(	0.01843	, *height[fuzzy_set]))
    print(fuzzy_set,	triangular(	0.01527	, *height[fuzzy_set]))
    print(fuzzy_set,	triangular(	0.01493	, *height[fuzzy_set]))
    print(fuzzy_set,	triangular(	0.005828	, *height[fuzzy_set]))
    print(fuzzy_set,	triangular(	0.01153	, *height[fuzzy_set]))
    print(fuzzy_set,	triangular(	0.01022	, *height[fuzzy_set]))
    print(fuzzy_set,	triangular(	0.05279	, *height[fuzzy_set]))
    print(fuzzy_set,	triangular(	0.008232	, *height[fuzzy_set]))
    print(fuzzy_set,	triangular(	0.009536	, *height[fuzzy_set]))
    print(fuzzy_set,	triangular(	0.007924	, *height[fuzzy_set]))
    print(fuzzy_set,	triangular(	0.01841	, *height[fuzzy_set]))
    print(fuzzy_set,	triangular(	0.0111	, *height[fuzzy_set]))
    print(fuzzy_set,	triangular(	0.006273	, *height[fuzzy_set]))
    print(fuzzy_set,	triangular(	0.003576	, *height[fuzzy_set]))
    print(fuzzy_set,	triangular(	0.01152	, *height[fuzzy_set]))
    print(fuzzy_set,	triangular(	0.02794	, *height[fuzzy_set]))
    print(fuzzy_set,	triangular(	0.01303	, *height[fuzzy_set]))
    print(fuzzy_set,	triangular(	0.01135	, *height[fuzzy_set]))
    print(fuzzy_set,	triangular(	0.01623	, *height[fuzzy_set]))
    print(fuzzy_set,	triangular(	0.006432	, *height[fuzzy_set]))
    print(fuzzy_set,	triangular(	0.005344	, *height[fuzzy_set]))
    print(fuzzy_set,	triangular(	0.01604	, *height[fuzzy_set]))
    print(fuzzy_set,	triangular(	0.01569	, *height[fuzzy_set]))
    print(fuzzy_set,	triangular(	0.009073	, *height[fuzzy_set]))
    print(fuzzy_set,	triangular(	0.01241	, *height[fuzzy_set]))
    print(fuzzy_set,	triangular(	0.009443	, *height[fuzzy_set]))
    print(fuzzy_set,	triangular(	0.0132	, *height[fuzzy_set]))
    print(fuzzy_set,	triangular(	0.01583	, *height[fuzzy_set]))
    print(fuzzy_set,	triangular(	0	, *height[fuzzy_set]))
    print(fuzzy_set,	triangular(	0	, *height[fuzzy_set]))
    print(fuzzy_set,	triangular(	0.0246	, *height[fuzzy_set]))
    print(fuzzy_set,	triangular(	0.01813	, *height[fuzzy_set]))
    print(fuzzy_set,	triangular(	0.001852	, *height[fuzzy_set]))
    print(fuzzy_set,	triangular(	0.007408	, *height[fuzzy_set]))
    print(fuzzy_set,	triangular(	0.01241	, *height[fuzzy_set]))
    print(fuzzy_set,	triangular(	0.01567	, *height[fuzzy_set]))
    print(fuzzy_set,	triangular(	0.009767	, *height[fuzzy_set]))
    print(fuzzy_set,	triangular(	0.01712	, *height[fuzzy_set]))
    print(fuzzy_set,	triangular(	0.006009	, *height[fuzzy_set]))
    print(fuzzy_set,	triangular(	0.002404	, *height[fuzzy_set]))
    print(fuzzy_set,	triangular(	0.006719	, *height[fuzzy_set]))
    print(fuzzy_set,	triangular(	0.01185	, *height[fuzzy_set]))
    print(fuzzy_set,	triangular(	0.00624	, *height[fuzzy_set]))
    print(fuzzy_set,	triangular(	0.006433	, *height[fuzzy_set]))
    print(fuzzy_set,	triangular(	0.01666	, *height[fuzzy_set]))
    print(fuzzy_set,	triangular(	0.01757	, *height[fuzzy_set]))
    print(fuzzy_set,	triangular(	0	, *height[fuzzy_set]))
    print(fuzzy_set,	triangular(	0.01321	, *height[fuzzy_set]))
    print(fuzzy_set,	triangular(	0.01883	, *height[fuzzy_set]))
    print(fuzzy_set,	triangular(	0.00842	, *height[fuzzy_set]))
    print(fuzzy_set,	triangular(	0.0206	, *height[fuzzy_set]))
    print(fuzzy_set,	triangular(	0.01444	, *height[fuzzy_set]))
    print(fuzzy_set,	triangular(	0.01221	, *height[fuzzy_set]))
    print(fuzzy_set,	triangular(	0.007303	, *height[fuzzy_set]))
    print(fuzzy_set,	triangular(	0.0114	, *height[fuzzy_set]))
    print(fuzzy_set,	triangular(	0.01345	, *height[fuzzy_set]))
    print(fuzzy_set,	triangular(	0.02465	, *height[fuzzy_set]))
    print(fuzzy_set,	triangular(	0.01291	, *height[fuzzy_set]))
    print(fuzzy_set,	triangular(	0.01037	, *height[fuzzy_set]))
    print(fuzzy_set,	triangular(	0.00826	, *height[fuzzy_set]))
    print(fuzzy_set,	triangular(	0.007527	, *height[fuzzy_set]))
    print(fuzzy_set,	triangular(	0.01123	, *height[fuzzy_set]))
    print(fuzzy_set,	triangular(	0.008304	, *height[fuzzy_set]))
    print(fuzzy_set,	triangular(	0.007373	, *height[fuzzy_set]))
    print(fuzzy_set,	triangular(	0.02765	, *height[fuzzy_set]))
    print(fuzzy_set,	triangular(	0.006747	, *height[fuzzy_set]))
    print(fuzzy_set,	triangular(	0.01407	, *height[fuzzy_set]))
    print(fuzzy_set,	triangular(	0.03927	, *height[fuzzy_set]))
    print(fuzzy_set,	triangular(	0.01627	, *height[fuzzy_set]))
    print(fuzzy_set,	triangular(	0.01435	, *height[fuzzy_set]))
    print(fuzzy_set,	triangular(	0.01785	, *height[fuzzy_set]))
    print(fuzzy_set,	triangular(	0.01071	, *height[fuzzy_set]))
    print(fuzzy_set,	triangular(	0.01712	, *height[fuzzy_set]))
    print(fuzzy_set,	triangular(	0.01078	, *height[fuzzy_set]))
    print(fuzzy_set,	triangular(	0.006659	, *height[fuzzy_set]))
    print(fuzzy_set,	triangular(	0.00836	, *height[fuzzy_set]))
    print(fuzzy_set,	triangular(	0.007624	, *height[fuzzy_set]))
    print(fuzzy_set,	triangular(	0.008637	, *height[fuzzy_set]))
    print(fuzzy_set,	triangular(	0.009057	, *height[fuzzy_set]))
    print(fuzzy_set,	triangular(	0.01286	, *height[fuzzy_set]))
    print(fuzzy_set,	triangular(	0.004972	, *height[fuzzy_set]))
    print(fuzzy_set,	triangular(	0.01155	, *height[fuzzy_set]))
    print(fuzzy_set,	triangular(	0.008691	, *height[fuzzy_set]))
    print(fuzzy_set,	triangular(	0.01499	, *height[fuzzy_set]))
    print(fuzzy_set,	triangular(	0.01384	, *height[fuzzy_set]))
    print(fuzzy_set,	triangular(	0.003125	, *height[fuzzy_set]))
    print(fuzzy_set,	triangular(	0.003419	, *height[fuzzy_set]))
    print(fuzzy_set,	triangular(	0.01091	, *height[fuzzy_set]))
    print(fuzzy_set,	triangular(	0.009623	, *height[fuzzy_set]))
    print(fuzzy_set,	triangular(	0.01004	, *height[fuzzy_set]))
    print(fuzzy_set,	triangular(	0.01716	, *height[fuzzy_set]))
    print(fuzzy_set,	triangular(	0.01671	, *height[fuzzy_set]))
    print(fuzzy_set,	triangular(	0.01011	, *height[fuzzy_set]))
    print(fuzzy_set,	triangular(	0.01374	, *height[fuzzy_set]))
    print(fuzzy_set,	triangular(	0.01103	, *height[fuzzy_set]))
    print(fuzzy_set,	triangular(	0.003762	, *height[fuzzy_set]))
    print(fuzzy_set,	triangular(	0.01314	, *height[fuzzy_set]))
    print(fuzzy_set,	triangular(	0.01007	, *height[fuzzy_set]))
    print(fuzzy_set,	triangular(	0.01559	, *height[fuzzy_set]))
    print(fuzzy_set,	triangular(	0.01133	, *height[fuzzy_set]))
    print(fuzzy_set,	triangular(	0.005383	, *height[fuzzy_set]))
    print(fuzzy_set,	triangular(	0.0137	, *height[fuzzy_set]))
    print(fuzzy_set,	triangular(	0.006245	, *height[fuzzy_set]))
    print(fuzzy_set,	triangular(	0.01006	, *height[fuzzy_set]))
    print(fuzzy_set,	triangular(	0.01864	, *height[fuzzy_set]))
    print(fuzzy_set,	triangular(	0.009175	, *height[fuzzy_set]))
    print(fuzzy_set,	triangular(	0.01971	, *height[fuzzy_set]))
    print(fuzzy_set,	triangular(	0.01262	, *height[fuzzy_set]))
    print(fuzzy_set,	triangular(	0.01267	, *height[fuzzy_set]))
    print(fuzzy_set,	triangular(	0.01342	, *height[fuzzy_set]))
    print(fuzzy_set,	triangular(	0.01519	, *height[fuzzy_set]))
    print(fuzzy_set,	triangular(	0.02127	, *height[fuzzy_set]))
    print(fuzzy_set,	triangular(	0.03024	, *height[fuzzy_set]))
    print(fuzzy_set,	triangular(	0.01022	, *height[fuzzy_set]))
    print(fuzzy_set,	triangular(	0.008185	, *height[fuzzy_set]))
    print(fuzzy_set,	triangular(	0.007671	, *height[fuzzy_set]))
    print(fuzzy_set,	triangular(	0.02149	, *height[fuzzy_set]))
    print(fuzzy_set,	triangular(	0.005174	, *height[fuzzy_set]))
    print(fuzzy_set,	triangular(	0.009875	, *height[fuzzy_set]))
    print(fuzzy_set,	triangular(	0.00928	, *height[fuzzy_set]))
    print(fuzzy_set,	triangular(	0.01365	, *height[fuzzy_set]))
    print(fuzzy_set,	triangular(	0.009919	, *height[fuzzy_set]))
    print(fuzzy_set,	triangular(	0.00633	, *height[fuzzy_set]))
    print(fuzzy_set,	triangular(	0.01745	, *height[fuzzy_set]))
    print(fuzzy_set,	triangular(	0.003608	, *height[fuzzy_set]))
    print(fuzzy_set,	triangular(	0.008849	, *height[fuzzy_set]))
    print(fuzzy_set,	triangular(	0.01561	, *height[fuzzy_set]))
    print(fuzzy_set,	triangular(	0.009472	, *height[fuzzy_set]))
    print(fuzzy_set,	triangular(	0.008522	, *height[fuzzy_set]))
    print(fuzzy_set,	triangular(	0.0191	, *height[fuzzy_set]))
    print(fuzzy_set,	triangular(	0.003333	, *height[fuzzy_set]))
    print(fuzzy_set,	triangular(	0.01463	, *height[fuzzy_set]))
    print(fuzzy_set,	triangular(	0.005044	, *height[fuzzy_set]))
    print(fuzzy_set,	triangular(	0.01043	, *height[fuzzy_set]))
    print(fuzzy_set,	triangular(	0.01293	, *height[fuzzy_set]))
    print(fuzzy_set,	triangular(	0.01846	, *height[fuzzy_set]))
    print(fuzzy_set,	triangular(	0.01499	, *height[fuzzy_set]))
    print(fuzzy_set,	triangular(	0.01209	, *height[fuzzy_set]))
    print(fuzzy_set,	triangular(	0.01774	, *height[fuzzy_set]))
    print(fuzzy_set,	triangular(	0.002924	, *height[fuzzy_set]))
    print(fuzzy_set,	triangular(	0.01633	, *height[fuzzy_set]))
    print(fuzzy_set,	triangular(	0.005905	, *height[fuzzy_set]))
    print(fuzzy_set,	triangular(	0.03487	, *height[fuzzy_set]))
    print(fuzzy_set,	triangular(	0.009924	, *height[fuzzy_set]))
    print(fuzzy_set,	triangular(	0.02771	, *height[fuzzy_set]))
    print(fuzzy_set,	triangular(	0.01187	, *height[fuzzy_set]))
    print(fuzzy_set,	triangular(	0.01132	, *height[fuzzy_set]))
    print(fuzzy_set,	triangular(	0.008578	, *height[fuzzy_set]))
    print(fuzzy_set,	triangular(	0.007978	, *height[fuzzy_set]))
    print(fuzzy_set,	triangular(	0.006829	, *height[fuzzy_set]))
    print(fuzzy_set,	triangular(	0.009393	, *height[fuzzy_set]))
    print(fuzzy_set,	triangular(	0.01432	, *height[fuzzy_set]))
    print(fuzzy_set,	triangular(	0.005243	, *height[fuzzy_set]))
    print(fuzzy_set,	triangular(	0.0125	, *height[fuzzy_set]))
    print(fuzzy_set,	triangular(	0.01733	, *height[fuzzy_set]))
    print(fuzzy_set,	triangular(	0.01403	, *height[fuzzy_set]))
    print(fuzzy_set,	triangular(	0.01936	, *height[fuzzy_set]))
    print(fuzzy_set,	triangular(	0.009199	, *height[fuzzy_set]))
    print(fuzzy_set,	triangular(	0.007807	, *height[fuzzy_set]))
    print(fuzzy_set,	triangular(	0.006998	, *height[fuzzy_set]))
    print(fuzzy_set,	triangular(	0.002386	, *height[fuzzy_set]))
    print(fuzzy_set,	triangular(	0.003472	, *height[fuzzy_set]))
    print(fuzzy_set,	triangular(	0.003242	, *height[fuzzy_set]))
    print(fuzzy_set,	triangular(	0.004821	, *height[fuzzy_set]))
    print(fuzzy_set,	triangular(	0.007638	, *height[fuzzy_set]))
    print(fuzzy_set,	triangular(	0.006324	, *height[fuzzy_set]))
    print(fuzzy_set,	triangular(	0.01069	, *height[fuzzy_set]))
    print(fuzzy_set,	triangular(	0.004667	, *height[fuzzy_set]))
    print(fuzzy_set,	triangular(	0	, *height[fuzzy_set]))
    print(fuzzy_set,	triangular(	0.00339	, *height[fuzzy_set]))
    print(fuzzy_set,	triangular(	0.005051	, *height[fuzzy_set]))
    print(fuzzy_set,	triangular(	0.01143	, *height[fuzzy_set]))
    print(fuzzy_set,	triangular(	0.02527	, *height[fuzzy_set]))
    print(fuzzy_set,	triangular(	0.0112	, *height[fuzzy_set]))
    print(fuzzy_set,	triangular(	0.01544	, *height[fuzzy_set]))
    print(fuzzy_set,	triangular(	0.01247	, *height[fuzzy_set]))
    print(fuzzy_set,	triangular(	0.01011	, *height[fuzzy_set]))
    print(fuzzy_set,	triangular(	0.01369	, *height[fuzzy_set]))
    print(fuzzy_set,	triangular(	0.005142	, *height[fuzzy_set]))
    print(fuzzy_set,	triangular(	0.006474	, *height[fuzzy_set]))
    print(fuzzy_set,	triangular(	0.006627	, *height[fuzzy_set]))
    print(fuzzy_set,	triangular(	0.003951	, *height[fuzzy_set]))
    print(fuzzy_set,	triangular(	0.01392	, *height[fuzzy_set]))
    print(fuzzy_set,	triangular(	0.01186	, *height[fuzzy_set]))
    print(fuzzy_set,	triangular(	0.01459	, *height[fuzzy_set]))
    print(fuzzy_set,	triangular(	0.009811	, *height[fuzzy_set]))
    print(fuzzy_set,	triangular(	0.004967	, *height[fuzzy_set]))
    print(fuzzy_set,	triangular(	0.002941	, *height[fuzzy_set]))
    print(fuzzy_set,	triangular(	0.006522	, *height[fuzzy_set]))
    print(fuzzy_set,	triangular(	0.01744	, *height[fuzzy_set]))
    print(fuzzy_set,	triangular(	0.007315	, *height[fuzzy_set]))
    print(fuzzy_set,	triangular(	0.01816	, *height[fuzzy_set]))
    print(fuzzy_set,	triangular(	0.008043	, *height[fuzzy_set]))
    print(fuzzy_set,	triangular(	0.01301	, *height[fuzzy_set]))
    print(fuzzy_set,	triangular(	0.01243	, *height[fuzzy_set]))
    print(fuzzy_set,	triangular(	0.00851	, *height[fuzzy_set]))
    print(fuzzy_set,	triangular(	0.0101	, *height[fuzzy_set]))
    print(fuzzy_set,	triangular(	0.01806	, *height[fuzzy_set]))
    print(fuzzy_set,	triangular(	0.01121	, *height[fuzzy_set]))
    print(fuzzy_set,	triangular(	0.01296	, *height[fuzzy_set]))
    print(fuzzy_set,	triangular(	0.005495	, *height[fuzzy_set]))
    print(fuzzy_set,	triangular(	0.01067	, *height[fuzzy_set]))
    print(fuzzy_set,	triangular(	0.006315	, *height[fuzzy_set]))
    print(fuzzy_set,	triangular(	0.01052	, *height[fuzzy_set]))
    print(fuzzy_set,	triangular(	0.006296	, *height[fuzzy_set]))
    print(fuzzy_set,	triangular(	0.02283	, *height[fuzzy_set]))
    print(fuzzy_set,	triangular(	0.01508	, *height[fuzzy_set]))
    print(fuzzy_set,	triangular(	0.01746	, *height[fuzzy_set]))
    print(fuzzy_set,	triangular(	0.01471	, *height[fuzzy_set]))
    print(fuzzy_set,	triangular(	0.01966	, *height[fuzzy_set]))
    print(fuzzy_set,	triangular(	0.01876	, *height[fuzzy_set]))
    print(fuzzy_set,	triangular(	0.006042	, *height[fuzzy_set]))
    print(fuzzy_set,	triangular(	0.01506	, *height[fuzzy_set]))
    print(fuzzy_set,	triangular(	0.006565	, *height[fuzzy_set]))
    print(fuzzy_set,	triangular(	0.003617	, *height[fuzzy_set]))
    print(fuzzy_set,	triangular(	0.006399	, *height[fuzzy_set]))
    print(fuzzy_set,	triangular(	0.009997	, *height[fuzzy_set]))
    print(fuzzy_set,	triangular(	0.01033	, *height[fuzzy_set]))
    print(fuzzy_set,	triangular(	0.005484	, *height[fuzzy_set]))
    print(fuzzy_set,	triangular(	0.01461	, *height[fuzzy_set]))
    print(fuzzy_set,	triangular(	0.02536	, *height[fuzzy_set]))
    print(fuzzy_set,	triangular(	0.007087	, *height[fuzzy_set]))
    print(fuzzy_set,	triangular(	0.01197	, *height[fuzzy_set]))
    print(fuzzy_set,	triangular(	0.01471	, *height[fuzzy_set]))
    print(fuzzy_set,	triangular(	0.01656	, *height[fuzzy_set]))
    print(fuzzy_set,	triangular(	0.009155	, *height[fuzzy_set]))
    print(fuzzy_set,	triangular(	0.01343	, *height[fuzzy_set]))
    print(fuzzy_set,	triangular(	0.01232	, *height[fuzzy_set]))
    print(fuzzy_set,	triangular(	0.006335	, *height[fuzzy_set]))
    print(fuzzy_set,	triangular(	0.01196	, *height[fuzzy_set]))
    print(fuzzy_set,	triangular(	0.02919	, *height[fuzzy_set]))
    print(fuzzy_set,	triangular(	0.005179	, *height[fuzzy_set]))
    print(fuzzy_set,	triangular(	0.008356	, *height[fuzzy_set]))
    print(fuzzy_set,	triangular(	0.01339	, *height[fuzzy_set]))
    print(fuzzy_set,	triangular(	0.01164	, *height[fuzzy_set]))
    print(fuzzy_set,	triangular(	0.00696	, *height[fuzzy_set]))
    print(fuzzy_set,	triangular(	0.01667	, *height[fuzzy_set]))
    print(fuzzy_set,	triangular(	0.01051	, *height[fuzzy_set]))
    print(fuzzy_set,	triangular(	0.008468	, *height[fuzzy_set]))
    print(fuzzy_set,	triangular(	0.01576	, *height[fuzzy_set]))
    print(fuzzy_set,	triangular(	0.01087	, *height[fuzzy_set]))
    print(fuzzy_set,	triangular(	0.007016	, *height[fuzzy_set]))
    print(fuzzy_set,	triangular(	0.02047	, *height[fuzzy_set]))
    print(fuzzy_set,	triangular(	0.03441	, *height[fuzzy_set]))
    print(fuzzy_set,	triangular(	0.006929	, *height[fuzzy_set]))
    print(fuzzy_set,	triangular(	0	, *height[fuzzy_set]))
    print(fuzzy_set,	triangular(	0.01639	, *height[fuzzy_set]))
    print(fuzzy_set,	triangular(	0.01288	, *height[fuzzy_set]))
    print(fuzzy_set,	triangular(	0.007513	, *height[fuzzy_set]))
    print(fuzzy_set,	triangular(	0.009155	, *height[fuzzy_set]))
    print(fuzzy_set,	triangular(	0.01367	, *height[fuzzy_set]))
    print(fuzzy_set,	triangular(	0.01384	, *height[fuzzy_set]))
    print(fuzzy_set,	triangular(	0.004168	, *height[fuzzy_set]))
    print(fuzzy_set,	triangular(	0.005398	, *height[fuzzy_set]))
    print(fuzzy_set,	triangular(	0.01051	, *height[fuzzy_set]))
    print(fuzzy_set,	triangular(	0.005832	, *height[fuzzy_set]))
    print(fuzzy_set,	triangular(	0.01065	, *height[fuzzy_set]))
    print(fuzzy_set,	triangular(	0.007308	, *height[fuzzy_set]))
    print(fuzzy_set,	triangular(	0.0103	, *height[fuzzy_set]))
    print(fuzzy_set,	triangular(	0.01155	, *height[fuzzy_set]))
    print(fuzzy_set,	triangular(	0.008747	, *height[fuzzy_set]))
    print(fuzzy_set,	triangular(	0.01341	, *height[fuzzy_set]))
    print(fuzzy_set,	triangular(	0.0148	, *height[fuzzy_set]))
    print(fuzzy_set,	triangular(	0.01075	, *height[fuzzy_set]))
    print(fuzzy_set,	triangular(	0.005872	, *height[fuzzy_set]))
    print(fuzzy_set,	triangular(	0.007483	, *height[fuzzy_set]))
    print(fuzzy_set,	triangular(	0.005128	, *height[fuzzy_set]))
    print(fuzzy_set,	triangular(	0.01196	, *height[fuzzy_set]))
    print(fuzzy_set,	triangular(	0.009087	, *height[fuzzy_set]))
    print(fuzzy_set,	triangular(	0.009276	, *height[fuzzy_set]))
    print(fuzzy_set,	triangular(	0.008674	, *height[fuzzy_set]))
    print(fuzzy_set,	triangular(	0.02139	, *height[fuzzy_set]))
    print(fuzzy_set,	triangular(	0.008231	, *height[fuzzy_set]))
    print(fuzzy_set,	triangular(	0.006159	, *height[fuzzy_set]))
    print(fuzzy_set,	triangular(	0.008799	, *height[fuzzy_set]))
    print(fuzzy_set,	triangular(	0.0158	, *height[fuzzy_set]))
    print(fuzzy_set,	triangular(	0.01304	, *height[fuzzy_set]))
    print(fuzzy_set,	triangular(	0.01274	, *height[fuzzy_set]))
    print(fuzzy_set,	triangular(	0.01052	, *height[fuzzy_set]))
    print(fuzzy_set,	triangular(	0.003527	, *height[fuzzy_set]))
    print(fuzzy_set,	triangular(	0.01264	, *height[fuzzy_set]))
    print(fuzzy_set,	triangular(	0.01045	, *height[fuzzy_set]))
    print(fuzzy_set,	triangular(	0.006189	, *height[fuzzy_set]))
    print(fuzzy_set,	triangular(	0.005623	, *height[fuzzy_set]))
    print(fuzzy_set,	triangular(	0.02234	, *height[fuzzy_set]))
    print(fuzzy_set,	triangular(	0.01167	, *height[fuzzy_set]))
    print(fuzzy_set,	triangular(	0.0191	, *height[fuzzy_set]))
    print(fuzzy_set,	triangular(	0.01834	, *height[fuzzy_set]))
    print(fuzzy_set,	triangular(	0.008281	, *height[fuzzy_set]))
    print(fuzzy_set,	triangular(	0.009567	, *height[fuzzy_set]))
    print(fuzzy_set,	triangular(	0.006502	, *height[fuzzy_set]))
    print(fuzzy_set,	triangular(	0.009046	, *height[fuzzy_set]))
    print(fuzzy_set,	triangular(	0.007039	, *height[fuzzy_set]))
    print(fuzzy_set,	triangular(	0.01076	, *height[fuzzy_set]))
    print(fuzzy_set,	triangular(	0.01768	, *height[fuzzy_set]))
    print(fuzzy_set,	triangular(	0.01742	, *height[fuzzy_set]))
    print(fuzzy_set,	triangular(	0.005657	, *height[fuzzy_set]))
    print(fuzzy_set,	triangular(	0.01111	, *height[fuzzy_set]))
    print(fuzzy_set,	triangular(	0.009753	, *height[fuzzy_set]))
    print(fuzzy_set,	triangular(	0.01665	, *height[fuzzy_set]))
    print(fuzzy_set,	triangular(	0.0111	, *height[fuzzy_set]))
    print(fuzzy_set,	triangular(	0.006897	, *height[fuzzy_set]))
    print(fuzzy_set,	triangular(	0.008848	, *height[fuzzy_set]))
    print(fuzzy_set,	triangular(	0.01466	, *height[fuzzy_set]))
    print(fuzzy_set,	triangular(	0.01553	, *height[fuzzy_set]))
    print(fuzzy_set,	triangular(	0.01499	, *height[fuzzy_set]))
    print(fuzzy_set,	triangular(	0.009166	, *height[fuzzy_set]))
    print(fuzzy_set,	triangular(	0.01136	, *height[fuzzy_set]))
    print(fuzzy_set,	triangular(	0.006888	, *height[fuzzy_set]))
    print(fuzzy_set,	triangular(	0.009128	, *height[fuzzy_set]))
    print(fuzzy_set,	triangular(	0.009215	, *height[fuzzy_set]))
    print(fuzzy_set,	triangular(	0.006451	, *height[fuzzy_set]))
    print(fuzzy_set,	triangular(	0.006336	, *height[fuzzy_set]))
    print(fuzzy_set,	triangular(	0.006104	, *height[fuzzy_set]))
    print(fuzzy_set,	triangular(	0.01458	, *height[fuzzy_set]))
    print(fuzzy_set,	triangular(	0.02598	, *height[fuzzy_set]))
    print(fuzzy_set,	triangular(	0.00637	, *height[fuzzy_set]))
    print(fuzzy_set,	triangular(	0.007497	, *height[fuzzy_set]))
    print(fuzzy_set,	triangular(	0.008463	, *height[fuzzy_set]))
    print(fuzzy_set,	triangular(	0.01368	, *height[fuzzy_set]))
    print(fuzzy_set,	triangular(	0.01254	, *height[fuzzy_set]))
    print(fuzzy_set,	triangular(	0.003934	, *height[fuzzy_set]))
    print(fuzzy_set,	triangular(	0.02311	, *height[fuzzy_set]))
    print(fuzzy_set,	triangular(	0.01841	, *height[fuzzy_set]))
    print(fuzzy_set,	triangular(	0.009883	, *height[fuzzy_set]))
    print(fuzzy_set,	triangular(	0.01183	, *height[fuzzy_set]))
    print(fuzzy_set,	triangular(	0.008399	, *height[fuzzy_set]))
    print(fuzzy_set,	triangular(	0	, *height[fuzzy_set]))
    print(fuzzy_set,	triangular(	0.006691	, *height[fuzzy_set]))
    print(fuzzy_set,	triangular(	0.00836	, *height[fuzzy_set]))
    print(fuzzy_set,	triangular(	0.0135	, *height[fuzzy_set]))
    print(fuzzy_set,	triangular(	0.004832	, *height[fuzzy_set]))
    print(fuzzy_set,	triangular(	0.008038	, *height[fuzzy_set]))
    print(fuzzy_set,	triangular(	0.02215	, *height[fuzzy_set]))
    print(fuzzy_set,	triangular(	0.005161	, *height[fuzzy_set]))
    print(fuzzy_set,	triangular(	0.006275	, *height[fuzzy_set]))
    print(fuzzy_set,	triangular(	0.008791	, *height[fuzzy_set]))
    print(fuzzy_set,	triangular(	0.009233	, *height[fuzzy_set]))
    print(fuzzy_set,	triangular(	0.01067	, *height[fuzzy_set]))
    print(fuzzy_set,	triangular(	0.02721	, *height[fuzzy_set]))
    print(fuzzy_set,	triangular(	0.006144	, *height[fuzzy_set]))
    print(fuzzy_set,	triangular(	0.01176	, *height[fuzzy_set]))
    print(fuzzy_set,	triangular(	0.01167	, *height[fuzzy_set]))
    print(fuzzy_set,	triangular(	0.005297	, *height[fuzzy_set]))
    print(fuzzy_set,	triangular(	0.004551	, *height[fuzzy_set]))
    print(fuzzy_set,	triangular(	0.007437	, *height[fuzzy_set]))
    print(fuzzy_set,	triangular(	0.01648	, *height[fuzzy_set]))
    print(fuzzy_set,	triangular(	0.007895	, *height[fuzzy_set]))
    print(fuzzy_set,	triangular(	0.005564	, *height[fuzzy_set]))
    print(fuzzy_set,	triangular(	0.01183	, *height[fuzzy_set]))
    print(fuzzy_set,	triangular(	0.01032	, *height[fuzzy_set]))
    print(fuzzy_set,	triangular(	0.007096	, *height[fuzzy_set]))
    print(fuzzy_set,	triangular(	0.01573	, *height[fuzzy_set]))
    print(fuzzy_set,	triangular(	0.01479	, *height[fuzzy_set]))
    print(fuzzy_set,	triangular(	0.01004	, *height[fuzzy_set]))
    print(fuzzy_set,	triangular(	0.01616	, *height[fuzzy_set]))
    print(fuzzy_set,	triangular(	0.01161	, *height[fuzzy_set]))
    print(fuzzy_set,	triangular(	0.02156	, *height[fuzzy_set]))
    print(fuzzy_set,	triangular(	0.02188	, *height[fuzzy_set]))
    print(fuzzy_set,	triangular(	0.0145	, *height[fuzzy_set]))
    print(fuzzy_set,	triangular(	0.009894	, *height[fuzzy_set]))
    print(fuzzy_set,	triangular(	0.01285	, *height[fuzzy_set]))
    print(fuzzy_set,	triangular(	0.01431	, *height[fuzzy_set]))
    print(fuzzy_set,	triangular(	0.02041	, *height[fuzzy_set]))
    print(fuzzy_set,	triangular(	0.01528	, *height[fuzzy_set]))
    print(fuzzy_set,	triangular(	0.01056	, *height[fuzzy_set]))
    print(fuzzy_set,	triangular(	0.01334	, *height[fuzzy_set]))
    print(fuzzy_set,	triangular(	0.008648	, *height[fuzzy_set]))
    print(fuzzy_set,	triangular(	0.009423	, *height[fuzzy_set]))
    print(fuzzy_set,	triangular(	0.01107	, *height[fuzzy_set]))
    print(fuzzy_set,	triangular(	0.01046	, *height[fuzzy_set]))
    print(fuzzy_set,	triangular(	0.01178	, *height[fuzzy_set]))
    print(fuzzy_set,	triangular(	0.01244	, *height[fuzzy_set]))
    print(fuzzy_set,	triangular(	0.009199	, *height[fuzzy_set]))
    print(fuzzy_set,	triangular(	0.0158	, *height[fuzzy_set]))
    print(fuzzy_set,	triangular(	0.01597	, *height[fuzzy_set]))
    print(fuzzy_set,	triangular(	0.004065	, *height[fuzzy_set]))
    print(fuzzy_set,	triangular(	0.01352	, *height[fuzzy_set]))
    print(fuzzy_set,	triangular(	0.006801	, *height[fuzzy_set]))
    print(fuzzy_set,	triangular(	0.00732	, *height[fuzzy_set]))
    print(fuzzy_set,	triangular(	0.007369	, *height[fuzzy_set]))
    print(fuzzy_set,	triangular(	0.00574	, *height[fuzzy_set]))
    print(fuzzy_set,	triangular(	0.02853	, *height[fuzzy_set]))
    print(fuzzy_set,	triangular(	0.007986	, *height[fuzzy_set]))
    print(fuzzy_set,	triangular(	0.01316	, *height[fuzzy_set]))
    print(fuzzy_set,	triangular(	0.005298	, *height[fuzzy_set]))
    print(fuzzy_set,	triangular(	0.005077	, *height[fuzzy_set]))
    print(fuzzy_set,	triangular(	0.01699	, *height[fuzzy_set]))
    print(fuzzy_set,	triangular(	0.01346	, *height[fuzzy_set]))
    print(fuzzy_set,	triangular(	0.01421	, *height[fuzzy_set]))
    print(fuzzy_set,	triangular(	0.01276	, *height[fuzzy_set]))
    print(fuzzy_set,	triangular(	0.01766	, *height[fuzzy_set]))
    print(fuzzy_set,	triangular(	0	, *height[fuzzy_set]))
    print(fuzzy_set,	triangular(	0.01364	, *height[fuzzy_set]))
    print(fuzzy_set,	triangular(	0.01494	, *height[fuzzy_set]))
    print(fuzzy_set,	triangular(	0.01162	, *height[fuzzy_set]))
    print(fuzzy_set,	triangular(	0.01269	, *height[fuzzy_set]))
    print(fuzzy_set,	triangular(	0.009117	, *height[fuzzy_set]))
    print(fuzzy_set,	triangular(	0.009061	, *height[fuzzy_set]))
    print(fuzzy_set,	triangular(	0.009064	, *height[fuzzy_set]))
    print(fuzzy_set,	triangular(	0.005495	, *height[fuzzy_set]))
    print(fuzzy_set,	triangular(	0.01097	, *height[fuzzy_set]))
    print(fuzzy_set,	triangular(	0.009615	, *height[fuzzy_set]))
    print(fuzzy_set,	triangular(	0.005917	, *height[fuzzy_set]))
    print(fuzzy_set,	triangular(	0	, *height[fuzzy_set]))
    print(fuzzy_set,	triangular(	0.01024	, *height[fuzzy_set]))
    print(fuzzy_set,	triangular(	0.009305	, *height[fuzzy_set]))
    print(fuzzy_set,	triangular(	0.01282	, *height[fuzzy_set]))
    print(fuzzy_set,	triangular(	0.00762	, *height[fuzzy_set]))
    print(fuzzy_set,	triangular(	0.01721	, *height[fuzzy_set]))
    print(fuzzy_set,	triangular(	0.007082	, *height[fuzzy_set]))
    print(fuzzy_set,	triangular(	0	, *height[fuzzy_set]))
    print(fuzzy_set,	triangular(	0.01606	, *height[fuzzy_set]))
    print(fuzzy_set,	triangular(	0.01267	, *height[fuzzy_set]))
    print(fuzzy_set,	triangular(	0.01626	, *height[fuzzy_set]))
    print(fuzzy_set,	triangular(	0	, *height[fuzzy_set]))
    print(fuzzy_set,	triangular(	0.01608	, *height[fuzzy_set]))
    print(fuzzy_set,	triangular(	0.02624	, *height[fuzzy_set]))
    print(fuzzy_set,	triangular(	0.02454	, *height[fuzzy_set]))
    print(fuzzy_set,	triangular(	0.01678	, *height[fuzzy_set]))
    print(fuzzy_set,	triangular(	0.01557	, *height[fuzzy_set]))
    print(fuzzy_set,	triangular(	0.01664	, *height[fuzzy_set]))
    print(fuzzy_set,	triangular(	0	, *height[fuzzy_set]))


# %% [code]
