# Supplementary material for: Breast cancer disease classification using fuzzy-ID3 algorithm with FUZZYDBD method: automatic fuzzy database definition
Source: PeerJ Comput Sci. 2021 May 4;7:e427. doi: 10.7717/peerj-cs.427 (PMC8114800; doi:10.7717/peerj-cs.427)
Supplement: Supplemental Information 3 — To run the FID3 algorithm-FUZZYDBD: 1. Open id310fold.py (python language) 2. Make sure the dataset is w5.data/WBCDF1.data/coimbrafold5.data (according to the folder) id310fold.py is located in the FID3 file. Apply the w5.data/WBCDF1.data/coimbrafold5.data dataset located in the same FID3 file as it is the latest data that has already undergone data transformation into the linguistic format. All the instances have been shuffled well. [file peerj-cs-07-427-s003.zip › WDBC/Fuzzificationdata/ConcavepointsnucC.ipynb]

# %% [code]
import warnings
warnings.filterwarnings('ignore')
import numpy as np # numerical processing library
import matplotlib.pyplot as plt # chart library
%pylab inline

def triangular(x, a, b, c):
    return max( min( (x-a)/(b-a), (c-x)/(c-b) ), 0 )

# U variable represents the Universe of Discourse of numerical variable height

U = np.arange(-30,2,0.5) # generates a sequence of number between 0 and 10, step 0.2

height = {
  'Low': [-0.1455, 0, 0.1455],
  'Medium': [0,0.1455, 0.291],
  'High': [0.1455, 0.291, 0.4365],


}

plt.figure(figsize=(15,7))

lines = []

for fuzzy_set in height.keys():
  memberships = [ triangular(x, *height[fuzzy_set]) for x in U ]
  # plot the chart
  tmp, = plot(U, memberships, label=fuzzy_set)
  lines.append(tmp)

legend(handles=lines)
xlabel("Height")
ylabel("Membership value")

for fuzzy_set in height.keys():
    print(fuzzy_set,	triangular(	0.2654	, *height[fuzzy_set]))
    print(fuzzy_set,	triangular(	0.186	, *height[fuzzy_set]))
    print(fuzzy_set,	triangular(	0.243	, *height[fuzzy_set]))
    print(fuzzy_set,	triangular(	0.2575	, *height[fuzzy_set]))
    print(fuzzy_set,	triangular(	0.1625	, *height[fuzzy_set]))
    print(fuzzy_set,	triangular(	0.1741	, *height[fuzzy_set]))
    print(fuzzy_set,	triangular(	0.1932	, *height[fuzzy_set]))
    print(fuzzy_set,	triangular(	0.1556	, *height[fuzzy_set]))
    print(fuzzy_set,	triangular(	0.206	, *height[fuzzy_set]))
    print(fuzzy_set,	triangular(	0.221	, *height[fuzzy_set]))
    print(fuzzy_set,	triangular(	0.09975	, *height[fuzzy_set]))
    print(fuzzy_set,	triangular(	0.181	, *height[fuzzy_set]))
    print(fuzzy_set,	triangular(	0.1767	, *height[fuzzy_set]))
    print(fuzzy_set,	triangular(	0.1119	, *height[fuzzy_set]))
    print(fuzzy_set,	triangular(	0.2208	, *height[fuzzy_set]))
    print(fuzzy_set,	triangular(	0.1712	, *height[fuzzy_set]))
    print(fuzzy_set,	triangular(	0.1609	, *height[fuzzy_set]))
    print(fuzzy_set,	triangular(	0.2073	, *height[fuzzy_set]))
    print(fuzzy_set,	triangular(	0.2388	, *height[fuzzy_set]))
    print(fuzzy_set,	triangular(	0.1288	, *height[fuzzy_set]))
    print(fuzzy_set,	triangular(	0.07283	, *height[fuzzy_set]))
    print(fuzzy_set,	triangular(	0.06227	, *height[fuzzy_set]))
    print(fuzzy_set,	triangular(	0.2393	, *height[fuzzy_set]))
    print(fuzzy_set,	triangular(	0.2009	, *height[fuzzy_set]))
    print(fuzzy_set,	triangular(	0.2095	, *height[fuzzy_set]))
    print(fuzzy_set,	triangular(	0.255	, *height[fuzzy_set]))
    print(fuzzy_set,	triangular(	0.2701	, *height[fuzzy_set]))
    print(fuzzy_set,	triangular(	0.149	, *height[fuzzy_set]))
    print(fuzzy_set,	triangular(	0.2024	, *height[fuzzy_set]))
    print(fuzzy_set,	triangular(	0.1456	, *height[fuzzy_set]))
    print(fuzzy_set,	triangular(	0.1848	, *height[fuzzy_set]))
    print(fuzzy_set,	triangular(	0.1546	, *height[fuzzy_set]))
    print(fuzzy_set,	triangular(	0.1847	, *height[fuzzy_set]))
    print(fuzzy_set,	triangular(	0.1785	, *height[fuzzy_set]))
    print(fuzzy_set,	triangular(	0.1864	, *height[fuzzy_set]))
    print(fuzzy_set,	triangular(	0.1813	, *height[fuzzy_set]))
    print(fuzzy_set,	triangular(	0.1447	, *height[fuzzy_set]))
    print(fuzzy_set,	triangular(	0.05013	, *height[fuzzy_set]))
    print(fuzzy_set,	triangular(	0.02899	, *height[fuzzy_set]))
    print(fuzzy_set,	triangular(	0.2258	, *height[fuzzy_set]))
    print(fuzzy_set,	triangular(	0.1112	, *height[fuzzy_set]))
    print(fuzzy_set,	triangular(	0.1424	, *height[fuzzy_set]))
    print(fuzzy_set,	triangular(	0.2493	, *height[fuzzy_set]))
    print(fuzzy_set,	triangular(	0.1492	, *height[fuzzy_set]))
    print(fuzzy_set,	triangular(	0.1607	, *height[fuzzy_set]))
    print(fuzzy_set,	triangular(	0.2378	, *height[fuzzy_set]))
    print(fuzzy_set,	triangular(	0.02564	, *height[fuzzy_set]))
    print(fuzzy_set,	triangular(	0.2088	, *height[fuzzy_set]))
    print(fuzzy_set,	triangular(	0.06548	, *height[fuzzy_set]))
    print(fuzzy_set,	triangular(	0.1282	, *height[fuzzy_set]))
    print(fuzzy_set,	triangular(	0.03715	, *height[fuzzy_set]))
    print(fuzzy_set,	triangular(	0.08586	, *height[fuzzy_set]))
    print(fuzzy_set,	triangular(	0.06296	, *height[fuzzy_set]))
    print(fuzzy_set,	triangular(	0.1325	, *height[fuzzy_set]))
    print(fuzzy_set,	triangular(	0.153	, *height[fuzzy_set]))
    print(fuzzy_set,	triangular(	0.06316	, *height[fuzzy_set]))
    print(fuzzy_set,	triangular(	0.2091	, *height[fuzzy_set]))
    print(fuzzy_set,	triangular(	0.1834	, *height[fuzzy_set]))
    print(fuzzy_set,	triangular(	0.01111	, *height[fuzzy_set]))
    print(fuzzy_set,	triangular(	0.04419	, *height[fuzzy_set]))
    print(fuzzy_set,	triangular(	0.02579	, *height[fuzzy_set]))
    print(fuzzy_set,	triangular(	0.02778	, *height[fuzzy_set]))
    print(fuzzy_set,	triangular(	0.1785	, *height[fuzzy_set]))
    print(fuzzy_set,	triangular(	0.05087	, *height[fuzzy_set]))
    print(fuzzy_set,	triangular(	0.1716	, *height[fuzzy_set]))
    print(fuzzy_set,	triangular(	0.1614	, *height[fuzzy_set]))
    print(fuzzy_set,	triangular(	0.06517	, *height[fuzzy_set]))
    print(fuzzy_set,	triangular(	0.06961	, *height[fuzzy_set]))
    print(fuzzy_set,	triangular(	0.175	, *height[fuzzy_set]))
    print(fuzzy_set,	triangular(	0.05882	, *height[fuzzy_set]))
    print(fuzzy_set,	triangular(	0.1789	, *height[fuzzy_set]))
    print(fuzzy_set,	triangular(	0.04786	, *height[fuzzy_set]))
    print(fuzzy_set,	triangular(	0.1899	, *height[fuzzy_set]))
    print(fuzzy_set,	triangular(	0.1383	, *height[fuzzy_set]))
    print(fuzzy_set,	triangular(	0.0866	, *height[fuzzy_set]))
    print(fuzzy_set,	triangular(	0.152	, *height[fuzzy_set]))
    print(fuzzy_set,	triangular(	0.07407	, *height[fuzzy_set]))
    print(fuzzy_set,	triangular(	0.2102	, *height[fuzzy_set]))
    print(fuzzy_set,	triangular(	0.2508	, *height[fuzzy_set]))
    print(fuzzy_set,	triangular(	0.07926	, *height[fuzzy_set]))
    print(fuzzy_set,	triangular(	0.06127	, *height[fuzzy_set]))
    print(fuzzy_set,	triangular(	0.1708	, *height[fuzzy_set]))
    print(fuzzy_set,	triangular(	0.2867	, *height[fuzzy_set]))
    print(fuzzy_set,	triangular(	0.1841	, *height[fuzzy_set]))
    print(fuzzy_set,	triangular(	0.07632	, *height[fuzzy_set]))
    print(fuzzy_set,	triangular(	0.1642	, *height[fuzzy_set]))
    print(fuzzy_set,	triangular(	0.1225	, *height[fuzzy_set]))
    print(fuzzy_set,	triangular(	0.1956	, *height[fuzzy_set]))
    print(fuzzy_set,	triangular(	0.1205	, *height[fuzzy_set]))
    print(fuzzy_set,	triangular(	0.1397	, *height[fuzzy_set]))
    print(fuzzy_set,	triangular(	0.06946	, *height[fuzzy_set]))
    print(fuzzy_set,	triangular(	0.1476	, *height[fuzzy_set]))
    print(fuzzy_set,	triangular(	0.1001	, *height[fuzzy_set]))
    print(fuzzy_set,	triangular(	0.07911	, *height[fuzzy_set]))
    print(fuzzy_set,	triangular(	0.2115	, *height[fuzzy_set]))
    print(fuzzy_set,	triangular(	0.1573	, *height[fuzzy_set]))
    print(fuzzy_set,	triangular(	0.05882	, *height[fuzzy_set]))
    print(fuzzy_set,	triangular(	0.02381	, *height[fuzzy_set]))
    print(fuzzy_set,	triangular(	0.08449	, *height[fuzzy_set]))
    print(fuzzy_set,	triangular(	0.1565	, *height[fuzzy_set]))
    print(fuzzy_set,	triangular(	0.1184	, *height[fuzzy_set]))
    print(fuzzy_set,	triangular(	0	, *height[fuzzy_set]))
    print(fuzzy_set,	triangular(	0.07431	, *height[fuzzy_set]))
    print(fuzzy_set,	triangular(	0.09749	, *height[fuzzy_set]))
    print(fuzzy_set,	triangular(	0.03203	, *height[fuzzy_set]))
    print(fuzzy_set,	triangular(	0.1986	, *height[fuzzy_set]))
    print(fuzzy_set,	triangular(	0.1218	, *height[fuzzy_set]))
    print(fuzzy_set,	triangular(	0.08442	, *height[fuzzy_set]))
    print(fuzzy_set,	triangular(	0.291	, *height[fuzzy_set]))
    print(fuzzy_set,	triangular(	0.08278	, *height[fuzzy_set]))
    print(fuzzy_set,	triangular(	0.05334	, *height[fuzzy_set]))
    print(fuzzy_set,	triangular(	0.1105	, *height[fuzzy_set]))
    print(fuzzy_set,	triangular(	0.1505	, *height[fuzzy_set]))
    print(fuzzy_set,	triangular(	0.06136	, *height[fuzzy_set]))
    print(fuzzy_set,	triangular(	0.105	, *height[fuzzy_set]))
    print(fuzzy_set,	triangular(	0.07247	, *height[fuzzy_set]))
    print(fuzzy_set,	triangular(	0.03846	, *height[fuzzy_set]))
    print(fuzzy_set,	triangular(	0.2027	, *height[fuzzy_set]))
    print(fuzzy_set,	triangular(	0.2034	, *height[fuzzy_set]))
    print(fuzzy_set,	triangular(	0.1185	, *height[fuzzy_set]))
    print(fuzzy_set,	triangular(	0.08958	, *height[fuzzy_set]))
    print(fuzzy_set,	triangular(	0.1674	, *height[fuzzy_set]))
    print(fuzzy_set,	triangular(	0.2248	, *height[fuzzy_set]))
    print(fuzzy_set,	triangular(	0.1221	, *height[fuzzy_set]))
    print(fuzzy_set,	triangular(	0.08978	, *height[fuzzy_set]))
    print(fuzzy_set,	triangular(	0.05104	, *height[fuzzy_set]))
    print(fuzzy_set,	triangular(	0.1329	, *height[fuzzy_set]))
    print(fuzzy_set,	triangular(	0.1218	, *height[fuzzy_set]))
    print(fuzzy_set,	triangular(	0.1423	, *height[fuzzy_set]))
    print(fuzzy_set,	triangular(	0.1732	, *height[fuzzy_set]))
    print(fuzzy_set,	triangular(	0.08187	, *height[fuzzy_set]))
    print(fuzzy_set,	triangular(	0.1514	, *height[fuzzy_set]))
    print(fuzzy_set,	triangular(	0.1312	, *height[fuzzy_set]))
    print(fuzzy_set,	triangular(	0.1374	, *height[fuzzy_set]))
    print(fuzzy_set,	triangular(	0.1379	, *height[fuzzy_set]))
    print(fuzzy_set,	triangular(	0.09331	, *height[fuzzy_set]))
    print(fuzzy_set,	triangular(	0.06968	, *height[fuzzy_set]))
    print(fuzzy_set,	triangular(	0.08476	, *height[fuzzy_set]))
    print(fuzzy_set,	triangular(	0.1667	, *height[fuzzy_set]))
    print(fuzzy_set,	triangular(	0.08611	, *height[fuzzy_set]))
    print(fuzzy_set,	triangular(	0	, *height[fuzzy_set]))
    print(fuzzy_set,	triangular(	0.1216	, *height[fuzzy_set]))
    print(fuzzy_set,	triangular(	0.06402	, *height[fuzzy_set]))
    print(fuzzy_set,	triangular(	0.1012	, *height[fuzzy_set]))
    print(fuzzy_set,	triangular(	0.03413	, *height[fuzzy_set]))
    print(fuzzy_set,	triangular(	0.06042	, *height[fuzzy_set]))
    print(fuzzy_set,	triangular(	0.1865	, *height[fuzzy_set]))
    print(fuzzy_set,	triangular(	0.08405	, *height[fuzzy_set]))
    print(fuzzy_set,	triangular(	0.1599	, *height[fuzzy_set]))
    print(fuzzy_set,	triangular(	0.06019	, *height[fuzzy_set]))
    print(fuzzy_set,	triangular(	0.06296	, *height[fuzzy_set]))
    print(fuzzy_set,	triangular(	0.07879	, *height[fuzzy_set]))
    print(fuzzy_set,	triangular(	0.1571	, *height[fuzzy_set]))
    print(fuzzy_set,	triangular(	0.05506	, *height[fuzzy_set]))
    print(fuzzy_set,	triangular(	0.09722	, *height[fuzzy_set]))
    print(fuzzy_set,	triangular(	0.08211	, *height[fuzzy_set]))
    print(fuzzy_set,	triangular(	0.1515	, *height[fuzzy_set]))
    print(fuzzy_set,	triangular(	0.08436	, *height[fuzzy_set]))
    print(fuzzy_set,	triangular(	0.07025	, *height[fuzzy_set]))
    print(fuzzy_set,	triangular(	0.03953	, *height[fuzzy_set]))
    print(fuzzy_set,	triangular(	0.07909	, *height[fuzzy_set]))
    print(fuzzy_set,	triangular(	0.1777	, *height[fuzzy_set]))
    print(fuzzy_set,	triangular(	0.2247	, *height[fuzzy_set]))
    print(fuzzy_set,	triangular(	0.08194	, *height[fuzzy_set]))
    print(fuzzy_set,	triangular(	0.2346	, *height[fuzzy_set]))
    print(fuzzy_set,	triangular(	0.05754	, *height[fuzzy_set]))
    print(fuzzy_set,	triangular(	0.04603	, *height[fuzzy_set]))
    print(fuzzy_set,	triangular(	0.1474	, *height[fuzzy_set]))
    print(fuzzy_set,	triangular(	0.1721	, *height[fuzzy_set]))
    print(fuzzy_set,	triangular(	0.08485	, *height[fuzzy_set]))
    print(fuzzy_set,	triangular(	0.09391	, *height[fuzzy_set]))
    print(fuzzy_set,	triangular(	0.116	, *height[fuzzy_set]))
    print(fuzzy_set,	triangular(	0.1827	, *height[fuzzy_set]))
    print(fuzzy_set,	triangular(	0.04306	, *height[fuzzy_set]))
    print(fuzzy_set,	triangular(	0	, *height[fuzzy_set]))
    print(fuzzy_set,	triangular(	0	, *height[fuzzy_set]))
    print(fuzzy_set,	triangular(	0.0991	, *height[fuzzy_set]))
    print(fuzzy_set,	triangular(	0.2035	, *height[fuzzy_set]))
    print(fuzzy_set,	triangular(	0.009259	, *height[fuzzy_set]))
    print(fuzzy_set,	triangular(	0.0399	, *height[fuzzy_set]))
    print(fuzzy_set,	triangular(	0.2688	, *height[fuzzy_set]))
    print(fuzzy_set,	triangular(	0.2903	, *height[fuzzy_set]))
    print(fuzzy_set,	triangular(	0.1541	, *height[fuzzy_set]))
    print(fuzzy_set,	triangular(	0.06296	, *height[fuzzy_set]))
    print(fuzzy_set,	triangular(	0.1226	, *height[fuzzy_set]))
    print(fuzzy_set,	triangular(	0.01042	, *height[fuzzy_set]))
    print(fuzzy_set,	triangular(	0.1571	, *height[fuzzy_set]))
    print(fuzzy_set,	triangular(	0.1099	, *height[fuzzy_set]))
    print(fuzzy_set,	triangular(	0.04306	, *height[fuzzy_set]))
    print(fuzzy_set,	triangular(	0.04815	, *height[fuzzy_set]))
    print(fuzzy_set,	triangular(	0.1772	, *height[fuzzy_set]))
    print(fuzzy_set,	triangular(	0.04773	, *height[fuzzy_set]))
    print(fuzzy_set,	triangular(	0	, *height[fuzzy_set]))
    print(fuzzy_set,	triangular(	0.1459	, *height[fuzzy_set]))
    print(fuzzy_set,	triangular(	0.1727	, *height[fuzzy_set]))
    print(fuzzy_set,	triangular(	0.08235	, *height[fuzzy_set]))
    print(fuzzy_set,	triangular(	0.1673	, *height[fuzzy_set]))
    print(fuzzy_set,	triangular(	0.09181	, *height[fuzzy_set]))
    print(fuzzy_set,	triangular(	0.1708	, *height[fuzzy_set]))
    print(fuzzy_set,	triangular(	0.1838	, *height[fuzzy_set]))
    print(fuzzy_set,	triangular(	0.108	, *height[fuzzy_set]))
    print(fuzzy_set,	triangular(	0.1939	, *height[fuzzy_set]))
    print(fuzzy_set,	triangular(	0.2733	, *height[fuzzy_set]))
    print(fuzzy_set,	triangular(	0.2013	, *height[fuzzy_set]))
    print(fuzzy_set,	triangular(	0.1015	, *height[fuzzy_set]))
    print(fuzzy_set,	triangular(	0.1252	, *height[fuzzy_set]))
    print(fuzzy_set,	triangular(	0.05588	, *height[fuzzy_set]))
    print(fuzzy_set,	triangular(	0.1096	, *height[fuzzy_set]))
    print(fuzzy_set,	triangular(	0.1126	, *height[fuzzy_set]))
    print(fuzzy_set,	triangular(	0.1035	, *height[fuzzy_set]))
    print(fuzzy_set,	triangular(	0.192	, *height[fuzzy_set]))
    print(fuzzy_set,	triangular(	0.06913	, *height[fuzzy_set]))
    print(fuzzy_set,	triangular(	0.1595	, *height[fuzzy_set]))
    print(fuzzy_set,	triangular(	0.1099	, *height[fuzzy_set]))
    print(fuzzy_set,	triangular(	0.1772	, *height[fuzzy_set]))
    print(fuzzy_set,	triangular(	0.1654	, *height[fuzzy_set]))
    print(fuzzy_set,	triangular(	0.1138	, *height[fuzzy_set]))
    print(fuzzy_set,	triangular(	0.03571	, *height[fuzzy_set]))
    print(fuzzy_set,	triangular(	0.182	, *height[fuzzy_set]))
    print(fuzzy_set,	triangular(	0.1625	, *height[fuzzy_set]))
    print(fuzzy_set,	triangular(	0.08056	, *height[fuzzy_set]))
    print(fuzzy_set,	triangular(	0.0909	, *height[fuzzy_set]))
    print(fuzzy_set,	triangular(	0.05575	, *height[fuzzy_set]))
    print(fuzzy_set,	triangular(	0.1479	, *height[fuzzy_set]))
    print(fuzzy_set,	triangular(	0.09678	, *height[fuzzy_set]))
    print(fuzzy_set,	triangular(	0.1087	, *height[fuzzy_set]))
    print(fuzzy_set,	triangular(	0.04464	, *height[fuzzy_set]))
    print(fuzzy_set,	triangular(	0.1379	, *height[fuzzy_set]))
    print(fuzzy_set,	triangular(	0.118	, *height[fuzzy_set]))
    print(fuzzy_set,	triangular(	0.1977	, *height[fuzzy_set]))
    print(fuzzy_set,	triangular(	0.2543	, *height[fuzzy_set]))
    print(fuzzy_set,	triangular(	0.02083	, *height[fuzzy_set]))
    print(fuzzy_set,	triangular(	0.03002	, *height[fuzzy_set]))
    print(fuzzy_set,	triangular(	0.1563	, *height[fuzzy_set]))
    print(fuzzy_set,	triangular(	0.07222	, *height[fuzzy_set]))
    print(fuzzy_set,	triangular(	0.07963	, *height[fuzzy_set]))
    print(fuzzy_set,	triangular(	0.2593	, *height[fuzzy_set]))
    print(fuzzy_set,	triangular(	0.1445	, *height[fuzzy_set]))
    print(fuzzy_set,	triangular(	0.08219	, *height[fuzzy_set]))
    print(fuzzy_set,	triangular(	0.2066	, *height[fuzzy_set]))
    print(fuzzy_set,	triangular(	0.09222	, *height[fuzzy_set]))
    print(fuzzy_set,	triangular(	0.04052	, *height[fuzzy_set]))
    print(fuzzy_set,	triangular(	0.1218	, *height[fuzzy_set]))
    print(fuzzy_set,	triangular(	0.06106	, *height[fuzzy_set]))
    print(fuzzy_set,	triangular(	0.1564	, *height[fuzzy_set]))
    print(fuzzy_set,	triangular(	0.06736	, *height[fuzzy_set]))
    print(fuzzy_set,	triangular(	0.0497	, *height[fuzzy_set]))
    print(fuzzy_set,	triangular(	0.1561	, *height[fuzzy_set]))
    print(fuzzy_set,	triangular(	0.06136	, *height[fuzzy_set]))
    print(fuzzy_set,	triangular(	0.09608	, *height[fuzzy_set]))
    print(fuzzy_set,	triangular(	0.2105	, *height[fuzzy_set]))
    print(fuzzy_set,	triangular(	0.06544	, *height[fuzzy_set]))
    print(fuzzy_set,	triangular(	0.2507	, *height[fuzzy_set]))
    print(fuzzy_set,	triangular(	0.1857	, *height[fuzzy_set]))
    print(fuzzy_set,	triangular(	0.1999	, *height[fuzzy_set]))
    print(fuzzy_set,	triangular(	0.1374	, *height[fuzzy_set]))
    print(fuzzy_set,	triangular(	0.1941	, *height[fuzzy_set]))
    print(fuzzy_set,	triangular(	0.2229	, *height[fuzzy_set]))
    print(fuzzy_set,	triangular(	0.2462	, *height[fuzzy_set]))
    print(fuzzy_set,	triangular(	0.2014	, *height[fuzzy_set]))
    print(fuzzy_set,	triangular(	0.1697	, *height[fuzzy_set]))
    print(fuzzy_set,	triangular(	0.08235	, *height[fuzzy_set]))
    print(fuzzy_set,	triangular(	0.1528	, *height[fuzzy_set]))
    print(fuzzy_set,	triangular(	0.08568	, *height[fuzzy_set]))
    print(fuzzy_set,	triangular(	0.1984	, *height[fuzzy_set]))
    print(fuzzy_set,	triangular(	0.1659	, *height[fuzzy_set]))
    print(fuzzy_set,	triangular(	0.07926	, *height[fuzzy_set]))
    print(fuzzy_set,	triangular(	0.06189	, *height[fuzzy_set]))
    print(fuzzy_set,	triangular(	0.0578	, *height[fuzzy_set]))
    print(fuzzy_set,	triangular(	0.086	, *height[fuzzy_set]))
    print(fuzzy_set,	triangular(	0.03333	, *height[fuzzy_set]))
    print(fuzzy_set,	triangular(	0.0875	, *height[fuzzy_set]))
    print(fuzzy_set,	triangular(	0.1841	, *height[fuzzy_set]))
    print(fuzzy_set,	triangular(	0.05159	, *height[fuzzy_set]))
    print(fuzzy_set,	triangular(	0.1136	, *height[fuzzy_set]))
    print(fuzzy_set,	triangular(	0.08946	, *height[fuzzy_set]))
    print(fuzzy_set,	triangular(	0.01111	, *height[fuzzy_set]))
    print(fuzzy_set,	triangular(	0.1294	, *height[fuzzy_set]))
    print(fuzzy_set,	triangular(	0.05185	, *height[fuzzy_set]))
    print(fuzzy_set,	triangular(	0.09993	, *height[fuzzy_set]))
    print(fuzzy_set,	triangular(	0.1872	, *height[fuzzy_set]))
    print(fuzzy_set,	triangular(	0.0829	, *height[fuzzy_set]))
    print(fuzzy_set,	triangular(	0.2252	, *height[fuzzy_set]))
    print(fuzzy_set,	triangular(	0.1732	, *height[fuzzy_set]))
    print(fuzzy_set,	triangular(	0.1017	, *height[fuzzy_set]))
    print(fuzzy_set,	triangular(	0.008772	, *height[fuzzy_set]))
    print(fuzzy_set,	triangular(	0.1155	, *height[fuzzy_set]))
    print(fuzzy_set,	triangular(	0.05366	, *height[fuzzy_set]))
    print(fuzzy_set,	triangular(	0.09314	, *height[fuzzy_set]))
    print(fuzzy_set,	triangular(	0.06203	, *height[fuzzy_set]))
    print(fuzzy_set,	triangular(	0.1021	, *height[fuzzy_set]))
    print(fuzzy_set,	triangular(	0.1489	, *height[fuzzy_set]))
    print(fuzzy_set,	triangular(	0.1056	, *height[fuzzy_set]))
    print(fuzzy_set,	triangular(	0.0914	, *height[fuzzy_set]))
    print(fuzzy_set,	triangular(	0.06343	, *height[fuzzy_set]))
    print(fuzzy_set,	triangular(	0.05802	, *height[fuzzy_set]))
    print(fuzzy_set,	triangular(	0.03194	, *height[fuzzy_set]))
    print(fuzzy_set,	triangular(	0.0716	, *height[fuzzy_set]))
    print(fuzzy_set,	triangular(	0.0753	, *height[fuzzy_set]))
    print(fuzzy_set,	triangular(	0.03125	, *height[fuzzy_set]))
    print(fuzzy_set,	triangular(	0.198	, *height[fuzzy_set]))
    print(fuzzy_set,	triangular(	0.07625	, *height[fuzzy_set]))
    print(fuzzy_set,	triangular(	0.1923	, *height[fuzzy_set]))
    print(fuzzy_set,	triangular(	0.06528	, *height[fuzzy_set]))
    print(fuzzy_set,	triangular(	0.05509	, *height[fuzzy_set]))
    print(fuzzy_set,	triangular(	0.04815	, *height[fuzzy_set]))
    print(fuzzy_set,	triangular(	0.025	, *height[fuzzy_set]))
    print(fuzzy_set,	triangular(	0.01389	, *height[fuzzy_set]))
    print(fuzzy_set,	triangular(	0.0221	, *height[fuzzy_set]))
    print(fuzzy_set,	triangular(	0.03532	, *height[fuzzy_set]))
    print(fuzzy_set,	triangular(	0.05741	, *height[fuzzy_set]))
    print(fuzzy_set,	triangular(	0.05813	, *height[fuzzy_set]))
    print(fuzzy_set,	triangular(	0.08411	, *height[fuzzy_set]))
    print(fuzzy_set,	triangular(	0.04715	, *height[fuzzy_set]))
    print(fuzzy_set,	triangular(	0	, *height[fuzzy_set]))
    print(fuzzy_set,	triangular(	0.02784	, *height[fuzzy_set]))
    print(fuzzy_set,	triangular(	0.01852	, *height[fuzzy_set]))
    print(fuzzy_set,	triangular(	0.1776	, *height[fuzzy_set]))
    print(fuzzy_set,	triangular(	0.1145	, *height[fuzzy_set]))
    print(fuzzy_set,	triangular(	0.02832	, *height[fuzzy_set]))
    print(fuzzy_set,	triangular(	0.09744	, *height[fuzzy_set]))
    print(fuzzy_set,	triangular(	0.1425	, *height[fuzzy_set]))
    print(fuzzy_set,	triangular(	0.1155	, *height[fuzzy_set]))
    print(fuzzy_set,	triangular(	0.2685	, *height[fuzzy_set]))
    print(fuzzy_set,	triangular(	0.05556	, *height[fuzzy_set]))
    print(fuzzy_set,	triangular(	0.05602	, *height[fuzzy_set]))
    print(fuzzy_set,	triangular(	0.0589	, *height[fuzzy_set]))
    print(fuzzy_set,	triangular(	0.02796	, *height[fuzzy_set]))
    print(fuzzy_set,	triangular(	0.1583	, *height[fuzzy_set]))
    print(fuzzy_set,	triangular(	0.1047	, *height[fuzzy_set]))
    print(fuzzy_set,	triangular(	0.1981	, *height[fuzzy_set]))
    print(fuzzy_set,	triangular(	0.09858	, *height[fuzzy_set]))
    print(fuzzy_set,	triangular(	0.02022	, *height[fuzzy_set]))
    print(fuzzy_set,	triangular(	0.01667	, *height[fuzzy_set]))
    print(fuzzy_set,	triangular(	0.03983	, *height[fuzzy_set]))
    print(fuzzy_set,	triangular(	0.1827	, *height[fuzzy_set]))
    print(fuzzy_set,	triangular(	0.0585	, *height[fuzzy_set]))
    print(fuzzy_set,	triangular(	0.2048	, *height[fuzzy_set]))
    print(fuzzy_set,	triangular(	0.06499	, *height[fuzzy_set]))
    print(fuzzy_set,	triangular(	0.2089	, *height[fuzzy_set]))
    print(fuzzy_set,	triangular(	0.1414	, *height[fuzzy_set]))
    print(fuzzy_set,	triangular(	0.0812	, *height[fuzzy_set]))
    print(fuzzy_set,	triangular(	0.1075	, *height[fuzzy_set]))
    print(fuzzy_set,	triangular(	0.2255	, *height[fuzzy_set]))
    print(fuzzy_set,	triangular(	0.07864	, *height[fuzzy_set]))
    print(fuzzy_set,	triangular(	0.04074	, *height[fuzzy_set]))
    print(fuzzy_set,	triangular(	0.05093	, *height[fuzzy_set]))
    print(fuzzy_set,	triangular(	0.1251	, *height[fuzzy_set]))
    print(fuzzy_set,	triangular(	0.06548	, *height[fuzzy_set]))
    print(fuzzy_set,	triangular(	0.04766	, *height[fuzzy_set]))
    print(fuzzy_set,	triangular(	0.04262	, *height[fuzzy_set]))
    print(fuzzy_set,	triangular(	0.2135	, *height[fuzzy_set]))
    print(fuzzy_set,	triangular(	0.2756	, *height[fuzzy_set]))
    print(fuzzy_set,	triangular(	0.1526	, *height[fuzzy_set]))
    print(fuzzy_set,	triangular(	0.03922	, *height[fuzzy_set]))
    print(fuzzy_set,	triangular(	0.09265	, *height[fuzzy_set]))
    print(fuzzy_set,	triangular(	0.1258	, *height[fuzzy_set]))
    print(fuzzy_set,	triangular(	0.05556	, *height[fuzzy_set]))
    print(fuzzy_set,	triangular(	0.04762	, *height[fuzzy_set]))
    print(fuzzy_set,	triangular(	0.05052	, *height[fuzzy_set]))
    print(fuzzy_set,	triangular(	0.01635	, *height[fuzzy_set]))
    print(fuzzy_set,	triangular(	0.05614	, *height[fuzzy_set]))
    print(fuzzy_set,	triangular(	0.08312	, *height[fuzzy_set]))
    print(fuzzy_set,	triangular(	0.09123	, *height[fuzzy_set]))
    print(fuzzy_set,	triangular(	0.06987	, *height[fuzzy_set]))
    print(fuzzy_set,	triangular(	0.1765	, *height[fuzzy_set]))
    print(fuzzy_set,	triangular(	0.2152	, *height[fuzzy_set]))
    print(fuzzy_set,	triangular(	0.08829	, *height[fuzzy_set]))
    print(fuzzy_set,	triangular(	0.182	, *height[fuzzy_set]))
    print(fuzzy_set,	triangular(	0.2432	, *height[fuzzy_set]))
    print(fuzzy_set,	triangular(	0.2248	, *height[fuzzy_set]))
    print(fuzzy_set,	triangular(	0.08178	, *height[fuzzy_set]))
    print(fuzzy_set,	triangular(	0.1966	, *height[fuzzy_set]))
    print(fuzzy_set,	triangular(	0.2112	, *height[fuzzy_set]))
    print(fuzzy_set,	triangular(	0.06987	, *height[fuzzy_set]))
    print(fuzzy_set,	triangular(	0.1251	, *height[fuzzy_set]))
    print(fuzzy_set,	triangular(	0.1465	, *height[fuzzy_set]))
    print(fuzzy_set,	triangular(	0.05781	, *height[fuzzy_set]))
    print(fuzzy_set,	triangular(	0.1054	, *height[fuzzy_set]))
    print(fuzzy_set,	triangular(	0.2524	, *height[fuzzy_set]))
    print(fuzzy_set,	triangular(	0.1318	, *height[fuzzy_set]))
    print(fuzzy_set,	triangular(	0.06754	, *height[fuzzy_set]))
    print(fuzzy_set,	triangular(	0.1092	, *height[fuzzy_set]))
    print(fuzzy_set,	triangular(	0.09804	, *height[fuzzy_set]))
    print(fuzzy_set,	triangular(	0.09173	, *height[fuzzy_set]))
    print(fuzzy_set,	triangular(	0.1359	, *height[fuzzy_set]))
    print(fuzzy_set,	triangular(	0.0914	, *height[fuzzy_set]))
    print(fuzzy_set,	triangular(	0.04537	, *height[fuzzy_set]))
    print(fuzzy_set,	triangular(	0.08272	, *height[fuzzy_set]))
    print(fuzzy_set,	triangular(	0.1825	, *height[fuzzy_set]))
    print(fuzzy_set,	triangular(	0.06696	, *height[fuzzy_set]))
    print(fuzzy_set,	triangular(	0	, *height[fuzzy_set]))
    print(fuzzy_set,	triangular(	0.2121	, *height[fuzzy_set]))
    print(fuzzy_set,	triangular(	0.2422	, *height[fuzzy_set]))
    print(fuzzy_set,	triangular(	0.06266	, *height[fuzzy_set]))
    print(fuzzy_set,	triangular(	0.07911	, *height[fuzzy_set]))
    print(fuzzy_set,	triangular(	0.1453	, *height[fuzzy_set]))
    print(fuzzy_set,	triangular(	0.08296	, *height[fuzzy_set]))
    print(fuzzy_set,	triangular(	0.05556	, *height[fuzzy_set]))
    print(fuzzy_set,	triangular(	0.05356	, *height[fuzzy_set]))
    print(fuzzy_set,	triangular(	0.1964	, *height[fuzzy_set]))
    print(fuzzy_set,	triangular(	0.06876	, *height[fuzzy_set]))
    print(fuzzy_set,	triangular(	0.06608	, *height[fuzzy_set]))
    print(fuzzy_set,	triangular(	0.08388	, *height[fuzzy_set]))
    print(fuzzy_set,	triangular(	0.04793	, *height[fuzzy_set]))
    print(fuzzy_set,	triangular(	0.07887	, *height[fuzzy_set]))
    print(fuzzy_set,	triangular(	0.1129	, *height[fuzzy_set]))
    print(fuzzy_set,	triangular(	0.05601	, *height[fuzzy_set]))
    print(fuzzy_set,	triangular(	0.1974	, *height[fuzzy_set]))
    print(fuzzy_set,	triangular(	0.09532	, *height[fuzzy_set]))
    print(fuzzy_set,	triangular(	0.08698	, *height[fuzzy_set]))
    print(fuzzy_set,	triangular(	0.07431	, *height[fuzzy_set]))
    print(fuzzy_set,	triangular(	0.02564	, *height[fuzzy_set]))
    print(fuzzy_set,	triangular(	0.1308	, *height[fuzzy_set]))
    print(fuzzy_set,	triangular(	0.06575	, *height[fuzzy_set]))
    print(fuzzy_set,	triangular(	0.08263	, *height[fuzzy_set]))
    print(fuzzy_set,	triangular(	0.0377	, *height[fuzzy_set]))
    print(fuzzy_set,	triangular(	0.2134	, *height[fuzzy_set]))
    print(fuzzy_set,	triangular(	0.08224	, *height[fuzzy_set]))
    print(fuzzy_set,	triangular(	0.04306	, *height[fuzzy_set]))
    print(fuzzy_set,	triangular(	0.06664	, *height[fuzzy_set]))
    print(fuzzy_set,	triangular(	0.1108	, *height[fuzzy_set]))
    print(fuzzy_set,	triangular(	0.1105	, *height[fuzzy_set]))
    print(fuzzy_set,	triangular(	0.1407	, *height[fuzzy_set]))
    print(fuzzy_set,	triangular(	0.04589	, *height[fuzzy_set]))
    print(fuzzy_set,	triangular(	0.02579	, *height[fuzzy_set]))
    print(fuzzy_set,	triangular(	0.0931	, *height[fuzzy_set]))
    print(fuzzy_set,	triangular(	0.07485	, *height[fuzzy_set]))
    print(fuzzy_set,	triangular(	0.04044	, *height[fuzzy_set]))
    print(fuzzy_set,	triangular(	0.03612	, *height[fuzzy_set]))
    print(fuzzy_set,	triangular(	0.2475	, *height[fuzzy_set]))
    print(fuzzy_set,	triangular(	0.0737	, *height[fuzzy_set]))
    print(fuzzy_set,	triangular(	0.2173	, *height[fuzzy_set]))
    print(fuzzy_set,	triangular(	0.1708	, *height[fuzzy_set]))
    print(fuzzy_set,	triangular(	0.07971	, *height[fuzzy_set]))
    print(fuzzy_set,	triangular(	0.1827	, *height[fuzzy_set]))
    print(fuzzy_set,	triangular(	0.06384	, *height[fuzzy_set]))
    print(fuzzy_set,	triangular(	0.07453	, *height[fuzzy_set]))
    print(fuzzy_set,	triangular(	0.0589	, *height[fuzzy_set]))
    print(fuzzy_set,	triangular(	0.08216	, *height[fuzzy_set]))
    print(fuzzy_set,	triangular(	0.1555	, *height[fuzzy_set]))
    print(fuzzy_set,	triangular(	0.1739	, *height[fuzzy_set]))
    print(fuzzy_set,	triangular(	0.03312	, *height[fuzzy_set]))
    print(fuzzy_set,	triangular(	0.02222	, *height[fuzzy_set]))
    print(fuzzy_set,	triangular(	0.1535	, *height[fuzzy_set]))
    print(fuzzy_set,	triangular(	0.1202	, *height[fuzzy_set]))
    print(fuzzy_set,	triangular(	0.197	, *height[fuzzy_set]))
    print(fuzzy_set,	triangular(	0.08308	, *height[fuzzy_set]))
    print(fuzzy_set,	triangular(	0.09594	, *height[fuzzy_set]))
    print(fuzzy_set,	triangular(	0.228	, *height[fuzzy_set]))
    print(fuzzy_set,	triangular(	0.0875	, *height[fuzzy_set]))
    print(fuzzy_set,	triangular(	0.1466	, *height[fuzzy_set]))
    print(fuzzy_set,	triangular(	0.07116	, *height[fuzzy_set]))
    print(fuzzy_set,	triangular(	0.1069	, *height[fuzzy_set]))
    print(fuzzy_set,	triangular(	0.09851	, *height[fuzzy_set]))
    print(fuzzy_set,	triangular(	0.07763	, *height[fuzzy_set]))
    print(fuzzy_set,	triangular(	0.06835	, *height[fuzzy_set]))
    print(fuzzy_set,	triangular(	0.06005	, *height[fuzzy_set]))
    print(fuzzy_set,	triangular(	0.05921	, *height[fuzzy_set]))
    print(fuzzy_set,	triangular(	0.04866	, *height[fuzzy_set]))
    print(fuzzy_set,	triangular(	0.1555	, *height[fuzzy_set]))
    print(fuzzy_set,	triangular(	0.2625	, *height[fuzzy_set]))
    print(fuzzy_set,	triangular(	0.05563	, *height[fuzzy_set]))
    print(fuzzy_set,	triangular(	0.08288	, *height[fuzzy_set]))
    print(fuzzy_set,	triangular(	0.1045	, *height[fuzzy_set]))
    print(fuzzy_set,	triangular(	0.1357	, *height[fuzzy_set]))
    print(fuzzy_set,	triangular(	0.1181	, *height[fuzzy_set]))
    print(fuzzy_set,	triangular(	0.025	, *height[fuzzy_set]))
    print(fuzzy_set,	triangular(	0.1996	, *height[fuzzy_set]))
    print(fuzzy_set,	triangular(	0.1416	, *height[fuzzy_set]))
    print(fuzzy_set,	triangular(	0.0656	, *height[fuzzy_set]))
    print(fuzzy_set,	triangular(	0.05547	, *height[fuzzy_set]))
    print(fuzzy_set,	triangular(	0.1147	, *height[fuzzy_set]))
    print(fuzzy_set,	triangular(	0	, *height[fuzzy_set]))
    print(fuzzy_set,	triangular(	0.07966	, *height[fuzzy_set]))
    print(fuzzy_set,	triangular(	0.09783	, *height[fuzzy_set]))
    print(fuzzy_set,	triangular(	0.1339	, *height[fuzzy_set]))
    print(fuzzy_set,	triangular(	0.06222	, *height[fuzzy_set]))
    print(fuzzy_set,	triangular(	0.07431	, *height[fuzzy_set]))
    print(fuzzy_set,	triangular(	0.1775	, *height[fuzzy_set]))
    print(fuzzy_set,	triangular(	0.0569	, *height[fuzzy_set]))
    print(fuzzy_set,	triangular(	0.0815	, *height[fuzzy_set]))
    print(fuzzy_set,	triangular(	0.1335	, *height[fuzzy_set]))
    print(fuzzy_set,	triangular(	0.09077	, *height[fuzzy_set]))
    print(fuzzy_set,	triangular(	0.1452	, *height[fuzzy_set]))
    print(fuzzy_set,	triangular(	0.1342	, *height[fuzzy_set]))
    print(fuzzy_set,	triangular(	0.07828	, *height[fuzzy_set]))
    print(fuzzy_set,	triangular(	0.206	, *height[fuzzy_set]))
    print(fuzzy_set,	triangular(	0.09815	, *height[fuzzy_set]))
    print(fuzzy_set,	triangular(	0.08737	, *height[fuzzy_set]))
    print(fuzzy_set,	triangular(	0.06335	, *height[fuzzy_set]))
    print(fuzzy_set,	triangular(	0.08341	, *height[fuzzy_set]))
    print(fuzzy_set,	triangular(	0.1489	, *height[fuzzy_set]))
    print(fuzzy_set,	triangular(	0.0268	, *height[fuzzy_set]))
    print(fuzzy_set,	triangular(	0.04195	, *height[fuzzy_set]))
    print(fuzzy_set,	triangular(	0.1017	, *height[fuzzy_set]))
    print(fuzzy_set,	triangular(	0.1407	, *height[fuzzy_set]))
    print(fuzzy_set,	triangular(	0.1053	, *height[fuzzy_set]))
    print(fuzzy_set,	triangular(	0.1663	, *height[fuzzy_set]))
    print(fuzzy_set,	triangular(	0.2113	, *height[fuzzy_set]))
    print(fuzzy_set,	triangular(	0.1018	, *height[fuzzy_set]))
    print(fuzzy_set,	triangular(	0.1521	, *height[fuzzy_set]))
    print(fuzzy_set,	triangular(	0.08411	, *height[fuzzy_set]))
    print(fuzzy_set,	triangular(	0.2264	, *height[fuzzy_set]))
    print(fuzzy_set,	triangular(	0.1025	, *height[fuzzy_set]))
    print(fuzzy_set,	triangular(	0.1075	, *height[fuzzy_set]))
    print(fuzzy_set,	triangular(	0.08088	, *height[fuzzy_set]))
    print(fuzzy_set,	triangular(	0.09514	, *height[fuzzy_set]))
    print(fuzzy_set,	triangular(	0.1357	, *height[fuzzy_set]))
    print(fuzzy_set,	triangular(	0.2163	, *height[fuzzy_set]))
    print(fuzzy_set,	triangular(	0.1056	, *height[fuzzy_set]))
    print(fuzzy_set,	triangular(	0.07955	, *height[fuzzy_set]))
    print(fuzzy_set,	triangular(	0.2051	, *height[fuzzy_set]))
    print(fuzzy_set,	triangular(	0.09186	, *height[fuzzy_set]))
    print(fuzzy_set,	triangular(	0.112	, *height[fuzzy_set]))
    print(fuzzy_set,	triangular(	0.08542	, *height[fuzzy_set]))
    print(fuzzy_set,	triangular(	0.151	, *height[fuzzy_set]))
    print(fuzzy_set,	triangular(	0.1613	, *height[fuzzy_set]))
    print(fuzzy_set,	triangular(	0.1096	, *height[fuzzy_set]))
    print(fuzzy_set,	triangular(	0.08045	, *height[fuzzy_set]))
    print(fuzzy_set,	triangular(	0.07262	, *height[fuzzy_set]))
    print(fuzzy_set,	triangular(	0.2475	, *height[fuzzy_set]))
    print(fuzzy_set,	triangular(	0.02832	, *height[fuzzy_set]))
    print(fuzzy_set,	triangular(	0.1284	, *height[fuzzy_set]))
    print(fuzzy_set,	triangular(	0.06528	, *height[fuzzy_set]))
    print(fuzzy_set,	triangular(	0.08512	, *height[fuzzy_set]))
    print(fuzzy_set,	triangular(	0.1427	, *height[fuzzy_set]))
    print(fuzzy_set,	triangular(	0.107	, *height[fuzzy_set]))
    print(fuzzy_set,	triangular(	0.1015	, *height[fuzzy_set]))
    print(fuzzy_set,	triangular(	0.07393	, *height[fuzzy_set]))
    print(fuzzy_set,	triangular(	0.101	, *height[fuzzy_set]))
    print(fuzzy_set,	triangular(	0.0812	, *height[fuzzy_set]))
    print(fuzzy_set,	triangular(	0.08704	, *height[fuzzy_set]))
    print(fuzzy_set,	triangular(	0.1613	, *height[fuzzy_set]))
    print(fuzzy_set,	triangular(	0.09861	, *height[fuzzy_set]))
    print(fuzzy_set,	triangular(	0.2148	, *height[fuzzy_set]))
    print(fuzzy_set,	triangular(	0.1362	, *height[fuzzy_set]))
    print(fuzzy_set,	triangular(	0.1308	, *height[fuzzy_set]))
    print(fuzzy_set,	triangular(	0	, *height[fuzzy_set]))
    print(fuzzy_set,	triangular(	0.05	, *height[fuzzy_set]))
    print(fuzzy_set,	triangular(	0.06918	, *height[fuzzy_set]))
    print(fuzzy_set,	triangular(	0.1205	, *height[fuzzy_set]))
    print(fuzzy_set,	triangular(	0.1095	, *height[fuzzy_set]))
    print(fuzzy_set,	triangular(	0.07958	, *height[fuzzy_set]))
    print(fuzzy_set,	triangular(	0.06845	, *height[fuzzy_set]))
    print(fuzzy_set,	triangular(	0.07174	, *height[fuzzy_set]))
    print(fuzzy_set,	triangular(	0.02381	, *height[fuzzy_set]))
    print(fuzzy_set,	triangular(	0.08333	, *height[fuzzy_set]))
    print(fuzzy_set,	triangular(	0.03846	, *height[fuzzy_set]))
    print(fuzzy_set,	triangular(	0.03264	, *height[fuzzy_set]))
    print(fuzzy_set,	triangular(	0	, *height[fuzzy_set]))
    print(fuzzy_set,	triangular(	0.06413	, *height[fuzzy_set]))
    print(fuzzy_set,	triangular(	0.06498	, *height[fuzzy_set]))
    print(fuzzy_set,	triangular(	0.02564	, *height[fuzzy_set]))
    print(fuzzy_set,	triangular(	0.06493	, *height[fuzzy_set]))
    print(fuzzy_set,	triangular(	0.09127	, *height[fuzzy_set]))
    print(fuzzy_set,	triangular(	0.02232	, *height[fuzzy_set]))
    print(fuzzy_set,	triangular(	0	, *height[fuzzy_set]))
    print(fuzzy_set,	triangular(	0.1105	, *height[fuzzy_set]))
    print(fuzzy_set,	triangular(	0.09653	, *height[fuzzy_set]))
    print(fuzzy_set,	triangular(	0.1048	, *height[fuzzy_set]))
    print(fuzzy_set,	triangular(	0	, *height[fuzzy_set]))
    print(fuzzy_set,	triangular(	0.2356	, *height[fuzzy_set]))
    print(fuzzy_set,	triangular(	0.2542	, *height[fuzzy_set]))
    print(fuzzy_set,	triangular(	0.2216	, *height[fuzzy_set]))
    print(fuzzy_set,	triangular(	0.1628	, *height[fuzzy_set]))
    print(fuzzy_set,	triangular(	0.1418	, *height[fuzzy_set]))
    print(fuzzy_set,	triangular(	0.265	, *height[fuzzy_set]))
    print(fuzzy_set,	triangular(	0	, *height[fuzzy_set]))


# %% [code]


# %% [code]
