# Supplementary material for: Breast cancer disease classification using fuzzy-ID3 algorithm with FUZZYDBD method: automatic fuzzy database definition
Source: PeerJ Comput Sci. 2021 May 4;7:e427. doi: 10.7717/peerj-cs.427 (PMC8114800; doi:10.7717/peerj-cs.427)
Supplement: Supplemental Information 3 — To run the FID3 algorithm-FUZZYDBD: 1. Open id310fold.py (python language) 2. Make sure the dataset is w5.data/WBCDF1.data/coimbrafold5.data (according to the folder) id310fold.py is located in the FID3 file. Apply the w5.data/WBCDF1.data/coimbrafold5.data dataset located in the same FID3 file as it is the latest data that has already undergone data transformation into the linguistic format. All the instances have been shuffled well. [file peerj-cs-07-427-s003.zip › WDBC/Fuzzificationdata/ConcavitypointnucA.ipynb]

# %% [code]
import warnings
warnings.filterwarnings('ignore')
import numpy as np # numerical processing library
import matplotlib.pyplot as plt # chart library
%pylab inline

def triangular(x, a, b, c):
    return max( min( (x-a)/(b-a), (c-x)/(c-b) ), 0 )

# U variable represents the Universe of Discourse of numerical variable height

U = np.arange(-0.2,0.5,0.05) # generates a sequence of number between 0 and 10, step 0.2

height = {
  'Low': [-0.1006, 0, 0.1006],
  'Medium': [0, 0.1006, 0.2012],
  'High': [0.1006, 0.2012, 0.3018],

}

plt.figure(figsize=(15,7))

lines = []

for fuzzy_set in height.keys():
  memberships = [ triangular(x, *height[fuzzy_set]) for x in U ]
  # plot the chart
  tmp, = plot(U, memberships, label=fuzzy_set)
  lines.append(tmp)

legend(handles=lines)
xlabel("Height")
ylabel("Membership value")

for fuzzy_set in height.keys():
    print(fuzzy_set,	triangular(	0.1471	, *height[fuzzy_set]))
    print(fuzzy_set,	triangular(	0.07017	, *height[fuzzy_set]))
    print(fuzzy_set,	triangular(	0.1279	, *height[fuzzy_set]))
    print(fuzzy_set,	triangular(	0.1052	, *height[fuzzy_set]))
    print(fuzzy_set,	triangular(	0.1043	, *height[fuzzy_set]))
    print(fuzzy_set,	triangular(	0.08089	, *height[fuzzy_set]))
    print(fuzzy_set,	triangular(	0.074	, *height[fuzzy_set]))
    print(fuzzy_set,	triangular(	0.05985	, *height[fuzzy_set]))
    print(fuzzy_set,	triangular(	0.09353	, *height[fuzzy_set]))
    print(fuzzy_set,	triangular(	0.08543	, *height[fuzzy_set]))
    print(fuzzy_set,	triangular(	0.03323	, *height[fuzzy_set]))
    print(fuzzy_set,	triangular(	0.06606	, *height[fuzzy_set]))
    print(fuzzy_set,	triangular(	0.1118	, *height[fuzzy_set]))
    print(fuzzy_set,	triangular(	0.05364	, *height[fuzzy_set]))
    print(fuzzy_set,	triangular(	0.08025	, *height[fuzzy_set]))
    print(fuzzy_set,	triangular(	0.07364	, *height[fuzzy_set]))
    print(fuzzy_set,	triangular(	0.05259	, *height[fuzzy_set]))
    print(fuzzy_set,	triangular(	0.1028	, *height[fuzzy_set]))
    print(fuzzy_set,	triangular(	0.09498	, *height[fuzzy_set]))
    print(fuzzy_set,	triangular(	0.04781	, *height[fuzzy_set]))
    print(fuzzy_set,	triangular(	0.0311	, *height[fuzzy_set]))
    print(fuzzy_set,	triangular(	0.02076	, *height[fuzzy_set]))
    print(fuzzy_set,	triangular(	0.09756	, *height[fuzzy_set]))
    print(fuzzy_set,	triangular(	0.08632	, *height[fuzzy_set]))
    print(fuzzy_set,	triangular(	0.0917	, *height[fuzzy_set]))
    print(fuzzy_set,	triangular(	0.1401	, *height[fuzzy_set]))
    print(fuzzy_set,	triangular(	0.08783	, *height[fuzzy_set]))
    print(fuzzy_set,	triangular(	0.07731	, *height[fuzzy_set]))
    print(fuzzy_set,	triangular(	0.08751	, *height[fuzzy_set]))
    print(fuzzy_set,	triangular(	0.07953	, *height[fuzzy_set]))
    print(fuzzy_set,	triangular(	0.1244	, *height[fuzzy_set]))
    print(fuzzy_set,	triangular(	0.05182	, *height[fuzzy_set]))
    print(fuzzy_set,	triangular(	0.1203	, *height[fuzzy_set]))
    print(fuzzy_set,	triangular(	0.07593	, *height[fuzzy_set]))
    print(fuzzy_set,	triangular(	0.07752	, *height[fuzzy_set]))
    print(fuzzy_set,	triangular(	0.06018	, *height[fuzzy_set]))
    print(fuzzy_set,	triangular(	0.05598	, *height[fuzzy_set]))
    print(fuzzy_set,	triangular(	0.02923	, *height[fuzzy_set]))
    print(fuzzy_set,	triangular(	0.02899	, *height[fuzzy_set]))
    print(fuzzy_set,	triangular(	0.05439	, *height[fuzzy_set]))
    print(fuzzy_set,	triangular(	0.02031	, *height[fuzzy_set]))
    print(fuzzy_set,	triangular(	0.05669	, *height[fuzzy_set]))
    print(fuzzy_set,	triangular(	0.09961	, *height[fuzzy_set]))
    print(fuzzy_set,	triangular(	0.06158	, *height[fuzzy_set]))
    print(fuzzy_set,	triangular(	0.05252	, *height[fuzzy_set]))
    print(fuzzy_set,	triangular(	0.1009	, *height[fuzzy_set]))
    print(fuzzy_set,	triangular(	0.005917	, *height[fuzzy_set]))
    print(fuzzy_set,	triangular(	0.0734	, *height[fuzzy_set]))
    print(fuzzy_set,	triangular(	0.02749	, *height[fuzzy_set]))
    print(fuzzy_set,	triangular(	0.03384	, *height[fuzzy_set]))
    print(fuzzy_set,	triangular(	0.01115	, *height[fuzzy_set]))
    print(fuzzy_set,	triangular(	0.01723	, *height[fuzzy_set]))
    print(fuzzy_set,	triangular(	0.01349	, *height[fuzzy_set]))
    print(fuzzy_set,	triangular(	0.106	, *height[fuzzy_set]))
    print(fuzzy_set,	triangular(	0.03334	, *height[fuzzy_set]))
    print(fuzzy_set,	triangular(	0.02278	, *height[fuzzy_set]))
    print(fuzzy_set,	triangular(	0.08994	, *height[fuzzy_set]))
    print(fuzzy_set,	triangular(	0.08123	, *height[fuzzy_set]))
    print(fuzzy_set,	triangular(	0.004167	, *height[fuzzy_set]))
    print(fuzzy_set,	triangular(	0.007799	, *height[fuzzy_set]))
    print(fuzzy_set,	triangular(	0.0129	, *height[fuzzy_set]))
    print(fuzzy_set,	triangular(	0.009259	, *height[fuzzy_set]))
    print(fuzzy_set,	triangular(	0.08653	, *height[fuzzy_set]))
    print(fuzzy_set,	triangular(	0.0218	, *height[fuzzy_set]))
    print(fuzzy_set,	triangular(	0.06873	, *height[fuzzy_set]))
    print(fuzzy_set,	triangular(	0.09029	, *height[fuzzy_set]))
    print(fuzzy_set,	triangular(	0.01504	, *height[fuzzy_set]))
    print(fuzzy_set,	triangular(	0.0223	, *height[fuzzy_set]))
    print(fuzzy_set,	triangular(	0.04375	, *height[fuzzy_set]))
    print(fuzzy_set,	triangular(	0.02864	, *height[fuzzy_set]))
    print(fuzzy_set,	triangular(	0.07951	, *height[fuzzy_set]))
    print(fuzzy_set,	triangular(	0.02872	, *height[fuzzy_set]))
    print(fuzzy_set,	triangular(	0.07944	, *height[fuzzy_set]))
    print(fuzzy_set,	triangular(	0.05069	, *height[fuzzy_set]))
    print(fuzzy_set,	triangular(	0.02272	, *height[fuzzy_set]))
    print(fuzzy_set,	triangular(	0.06638	, *height[fuzzy_set]))
    print(fuzzy_set,	triangular(	0.06556	, *height[fuzzy_set]))
    print(fuzzy_set,	triangular(	0.108	, *height[fuzzy_set]))
    print(fuzzy_set,	triangular(	0.1604	, *height[fuzzy_set]))
    print(fuzzy_set,	triangular(	0.02315	, *height[fuzzy_set]))
    print(fuzzy_set,	triangular(	0.02233	, *height[fuzzy_set]))
    print(fuzzy_set,	triangular(	0.06987	, *height[fuzzy_set]))
    print(fuzzy_set,	triangular(	0.1845	, *height[fuzzy_set]))
    print(fuzzy_set,	triangular(	0.1469	, *height[fuzzy_set]))
    print(fuzzy_set,	triangular(	0.01863	, *height[fuzzy_set]))
    print(fuzzy_set,	triangular(	0.08795	, *height[fuzzy_set]))
    print(fuzzy_set,	triangular(	0.04938	, *height[fuzzy_set]))
    print(fuzzy_set,	triangular(	0.08271	, *height[fuzzy_set]))
    print(fuzzy_set,	triangular(	0.03745	, *height[fuzzy_set]))
    print(fuzzy_set,	triangular(	0.07064	, *height[fuzzy_set]))
    print(fuzzy_set,	triangular(	0.02957	, *height[fuzzy_set]))
    print(fuzzy_set,	triangular(	0.07483	, *height[fuzzy_set]))
    print(fuzzy_set,	triangular(	0.02648	, *height[fuzzy_set]))
    print(fuzzy_set,	triangular(	0.0278	, *height[fuzzy_set]))
    print(fuzzy_set,	triangular(	0.08815	, *height[fuzzy_set]))
    print(fuzzy_set,	triangular(	0.08683	, *height[fuzzy_set]))
    print(fuzzy_set,	triangular(	0.02941	, *height[fuzzy_set]))
    print(fuzzy_set,	triangular(	0.007937	, *height[fuzzy_set]))
    print(fuzzy_set,	triangular(	0.0335	, *height[fuzzy_set]))
    print(fuzzy_set,	triangular(	0.05839	, *height[fuzzy_set]))
    print(fuzzy_set,	triangular(	0.04489	, *height[fuzzy_set]))
    print(fuzzy_set,	triangular(	0	, *height[fuzzy_set]))
    print(fuzzy_set,	triangular(	0.0177	, *height[fuzzy_set]))
    print(fuzzy_set,	triangular(	0.03029	, *height[fuzzy_set]))
    print(fuzzy_set,	triangular(	0.01201	, *height[fuzzy_set]))
    print(fuzzy_set,	triangular(	0.09601	, *height[fuzzy_set]))
    print(fuzzy_set,	triangular(	0.03485	, *height[fuzzy_set]))
    print(fuzzy_set,	triangular(	0.01921	, *height[fuzzy_set]))
    print(fuzzy_set,	triangular(	0.1823	, *height[fuzzy_set]))
    print(fuzzy_set,	triangular(	0.01899	, *height[fuzzy_set]))
    print(fuzzy_set,	triangular(	0.01778	, *height[fuzzy_set]))
    print(fuzzy_set,	triangular(	0.06021	, *height[fuzzy_set]))
    print(fuzzy_set,	triangular(	0.07798	, *height[fuzzy_set]))
    print(fuzzy_set,	triangular(	0.03068	, *height[fuzzy_set]))
    print(fuzzy_set,	triangular(	0.01924	, *height[fuzzy_set]))
    print(fuzzy_set,	triangular(	0.02008	, *height[fuzzy_set]))
    print(fuzzy_set,	triangular(	0.02308	, *height[fuzzy_set]))
    print(fuzzy_set,	triangular(	0.08923	, *height[fuzzy_set]))
    print(fuzzy_set,	triangular(	0.09479	, *height[fuzzy_set]))
    print(fuzzy_set,	triangular(	0.05596	, *height[fuzzy_set]))
    print(fuzzy_set,	triangular(	0.02623	, *height[fuzzy_set]))
    print(fuzzy_set,	triangular(	0.08665	, *height[fuzzy_set]))
    print(fuzzy_set,	triangular(	0.2012	, *height[fuzzy_set]))
    print(fuzzy_set,	triangular(	0.05778	, *height[fuzzy_set]))
    print(fuzzy_set,	triangular(	0.028	, *height[fuzzy_set]))
    print(fuzzy_set,	triangular(	0.01141	, *height[fuzzy_set]))
    print(fuzzy_set,	triangular(	0.03085	, *height[fuzzy_set]))
    print(fuzzy_set,	triangular(	0.05627	, *height[fuzzy_set]))
    print(fuzzy_set,	triangular(	0.08534	, *height[fuzzy_set]))
    print(fuzzy_set,	triangular(	0.1149	, *height[fuzzy_set]))
    print(fuzzy_set,	triangular(	0.02882	, *height[fuzzy_set]))
    print(fuzzy_set,	triangular(	0.08087	, *height[fuzzy_set]))
    print(fuzzy_set,	triangular(	0.05613	, *height[fuzzy_set]))
    print(fuzzy_set,	triangular(	0.05933	, *height[fuzzy_set]))
    print(fuzzy_set,	triangular(	0.06847	, *height[fuzzy_set]))
    print(fuzzy_set,	triangular(	0.02704	, *height[fuzzy_set]))
    print(fuzzy_set,	triangular(	0.026	, *height[fuzzy_set]))
    print(fuzzy_set,	triangular(	0.02875	, *height[fuzzy_set]))
    print(fuzzy_set,	triangular(	0.08624	, *height[fuzzy_set]))
    print(fuzzy_set,	triangular(	0.04796	, *height[fuzzy_set]))
    print(fuzzy_set,	triangular(	0	, *height[fuzzy_set]))
    print(fuzzy_set,	triangular(	0.05943	, *height[fuzzy_set]))
    print(fuzzy_set,	triangular(	0.01861	, *height[fuzzy_set]))
    print(fuzzy_set,	triangular(	0.03088	, *height[fuzzy_set]))
    print(fuzzy_set,	triangular(	0.007875	, *height[fuzzy_set]))
    print(fuzzy_set,	triangular(	0.03003	, *height[fuzzy_set]))
    print(fuzzy_set,	triangular(	0.07415	, *height[fuzzy_set]))
    print(fuzzy_set,	triangular(	0.03562	, *height[fuzzy_set]))
    print(fuzzy_set,	triangular(	0.05532	, *height[fuzzy_set]))
    print(fuzzy_set,	triangular(	0.01329	, *height[fuzzy_set]))
    print(fuzzy_set,	triangular(	0.02645	, *height[fuzzy_set]))
    print(fuzzy_set,	triangular(	0.02168	, *height[fuzzy_set]))
    print(fuzzy_set,	triangular(	0.07857	, *height[fuzzy_set]))
    print(fuzzy_set,	triangular(	0.01786	, *height[fuzzy_set]))
    print(fuzzy_set,	triangular(	0.03483	, *height[fuzzy_set]))
    print(fuzzy_set,	triangular(	0.02331	, *height[fuzzy_set]))
    print(fuzzy_set,	triangular(	0.1054	, *height[fuzzy_set]))
    print(fuzzy_set,	triangular(	0.02771	, *height[fuzzy_set]))
    print(fuzzy_set,	triangular(	0.01963	, *height[fuzzy_set]))
    print(fuzzy_set,	triangular(	0.006588	, *height[fuzzy_set]))
    print(fuzzy_set,	triangular(	0.03738	, *height[fuzzy_set]))
    print(fuzzy_set,	triangular(	0.09667	, *height[fuzzy_set]))
    print(fuzzy_set,	triangular(	0.1286	, *height[fuzzy_set]))
    print(fuzzy_set,	triangular(	0.02822	, *height[fuzzy_set]))
    print(fuzzy_set,	triangular(	0.09702	, *height[fuzzy_set]))
    print(fuzzy_set,	triangular(	0.01939	, *height[fuzzy_set]))
    print(fuzzy_set,	triangular(	0.01698	, *height[fuzzy_set]))
    print(fuzzy_set,	triangular(	0.06576	, *height[fuzzy_set]))
    print(fuzzy_set,	triangular(	0.1043	, *height[fuzzy_set]))
    print(fuzzy_set,	triangular(	0.03781	, *height[fuzzy_set]))
    print(fuzzy_set,	triangular(	0.037	, *height[fuzzy_set]))
    print(fuzzy_set,	triangular(	0.03438	, *height[fuzzy_set]))
    print(fuzzy_set,	triangular(	0.1097	, *height[fuzzy_set]))
    print(fuzzy_set,	triangular(	0.02583	, *height[fuzzy_set]))
    print(fuzzy_set,	triangular(	0	, *height[fuzzy_set]))
    print(fuzzy_set,	triangular(	0	, *height[fuzzy_set]))
    print(fuzzy_set,	triangular(	0.03716	, *height[fuzzy_set]))
    print(fuzzy_set,	triangular(	0.08866	, *height[fuzzy_set]))
    print(fuzzy_set,	triangular(	0.001852	, *height[fuzzy_set]))
    print(fuzzy_set,	triangular(	0.0133	, *height[fuzzy_set]))
    print(fuzzy_set,	triangular(	0.1878	, *height[fuzzy_set]))
    print(fuzzy_set,	triangular(	0.1496	, *height[fuzzy_set]))
    print(fuzzy_set,	triangular(	0.05189	, *height[fuzzy_set]))
    print(fuzzy_set,	triangular(	0.02361	, *height[fuzzy_set]))
    print(fuzzy_set,	triangular(	0.03263	, *height[fuzzy_set]))
    print(fuzzy_set,	triangular(	0.002404	, *height[fuzzy_set]))
    print(fuzzy_set,	triangular(	0.05814	, *height[fuzzy_set]))
    print(fuzzy_set,	triangular(	0.03239	, *height[fuzzy_set]))
    print(fuzzy_set,	triangular(	0.01553	, *height[fuzzy_set]))
    print(fuzzy_set,	triangular(	0.01654	, *height[fuzzy_set]))
    print(fuzzy_set,	triangular(	0.06618	, *height[fuzzy_set]))
    print(fuzzy_set,	triangular(	0.02864	, *height[fuzzy_set]))
    print(fuzzy_set,	triangular(	0	, *height[fuzzy_set]))
    print(fuzzy_set,	triangular(	0.04562	, *height[fuzzy_set]))
    print(fuzzy_set,	triangular(	0.08878	, *height[fuzzy_set]))
    print(fuzzy_set,	triangular(	0.02377	, *height[fuzzy_set]))
    print(fuzzy_set,	triangular(	0.06526	, *height[fuzzy_set]))
    print(fuzzy_set,	triangular(	0.05778	, *height[fuzzy_set]))
    print(fuzzy_set,	triangular(	0.06772	, *height[fuzzy_set]))
    print(fuzzy_set,	triangular(	0.0598	, *height[fuzzy_set]))
    print(fuzzy_set,	triangular(	0.04107	, *height[fuzzy_set]))
    print(fuzzy_set,	triangular(	0.07488	, *height[fuzzy_set]))
    print(fuzzy_set,	triangular(	0.162	, *height[fuzzy_set]))
    print(fuzzy_set,	triangular(	0.09176	, *height[fuzzy_set]))
    print(fuzzy_set,	triangular(	0.03821	, *height[fuzzy_set]))
    print(fuzzy_set,	triangular(	0.04079	, *height[fuzzy_set]))
    print(fuzzy_set,	triangular(	0.01952	, *height[fuzzy_set]))
    print(fuzzy_set,	triangular(	0.0539	, *height[fuzzy_set]))
    print(fuzzy_set,	triangular(	0.05102	, *height[fuzzy_set]))
    print(fuzzy_set,	triangular(	0.03157	, *height[fuzzy_set]))
    print(fuzzy_set,	triangular(	0.09561	, *height[fuzzy_set]))
    print(fuzzy_set,	triangular(	0.01393	, *height[fuzzy_set]))
    print(fuzzy_set,	triangular(	0.1595	, *height[fuzzy_set]))
    print(fuzzy_set,	triangular(	0.06597	, *height[fuzzy_set]))
    print(fuzzy_set,	triangular(	0.06462	, *height[fuzzy_set]))
    print(fuzzy_set,	triangular(	0.05602	, *height[fuzzy_set]))
    print(fuzzy_set,	triangular(	0.03142	, *height[fuzzy_set]))
    print(fuzzy_set,	triangular(	0.01071	, *height[fuzzy_set]))
    print(fuzzy_set,	triangular(	0.08691	, *height[fuzzy_set]))
    print(fuzzy_set,	triangular(	0.06637	, *height[fuzzy_set]))
    print(fuzzy_set,	triangular(	0.02563	, *height[fuzzy_set]))
    print(fuzzy_set,	triangular(	0.04451	, *height[fuzzy_set]))
    print(fuzzy_set,	triangular(	0.01915	, *height[fuzzy_set]))
    print(fuzzy_set,	triangular(	0.06462	, *height[fuzzy_set]))
    print(fuzzy_set,	triangular(	0.02456	, *height[fuzzy_set]))
    print(fuzzy_set,	triangular(	0.04603	, *height[fuzzy_set]))
    print(fuzzy_set,	triangular(	0.01216	, *height[fuzzy_set]))
    print(fuzzy_set,	triangular(	0.0378	, *height[fuzzy_set]))
    print(fuzzy_set,	triangular(	0.02036	, *height[fuzzy_set]))
    print(fuzzy_set,	triangular(	0.06861	, *height[fuzzy_set]))
    print(fuzzy_set,	triangular(	0.109	, *height[fuzzy_set]))
    print(fuzzy_set,	triangular(	0.003125	, *height[fuzzy_set]))
    print(fuzzy_set,	triangular(	0.006434	, *height[fuzzy_set]))
    print(fuzzy_set,	triangular(	0.0834	, *height[fuzzy_set]))
    print(fuzzy_set,	triangular(	0.01667	, *height[fuzzy_set]))
    print(fuzzy_set,	triangular(	0.01896	, *height[fuzzy_set]))
    print(fuzzy_set,	triangular(	0.1237	, *height[fuzzy_set]))
    print(fuzzy_set,	triangular(	0.06022	, *height[fuzzy_set]))
    print(fuzzy_set,	triangular(	0.04408	, *height[fuzzy_set]))
    print(fuzzy_set,	triangular(	0.08811	, *height[fuzzy_set]))
    print(fuzzy_set,	triangular(	0.03731	, *height[fuzzy_set]))
    print(fuzzy_set,	triangular(	0.01108	, *height[fuzzy_set]))
    print(fuzzy_set,	triangular(	0.02854	, *height[fuzzy_set]))
    print(fuzzy_set,	triangular(	0.02344	, *height[fuzzy_set]))
    print(fuzzy_set,	triangular(	0.08886	, *height[fuzzy_set]))
    print(fuzzy_set,	triangular(	0.0307	, *height[fuzzy_set]))
    print(fuzzy_set,	triangular(	0.01105	, *height[fuzzy_set]))
    print(fuzzy_set,	triangular(	0.0398	, *height[fuzzy_set]))
    print(fuzzy_set,	triangular(	0.01615	, *height[fuzzy_set]))
    print(fuzzy_set,	triangular(	0.02929	, *height[fuzzy_set]))
    print(fuzzy_set,	triangular(	0.131	, *height[fuzzy_set]))
    print(fuzzy_set,	triangular(	0.02069	, *height[fuzzy_set]))
    print(fuzzy_set,	triangular(	0.0974	, *height[fuzzy_set]))
    print(fuzzy_set,	triangular(	0.08353	, *height[fuzzy_set]))
    print(fuzzy_set,	triangular(	0.08591	, *height[fuzzy_set]))
    print(fuzzy_set,	triangular(	0.05246	, *height[fuzzy_set]))
    print(fuzzy_set,	triangular(	0.1144	, *height[fuzzy_set]))
    print(fuzzy_set,	triangular(	0.1242	, *height[fuzzy_set]))
    print(fuzzy_set,	triangular(	0.1377	, *height[fuzzy_set]))
    print(fuzzy_set,	triangular(	0.08399	, *height[fuzzy_set]))
    print(fuzzy_set,	triangular(	0.09333	, *height[fuzzy_set]))
    print(fuzzy_set,	triangular(	0.02837	, *height[fuzzy_set]))
    print(fuzzy_set,	triangular(	0.07507	, *height[fuzzy_set]))
    print(fuzzy_set,	triangular(	0.02847	, *height[fuzzy_set]))
    print(fuzzy_set,	triangular(	0.06527	, *height[fuzzy_set]))
    print(fuzzy_set,	triangular(	0.08646	, *height[fuzzy_set]))
    print(fuzzy_set,	triangular(	0.02642	, *height[fuzzy_set]))
    print(fuzzy_set,	triangular(	0.02142	, *height[fuzzy_set]))
    print(fuzzy_set,	triangular(	0.01615	, *height[fuzzy_set]))
    print(fuzzy_set,	triangular(	0.02867	, *height[fuzzy_set]))
    print(fuzzy_set,	triangular(	0.00625	, *height[fuzzy_set]))
    print(fuzzy_set,	triangular(	0.02755	, *height[fuzzy_set]))
    print(fuzzy_set,	triangular(	0.1088	, *height[fuzzy_set]))
    print(fuzzy_set,	triangular(	0.01407	, *height[fuzzy_set]))
    print(fuzzy_set,	triangular(	0.04744	, *height[fuzzy_set]))
    print(fuzzy_set,	triangular(	0.07404	, *height[fuzzy_set]))
    print(fuzzy_set,	triangular(	0.003333	, *height[fuzzy_set]))
    print(fuzzy_set,	triangular(	0.05843	, *height[fuzzy_set]))
    print(fuzzy_set,	triangular(	0.01238	, *height[fuzzy_set]))
    print(fuzzy_set,	triangular(	0.03711	, *height[fuzzy_set]))
    print(fuzzy_set,	triangular(	0.09664	, *height[fuzzy_set]))
    print(fuzzy_set,	triangular(	0.02763	, *height[fuzzy_set]))
    print(fuzzy_set,	triangular(	0.09464	, *height[fuzzy_set]))
    print(fuzzy_set,	triangular(	0.09052	, *height[fuzzy_set]))
    print(fuzzy_set,	triangular(	0.0339	, *height[fuzzy_set]))
    print(fuzzy_set,	triangular(	0.002924	, *height[fuzzy_set]))
    print(fuzzy_set,	triangular(	0.03791	, *height[fuzzy_set]))
    print(fuzzy_set,	triangular(	0.01171	, *height[fuzzy_set]))
    print(fuzzy_set,	triangular(	0.05588	, *height[fuzzy_set]))
    print(fuzzy_set,	triangular(	0.02173	, *height[fuzzy_set]))
    print(fuzzy_set,	triangular(	0.06602	, *height[fuzzy_set]))
    print(fuzzy_set,	triangular(	0.04819	, *height[fuzzy_set]))
    print(fuzzy_set,	triangular(	0.0337	, *height[fuzzy_set]))
    print(fuzzy_set,	triangular(	0.0228	, *height[fuzzy_set]))
    print(fuzzy_set,	triangular(	0.01924	, *height[fuzzy_set]))
    print(fuzzy_set,	triangular(	0.01917	, *height[fuzzy_set]))
    print(fuzzy_set,	triangular(	0.01369	, *height[fuzzy_set]))
    print(fuzzy_set,	triangular(	0.03515	, *height[fuzzy_set]))
    print(fuzzy_set,	triangular(	0.01374	, *height[fuzzy_set]))
    print(fuzzy_set,	triangular(	0.01875	, *height[fuzzy_set]))
    print(fuzzy_set,	triangular(	0.1062	, *height[fuzzy_set]))
    print(fuzzy_set,	triangular(	0.03099	, *height[fuzzy_set]))
    print(fuzzy_set,	triangular(	0.128	, *height[fuzzy_set]))
    print(fuzzy_set,	triangular(	0.0178	, *height[fuzzy_set]))
    print(fuzzy_set,	triangular(	0.01502	, *height[fuzzy_set]))
    print(fuzzy_set,	triangular(	0.01313	, *height[fuzzy_set]))
    print(fuzzy_set,	triangular(	0.003261	, *height[fuzzy_set]))
    print(fuzzy_set,	triangular(	0.003472	, *height[fuzzy_set]))
    print(fuzzy_set,	triangular(	0.004419	, *height[fuzzy_set]))
    print(fuzzy_set,	triangular(	0.008829	, *height[fuzzy_set]))
    print(fuzzy_set,	triangular(	0.01148	, *height[fuzzy_set]))
    print(fuzzy_set,	triangular(	0.01877	, *height[fuzzy_set]))
    print(fuzzy_set,	triangular(	0.02548	, *height[fuzzy_set]))
    print(fuzzy_set,	triangular(	0.008907	, *height[fuzzy_set]))
    print(fuzzy_set,	triangular(	0	, *height[fuzzy_set]))
    print(fuzzy_set,	triangular(	0.006423	, *height[fuzzy_set]))
    print(fuzzy_set,	triangular(	0.005051	, *height[fuzzy_set]))
    print(fuzzy_set,	triangular(	0.0795	, *height[fuzzy_set]))
    print(fuzzy_set,	triangular(	0.04908	, *height[fuzzy_set]))
    print(fuzzy_set,	triangular(	0.01699	, *height[fuzzy_set]))
    print(fuzzy_set,	triangular(	0.03965	, *height[fuzzy_set]))
    print(fuzzy_set,	triangular(	0.07726	, *height[fuzzy_set]))
    print(fuzzy_set,	triangular(	0.034	, *height[fuzzy_set]))
    print(fuzzy_set,	triangular(	0.1504	, *height[fuzzy_set]))
    print(fuzzy_set,	triangular(	0.01692	, *height[fuzzy_set]))
    print(fuzzy_set,	triangular(	0.02107	, *height[fuzzy_set]))
    print(fuzzy_set,	triangular(	0.02733	, *height[fuzzy_set]))
    print(fuzzy_set,	triangular(	0.005592	, *height[fuzzy_set]))
    print(fuzzy_set,	triangular(	0.08488	, *height[fuzzy_set]))
    print(fuzzy_set,	triangular(	0.07981	, *height[fuzzy_set]))
    print(fuzzy_set,	triangular(	0.07041	, *height[fuzzy_set]))
    print(fuzzy_set,	triangular(	0.0295	, *height[fuzzy_set]))
    print(fuzzy_set,	triangular(	0.007583	, *height[fuzzy_set]))
    print(fuzzy_set,	triangular(	0.002941	, *height[fuzzy_set]))
    print(fuzzy_set,	triangular(	0.008535	, *height[fuzzy_set]))
    print(fuzzy_set,	triangular(	0.09934	, *height[fuzzy_set]))
    print(fuzzy_set,	triangular(	0.02098	, *height[fuzzy_set]))
    print(fuzzy_set,	triangular(	0.0609	, *height[fuzzy_set]))
    print(fuzzy_set,	triangular(	0.01775	, *height[fuzzy_set]))
    print(fuzzy_set,	triangular(	0.141	, *height[fuzzy_set]))
    print(fuzzy_set,	triangular(	0.04223	, *height[fuzzy_set]))
    print(fuzzy_set,	triangular(	0.02292	, *height[fuzzy_set]))
    print(fuzzy_set,	triangular(	0.03341	, *height[fuzzy_set]))
    print(fuzzy_set,	triangular(	0.1103	, *height[fuzzy_set]))
    print(fuzzy_set,	triangular(	0.0325	, *height[fuzzy_set]))
    print(fuzzy_set,	triangular(	0.02037	, *height[fuzzy_set]))
    print(fuzzy_set,	triangular(	0.008488	, *height[fuzzy_set]))
    print(fuzzy_set,	triangular(	0.03528	, *height[fuzzy_set]))
    print(fuzzy_set,	triangular(	0.02322	, *height[fuzzy_set]))
    print(fuzzy_set,	triangular(	0.01787	, *height[fuzzy_set]))
    print(fuzzy_set,	triangular(	0.01162	, *height[fuzzy_set]))
    print(fuzzy_set,	triangular(	0.1242	, *height[fuzzy_set]))
    print(fuzzy_set,	triangular(	0.1913	, *height[fuzzy_set]))
    print(fuzzy_set,	triangular(	0.06553	, *height[fuzzy_set]))
    print(fuzzy_set,	triangular(	0.01471	, *height[fuzzy_set]))
    print(fuzzy_set,	triangular(	0.04391	, *height[fuzzy_set]))
    print(fuzzy_set,	triangular(	0.05603	, *height[fuzzy_set]))
    print(fuzzy_set,	triangular(	0.02088	, *height[fuzzy_set]))
    print(fuzzy_set,	triangular(	0.02381	, *height[fuzzy_set]))
    print(fuzzy_set,	triangular(	0.01406	, *height[fuzzy_set]))
    print(fuzzy_set,	triangular(	0.005449	, *height[fuzzy_set]))
    print(fuzzy_set,	triangular(	0.02424	, *height[fuzzy_set]))
    print(fuzzy_set,	triangular(	0.01781	, *height[fuzzy_set]))
    print(fuzzy_set,	triangular(	0.04835	, *height[fuzzy_set]))
    print(fuzzy_set,	triangular(	0.01473	, *height[fuzzy_set]))
    print(fuzzy_set,	triangular(	0.07785	, *height[fuzzy_set]))
    print(fuzzy_set,	triangular(	0.1265	, *height[fuzzy_set]))
    print(fuzzy_set,	triangular(	0.02027	, *height[fuzzy_set]))
    print(fuzzy_set,	triangular(	0.08465	, *height[fuzzy_set]))
    print(fuzzy_set,	triangular(	0.1501	, *height[fuzzy_set]))
    print(fuzzy_set,	triangular(	0.08773	, *height[fuzzy_set]))
    print(fuzzy_set,	triangular(	0.02657	, *height[fuzzy_set]))
    print(fuzzy_set,	triangular(	0.1255	, *height[fuzzy_set]))
    print(fuzzy_set,	triangular(	0.08941	, *height[fuzzy_set]))
    print(fuzzy_set,	triangular(	0.02031	, *height[fuzzy_set]))
    print(fuzzy_set,	triangular(	0.05397	, *height[fuzzy_set]))
    print(fuzzy_set,	triangular(	0.05941	, *height[fuzzy_set]))
    print(fuzzy_set,	triangular(	0.01117	, *height[fuzzy_set]))
    print(fuzzy_set,	triangular(	0.02471	, *height[fuzzy_set]))
    print(fuzzy_set,	triangular(	0.06367	, *height[fuzzy_set]))
    print(fuzzy_set,	triangular(	0.0555	, *height[fuzzy_set]))
    print(fuzzy_set,	triangular(	0.02074	, *height[fuzzy_set]))
    print(fuzzy_set,	triangular(	0.02978	, *height[fuzzy_set]))
    print(fuzzy_set,	triangular(	0.0288	, *height[fuzzy_set]))
    print(fuzzy_set,	triangular(	0.02864	, *height[fuzzy_set]))
    print(fuzzy_set,	triangular(	0.05271	, *height[fuzzy_set]))
    print(fuzzy_set,	triangular(	0.02534	, *height[fuzzy_set]))
    print(fuzzy_set,	triangular(	0.008507	, *height[fuzzy_set]))
    print(fuzzy_set,	triangular(	0.02757	, *height[fuzzy_set]))
    print(fuzzy_set,	triangular(	0.1021	, *height[fuzzy_set]))
    print(fuzzy_set,	triangular(	0.01968	, *height[fuzzy_set]))
    print(fuzzy_set,	triangular(	0	, *height[fuzzy_set]))
    print(fuzzy_set,	triangular(	0.09113	, *height[fuzzy_set]))
    print(fuzzy_set,	triangular(	0.1562	, *height[fuzzy_set]))
    print(fuzzy_set,	triangular(	0.03326	, *height[fuzzy_set]))
    print(fuzzy_set,	triangular(	0.03251	, *height[fuzzy_set]))
    print(fuzzy_set,	triangular(	0.05381	, *height[fuzzy_set]))
    print(fuzzy_set,	triangular(	0.04083	, *height[fuzzy_set]))
    print(fuzzy_set,	triangular(	0.007246	, *height[fuzzy_set]))
    print(fuzzy_set,	triangular(	0.01638	, *height[fuzzy_set]))
    print(fuzzy_set,	triangular(	0.1198	, *height[fuzzy_set]))
    print(fuzzy_set,	triangular(	0.01796	, *height[fuzzy_set]))
    print(fuzzy_set,	triangular(	0.01883	, *height[fuzzy_set]))
    print(fuzzy_set,	triangular(	0.0239	, *height[fuzzy_set]))
    print(fuzzy_set,	triangular(	0.02054	, *height[fuzzy_set]))
    print(fuzzy_set,	triangular(	0.02932	, *height[fuzzy_set]))
    print(fuzzy_set,	triangular(	0.04528	, *height[fuzzy_set]))
    print(fuzzy_set,	triangular(	0.01867	, *height[fuzzy_set]))
    print(fuzzy_set,	triangular(	0.08824	, *height[fuzzy_set]))
    print(fuzzy_set,	triangular(	0.02653	, *height[fuzzy_set]))
    print(fuzzy_set,	triangular(	0.021	, *height[fuzzy_set]))
    print(fuzzy_set,	triangular(	0.0248	, *height[fuzzy_set]))
    print(fuzzy_set,	triangular(	0.005128	, *height[fuzzy_set]))
    print(fuzzy_set,	triangular(	0.03876	, *height[fuzzy_set]))
    print(fuzzy_set,	triangular(	0.02739	, *height[fuzzy_set]))
    print(fuzzy_set,	triangular(	0.02179	, *height[fuzzy_set]))
    print(fuzzy_set,	triangular(	0.01257	, *height[fuzzy_set]))
    print(fuzzy_set,	triangular(	0.08481	, *height[fuzzy_set]))
    print(fuzzy_set,	triangular(	0.02402	, *height[fuzzy_set]))
    print(fuzzy_set,	triangular(	0.01076	, *height[fuzzy_set]))
    print(fuzzy_set,	triangular(	0.01428	, *height[fuzzy_set]))
    print(fuzzy_set,	triangular(	0.063	, *height[fuzzy_set]))
    print(fuzzy_set,	triangular(	0.04497	, *height[fuzzy_set]))
    print(fuzzy_set,	triangular(	0.04812	, *height[fuzzy_set]))
    print(fuzzy_set,	triangular(	0.01967	, *height[fuzzy_set]))
    print(fuzzy_set,	triangular(	0.005159	, *height[fuzzy_set]))
    print(fuzzy_set,	triangular(	0.02218	, *height[fuzzy_set]))
    print(fuzzy_set,	triangular(	0.01404	, *height[fuzzy_set]))
    print(fuzzy_set,	triangular(	0.0137	, *height[fuzzy_set]))
    print(fuzzy_set,	triangular(	0.01835	, *height[fuzzy_set]))
    print(fuzzy_set,	triangular(	0.09711	, *height[fuzzy_set]))
    print(fuzzy_set,	triangular(	0.02799	, *height[fuzzy_set]))
    print(fuzzy_set,	triangular(	0.1259	, *height[fuzzy_set]))
    print(fuzzy_set,	triangular(	0.08744	, *height[fuzzy_set]))
    print(fuzzy_set,	triangular(	0.02877	, *height[fuzzy_set]))
    print(fuzzy_set,	triangular(	0.06463	, *height[fuzzy_set]))
    print(fuzzy_set,	triangular(	0.0209	, *height[fuzzy_set]))
    print(fuzzy_set,	triangular(	0.02944	, *height[fuzzy_set]))
    print(fuzzy_set,	triangular(	0.02293	, *height[fuzzy_set]))
    print(fuzzy_set,	triangular(	0.02652	, *height[fuzzy_set]))
    print(fuzzy_set,	triangular(	0.03613	, *height[fuzzy_set]))
    print(fuzzy_set,	triangular(	0.05736	, *height[fuzzy_set]))
    print(fuzzy_set,	triangular(	0.009937	, *height[fuzzy_set]))
    print(fuzzy_set,	triangular(	0.01111	, *height[fuzzy_set]))
    print(fuzzy_set,	triangular(	0.06254	, *height[fuzzy_set]))
    print(fuzzy_set,	triangular(	0.04274	, *height[fuzzy_set]))
    print(fuzzy_set,	triangular(	0.08293	, *height[fuzzy_set]))
    print(fuzzy_set,	triangular(	0.0226	, *height[fuzzy_set]))
    print(fuzzy_set,	triangular(	0.02925	, *height[fuzzy_set]))
    print(fuzzy_set,	triangular(	0.1155	, *height[fuzzy_set]))
    print(fuzzy_set,	triangular(	0.02386	, *height[fuzzy_set]))
    print(fuzzy_set,	triangular(	0.09063	, *height[fuzzy_set]))
    print(fuzzy_set,	triangular(	0.01945	, *height[fuzzy_set]))
    print(fuzzy_set,	triangular(	0.06495	, *height[fuzzy_set]))
    print(fuzzy_set,	triangular(	0.02272	, *height[fuzzy_set]))
    print(fuzzy_set,	triangular(	0.03264	, *height[fuzzy_set]))
    print(fuzzy_set,	triangular(	0.02017	, *height[fuzzy_set]))
    print(fuzzy_set,	triangular(	0.02068	, *height[fuzzy_set]))
    print(fuzzy_set,	triangular(	0.01762	, *height[fuzzy_set]))
    print(fuzzy_set,	triangular(	0.01043	, *height[fuzzy_set]))
    print(fuzzy_set,	triangular(	0.06431	, *height[fuzzy_set]))
    print(fuzzy_set,	triangular(	0.1689	, *height[fuzzy_set]))
    print(fuzzy_set,	triangular(	0.01737	, *height[fuzzy_set]))
    print(fuzzy_set,	triangular(	0.01777	, *height[fuzzy_set]))
    print(fuzzy_set,	triangular(	0.0287	, *height[fuzzy_set]))
    print(fuzzy_set,	triangular(	0.02833	, *height[fuzzy_set]))
    print(fuzzy_set,	triangular(	0.0351	, *height[fuzzy_set]))
    print(fuzzy_set,	triangular(	0.005769	, *height[fuzzy_set]))
    print(fuzzy_set,	triangular(	0.1002	, *height[fuzzy_set]))
    print(fuzzy_set,	triangular(	0.05564	, *height[fuzzy_set]))
    print(fuzzy_set,	triangular(	0.01514	, *height[fuzzy_set]))
    print(fuzzy_set,	triangular(	0.02377	, *height[fuzzy_set]))
    print(fuzzy_set,	triangular(	0.03221	, *height[fuzzy_set]))
    print(fuzzy_set,	triangular(	0	, *height[fuzzy_set]))
    print(fuzzy_set,	triangular(	0.01571	, *height[fuzzy_set]))
    print(fuzzy_set,	triangular(	0.03078	, *height[fuzzy_set]))
    print(fuzzy_set,	triangular(	0.03058	, *height[fuzzy_set]))
    print(fuzzy_set,	triangular(	0.01339	, *height[fuzzy_set]))
    print(fuzzy_set,	triangular(	0.01969	, *height[fuzzy_set]))
    print(fuzzy_set,	triangular(	0.09194	, *height[fuzzy_set]))
    print(fuzzy_set,	triangular(	0.01527	, *height[fuzzy_set]))
    print(fuzzy_set,	triangular(	0.0207	, *height[fuzzy_set]))
    print(fuzzy_set,	triangular(	0.05266	, *height[fuzzy_set]))
    print(fuzzy_set,	triangular(	0.0316	, *height[fuzzy_set]))
    print(fuzzy_set,	triangular(	0.06211	, *height[fuzzy_set]))
    print(fuzzy_set,	triangular(	0.04846	, *height[fuzzy_set]))
    print(fuzzy_set,	triangular(	0.02791	, *height[fuzzy_set]))
    print(fuzzy_set,	triangular(	0.1194	, *height[fuzzy_set]))
    print(fuzzy_set,	triangular(	0.03132	, *height[fuzzy_set]))
    print(fuzzy_set,	triangular(	0.02307	, *height[fuzzy_set]))
    print(fuzzy_set,	triangular(	0.01261	, *height[fuzzy_set]))
    print(fuzzy_set,	triangular(	0.04178	, *height[fuzzy_set]))
    print(fuzzy_set,	triangular(	0.07762	, *height[fuzzy_set]))
    print(fuzzy_set,	triangular(	0.01149	, *height[fuzzy_set]))
    print(fuzzy_set,	triangular(	0.01256	, *height[fuzzy_set]))
    print(fuzzy_set,	triangular(	0.04951	, *height[fuzzy_set]))
    print(fuzzy_set,	triangular(	0.05074	, *height[fuzzy_set]))
    print(fuzzy_set,	triangular(	0.02369	, *height[fuzzy_set]))
    print(fuzzy_set,	triangular(	0.09183	, *height[fuzzy_set]))
    print(fuzzy_set,	triangular(	0.1121	, *height[fuzzy_set]))
    print(fuzzy_set,	triangular(	0.06142	, *height[fuzzy_set]))
    print(fuzzy_set,	triangular(	0.06759	, *height[fuzzy_set]))
    print(fuzzy_set,	triangular(	0.03279	, *height[fuzzy_set]))
    print(fuzzy_set,	triangular(	0.1003	, *height[fuzzy_set]))
    print(fuzzy_set,	triangular(	0.05252	, *height[fuzzy_set]))
    print(fuzzy_set,	triangular(	0.07038	, *height[fuzzy_set]))
    print(fuzzy_set,	triangular(	0.02166	, *height[fuzzy_set]))
    print(fuzzy_set,	triangular(	0.04268	, *height[fuzzy_set]))
    print(fuzzy_set,	triangular(	0.04563	, *height[fuzzy_set]))
    print(fuzzy_set,	triangular(	0.0852	, *height[fuzzy_set]))
    print(fuzzy_set,	triangular(	0.02639	, *height[fuzzy_set]))
    print(fuzzy_set,	triangular(	0.02541	, *height[fuzzy_set]))
    print(fuzzy_set,	triangular(	0.08172	, *height[fuzzy_set]))
    print(fuzzy_set,	triangular(	0.04349	, *height[fuzzy_set]))
    print(fuzzy_set,	triangular(	0.04335	, *height[fuzzy_set]))
    print(fuzzy_set,	triangular(	0.02594	, *height[fuzzy_set]))
    print(fuzzy_set,	triangular(	0.09451	, *height[fuzzy_set]))
    print(fuzzy_set,	triangular(	0.09431	, *height[fuzzy_set]))
    print(fuzzy_set,	triangular(	0.05303	, *height[fuzzy_set]))
    print(fuzzy_set,	triangular(	0.02995	, *height[fuzzy_set]))
    print(fuzzy_set,	triangular(	0.02421	, *height[fuzzy_set]))
    print(fuzzy_set,	triangular(	0.1471	, *height[fuzzy_set]))
    print(fuzzy_set,	triangular(	0.005664	, *height[fuzzy_set]))
    print(fuzzy_set,	triangular(	0.03783	, *height[fuzzy_set]))
    print(fuzzy_set,	triangular(	0.02416	, *height[fuzzy_set]))
    print(fuzzy_set,	triangular(	0.0151	, *height[fuzzy_set]))
    print(fuzzy_set,	triangular(	0.03152	, *height[fuzzy_set]))
    print(fuzzy_set,	triangular(	0.02647	, *height[fuzzy_set]))
    print(fuzzy_set,	triangular(	0.06615	, *height[fuzzy_set]))
    print(fuzzy_set,	triangular(	0.02798	, *height[fuzzy_set]))
    print(fuzzy_set,	triangular(	0.0444	, *height[fuzzy_set]))
    print(fuzzy_set,	triangular(	0.02157	, *height[fuzzy_set]))
    print(fuzzy_set,	triangular(	0.0188	, *height[fuzzy_set]))
    print(fuzzy_set,	triangular(	0.1015	, *height[fuzzy_set]))
    print(fuzzy_set,	triangular(	0.02788	, *height[fuzzy_set]))
    print(fuzzy_set,	triangular(	0.1322	, *height[fuzzy_set]))
    print(fuzzy_set,	triangular(	0.06139	, *height[fuzzy_set]))
    print(fuzzy_set,	triangular(	0.04531	, *height[fuzzy_set]))
    print(fuzzy_set,	triangular(	0	, *height[fuzzy_set]))
    print(fuzzy_set,	triangular(	0.01364	, *height[fuzzy_set]))
    print(fuzzy_set,	triangular(	0.02594	, *height[fuzzy_set]))
    print(fuzzy_set,	triangular(	0.0389	, *height[fuzzy_set]))
    print(fuzzy_set,	triangular(	0.03027	, *height[fuzzy_set]))
    print(fuzzy_set,	triangular(	0.03275	, *height[fuzzy_set]))
    print(fuzzy_set,	triangular(	0.02369	, *height[fuzzy_set]))
    print(fuzzy_set,	triangular(	0.02443	, *height[fuzzy_set]))
    print(fuzzy_set,	triangular(	0.005495	, *height[fuzzy_set]))
    print(fuzzy_set,	triangular(	0.02438	, *height[fuzzy_set]))
    print(fuzzy_set,	triangular(	0.009615	, *height[fuzzy_set]))
    print(fuzzy_set,	triangular(	0.00816	, *height[fuzzy_set]))
    print(fuzzy_set,	triangular(	0	, *height[fuzzy_set]))
    print(fuzzy_set,	triangular(	0.02257	, *height[fuzzy_set]))
    print(fuzzy_set,	triangular(	0.01499	, *height[fuzzy_set]))
    print(fuzzy_set,	triangular(	0.01282	, *height[fuzzy_set]))
    print(fuzzy_set,	triangular(	0.02343	, *height[fuzzy_set]))
    print(fuzzy_set,	triangular(	0.02738	, *height[fuzzy_set]))
    print(fuzzy_set,	triangular(	0.01116	, *height[fuzzy_set]))
    print(fuzzy_set,	triangular(	0	, *height[fuzzy_set]))
    print(fuzzy_set,	triangular(	0.03736	, *height[fuzzy_set]))
    print(fuzzy_set,	triangular(	0.04105	, *height[fuzzy_set]))
    print(fuzzy_set,	triangular(	0.04304	, *height[fuzzy_set]))
    print(fuzzy_set,	triangular(	0	, *height[fuzzy_set]))
    print(fuzzy_set,	triangular(	0.09429	, *height[fuzzy_set]))
    print(fuzzy_set,	triangular(	0.1474	, *height[fuzzy_set]))
    print(fuzzy_set,	triangular(	0.1389	, *height[fuzzy_set]))
    print(fuzzy_set,	triangular(	0.09791	, *height[fuzzy_set]))
    print(fuzzy_set,	triangular(	0.05302	, *height[fuzzy_set]))
    print(fuzzy_set,	triangular(	0.152	, *height[fuzzy_set]))
    print(fuzzy_set,	triangular(	0	, *height[fuzzy_set]))


# %% [code]
