# Supplementary material for: Breast cancer disease classification using fuzzy-ID3 algorithm with FUZZYDBD method: automatic fuzzy database definition
Source: PeerJ Comput Sci. 2021 May 4;7:e427. doi: 10.7717/peerj-cs.427 (PMC8114800; doi:10.7717/peerj-cs.427)
Supplement: Supplemental Information 3 — To run the FID3 algorithm-FUZZYDBD: 1. Open id310fold.py (python language) 2. Make sure the dataset is w5.data/WBCDF1.data/coimbrafold5.data (according to the folder) id310fold.py is located in the FID3 file. Apply the w5.data/WBCDF1.data/coimbrafold5.data dataset located in the same FID3 file as it is the latest data that has already undergone data transformation into the linguistic format. All the instances have been shuffled well. [file peerj-cs-07-427-s003.zip › WDBC/Fuzzificationdata/FractalnucA.ipynb]

# %% [code]
import warnings
warnings.filterwarnings('ignore')
import numpy as np # numerical processing library
import matplotlib.pyplot as plt # chart library
%pylab inline

def triangular(x, a, b, c):
    return max( min( (x-a)/(b-a), (c-x)/(c-b) ), 0 )

# U variable represents the Universe of Discourse of numerical variable height

U = np.arange(0.01,0.2,0.001) # generates a sequence of number between 0 and 10, step 0.2

height = {
  'Low': [0.02622, 0.04996, 0.0737],
  'Medium': [0.04996, 0.0737, 0.09744],
  'High': [0.0737, 0.09744, 0.12118],

}

plt.figure(figsize=(15,7))

lines = []

for fuzzy_set in height.keys():
  memberships = [ triangular(x, *height[fuzzy_set]) for x in U ]
  # plot the chart
  tmp, = plot(U, memberships, label=fuzzy_set)
  lines.append(tmp)

legend(handles=lines)
xlabel("Height")
ylabel("Membership value")

for fuzzy_set in height.keys():
    print(fuzzy_set,	triangular(	0.07871	, *height[fuzzy_set]))
    print(fuzzy_set,	triangular(	0.05667	, *height[fuzzy_set]))
    print(fuzzy_set,	triangular(	0.05999	, *height[fuzzy_set]))
    print(fuzzy_set,	triangular(	0.09744	, *height[fuzzy_set]))
    print(fuzzy_set,	triangular(	0.05883	, *height[fuzzy_set]))
    print(fuzzy_set,	triangular(	0.07613	, *height[fuzzy_set]))
    print(fuzzy_set,	triangular(	0.05742	, *height[fuzzy_set]))
    print(fuzzy_set,	triangular(	0.07451	, *height[fuzzy_set]))
    print(fuzzy_set,	triangular(	0.07389	, *height[fuzzy_set]))
    print(fuzzy_set,	triangular(	0.08243	, *height[fuzzy_set]))
    print(fuzzy_set,	triangular(	0.05697	, *height[fuzzy_set]))
    print(fuzzy_set,	triangular(	0.06082	, *height[fuzzy_set]))
    print(fuzzy_set,	triangular(	0.078	, *height[fuzzy_set]))
    print(fuzzy_set,	triangular(	0.05338	, *height[fuzzy_set]))
    print(fuzzy_set,	triangular(	0.07682	, *height[fuzzy_set]))
    print(fuzzy_set,	triangular(	0.07077	, *height[fuzzy_set]))
    print(fuzzy_set,	triangular(	0.05922	, *height[fuzzy_set]))
    print(fuzzy_set,	triangular(	0.07356	, *height[fuzzy_set]))
    print(fuzzy_set,	triangular(	0.05395	, *height[fuzzy_set]))
    print(fuzzy_set,	triangular(	0.05766	, *height[fuzzy_set]))
    print(fuzzy_set,	triangular(	0.06811	, *height[fuzzy_set]))
    print(fuzzy_set,	triangular(	0.06905	, *height[fuzzy_set]))
    print(fuzzy_set,	triangular(	0.07032	, *height[fuzzy_set]))
    print(fuzzy_set,	triangular(	0.05278	, *height[fuzzy_set]))
    print(fuzzy_set,	triangular(	0.0633	, *height[fuzzy_set]))
    print(fuzzy_set,	triangular(	0.07413	, *height[fuzzy_set]))
    print(fuzzy_set,	triangular(	0.06924	, *height[fuzzy_set]))
    print(fuzzy_set,	triangular(	0.05699	, *height[fuzzy_set]))
    print(fuzzy_set,	triangular(	0.0654	, *height[fuzzy_set]))
    print(fuzzy_set,	triangular(	0.06149	, *height[fuzzy_set]))
    print(fuzzy_set,	triangular(	0.06197	, *height[fuzzy_set]))
    print(fuzzy_set,	triangular(	0.07799	, *height[fuzzy_set]))
    print(fuzzy_set,	triangular(	0.06382	, *height[fuzzy_set]))
    print(fuzzy_set,	triangular(	0.06261	, *height[fuzzy_set]))
    print(fuzzy_set,	triangular(	0.06515	, *height[fuzzy_set]))
    print(fuzzy_set,	triangular(	0.05656	, *height[fuzzy_set]))
    print(fuzzy_set,	triangular(	0.06125	, *height[fuzzy_set]))
    print(fuzzy_set,	triangular(	0.05863	, *height[fuzzy_set]))
    print(fuzzy_set,	triangular(	0.05504	, *height[fuzzy_set]))
    print(fuzzy_set,	triangular(	0.06419	, *height[fuzzy_set]))
    print(fuzzy_set,	triangular(	0.05587	, *height[fuzzy_set]))
    print(fuzzy_set,	triangular(	0.0687	, *height[fuzzy_set]))
    print(fuzzy_set,	triangular(	0.06343	, *height[fuzzy_set]))
    print(fuzzy_set,	triangular(	0.06782	, *height[fuzzy_set]))
    print(fuzzy_set,	triangular(	0.06177	, *height[fuzzy_set]))
    print(fuzzy_set,	triangular(	0.06049	, *height[fuzzy_set]))
    print(fuzzy_set,	triangular(	0.06503	, *height[fuzzy_set]))
    print(fuzzy_set,	triangular(	0.06777	, *height[fuzzy_set]))
    print(fuzzy_set,	triangular(	0.06043	, *height[fuzzy_set]))
    print(fuzzy_set,	triangular(	0.05718	, *height[fuzzy_set]))
    print(fuzzy_set,	triangular(	0.05888	, *height[fuzzy_set]))
    print(fuzzy_set,	triangular(	0.05953	, *height[fuzzy_set]))
    print(fuzzy_set,	triangular(	0.0611	, *height[fuzzy_set]))
    print(fuzzy_set,	triangular(	0.0631	, *height[fuzzy_set]))
    print(fuzzy_set,	triangular(	0.05684	, *height[fuzzy_set]))
    print(fuzzy_set,	triangular(	0.05907	, *height[fuzzy_set]))
    print(fuzzy_set,	triangular(	0.05961	, *height[fuzzy_set]))
    print(fuzzy_set,	triangular(	0.06758	, *height[fuzzy_set]))
    print(fuzzy_set,	triangular(	0.05501	, *height[fuzzy_set]))
    print(fuzzy_set,	triangular(	0.07187	, *height[fuzzy_set]))
    print(fuzzy_set,	triangular(	0.0696	, *height[fuzzy_set]))
    print(fuzzy_set,	triangular(	0.06757	, *height[fuzzy_set]))
    print(fuzzy_set,	triangular(	0.07292	, *height[fuzzy_set]))
    print(fuzzy_set,	triangular(	0.06963	, *height[fuzzy_set]))
    print(fuzzy_set,	triangular(	0.0659	, *height[fuzzy_set]))
    print(fuzzy_set,	triangular(	0.06654	, *height[fuzzy_set]))
    print(fuzzy_set,	triangular(	0.06899	, *height[fuzzy_set]))
    print(fuzzy_set,	triangular(	0.05667	, *height[fuzzy_set]))
    print(fuzzy_set,	triangular(	0.08046	, *height[fuzzy_set]))
    print(fuzzy_set,	triangular(	0.05653	, *height[fuzzy_set]))
    print(fuzzy_set,	triangular(	0.05461	, *height[fuzzy_set]))
    print(fuzzy_set,	triangular(	0.0898	, *height[fuzzy_set]))
    print(fuzzy_set,	triangular(	0.06487	, *height[fuzzy_set]))
    print(fuzzy_set,	triangular(	0.06566	, *height[fuzzy_set]))
    print(fuzzy_set,	triangular(	0.05914	, *height[fuzzy_set]))
    print(fuzzy_set,	triangular(	0.05391	, *height[fuzzy_set]))
    print(fuzzy_set,	triangular(	0.06641	, *height[fuzzy_set]))
    print(fuzzy_set,	triangular(	0.06673	, *height[fuzzy_set]))
    print(fuzzy_set,	triangular(	0.08142	, *height[fuzzy_set]))
    print(fuzzy_set,	triangular(	0.05997	, *height[fuzzy_set]))
    print(fuzzy_set,	triangular(	0.07005	, *height[fuzzy_set]))
    print(fuzzy_set,	triangular(	0.06902	, *height[fuzzy_set]))
    print(fuzzy_set,	triangular(	0.06782	, *height[fuzzy_set]))
    print(fuzzy_set,	triangular(	0.07224	, *height[fuzzy_set]))
    print(fuzzy_set,	triangular(	0.05968	, *height[fuzzy_set]))
    print(fuzzy_set,	triangular(	0.06022	, *height[fuzzy_set]))
    print(fuzzy_set,	triangular(	0.05636	, *height[fuzzy_set]))
    print(fuzzy_set,	triangular(	0.05629	, *height[fuzzy_set]))
    print(fuzzy_set,	triangular(	0.06404	, *height[fuzzy_set]))
    print(fuzzy_set,	triangular(	0.06346	, *height[fuzzy_set]))
    print(fuzzy_set,	triangular(	0.05866	, *height[fuzzy_set]))
    print(fuzzy_set,	triangular(	0.06097	, *height[fuzzy_set]))
    print(fuzzy_set,	triangular(	0.05318	, *height[fuzzy_set]))
    print(fuzzy_set,	triangular(	0.0571	, *height[fuzzy_set]))
    print(fuzzy_set,	triangular(	0.06284	, *height[fuzzy_set]))
    print(fuzzy_set,	triangular(	0.05649	, *height[fuzzy_set]))
    print(fuzzy_set,	triangular(	0.06635	, *height[fuzzy_set]))
    print(fuzzy_set,	triangular(	0.0689	, *height[fuzzy_set]))
    print(fuzzy_set,	triangular(	0.06582	, *height[fuzzy_set]))
    print(fuzzy_set,	triangular(	0.0639	, *height[fuzzy_set]))
    print(fuzzy_set,	triangular(	0.05871	, *height[fuzzy_set]))
    print(fuzzy_set,	triangular(	0.07818	, *height[fuzzy_set]))
    print(fuzzy_set,	triangular(	0.05677	, *height[fuzzy_set]))
    print(fuzzy_set,	triangular(	0.06322	, *height[fuzzy_set]))
    print(fuzzy_set,	triangular(	0.06481	, *height[fuzzy_set]))
    print(fuzzy_set,	triangular(	0.07692	, *height[fuzzy_set]))
    print(fuzzy_set,	triangular(	0.0652	, *height[fuzzy_set]))
    print(fuzzy_set,	triangular(	0.06066	, *height[fuzzy_set]))
    print(fuzzy_set,	triangular(	0.07039	, *height[fuzzy_set]))
    print(fuzzy_set,	triangular(	0.06529	, *height[fuzzy_set]))
    print(fuzzy_set,	triangular(	0.07065	, *height[fuzzy_set]))
    print(fuzzy_set,	triangular(	0.0707	, *height[fuzzy_set]))
    print(fuzzy_set,	triangular(	0.07769	, *height[fuzzy_set]))
    print(fuzzy_set,	triangular(	0.07782	, *height[fuzzy_set]))
    print(fuzzy_set,	triangular(	0.07633	, *height[fuzzy_set]))
    print(fuzzy_set,	triangular(	0.06194	, *height[fuzzy_set]))
    print(fuzzy_set,	triangular(	0.07163	, *height[fuzzy_set]))
    print(fuzzy_set,	triangular(	0.06768	, *height[fuzzy_set]))
    print(fuzzy_set,	triangular(	0.07331	, *height[fuzzy_set]))
    print(fuzzy_set,	triangular(	0.05025	, *height[fuzzy_set]))
    print(fuzzy_set,	triangular(	0.06113	, *height[fuzzy_set]))
    print(fuzzy_set,	triangular(	0.06213	, *height[fuzzy_set]))
    print(fuzzy_set,	triangular(	0.06877	, *height[fuzzy_set]))
    print(fuzzy_set,	triangular(	0.06402	, *height[fuzzy_set]))
    print(fuzzy_set,	triangular(	0.05823	, *height[fuzzy_set]))
    print(fuzzy_set,	triangular(	0.0589	, *height[fuzzy_set]))
    print(fuzzy_set,	triangular(	0.0613	, *height[fuzzy_set]))
    print(fuzzy_set,	triangular(	0.05044	, *height[fuzzy_set]))
    print(fuzzy_set,	triangular(	0.06467	, *height[fuzzy_set]))
    print(fuzzy_set,	triangular(	0.06113	, *height[fuzzy_set]))
    print(fuzzy_set,	triangular(	0.06471	, *height[fuzzy_set]))
    print(fuzzy_set,	triangular(	0.05796	, *height[fuzzy_set]))
    print(fuzzy_set,	triangular(	0.05891	, *height[fuzzy_set]))
    print(fuzzy_set,	triangular(	0.05723	, *height[fuzzy_set]))
    print(fuzzy_set,	triangular(	0.05727	, *height[fuzzy_set]))
    print(fuzzy_set,	triangular(	0.06065	, *height[fuzzy_set]))
    print(fuzzy_set,	triangular(	0.05945	, *height[fuzzy_set]))
    print(fuzzy_set,	triangular(	0.05865	, *height[fuzzy_set]))
    print(fuzzy_set,	triangular(	0.06216	, *height[fuzzy_set]))
    print(fuzzy_set,	triangular(	0.06072	, *height[fuzzy_set]))
    print(fuzzy_set,	triangular(	0.06422	, *height[fuzzy_set]))
    print(fuzzy_set,	triangular(	0.06248	, *height[fuzzy_set]))
    print(fuzzy_set,	triangular(	0.06562	, *height[fuzzy_set]))
    print(fuzzy_set,	triangular(	0.06235	, *height[fuzzy_set]))
    print(fuzzy_set,	triangular(	0.05688	, *height[fuzzy_set]))
    print(fuzzy_set,	triangular(	0.07839	, *height[fuzzy_set]))
    print(fuzzy_set,	triangular(	0.07371	, *height[fuzzy_set]))
    print(fuzzy_set,	triangular(	0.06493	, *height[fuzzy_set]))
    print(fuzzy_set,	triangular(	0.06081	, *height[fuzzy_set]))
    print(fuzzy_set,	triangular(	0.0558	, *height[fuzzy_set]))
    print(fuzzy_set,	triangular(	0.06087	, *height[fuzzy_set]))
    print(fuzzy_set,	triangular(	0.08261	, *height[fuzzy_set]))
    print(fuzzy_set,	triangular(	0.09296	, *height[fuzzy_set]))
    print(fuzzy_set,	triangular(	0.06105	, *height[fuzzy_set]))
    print(fuzzy_set,	triangular(	0.06207	, *height[fuzzy_set]))
    print(fuzzy_set,	triangular(	0.06228	, *height[fuzzy_set]))
    print(fuzzy_set,	triangular(	0.06166	, *height[fuzzy_set]))
    print(fuzzy_set,	triangular(	0.05268	, *height[fuzzy_set]))
    print(fuzzy_set,	triangular(	0.05907	, *height[fuzzy_set]))
    print(fuzzy_set,	triangular(	0.05743	, *height[fuzzy_set]))
    print(fuzzy_set,	triangular(	0.06453	, *height[fuzzy_set]))
    print(fuzzy_set,	triangular(	0.05176	, *height[fuzzy_set]))
    print(fuzzy_set,	triangular(	0.06082	, *height[fuzzy_set]))
    print(fuzzy_set,	triangular(	0.06761	, *height[fuzzy_set]))
    print(fuzzy_set,	triangular(	0.05553	, *height[fuzzy_set]))
    print(fuzzy_set,	triangular(	0.05266	, *height[fuzzy_set]))
    print(fuzzy_set,	triangular(	0.064	, *height[fuzzy_set]))
    print(fuzzy_set,	triangular(	0.05534	, *height[fuzzy_set]))
    print(fuzzy_set,	triangular(	0.06365	, *height[fuzzy_set]))
    print(fuzzy_set,	triangular(	0.0565	, *height[fuzzy_set]))
    print(fuzzy_set,	triangular(	0.05955	, *height[fuzzy_set]))
    print(fuzzy_set,	triangular(	0.05671	, *height[fuzzy_set]))
    print(fuzzy_set,	triangular(	0.07069	, *height[fuzzy_set]))
    print(fuzzy_set,	triangular(	0.06669	, *height[fuzzy_set]))
    print(fuzzy_set,	triangular(	0.05975	, *height[fuzzy_set]))
    print(fuzzy_set,	triangular(	0.06724	, *height[fuzzy_set]))
    print(fuzzy_set,	triangular(	0.08116	, *height[fuzzy_set]))
    print(fuzzy_set,	triangular(	0.06323	, *height[fuzzy_set]))
    print(fuzzy_set,	triangular(	0.05234	, *height[fuzzy_set]))
    print(fuzzy_set,	triangular(	0.06133	, *height[fuzzy_set]))
    print(fuzzy_set,	triangular(	0.0577	, *height[fuzzy_set]))
    print(fuzzy_set,	triangular(	0.07398	, *height[fuzzy_set]))
    print(fuzzy_set,	triangular(	0.05549	, *height[fuzzy_set]))
    print(fuzzy_set,	triangular(	0.06217	, *height[fuzzy_set]))
    print(fuzzy_set,	triangular(	0.06317	, *height[fuzzy_set]))
    print(fuzzy_set,	triangular(	0.06048	, *height[fuzzy_set]))
    print(fuzzy_set,	triangular(	0.05425	, *height[fuzzy_set]))
    print(fuzzy_set,	triangular(	0.06095	, *height[fuzzy_set]))
    print(fuzzy_set,	triangular(	0.0578	, *height[fuzzy_set]))
    print(fuzzy_set,	triangular(	0.05474	, *height[fuzzy_set]))
    print(fuzzy_set,	triangular(	0.07542	, *height[fuzzy_set]))
    print(fuzzy_set,	triangular(	0.06287	, *height[fuzzy_set]))
    print(fuzzy_set,	triangular(	0.06447	, *height[fuzzy_set]))
    print(fuzzy_set,	triangular(	0.06937	, *height[fuzzy_set]))
    print(fuzzy_set,	triangular(	0.06672	, *height[fuzzy_set]))
    print(fuzzy_set,	triangular(	0.05667	, *height[fuzzy_set]))
    print(fuzzy_set,	triangular(	0.06877	, *height[fuzzy_set]))
    print(fuzzy_set,	triangular(	0.0534	, *height[fuzzy_set]))
    print(fuzzy_set,	triangular(	0.05529	, *height[fuzzy_set]))
    print(fuzzy_set,	triangular(	0.06466	, *height[fuzzy_set]))
    print(fuzzy_set,	triangular(	0.06013	, *height[fuzzy_set]))
    print(fuzzy_set,	triangular(	0.05491	, *height[fuzzy_set]))
    print(fuzzy_set,	triangular(	0.06229	, *height[fuzzy_set]))
    print(fuzzy_set,	triangular(	0.07421	, *height[fuzzy_set]))
    print(fuzzy_set,	triangular(	0.06373	, *height[fuzzy_set]))
    print(fuzzy_set,	triangular(	0.05986	, *height[fuzzy_set]))
    print(fuzzy_set,	triangular(	0.06285	, *height[fuzzy_set]))
    print(fuzzy_set,	triangular(	0.05223	, *height[fuzzy_set]))
    print(fuzzy_set,	triangular(	0.0731	, *height[fuzzy_set]))
    print(fuzzy_set,	triangular(	0.05526	, *height[fuzzy_set]))
    print(fuzzy_set,	triangular(	0.05024	, *height[fuzzy_set]))
    print(fuzzy_set,	triangular(	0.06057	, *height[fuzzy_set]))
    print(fuzzy_set,	triangular(	0.05525	, *height[fuzzy_set]))
    print(fuzzy_set,	triangular(	0.05866	, *height[fuzzy_set]))
    print(fuzzy_set,	triangular(	0.06433	, *height[fuzzy_set]))
    print(fuzzy_set,	triangular(	0.06916	, *height[fuzzy_set]))
    print(fuzzy_set,	triangular(	0.06314	, *height[fuzzy_set]))
    print(fuzzy_set,	triangular(	0.06315	, *height[fuzzy_set]))
    print(fuzzy_set,	triangular(	0.05581	, *height[fuzzy_set]))
    print(fuzzy_set,	triangular(	0.05313	, *height[fuzzy_set]))
    print(fuzzy_set,	triangular(	0.06344	, *height[fuzzy_set]))
    print(fuzzy_set,	triangular(	0.06303	, *height[fuzzy_set]))
    print(fuzzy_set,	triangular(	0.06908	, *height[fuzzy_set]))
    print(fuzzy_set,	triangular(	0.06303	, *height[fuzzy_set]))
    print(fuzzy_set,	triangular(	0.05674	, *height[fuzzy_set]))
    print(fuzzy_set,	triangular(	0.05448	, *height[fuzzy_set]))
    print(fuzzy_set,	triangular(	0.0645	, *height[fuzzy_set]))
    print(fuzzy_set,	triangular(	0.05907	, *height[fuzzy_set]))
    print(fuzzy_set,	triangular(	0.06019	, *height[fuzzy_set]))
    print(fuzzy_set,	triangular(	0.07254	, *height[fuzzy_set]))
    print(fuzzy_set,	triangular(	0.06325	, *height[fuzzy_set]))
    print(fuzzy_set,	triangular(	0.05628	, *height[fuzzy_set]))
    print(fuzzy_set,	triangular(	0.05828	, *height[fuzzy_set]))
    print(fuzzy_set,	triangular(	0.05592	, *height[fuzzy_set]))
    print(fuzzy_set,	triangular(	0.06403	, *height[fuzzy_set]))
    print(fuzzy_set,	triangular(	0.05835	, *height[fuzzy_set]))
    print(fuzzy_set,	triangular(	0.06309	, *height[fuzzy_set]))
    print(fuzzy_set,	triangular(	0.05177	, *height[fuzzy_set]))
    print(fuzzy_set,	triangular(	0.06129	, *height[fuzzy_set]))
    print(fuzzy_set,	triangular(	0.05966	, *height[fuzzy_set]))
    print(fuzzy_set,	triangular(	0.0566	, *height[fuzzy_set]))
    print(fuzzy_set,	triangular(	0.05754	, *height[fuzzy_set]))
    print(fuzzy_set,	triangular(	0.07669	, *height[fuzzy_set]))
    print(fuzzy_set,	triangular(	0.05429	, *height[fuzzy_set]))
    print(fuzzy_set,	triangular(	0.06	, *height[fuzzy_set]))
    print(fuzzy_set,	triangular(	0.0644	, *height[fuzzy_set]))
    print(fuzzy_set,	triangular(	0.05635	, *height[fuzzy_set]))
    print(fuzzy_set,	triangular(	0.06409	, *height[fuzzy_set]))
    print(fuzzy_set,	triangular(	0.06329	, *height[fuzzy_set]))
    print(fuzzy_set,	triangular(	0.06168	, *height[fuzzy_set]))
    print(fuzzy_set,	triangular(	0.05898	, *height[fuzzy_set]))
    print(fuzzy_set,	triangular(	0.05934	, *height[fuzzy_set]))
    print(fuzzy_set,	triangular(	0.06697	, *height[fuzzy_set]))
    print(fuzzy_set,	triangular(	0.05613	, *height[fuzzy_set]))
    print(fuzzy_set,	triangular(	0.05647	, *height[fuzzy_set]))
    print(fuzzy_set,	triangular(	0.0613	, *height[fuzzy_set]))
    print(fuzzy_set,	triangular(	0.06232	, *height[fuzzy_set]))
    print(fuzzy_set,	triangular(	0.07596	, *height[fuzzy_set]))
    print(fuzzy_set,	triangular(	0.08104	, *height[fuzzy_set]))
    print(fuzzy_set,	triangular(	0.0665	, *height[fuzzy_set]))
    print(fuzzy_set,	triangular(	0.05572	, *height[fuzzy_set]))
    print(fuzzy_set,	triangular(	0.05307	, *height[fuzzy_set]))
    print(fuzzy_set,	triangular(	0.05464	, *height[fuzzy_set]))
    print(fuzzy_set,	triangular(	0.05443	, *height[fuzzy_set]))
    print(fuzzy_set,	triangular(	0.0558	, *height[fuzzy_set]))
    print(fuzzy_set,	triangular(	0.05674	, *height[fuzzy_set]))
    print(fuzzy_set,	triangular(	0.06491	, *height[fuzzy_set]))
    print(fuzzy_set,	triangular(	0.05859	, *height[fuzzy_set]))
    print(fuzzy_set,	triangular(	0.05769	, *height[fuzzy_set]))
    print(fuzzy_set,	triangular(	0.06862	, *height[fuzzy_set]))
    print(fuzzy_set,	triangular(	0.05376	, *height[fuzzy_set]))
    print(fuzzy_set,	triangular(	0.0627	, *height[fuzzy_set]))
    print(fuzzy_set,	triangular(	0.06194	, *height[fuzzy_set]))
    print(fuzzy_set,	triangular(	0.06312	, *height[fuzzy_set]))
    print(fuzzy_set,	triangular(	0.0551	, *height[fuzzy_set]))
    print(fuzzy_set,	triangular(	0.05875	, *height[fuzzy_set]))
    print(fuzzy_set,	triangular(	0.05821	, *height[fuzzy_set]))
    print(fuzzy_set,	triangular(	0.04996	, *height[fuzzy_set]))
    print(fuzzy_set,	triangular(	0.0552	, *height[fuzzy_set]))
    print(fuzzy_set,	triangular(	0.05853	, *height[fuzzy_set]))
    print(fuzzy_set,	triangular(	0.0622	, *height[fuzzy_set]))
    print(fuzzy_set,	triangular(	0.06113	, *height[fuzzy_set]))
    print(fuzzy_set,	triangular(	0.05892	, *height[fuzzy_set]))
    print(fuzzy_set,	triangular(	0.06684	, *height[fuzzy_set]))
    print(fuzzy_set,	triangular(	0.05935	, *height[fuzzy_set]))
    print(fuzzy_set,	triangular(	0.05855	, *height[fuzzy_set]))
    print(fuzzy_set,	triangular(	0.06766	, *height[fuzzy_set]))
    print(fuzzy_set,	triangular(	0.05581	, *height[fuzzy_set]))
    print(fuzzy_set,	triangular(	0.06233	, *height[fuzzy_set]))
    print(fuzzy_set,	triangular(	0.05955	, *height[fuzzy_set]))
    print(fuzzy_set,	triangular(	0.07192	, *height[fuzzy_set]))
    print(fuzzy_set,	triangular(	0.05852	, *height[fuzzy_set]))
    print(fuzzy_set,	triangular(	0.0647	, *height[fuzzy_set]))
    print(fuzzy_set,	triangular(	0.05715	, *height[fuzzy_set]))
    print(fuzzy_set,	triangular(	0.061	, *height[fuzzy_set]))
    print(fuzzy_set,	triangular(	0.05912	, *height[fuzzy_set]))
    print(fuzzy_set,	triangular(	0.06031	, *height[fuzzy_set]))
    print(fuzzy_set,	triangular(	0.06287	, *height[fuzzy_set]))
    print(fuzzy_set,	triangular(	0.05586	, *height[fuzzy_set]))
    print(fuzzy_set,	triangular(	0.06556	, *height[fuzzy_set]))
    print(fuzzy_set,	triangular(	0.06552	, *height[fuzzy_set]))
    print(fuzzy_set,	triangular(	0.06249	, *height[fuzzy_set]))
    print(fuzzy_set,	triangular(	0.07469	, *height[fuzzy_set]))
    print(fuzzy_set,	triangular(	0.066	, *height[fuzzy_set]))
    print(fuzzy_set,	triangular(	0.06243	, *height[fuzzy_set]))
    print(fuzzy_set,	triangular(	0.05878	, *height[fuzzy_set]))
    print(fuzzy_set,	triangular(	0.05894	, *height[fuzzy_set]))
    print(fuzzy_set,	triangular(	0.06833	, *height[fuzzy_set]))
    print(fuzzy_set,	triangular(	0.05335	, *height[fuzzy_set]))
    print(fuzzy_set,	triangular(	0.05518	, *height[fuzzy_set]))
    print(fuzzy_set,	triangular(	0.06128	, *height[fuzzy_set]))
    print(fuzzy_set,	triangular(	0.05255	, *height[fuzzy_set]))
    print(fuzzy_set,	triangular(	0.0614	, *height[fuzzy_set]))
    print(fuzzy_set,	triangular(	0.061	, *height[fuzzy_set]))
    print(fuzzy_set,	triangular(	0.07359	, *height[fuzzy_set]))
    print(fuzzy_set,	triangular(	0.05673	, *height[fuzzy_set]))
    print(fuzzy_set,	triangular(	0.05649	, *height[fuzzy_set]))
    print(fuzzy_set,	triangular(	0.05664	, *height[fuzzy_set]))
    print(fuzzy_set,	triangular(	0.08743	, *height[fuzzy_set]))
    print(fuzzy_set,	triangular(	0.05561	, *height[fuzzy_set]))
    print(fuzzy_set,	triangular(	0.07279	, *height[fuzzy_set]))
    print(fuzzy_set,	triangular(	0.05096	, *height[fuzzy_set]))
    print(fuzzy_set,	triangular(	0.06476	, *height[fuzzy_set]))
    print(fuzzy_set,	triangular(	0.0667	, *height[fuzzy_set]))
    print(fuzzy_set,	triangular(	0.06129	, *height[fuzzy_set]))
    print(fuzzy_set,	triangular(	0.05984	, *height[fuzzy_set]))
    print(fuzzy_set,	triangular(	0.057	, *height[fuzzy_set]))
    print(fuzzy_set,	triangular(	0.0607	, *height[fuzzy_set]))
    print(fuzzy_set,	triangular(	0.06277	, *height[fuzzy_set]))
    print(fuzzy_set,	triangular(	0.06532	, *height[fuzzy_set]))
    print(fuzzy_set,	triangular(	0.05976	, *height[fuzzy_set]))
    print(fuzzy_set,	triangular(	0.0654	, *height[fuzzy_set]))
    print(fuzzy_set,	triangular(	0.06028	, *height[fuzzy_set]))
    print(fuzzy_set,	triangular(	0.06081	, *height[fuzzy_set]))
    print(fuzzy_set,	triangular(	0.05945	, *height[fuzzy_set]))
    print(fuzzy_set,	triangular(	0.06071	, *height[fuzzy_set]))
    print(fuzzy_set,	triangular(	0.07238	, *height[fuzzy_set]))
    print(fuzzy_set,	triangular(	0.06083	, *height[fuzzy_set]))
    print(fuzzy_set,	triangular(	0.06331	, *height[fuzzy_set]))
    print(fuzzy_set,	triangular(	0.05506	, *height[fuzzy_set]))
    print(fuzzy_set,	triangular(	0.06412	, *height[fuzzy_set]))
    print(fuzzy_set,	triangular(	0.07125	, *height[fuzzy_set]))
    print(fuzzy_set,	triangular(	0.06907	, *height[fuzzy_set]))
    print(fuzzy_set,	triangular(	0.05715	, *height[fuzzy_set]))
    print(fuzzy_set,	triangular(	0.06506	, *height[fuzzy_set]))
    print(fuzzy_set,	triangular(	0.07005	, *height[fuzzy_set]))
    print(fuzzy_set,	triangular(	0.06048	, *height[fuzzy_set]))
    print(fuzzy_set,	triangular(	0.05912	, *height[fuzzy_set]))
    print(fuzzy_set,	triangular(	0.06372	, *height[fuzzy_set]))
    print(fuzzy_set,	triangular(	0.06581	, *height[fuzzy_set]))
    print(fuzzy_set,	triangular(	0.05731	, *height[fuzzy_set]))
    print(fuzzy_set,	triangular(	0.07603	, *height[fuzzy_set]))
    print(fuzzy_set,	triangular(	0.06121	, *height[fuzzy_set]))
    print(fuzzy_set,	triangular(	0.06464	, *height[fuzzy_set]))
    print(fuzzy_set,	triangular(	0.06083	, *height[fuzzy_set]))
    print(fuzzy_set,	triangular(	0.06184	, *height[fuzzy_set]))
    print(fuzzy_set,	triangular(	0.06501	, *height[fuzzy_set]))
    print(fuzzy_set,	triangular(	0.05883	, *height[fuzzy_set]))
    print(fuzzy_set,	triangular(	0.06621	, *height[fuzzy_set]))
    print(fuzzy_set,	triangular(	0.06959	, *height[fuzzy_set]))
    print(fuzzy_set,	triangular(	0.05185	, *height[fuzzy_set]))
    print(fuzzy_set,	triangular(	0.05696	, *height[fuzzy_set]))
    print(fuzzy_set,	triangular(	0.06183	, *height[fuzzy_set]))
    print(fuzzy_set,	triangular(	0.05593	, *height[fuzzy_set]))
    print(fuzzy_set,	triangular(	0.05701	, *height[fuzzy_set]))
    print(fuzzy_set,	triangular(	0.05557	, *height[fuzzy_set]))
    print(fuzzy_set,	triangular(	0.0602	, *height[fuzzy_set]))
    print(fuzzy_set,	triangular(	0.05916	, *height[fuzzy_set]))
    print(fuzzy_set,	triangular(	0.05054	, *height[fuzzy_set]))
    print(fuzzy_set,	triangular(	0.0614	, *height[fuzzy_set]))
    print(fuzzy_set,	triangular(	0.06218	, *height[fuzzy_set]))
    print(fuzzy_set,	triangular(	0.05544	, *height[fuzzy_set]))
    print(fuzzy_set,	triangular(	0.06183	, *height[fuzzy_set]))
    print(fuzzy_set,	triangular(	0.05478	, *height[fuzzy_set]))
    print(fuzzy_set,	triangular(	0.05669	, *height[fuzzy_set]))
    print(fuzzy_set,	triangular(	0.06572	, *height[fuzzy_set]))
    print(fuzzy_set,	triangular(	0.0845	, *height[fuzzy_set]))
    print(fuzzy_set,	triangular(	0.05763	, *height[fuzzy_set]))
    print(fuzzy_set,	triangular(	0.05897	, *height[fuzzy_set]))
    print(fuzzy_set,	triangular(	0.0795	, *height[fuzzy_set]))
    print(fuzzy_set,	triangular(	0.06914	, *height[fuzzy_set]))
    print(fuzzy_set,	triangular(	0.06246	, *height[fuzzy_set]))
    print(fuzzy_set,	triangular(	0.06659	, *height[fuzzy_set]))
    print(fuzzy_set,	triangular(	0.06588	, *height[fuzzy_set]))
    print(fuzzy_set,	triangular(	0.05594	, *height[fuzzy_set]))
    print(fuzzy_set,	triangular(	0.05416	, *height[fuzzy_set]))
    print(fuzzy_set,	triangular(	0.06154	, *height[fuzzy_set]))
    print(fuzzy_set,	triangular(	0.05474	, *height[fuzzy_set]))
    print(fuzzy_set,	triangular(	0.07252	, *height[fuzzy_set]))
    print(fuzzy_set,	triangular(	0.05884	, *height[fuzzy_set]))
    print(fuzzy_set,	triangular(	0.06569	, *height[fuzzy_set]))
    print(fuzzy_set,	triangular(	0.07098	, *height[fuzzy_set]))
    print(fuzzy_set,	triangular(	0.06744	, *height[fuzzy_set]))
    print(fuzzy_set,	triangular(	0.06606	, *height[fuzzy_set]))
    print(fuzzy_set,	triangular(	0.06161	, *height[fuzzy_set]))
    print(fuzzy_set,	triangular(	0.05764	, *height[fuzzy_set]))
    print(fuzzy_set,	triangular(	0.06079	, *height[fuzzy_set]))
    print(fuzzy_set,	triangular(	0.0575	, *height[fuzzy_set]))
    print(fuzzy_set,	triangular(	0.06214	, *height[fuzzy_set]))
    print(fuzzy_set,	triangular(	0.06019	, *height[fuzzy_set]))
    print(fuzzy_set,	triangular(	0.07115	, *height[fuzzy_set]))
    print(fuzzy_set,	triangular(	0.05541	, *height[fuzzy_set]))
    print(fuzzy_set,	triangular(	0.05899	, *height[fuzzy_set]))
    print(fuzzy_set,	triangular(	0.062	, *height[fuzzy_set]))
    print(fuzzy_set,	triangular(	0.05708	, *height[fuzzy_set]))
    print(fuzzy_set,	triangular(	0.06615	, *height[fuzzy_set]))
    print(fuzzy_set,	triangular(	0.05875	, *height[fuzzy_set]))
    print(fuzzy_set,	triangular(	0.06114	, *height[fuzzy_set]))
    print(fuzzy_set,	triangular(	0.06069	, *height[fuzzy_set]))
    print(fuzzy_set,	triangular(	0.05597	, *height[fuzzy_set]))
    print(fuzzy_set,	triangular(	0.05913	, *height[fuzzy_set]))
    print(fuzzy_set,	triangular(	0.0634	, *height[fuzzy_set]))
    print(fuzzy_set,	triangular(	0.06724	, *height[fuzzy_set]))
    print(fuzzy_set,	triangular(	0.05913	, *height[fuzzy_set]))
    print(fuzzy_set,	triangular(	0.05294	, *height[fuzzy_set]))
    print(fuzzy_set,	triangular(	0.0629	, *height[fuzzy_set]))
    print(fuzzy_set,	triangular(	0.06601	, *height[fuzzy_set]))
    print(fuzzy_set,	triangular(	0.06864	, *height[fuzzy_set]))
    print(fuzzy_set,	triangular(	0.06275	, *height[fuzzy_set]))
    print(fuzzy_set,	triangular(	0.06144	, *height[fuzzy_set]))
    print(fuzzy_set,	triangular(	0.06267	, *height[fuzzy_set]))
    print(fuzzy_set,	triangular(	0.07406	, *height[fuzzy_set]))
    print(fuzzy_set,	triangular(	0.0632	, *height[fuzzy_set]))
    print(fuzzy_set,	triangular(	0.06181	, *height[fuzzy_set]))
    print(fuzzy_set,	triangular(	0.07029	, *height[fuzzy_set]))
    print(fuzzy_set,	triangular(	0.06439	, *height[fuzzy_set]))
    print(fuzzy_set,	triangular(	0.06915	, *height[fuzzy_set]))
    print(fuzzy_set,	triangular(	0.05977	, *height[fuzzy_set]))
    print(fuzzy_set,	triangular(	0.06148	, *height[fuzzy_set]))
    print(fuzzy_set,	triangular(	0.05544	, *height[fuzzy_set]))
    print(fuzzy_set,	triangular(	0.06898	, *height[fuzzy_set]))
    print(fuzzy_set,	triangular(	0.07102	, *height[fuzzy_set]))
    print(fuzzy_set,	triangular(	0.06053	, *height[fuzzy_set]))
    print(fuzzy_set,	triangular(	0.06132	, *height[fuzzy_set]))
    print(fuzzy_set,	triangular(	0.05703	, *height[fuzzy_set]))
    print(fuzzy_set,	triangular(	0.06544	, *height[fuzzy_set]))
    print(fuzzy_set,	triangular(	0.06347	, *height[fuzzy_set]))
    print(fuzzy_set,	triangular(	0.05898	, *height[fuzzy_set]))
    print(fuzzy_set,	triangular(	0.05673	, *height[fuzzy_set]))
    print(fuzzy_set,	triangular(	0.05586	, *height[fuzzy_set]))
    print(fuzzy_set,	triangular(	0.0664	, *height[fuzzy_set]))
    print(fuzzy_set,	triangular(	0.05407	, *height[fuzzy_set]))
    print(fuzzy_set,	triangular(	0.05848	, *height[fuzzy_set]))
    print(fuzzy_set,	triangular(	0.05768	, *height[fuzzy_set]))
    print(fuzzy_set,	triangular(	0.0578	, *height[fuzzy_set]))
    print(fuzzy_set,	triangular(	0.0685	, *height[fuzzy_set]))
    print(fuzzy_set,	triangular(	0.05916	, *height[fuzzy_set]))
    print(fuzzy_set,	triangular(	0.05886	, *height[fuzzy_set]))
    print(fuzzy_set,	triangular(	0.05746	, *height[fuzzy_set]))
    print(fuzzy_set,	triangular(	0.05661	, *height[fuzzy_set]))
    print(fuzzy_set,	triangular(	0.06612	, *height[fuzzy_set]))
    print(fuzzy_set,	triangular(	0.05391	, *height[fuzzy_set]))
    print(fuzzy_set,	triangular(	0.06104	, *height[fuzzy_set]))
    print(fuzzy_set,	triangular(	0.06121	, *height[fuzzy_set]))
    print(fuzzy_set,	triangular(	0.05826	, *height[fuzzy_set]))
    print(fuzzy_set,	triangular(	0.06016	, *height[fuzzy_set]))
    print(fuzzy_set,	triangular(	0.06166	, *height[fuzzy_set]))
    print(fuzzy_set,	triangular(	0.05584	, *height[fuzzy_set]))
    print(fuzzy_set,	triangular(	0.05449	, *height[fuzzy_set]))
    print(fuzzy_set,	triangular(	0.05952	, *height[fuzzy_set]))
    print(fuzzy_set,	triangular(	0.06281	, *height[fuzzy_set]))
    print(fuzzy_set,	triangular(	0.05623	, *height[fuzzy_set]))
    print(fuzzy_set,	triangular(	0.05433	, *height[fuzzy_set]))
    print(fuzzy_set,	triangular(	0.05859	, *height[fuzzy_set]))
    print(fuzzy_set,	triangular(	0.05549	, *height[fuzzy_set]))
    print(fuzzy_set,	triangular(	0.06432	, *height[fuzzy_set]))
    print(fuzzy_set,	triangular(	0.0602	, *height[fuzzy_set]))
    print(fuzzy_set,	triangular(	0.06412	, *height[fuzzy_set]))
    print(fuzzy_set,	triangular(	0.07369	, *height[fuzzy_set]))
    print(fuzzy_set,	triangular(	0.07255	, *height[fuzzy_set]))
    print(fuzzy_set,	triangular(	0.06413	, *height[fuzzy_set]))
    print(fuzzy_set,	triangular(	0.05698	, *height[fuzzy_set]))
    print(fuzzy_set,	triangular(	0.05669	, *height[fuzzy_set]))
    print(fuzzy_set,	triangular(	0.0596	, *height[fuzzy_set]))
    print(fuzzy_set,	triangular(	0.06837	, *height[fuzzy_set]))
    print(fuzzy_set,	triangular(	0.05913	, *height[fuzzy_set]))
    print(fuzzy_set,	triangular(	0.06009	, *height[fuzzy_set]))
    print(fuzzy_set,	triangular(	0.05536	, *height[fuzzy_set]))
    print(fuzzy_set,	triangular(	0.06574	, *height[fuzzy_set]))
    print(fuzzy_set,	triangular(	0.06578	, *height[fuzzy_set]))
    print(fuzzy_set,	triangular(	0.06284	, *height[fuzzy_set]))
    print(fuzzy_set,	triangular(	0.05594	, *height[fuzzy_set]))
    print(fuzzy_set,	triangular(	0.06639	, *height[fuzzy_set]))
    print(fuzzy_set,	triangular(	0.06088	, *height[fuzzy_set]))
    print(fuzzy_set,	triangular(	0.06259	, *height[fuzzy_set]))
    print(fuzzy_set,	triangular(	0.07325	, *height[fuzzy_set]))
    print(fuzzy_set,	triangular(	0.05355	, *height[fuzzy_set]))
    print(fuzzy_set,	triangular(	0.06115	, *height[fuzzy_set]))
    print(fuzzy_set,	triangular(	0.06401	, *height[fuzzy_set]))
    print(fuzzy_set,	triangular(	0.05325	, *height[fuzzy_set]))
    print(fuzzy_set,	triangular(	0.05976	, *height[fuzzy_set]))
    print(fuzzy_set,	triangular(	0.05243	, *height[fuzzy_set]))
    print(fuzzy_set,	triangular(	0.06077	, *height[fuzzy_set]))
    print(fuzzy_set,	triangular(	0.06013	, *height[fuzzy_set]))
    print(fuzzy_set,	triangular(	0.05888	, *height[fuzzy_set]))
    print(fuzzy_set,	triangular(	0.05748	, *height[fuzzy_set]))
    print(fuzzy_set,	triangular(	0.06854	, *height[fuzzy_set]))
    print(fuzzy_set,	triangular(	0.06046	, *height[fuzzy_set]))
    print(fuzzy_set,	triangular(	0.06697	, *height[fuzzy_set]))
    print(fuzzy_set,	triangular(	0.06222	, *height[fuzzy_set]))
    print(fuzzy_set,	triangular(	0.06869	, *height[fuzzy_set]))
    print(fuzzy_set,	triangular(	0.07237	, *height[fuzzy_set]))
    print(fuzzy_set,	triangular(	0.06612	, *height[fuzzy_set]))
    print(fuzzy_set,	triangular(	0.05484	, *height[fuzzy_set]))
    print(fuzzy_set,	triangular(	0.09502	, *height[fuzzy_set]))
    print(fuzzy_set,	triangular(	0.09575	, *height[fuzzy_set]))
    print(fuzzy_set,	triangular(	0.06894	, *height[fuzzy_set]))
    print(fuzzy_set,	triangular(	0.07976	, *height[fuzzy_set]))
    print(fuzzy_set,	triangular(	0.05657	, *height[fuzzy_set]))
    print(fuzzy_set,	triangular(	0.07083	, *height[fuzzy_set]))
    print(fuzzy_set,	triangular(	0.06758	, *height[fuzzy_set]))
    print(fuzzy_set,	triangular(	0.05348	, *height[fuzzy_set]))
    print(fuzzy_set,	triangular(	0.07325	, *height[fuzzy_set]))
    print(fuzzy_set,	triangular(	0.0564	, *height[fuzzy_set]))
    print(fuzzy_set,	triangular(	0.05915	, *height[fuzzy_set]))
    print(fuzzy_set,	triangular(	0.06211	, *height[fuzzy_set]))
    print(fuzzy_set,	triangular(	0.05941	, *height[fuzzy_set]))
    print(fuzzy_set,	triangular(	0.06188	, *height[fuzzy_set]))
    print(fuzzy_set,	triangular(	0.07253	, *height[fuzzy_set]))
    print(fuzzy_set,	triangular(	0.06623	, *height[fuzzy_set]))
    print(fuzzy_set,	triangular(	0.07696	, *height[fuzzy_set]))
    print(fuzzy_set,	triangular(	0.06739	, *height[fuzzy_set]))
    print(fuzzy_set,	triangular(	0.06343	, *height[fuzzy_set]))
    print(fuzzy_set,	triangular(	0.06843	, *height[fuzzy_set]))
    print(fuzzy_set,	triangular(	0.06891	, *height[fuzzy_set]))
    print(fuzzy_set,	triangular(	0.07126	, *height[fuzzy_set]))
    print(fuzzy_set,	triangular(	0.06317	, *height[fuzzy_set]))
    print(fuzzy_set,	triangular(	0.05808	, *height[fuzzy_set]))
    print(fuzzy_set,	triangular(	0.06457	, *height[fuzzy_set]))
    print(fuzzy_set,	triangular(	0.06608	, *height[fuzzy_set]))
    print(fuzzy_set,	triangular(	0.06677	, *height[fuzzy_set]))
    print(fuzzy_set,	triangular(	0.06461	, *height[fuzzy_set]))
    print(fuzzy_set,	triangular(	0.06155	, *height[fuzzy_set]))
    print(fuzzy_set,	triangular(	0.05419	, *height[fuzzy_set]))
    print(fuzzy_set,	triangular(	0.06408	, *height[fuzzy_set]))
    print(fuzzy_set,	triangular(	0.06251	, *height[fuzzy_set]))
    print(fuzzy_set,	triangular(	0.05982	, *height[fuzzy_set]))
    print(fuzzy_set,	triangular(	0.07405	, *height[fuzzy_set]))
    print(fuzzy_set,	triangular(	0.07285	, *height[fuzzy_set]))
    print(fuzzy_set,	triangular(	0.07751	, *height[fuzzy_set]))
    print(fuzzy_set,	triangular(	0.06782	, *height[fuzzy_set]))
    print(fuzzy_set,	triangular(	0.06341	, *height[fuzzy_set]))
    print(fuzzy_set,	triangular(	0.0568	, *height[fuzzy_set]))
    print(fuzzy_set,	triangular(	0.05781	, *height[fuzzy_set]))
    print(fuzzy_set,	triangular(	0.06688	, *height[fuzzy_set]))
    print(fuzzy_set,	triangular(	0.05801	, *height[fuzzy_set]))
    print(fuzzy_set,	triangular(	0.06201	, *height[fuzzy_set]))
    print(fuzzy_set,	triangular(	0.06714	, *height[fuzzy_set]))
    print(fuzzy_set,	triangular(	0.06235	, *height[fuzzy_set]))
    print(fuzzy_set,	triangular(	0.06328	, *height[fuzzy_set]))
    print(fuzzy_set,	triangular(	0.05948	, *height[fuzzy_set]))
    print(fuzzy_set,	triangular(	0.06552	, *height[fuzzy_set]))
    print(fuzzy_set,	triangular(	0.05637	, *height[fuzzy_set]))
    print(fuzzy_set,	triangular(	0.06576	, *height[fuzzy_set]))
    print(fuzzy_set,	triangular(	0.05708	, *height[fuzzy_set]))
    print(fuzzy_set,	triangular(	0.06127	, *height[fuzzy_set]))
    print(fuzzy_set,	triangular(	0.06331	, *height[fuzzy_set]))
    print(fuzzy_set,	triangular(	0.06059	, *height[fuzzy_set]))
    print(fuzzy_set,	triangular(	0.06147	, *height[fuzzy_set]))
    print(fuzzy_set,	triangular(	0.0657	, *height[fuzzy_set]))
    print(fuzzy_set,	triangular(	0.06171	, *height[fuzzy_set]))
    print(fuzzy_set,	triangular(	0.05502	, *height[fuzzy_set]))
    print(fuzzy_set,	triangular(	0.07152	, *height[fuzzy_set]))
    print(fuzzy_set,	triangular(	0.06879	, *height[fuzzy_set]))
    print(fuzzy_set,	triangular(	0.05623	, *height[fuzzy_set]))
    print(fuzzy_set,	triangular(	0.05533	, *height[fuzzy_set]))
    print(fuzzy_set,	triangular(	0.05648	, *height[fuzzy_set]))
    print(fuzzy_set,	triangular(	0.07016	, *height[fuzzy_set]))
    print(fuzzy_set,	triangular(	0.05884	, *height[fuzzy_set]))


# %% [code]
