# Supplementary material for: Breast cancer disease classification using fuzzy-ID3 algorithm with FUZZYDBD method: automatic fuzzy database definition
Source: PeerJ Comput Sci. 2021 May 4;7:e427. doi: 10.7717/peerj-cs.427 (PMC8114800; doi:10.7717/peerj-cs.427)
Supplement: Supplemental Information 3 — To run the FID3 algorithm-FUZZYDBD: 1. Open id310fold.py (python language) 2. Make sure the dataset is w5.data/WBCDF1.data/coimbrafold5.data (according to the folder) id310fold.py is located in the FID3 file. Apply the w5.data/WBCDF1.data/coimbrafold5.data dataset located in the same FID3 file as it is the latest data that has already undergone data transformation into the linguistic format. All the instances have been shuffled well. [file peerj-cs-07-427-s003.zip › WDBC/Fuzzificationdata/FractalnucB.ipynb]

# %% [code]
import warnings
warnings.filterwarnings('ignore')
import numpy as np # numerical processing library
import matplotlib.pyplot as plt # chart library
%pylab inline

def triangular(x, a, b, c):
    return max( min( (x-a)/(b-a), (c-x)/(c-b) ), 0 )

# U variable represents the Universe of Discourse of numerical variable height

U = np.arange(-0.002,0.05,0.5) # generates a sequence of number between 0 and 10, step 0.2

height = {
  'Low': [-0.0135775, 0.00895, 0.0153675],
  'Medium': [0.00895, 0.0153675, 0.02984],
  'High': [0.0153675, 0.02984, 0.0443125],

}

plt.figure(figsize=(15,7))

lines = []

for fuzzy_set in height.keys():
  memberships = [ triangular(x, *height[fuzzy_set]) for x in U ]
  # plot the chart
  tmp, = plot(U, memberships, label=fuzzy_set)
  lines.append(tmp)

legend(handles=lines)
xlabel("Height")
ylabel("Membership value")

for fuzzy_set in height.keys():
    print(fuzzy_set,	triangular(	0.006193	, *height[fuzzy_set]))
    print(fuzzy_set,	triangular(	0.003532	, *height[fuzzy_set]))
    print(fuzzy_set,	triangular(	0.004571	, *height[fuzzy_set]))
    print(fuzzy_set,	triangular(	0.009208	, *height[fuzzy_set]))
    print(fuzzy_set,	triangular(	0.005115	, *height[fuzzy_set]))
    print(fuzzy_set,	triangular(	0.005082	, *height[fuzzy_set]))
    print(fuzzy_set,	triangular(	0.002179	, *height[fuzzy_set]))
    print(fuzzy_set,	triangular(	0.005412	, *height[fuzzy_set]))
    print(fuzzy_set,	triangular(	0.003749	, *height[fuzzy_set]))
    print(fuzzy_set,	triangular(	0.01008	, *height[fuzzy_set]))
    print(fuzzy_set,	triangular(	0.003042	, *height[fuzzy_set]))
    print(fuzzy_set,	triangular(	0.004144	, *height[fuzzy_set]))
    print(fuzzy_set,	triangular(	0.01284	, *height[fuzzy_set]))
    print(fuzzy_set,	triangular(	0.003002	, *height[fuzzy_set]))
    print(fuzzy_set,	triangular(	0.008093	, *height[fuzzy_set]))
    print(fuzzy_set,	triangular(	0.005466	, *height[fuzzy_set]))
    print(fuzzy_set,	triangular(	0.002085	, *height[fuzzy_set]))
    print(fuzzy_set,	triangular(	0.004142	, *height[fuzzy_set]))
    print(fuzzy_set,	triangular(	0.001997	, *height[fuzzy_set]))
    print(fuzzy_set,	triangular(	0.0023	, *height[fuzzy_set]))
    print(fuzzy_set,	triangular(	0.002425	, *height[fuzzy_set]))
    print(fuzzy_set,	triangular(	0.002968	, *height[fuzzy_set]))
    print(fuzzy_set,	triangular(	0.004394	, *height[fuzzy_set]))
    print(fuzzy_set,	triangular(	0.001987	, *height[fuzzy_set]))
    print(fuzzy_set,	triangular(	0.002801	, *height[fuzzy_set]))
    print(fuzzy_set,	triangular(	0.007444	, *height[fuzzy_set]))
    print(fuzzy_set,	triangular(	0.003711	, *height[fuzzy_set]))
    print(fuzzy_set,	triangular(	0.004217	, *height[fuzzy_set]))
    print(fuzzy_set,	triangular(	0.002967	, *height[fuzzy_set]))
    print(fuzzy_set,	triangular(	0.003742	, *height[fuzzy_set]))
    print(fuzzy_set,	triangular(	0.00456	, *height[fuzzy_set]))
    print(fuzzy_set,	triangular(	0.005667	, *height[fuzzy_set]))
    print(fuzzy_set,	triangular(	0.003854	, *height[fuzzy_set]))
    print(fuzzy_set,	triangular(	0.003896	, *height[fuzzy_set]))
    print(fuzzy_set,	triangular(	0.003817	, *height[fuzzy_set]))
    print(fuzzy_set,	triangular(	0.002665	, *height[fuzzy_set]))
    print(fuzzy_set,	triangular(	0.004022	, *height[fuzzy_set]))
    print(fuzzy_set,	triangular(	0.001777	, *height[fuzzy_set]))
    print(fuzzy_set,	triangular(	0.001754	, *height[fuzzy_set]))
    print(fuzzy_set,	triangular(	0.003187	, *height[fuzzy_set]))
    print(fuzzy_set,	triangular(	0.001286	, *height[fuzzy_set]))
    print(fuzzy_set,	triangular(	0.00304	, *height[fuzzy_set]))
    print(fuzzy_set,	triangular(	0.007646	, *height[fuzzy_set]))
    print(fuzzy_set,	triangular(	0.003317	, *height[fuzzy_set]))
    print(fuzzy_set,	triangular(	0.00172	, *height[fuzzy_set]))
    print(fuzzy_set,	triangular(	0.003535	, *height[fuzzy_set]))
    print(fuzzy_set,	triangular(	0.002582	, *height[fuzzy_set]))
    print(fuzzy_set,	triangular(	0.003643	, *height[fuzzy_set]))
    print(fuzzy_set,	triangular(	0.002422	, *height[fuzzy_set]))
    print(fuzzy_set,	triangular(	0.001956	, *height[fuzzy_set]))
    print(fuzzy_set,	triangular(	0.001769	, *height[fuzzy_set]))
    print(fuzzy_set,	triangular(	0.002551	, *height[fuzzy_set]))
    print(fuzzy_set,	triangular(	0.002635	, *height[fuzzy_set]))
    print(fuzzy_set,	triangular(	0.005126	, *height[fuzzy_set]))
    print(fuzzy_set,	triangular(	0.001629	, *height[fuzzy_set]))
    print(fuzzy_set,	triangular(	0.002386	, *height[fuzzy_set]))
    print(fuzzy_set,	triangular(	0.002608	, *height[fuzzy_set]))
    print(fuzzy_set,	triangular(	0.004108	, *height[fuzzy_set]))
    print(fuzzy_set,	triangular(	0.00299	, *height[fuzzy_set]))
    print(fuzzy_set,	triangular(	0.002788	, *height[fuzzy_set]))
    print(fuzzy_set,	triangular(	0.005953	, *height[fuzzy_set]))
    print(fuzzy_set,	triangular(	0.003048	, *height[fuzzy_set]))
    print(fuzzy_set,	triangular(	0.006113	, *height[fuzzy_set]))
    print(fuzzy_set,	triangular(	0.005822	, *height[fuzzy_set]))
    print(fuzzy_set,	triangular(	0.003601	, *height[fuzzy_set]))
    print(fuzzy_set,	triangular(	0.003224	, *height[fuzzy_set]))
    print(fuzzy_set,	triangular(	0.004237	, *height[fuzzy_set]))
    print(fuzzy_set,	triangular(	0.002146	, *height[fuzzy_set]))
    print(fuzzy_set,	triangular(	0.009559	, *height[fuzzy_set]))
    print(fuzzy_set,	triangular(	0.001906	, *height[fuzzy_set]))
    print(fuzzy_set,	triangular(	0.001698	, *height[fuzzy_set]))
    print(fuzzy_set,	triangular(	0.02193	, *height[fuzzy_set]))
    print(fuzzy_set,	triangular(	0.006299	, *height[fuzzy_set]))
    print(fuzzy_set,	triangular(	0.00313	, *height[fuzzy_set]))
    print(fuzzy_set,	triangular(	0.002304	, *height[fuzzy_set]))
    print(fuzzy_set,	triangular(	0.001948	, *height[fuzzy_set]))
    print(fuzzy_set,	triangular(	0.006164	, *height[fuzzy_set]))
    print(fuzzy_set,	triangular(	0.007054	, *height[fuzzy_set]))
    print(fuzzy_set,	triangular(	0.005987	, *height[fuzzy_set]))
    print(fuzzy_set,	triangular(	0.002848	, *height[fuzzy_set]))
    print(fuzzy_set,	triangular(	0.003976	, *height[fuzzy_set]))
    print(fuzzy_set,	triangular(	0.004603	, *height[fuzzy_set]))
    print(fuzzy_set,	triangular(	0.005893	, *height[fuzzy_set]))
    print(fuzzy_set,	triangular(	0.01039	, *height[fuzzy_set]))
    print(fuzzy_set,	triangular(	0.002607	, *height[fuzzy_set]))
    print(fuzzy_set,	triangular(	0.003755	, *height[fuzzy_set]))
    print(fuzzy_set,	triangular(	0.003249	, *height[fuzzy_set]))
    print(fuzzy_set,	triangular(	0.003337	, *height[fuzzy_set]))
    print(fuzzy_set,	triangular(	0.004463	, *height[fuzzy_set]))
    print(fuzzy_set,	triangular(	0.004841	, *height[fuzzy_set]))
    print(fuzzy_set,	triangular(	0.002893	, *height[fuzzy_set]))
    print(fuzzy_set,	triangular(	0.002142	, *height[fuzzy_set]))
    print(fuzzy_set,	triangular(	0.001435	, *height[fuzzy_set]))
    print(fuzzy_set,	triangular(	0.001817	, *height[fuzzy_set]))
    print(fuzzy_set,	triangular(	0.00352	, *height[fuzzy_set]))
    print(fuzzy_set,	triangular(	0.004411	, *height[fuzzy_set]))
    print(fuzzy_set,	triangular(	0.003408	, *height[fuzzy_set]))
    print(fuzzy_set,	triangular(	0.005667	, *height[fuzzy_set]))
    print(fuzzy_set,	triangular(	0.002551	, *height[fuzzy_set]))
    print(fuzzy_set,	triangular(	0.004452	, *height[fuzzy_set]))
    print(fuzzy_set,	triangular(	0.002355	, *height[fuzzy_set]))
    print(fuzzy_set,	triangular(	0.0041	, *height[fuzzy_set]))
    print(fuzzy_set,	triangular(	0.001532	, *height[fuzzy_set]))
    print(fuzzy_set,	triangular(	0.00357	, *height[fuzzy_set]))
    print(fuzzy_set,	triangular(	0.003451	, *height[fuzzy_set]))
    print(fuzzy_set,	triangular(	0.007098	, *height[fuzzy_set]))
    print(fuzzy_set,	triangular(	0.00384	, *height[fuzzy_set]))
    print(fuzzy_set,	triangular(	0.001356	, *height[fuzzy_set]))
    print(fuzzy_set,	triangular(	0.005037	, *height[fuzzy_set]))
    print(fuzzy_set,	triangular(	0.002477	, *height[fuzzy_set]))
    print(fuzzy_set,	triangular(	0.004638	, *height[fuzzy_set]))
    print(fuzzy_set,	triangular(	0.005891	, *height[fuzzy_set]))
    print(fuzzy_set,	triangular(	0.01298	, *height[fuzzy_set]))
    print(fuzzy_set,	triangular(	0.006792	, *height[fuzzy_set]))
    print(fuzzy_set,	triangular(	0.003806	, *height[fuzzy_set]))
    print(fuzzy_set,	triangular(	0.003856	, *height[fuzzy_set]))
    print(fuzzy_set,	triangular(	0.005601	, *height[fuzzy_set]))
    print(fuzzy_set,	triangular(	0.003884	, *height[fuzzy_set]))
    print(fuzzy_set,	triangular(	0.005984	, *height[fuzzy_set]))
    print(fuzzy_set,	triangular(	0.001902	, *height[fuzzy_set]))
    print(fuzzy_set,	triangular(	0.002206	, *height[fuzzy_set]))
    print(fuzzy_set,	triangular(	0.00457	, *height[fuzzy_set]))
    print(fuzzy_set,	triangular(	0.009875	, *height[fuzzy_set]))
    print(fuzzy_set,	triangular(	0.002808	, *height[fuzzy_set]))
    print(fuzzy_set,	triangular(	0.004076	, *height[fuzzy_set]))
    print(fuzzy_set,	triangular(	0.001708	, *height[fuzzy_set]))
    print(fuzzy_set,	triangular(	0.001465	, *height[fuzzy_set]))
    print(fuzzy_set,	triangular(	0.002686	, *height[fuzzy_set]))
    print(fuzzy_set,	triangular(	0.004984	, *height[fuzzy_set]))
    print(fuzzy_set,	triangular(	0.003224	, *height[fuzzy_set]))
    print(fuzzy_set,	triangular(	0.004143	, *height[fuzzy_set]))
    print(fuzzy_set,	triangular(	0.002461	, *height[fuzzy_set]))
    print(fuzzy_set,	triangular(	0.002373	, *height[fuzzy_set]))
    print(fuzzy_set,	triangular(	0.00233	, *height[fuzzy_set]))
    print(fuzzy_set,	triangular(	0.002205	, *height[fuzzy_set]))
    print(fuzzy_set,	triangular(	0.002629	, *height[fuzzy_set]))
    print(fuzzy_set,	triangular(	0.003707	, *height[fuzzy_set]))
    print(fuzzy_set,	triangular(	0.001588	, *height[fuzzy_set]))
    print(fuzzy_set,	triangular(	0.002887	, *height[fuzzy_set]))
    print(fuzzy_set,	triangular(	0.003442	, *height[fuzzy_set]))
    print(fuzzy_set,	triangular(	0.00322	, *height[fuzzy_set]))
    print(fuzzy_set,	triangular(	0.003434	, *height[fuzzy_set]))
    print(fuzzy_set,	triangular(	0.003526	, *height[fuzzy_set]))
    print(fuzzy_set,	triangular(	0.001887	, *height[fuzzy_set]))
    print(fuzzy_set,	triangular(	0.00236	, *height[fuzzy_set]))
    print(fuzzy_set,	triangular(	0.009423	, *height[fuzzy_set]))
    print(fuzzy_set,	triangular(	0.004635	, *height[fuzzy_set]))
    print(fuzzy_set,	triangular(	0.009368	, *height[fuzzy_set]))
    print(fuzzy_set,	triangular(	0.002528	, *height[fuzzy_set]))
    print(fuzzy_set,	triangular(	0.001976	, *height[fuzzy_set]))
    print(fuzzy_set,	triangular(	0.001533	, *height[fuzzy_set]))
    print(fuzzy_set,	triangular(	0.01178	, *height[fuzzy_set]))
    print(fuzzy_set,	triangular(	0.02984	, *height[fuzzy_set]))
    print(fuzzy_set,	triangular(	0.001619	, *height[fuzzy_set]))
    print(fuzzy_set,	triangular(	0.003479	, *height[fuzzy_set]))
    print(fuzzy_set,	triangular(	0.002484	, *height[fuzzy_set]))
    print(fuzzy_set,	triangular(	0.004968	, *height[fuzzy_set]))
    print(fuzzy_set,	triangular(	0.001519	, *height[fuzzy_set]))
    print(fuzzy_set,	triangular(	0.00253	, *height[fuzzy_set]))
    print(fuzzy_set,	triangular(	0.002665	, *height[fuzzy_set]))
    print(fuzzy_set,	triangular(	0.005061	, *height[fuzzy_set]))
    print(fuzzy_set,	triangular(	0.003362	, *height[fuzzy_set]))
    print(fuzzy_set,	triangular(	0.003318	, *height[fuzzy_set]))
    print(fuzzy_set,	triangular(	0.005348	, *height[fuzzy_set]))
    print(fuzzy_set,	triangular(	0.00374	, *height[fuzzy_set]))
    print(fuzzy_set,	triangular(	0.00152	, *height[fuzzy_set]))
    print(fuzzy_set,	triangular(	0.00212	, *height[fuzzy_set]))
    print(fuzzy_set,	triangular(	0.003493	, *height[fuzzy_set]))
    print(fuzzy_set,	triangular(	0.00512	, *height[fuzzy_set]))
    print(fuzzy_set,	triangular(	0.001706	, *height[fuzzy_set]))
    print(fuzzy_set,	triangular(	0.002248	, *height[fuzzy_set]))
    print(fuzzy_set,	triangular(	0.001868	, *height[fuzzy_set]))
    print(fuzzy_set,	triangular(	0.004168	, *height[fuzzy_set]))
    print(fuzzy_set,	triangular(	0.004785	, *height[fuzzy_set]))
    print(fuzzy_set,	triangular(	0.001002	, *height[fuzzy_set]))
    print(fuzzy_set,	triangular(	0.003399	, *height[fuzzy_set]))
    print(fuzzy_set,	triangular(	0.01792	, *height[fuzzy_set]))
    print(fuzzy_set,	triangular(	0.004584	, *height[fuzzy_set]))
    print(fuzzy_set,	triangular(	0.0009683	, *height[fuzzy_set]))
    print(fuzzy_set,	triangular(	0.003351	, *height[fuzzy_set]))
    print(fuzzy_set,	triangular(	0.002747	, *height[fuzzy_set]))
    print(fuzzy_set,	triangular(	0.005295	, *height[fuzzy_set]))
    print(fuzzy_set,	triangular(	0.00243	, *height[fuzzy_set]))
    print(fuzzy_set,	triangular(	0.004784	, *height[fuzzy_set]))
    print(fuzzy_set,	triangular(	0.002575	, *height[fuzzy_set]))
    print(fuzzy_set,	triangular(	0.00347	, *height[fuzzy_set]))
    print(fuzzy_set,	triangular(	0.001087	, *height[fuzzy_set]))
    print(fuzzy_set,	triangular(	0.001671	, *height[fuzzy_set]))
    print(fuzzy_set,	triangular(	0.001988	, *height[fuzzy_set]))
    print(fuzzy_set,	triangular(	0.001725	, *height[fuzzy_set]))
    print(fuzzy_set,	triangular(	0.01172	, *height[fuzzy_set]))
    print(fuzzy_set,	triangular(	0.005875	, *height[fuzzy_set]))
    print(fuzzy_set,	triangular(	0.001688	, *height[fuzzy_set]))
    print(fuzzy_set,	triangular(	0.005672	, *height[fuzzy_set]))
    print(fuzzy_set,	triangular(	0.004312	, *height[fuzzy_set]))
    print(fuzzy_set,	triangular(	0.002152	, *height[fuzzy_set]))
    print(fuzzy_set,	triangular(	0.004306	, *height[fuzzy_set]))
    print(fuzzy_set,	triangular(	0.005036	, *height[fuzzy_set]))
    print(fuzzy_set,	triangular(	0.003397	, *height[fuzzy_set]))
    print(fuzzy_set,	triangular(	0.001976	, *height[fuzzy_set]))
    print(fuzzy_set,	triangular(	0.003338	, *height[fuzzy_set]))
    print(fuzzy_set,	triangular(	0.002658	, *height[fuzzy_set]))
    print(fuzzy_set,	triangular(	0.005195	, *height[fuzzy_set]))
    print(fuzzy_set,	triangular(	0.004506	, *height[fuzzy_set]))
    print(fuzzy_set,	triangular(	0.003586	, *height[fuzzy_set]))
    print(fuzzy_set,	triangular(	0.002881	, *height[fuzzy_set]))
    print(fuzzy_set,	triangular(	0.002472	, *height[fuzzy_set]))
    print(fuzzy_set,	triangular(	0.002581	, *height[fuzzy_set]))
    print(fuzzy_set,	triangular(	0.004198	, *height[fuzzy_set]))
    print(fuzzy_set,	triangular(	0.001656	, *height[fuzzy_set]))
    print(fuzzy_set,	triangular(	0.002365	, *height[fuzzy_set]))
    print(fuzzy_set,	triangular(	0.002922	, *height[fuzzy_set]))
    print(fuzzy_set,	triangular(	0.004476	, *height[fuzzy_set]))
    print(fuzzy_set,	triangular(	0.01256	, *height[fuzzy_set]))
    print(fuzzy_set,	triangular(	0.004768	, *height[fuzzy_set]))
    print(fuzzy_set,	triangular(	0.00456	, *height[fuzzy_set]))
    print(fuzzy_set,	triangular(	0.004775	, *height[fuzzy_set]))
    print(fuzzy_set,	triangular(	0.004613	, *height[fuzzy_set]))
    print(fuzzy_set,	triangular(	0.004045	, *height[fuzzy_set]))
    print(fuzzy_set,	triangular(	0.002256	, *height[fuzzy_set]))
    print(fuzzy_set,	triangular(	0.002735	, *height[fuzzy_set]))
    print(fuzzy_set,	triangular(	0.002918	, *height[fuzzy_set]))
    print(fuzzy_set,	triangular(	0.003761	, *height[fuzzy_set]))
    print(fuzzy_set,	triangular(	0.003131	, *height[fuzzy_set]))
    print(fuzzy_set,	triangular(	0.002496	, *height[fuzzy_set]))
    print(fuzzy_set,	triangular(	0.001463	, *height[fuzzy_set]))
    print(fuzzy_set,	triangular(	0.002821	, *height[fuzzy_set]))
    print(fuzzy_set,	triangular(	0.003204	, *height[fuzzy_set]))
    print(fuzzy_set,	triangular(	0.003407	, *height[fuzzy_set]))
    print(fuzzy_set,	triangular(	0.005617	, *height[fuzzy_set]))
    print(fuzzy_set,	triangular(	0.002336	, *height[fuzzy_set]))
    print(fuzzy_set,	triangular(	0.002052	, *height[fuzzy_set]))
    print(fuzzy_set,	triangular(	0.002534	, *height[fuzzy_set]))
    print(fuzzy_set,	triangular(	0.002887	, *height[fuzzy_set]))
    print(fuzzy_set,	triangular(	0.00354	, *height[fuzzy_set]))
    print(fuzzy_set,	triangular(	0.002925	, *height[fuzzy_set]))
    print(fuzzy_set,	triangular(	0.003053	, *height[fuzzy_set]))
    print(fuzzy_set,	triangular(	0.003933	, *height[fuzzy_set]))
    print(fuzzy_set,	triangular(	0.003589	, *height[fuzzy_set]))
    print(fuzzy_set,	triangular(	0.002759	, *height[fuzzy_set]))
    print(fuzzy_set,	triangular(	0.001794	, *height[fuzzy_set]))
    print(fuzzy_set,	triangular(	0.00136	, *height[fuzzy_set]))
    print(fuzzy_set,	triangular(	0.008675	, *height[fuzzy_set]))
    print(fuzzy_set,	triangular(	0.003087	, *height[fuzzy_set]))
    print(fuzzy_set,	triangular(	0.003949	, *height[fuzzy_set]))
    print(fuzzy_set,	triangular(	0.00356	, *height[fuzzy_set]))
    print(fuzzy_set,	triangular(	0.00225	, *height[fuzzy_set]))
    print(fuzzy_set,	triangular(	0.007555	, *height[fuzzy_set]))
    print(fuzzy_set,	triangular(	0.002619	, *height[fuzzy_set]))
    print(fuzzy_set,	triangular(	0.002784	, *height[fuzzy_set]))
    print(fuzzy_set,	triangular(	0.005002	, *height[fuzzy_set]))
    print(fuzzy_set,	triangular(	0.001461	, *height[fuzzy_set]))
    print(fuzzy_set,	triangular(	0.007259	, *height[fuzzy_set]))
    print(fuzzy_set,	triangular(	0.002362	, *height[fuzzy_set]))
    print(fuzzy_set,	triangular(	0.00255	, *height[fuzzy_set]))
    print(fuzzy_set,	triangular(	0.002695	, *height[fuzzy_set]))
    print(fuzzy_set,	triangular(	0.005252	, *height[fuzzy_set]))
    print(fuzzy_set,	triangular(	0.00866	, *height[fuzzy_set]))
    print(fuzzy_set,	triangular(	0.006042	, *height[fuzzy_set]))
    print(fuzzy_set,	triangular(	0.003359	, *height[fuzzy_set]))
    print(fuzzy_set,	triangular(	0.001892	, *height[fuzzy_set]))
    print(fuzzy_set,	triangular(	0.001578	, *height[fuzzy_set]))
    print(fuzzy_set,	triangular(	0.005838	, *height[fuzzy_set]))
    print(fuzzy_set,	triangular(	0.001345	, *height[fuzzy_set]))
    print(fuzzy_set,	triangular(	0.001575	, *height[fuzzy_set]))
    print(fuzzy_set,	triangular(	0.002299	, *height[fuzzy_set]))
    print(fuzzy_set,	triangular(	0.003318	, *height[fuzzy_set]))
    print(fuzzy_set,	triangular(	0.003009	, *height[fuzzy_set]))
    print(fuzzy_set,	triangular(	0.002157	, *height[fuzzy_set]))
    print(fuzzy_set,	triangular(	0.00761	, *height[fuzzy_set]))
    print(fuzzy_set,	triangular(	0.001381	, *height[fuzzy_set]))
    print(fuzzy_set,	triangular(	0.002817	, *height[fuzzy_set]))
    print(fuzzy_set,	triangular(	0.004614	, *height[fuzzy_set]))
    print(fuzzy_set,	triangular(	0.004261	, *height[fuzzy_set]))
    print(fuzzy_set,	triangular(	0.002751	, *height[fuzzy_set]))
    print(fuzzy_set,	triangular(	0.003002	, *height[fuzzy_set]))
    print(fuzzy_set,	triangular(	0.001627	, *height[fuzzy_set]))
    print(fuzzy_set,	triangular(	0.001676	, *height[fuzzy_set]))
    print(fuzzy_set,	triangular(	0.001126	, *height[fuzzy_set]))
    print(fuzzy_set,	triangular(	0.001593	, *height[fuzzy_set]))
    print(fuzzy_set,	triangular(	0.003446	, *height[fuzzy_set]))
    print(fuzzy_set,	triangular(	0.002005	, *height[fuzzy_set]))
    print(fuzzy_set,	triangular(	0.001965	, *height[fuzzy_set]))
    print(fuzzy_set,	triangular(	0.004081	, *height[fuzzy_set]))
    print(fuzzy_set,	triangular(	0.003696	, *height[fuzzy_set]))
    print(fuzzy_set,	triangular(	0.002015	, *height[fuzzy_set]))
    print(fuzzy_set,	triangular(	0.008015	, *height[fuzzy_set]))
    print(fuzzy_set,	triangular(	0.002081	, *height[fuzzy_set]))
    print(fuzzy_set,	triangular(	0.006517	, *height[fuzzy_set]))
    print(fuzzy_set,	triangular(	0.002928	, *height[fuzzy_set]))
    print(fuzzy_set,	triangular(	0.02286	, *height[fuzzy_set]))
    print(fuzzy_set,	triangular(	0.002815	, *height[fuzzy_set]))
    print(fuzzy_set,	triangular(	0.004726	, *height[fuzzy_set]))
    print(fuzzy_set,	triangular(	0.001784	, *height[fuzzy_set]))
    print(fuzzy_set,	triangular(	0.001392	, *height[fuzzy_set]))
    print(fuzzy_set,	triangular(	0.001802	, *height[fuzzy_set]))
    print(fuzzy_set,	triangular(	0.003428	, *height[fuzzy_set]))
    print(fuzzy_set,	triangular(	0.002758	, *height[fuzzy_set]))
    print(fuzzy_set,	triangular(	0.001957	, *height[fuzzy_set]))
    print(fuzzy_set,	triangular(	0.001971	, *height[fuzzy_set]))
    print(fuzzy_set,	triangular(	0.004787	, *height[fuzzy_set]))
    print(fuzzy_set,	triangular(	0.004651	, *height[fuzzy_set]))
    print(fuzzy_set,	triangular(	0.005928	, *height[fuzzy_set]))
    print(fuzzy_set,	triangular(	0.003317	, *height[fuzzy_set]))
    print(fuzzy_set,	triangular(	0.003411	, *height[fuzzy_set]))
    print(fuzzy_set,	triangular(	0.002211	, *height[fuzzy_set]))
    print(fuzzy_set,	triangular(	0.002585	, *height[fuzzy_set]))
    print(fuzzy_set,	triangular(	0.002153	, *height[fuzzy_set]))
    print(fuzzy_set,	triangular(	0.001566	, *height[fuzzy_set]))
    print(fuzzy_set,	triangular(	0.002273	, *height[fuzzy_set]))
    print(fuzzy_set,	triangular(	0.001661	, *height[fuzzy_set]))
    print(fuzzy_set,	triangular(	0.0008948	, *height[fuzzy_set]))
    print(fuzzy_set,	triangular(	0.004392	, *height[fuzzy_set]))
    print(fuzzy_set,	triangular(	0.001952	, *height[fuzzy_set]))
    print(fuzzy_set,	triangular(	0.00682	, *height[fuzzy_set]))
    print(fuzzy_set,	triangular(	0.001344	, *height[fuzzy_set]))
    print(fuzzy_set,	triangular(	0.0009502	, *height[fuzzy_set]))
    print(fuzzy_set,	triangular(	0.002451	, *height[fuzzy_set]))
    print(fuzzy_set,	triangular(	0.007877	, *height[fuzzy_set]))
    print(fuzzy_set,	triangular(	0.002961	, *height[fuzzy_set]))
    print(fuzzy_set,	triangular(	0.007596	, *height[fuzzy_set]))
    print(fuzzy_set,	triangular(	0.001589	, *height[fuzzy_set]))
    print(fuzzy_set,	triangular(	0.003107	, *height[fuzzy_set]))
    print(fuzzy_set,	triangular(	0.003345	, *height[fuzzy_set]))
    print(fuzzy_set,	triangular(	0.002065	, *height[fuzzy_set]))
    print(fuzzy_set,	triangular(	0.001784	, *height[fuzzy_set]))
    print(fuzzy_set,	triangular(	0.002476	, *height[fuzzy_set]))
    print(fuzzy_set,	triangular(	0.001755	, *height[fuzzy_set]))
    print(fuzzy_set,	triangular(	0.002789	, *height[fuzzy_set]))
    print(fuzzy_set,	triangular(	0.006187	, *height[fuzzy_set]))
    print(fuzzy_set,	triangular(	0.003121	, *height[fuzzy_set]))
    print(fuzzy_set,	triangular(	0.004572	, *height[fuzzy_set]))
    print(fuzzy_set,	triangular(	0.001963	, *height[fuzzy_set]))
    print(fuzzy_set,	triangular(	0.00203	, *height[fuzzy_set]))
    print(fuzzy_set,	triangular(	0.002222	, *height[fuzzy_set]))
    print(fuzzy_set,	triangular(	0.003733	, *height[fuzzy_set]))
    print(fuzzy_set,	triangular(	0.005701	, *height[fuzzy_set]))
    print(fuzzy_set,	triangular(	0.004445	, *height[fuzzy_set]))
    print(fuzzy_set,	triangular(	0.002778	, *height[fuzzy_set]))
    print(fuzzy_set,	triangular(	0.003118	, *height[fuzzy_set]))
    print(fuzzy_set,	triangular(	0.003373	, *height[fuzzy_set]))
    print(fuzzy_set,	triangular(	0.004031	, *height[fuzzy_set]))
    print(fuzzy_set,	triangular(	0.002917	, *height[fuzzy_set]))
    print(fuzzy_set,	triangular(	0.003288	, *height[fuzzy_set]))
    print(fuzzy_set,	triangular(	0.0031	, *height[fuzzy_set]))
    print(fuzzy_set,	triangular(	0.006758	, *height[fuzzy_set]))
    print(fuzzy_set,	triangular(	0.002754	, *height[fuzzy_set]))
    print(fuzzy_set,	triangular(	0.002783	, *height[fuzzy_set]))
    print(fuzzy_set,	triangular(	0.003009	, *height[fuzzy_set]))
    print(fuzzy_set,	triangular(	0.003114	, *height[fuzzy_set]))
    print(fuzzy_set,	triangular(	0.002668	, *height[fuzzy_set]))
    print(fuzzy_set,	triangular(	0.00733	, *height[fuzzy_set]))
    print(fuzzy_set,	triangular(	0.003385	, *height[fuzzy_set]))
    print(fuzzy_set,	triangular(	0.004867	, *height[fuzzy_set]))
    print(fuzzy_set,	triangular(	0.004831	, *height[fuzzy_set]))
    print(fuzzy_set,	triangular(	0.004205	, *height[fuzzy_set]))
    print(fuzzy_set,	triangular(	0.005715	, *height[fuzzy_set]))
    print(fuzzy_set,	triangular(	0.002087	, *height[fuzzy_set]))
    print(fuzzy_set,	triangular(	0.004174	, *height[fuzzy_set]))
    print(fuzzy_set,	triangular(	0.002713	, *height[fuzzy_set]))
    print(fuzzy_set,	triangular(	0.001058	, *height[fuzzy_set]))
    print(fuzzy_set,	triangular(	0.001956	, *height[fuzzy_set]))
    print(fuzzy_set,	triangular(	0.002133	, *height[fuzzy_set]))
    print(fuzzy_set,	triangular(	0.002001	, *height[fuzzy_set]))
    print(fuzzy_set,	triangular(	0.002074	, *height[fuzzy_set]))
    print(fuzzy_set,	triangular(	0.001906	, *height[fuzzy_set]))
    print(fuzzy_set,	triangular(	0.004286	, *height[fuzzy_set]))
    print(fuzzy_set,	triangular(	0.00196	, *height[fuzzy_set]))
    print(fuzzy_set,	triangular(	0.001803	, *height[fuzzy_set]))
    print(fuzzy_set,	triangular(	0.003796	, *height[fuzzy_set]))
    print(fuzzy_set,	triangular(	0.004085	, *height[fuzzy_set]))
    print(fuzzy_set,	triangular(	0.001767	, *height[fuzzy_set]))
    print(fuzzy_set,	triangular(	0.004367	, *height[fuzzy_set]))
    print(fuzzy_set,	triangular(	0.001711	, *height[fuzzy_set]))
    print(fuzzy_set,	triangular(	0.002177	, *height[fuzzy_set]))
    print(fuzzy_set,	triangular(	0.003696	, *height[fuzzy_set]))
    print(fuzzy_set,	triangular(	0.0122	, *height[fuzzy_set]))
    print(fuzzy_set,	triangular(	0.001684	, *height[fuzzy_set]))
    print(fuzzy_set,	triangular(	0.004868	, *height[fuzzy_set]))
    print(fuzzy_set,	triangular(	0.004435	, *height[fuzzy_set]))
    print(fuzzy_set,	triangular(	0.003721	, *height[fuzzy_set]))
    print(fuzzy_set,	triangular(	0.001941	, *height[fuzzy_set]))
    print(fuzzy_set,	triangular(	0.007358	, *height[fuzzy_set]))
    print(fuzzy_set,	triangular(	0.006884	, *height[fuzzy_set]))
    print(fuzzy_set,	triangular(	0.002613	, *height[fuzzy_set]))
    print(fuzzy_set,	triangular(	0.002871	, *height[fuzzy_set]))
    print(fuzzy_set,	triangular(	0.004622	, *height[fuzzy_set]))
    print(fuzzy_set,	triangular(	0.00197	, *height[fuzzy_set]))
    print(fuzzy_set,	triangular(	0.01233	, *height[fuzzy_set]))
    print(fuzzy_set,	triangular(	0.00624	, *height[fuzzy_set]))
    print(fuzzy_set,	triangular(	0.002371	, *height[fuzzy_set]))
    print(fuzzy_set,	triangular(	0.006736	, *height[fuzzy_set]))
    print(fuzzy_set,	triangular(	0.004232	, *height[fuzzy_set]))
    print(fuzzy_set,	triangular(	0.004028	, *height[fuzzy_set]))
    print(fuzzy_set,	triangular(	0.001798	, *height[fuzzy_set]))
    print(fuzzy_set,	triangular(	0.001444	, *height[fuzzy_set]))
    print(fuzzy_set,	triangular(	0.002464	, *height[fuzzy_set]))
    print(fuzzy_set,	triangular(	0.004067	, *height[fuzzy_set]))
    print(fuzzy_set,	triangular(	0.003537	, *height[fuzzy_set]))
    print(fuzzy_set,	triangular(	0.003071	, *height[fuzzy_set]))
    print(fuzzy_set,	triangular(	0.005099	, *height[fuzzy_set]))
    print(fuzzy_set,	triangular(	0.001857	, *height[fuzzy_set]))
    print(fuzzy_set,	triangular(	0.003705	, *height[fuzzy_set]))
    print(fuzzy_set,	triangular(	0.001972	, *height[fuzzy_set]))
    print(fuzzy_set,	triangular(	0.001432	, *height[fuzzy_set]))
    print(fuzzy_set,	triangular(	0.002701	, *height[fuzzy_set]))
    print(fuzzy_set,	triangular(	0.001621	, *height[fuzzy_set]))
    print(fuzzy_set,	triangular(	0.007731	, *height[fuzzy_set]))
    print(fuzzy_set,	triangular(	0.003336	, *height[fuzzy_set]))
    print(fuzzy_set,	triangular(	0.002267	, *height[fuzzy_set]))
    print(fuzzy_set,	triangular(	0.001659	, *height[fuzzy_set]))
    print(fuzzy_set,	triangular(	0.002198	, *height[fuzzy_set]))
    print(fuzzy_set,	triangular(	0.004583	, *height[fuzzy_set]))
    print(fuzzy_set,	triangular(	0.004015	, *height[fuzzy_set]))
    print(fuzzy_set,	triangular(	0.00175	, *height[fuzzy_set]))
    print(fuzzy_set,	triangular(	0.002272	, *height[fuzzy_set]))
    print(fuzzy_set,	triangular(	0.00459	, *height[fuzzy_set]))
    print(fuzzy_set,	triangular(	0.005815	, *height[fuzzy_set]))
    print(fuzzy_set,	triangular(	0.004414	, *height[fuzzy_set]))
    print(fuzzy_set,	triangular(	0.00206	, *height[fuzzy_set]))
    print(fuzzy_set,	triangular(	0.003339	, *height[fuzzy_set]))
    print(fuzzy_set,	triangular(	0.005444	, *height[fuzzy_set]))
    print(fuzzy_set,	triangular(	0.001982	, *height[fuzzy_set]))
    print(fuzzy_set,	triangular(	0.003956	, *height[fuzzy_set]))
    print(fuzzy_set,	triangular(	0.004225	, *height[fuzzy_set]))
    print(fuzzy_set,	triangular(	0.002411	, *height[fuzzy_set]))
    print(fuzzy_set,	triangular(	0.00483	, *height[fuzzy_set]))
    print(fuzzy_set,	triangular(	0.00269	, *height[fuzzy_set]))
    print(fuzzy_set,	triangular(	0.002377	, *height[fuzzy_set]))
    print(fuzzy_set,	triangular(	0.00118	, *height[fuzzy_set]))
    print(fuzzy_set,	triangular(	0.005784	, *height[fuzzy_set]))
    print(fuzzy_set,	triangular(	0.006005	, *height[fuzzy_set]))
    print(fuzzy_set,	triangular(	0.004005	, *height[fuzzy_set]))
    print(fuzzy_set,	triangular(	0.004515	, *height[fuzzy_set]))
    print(fuzzy_set,	triangular(	0.002168	, *height[fuzzy_set]))
    print(fuzzy_set,	triangular(	0.002846	, *height[fuzzy_set]))
    print(fuzzy_set,	triangular(	0.002378	, *height[fuzzy_set]))
    print(fuzzy_set,	triangular(	0.00283	, *height[fuzzy_set]))
    print(fuzzy_set,	triangular(	0.002326	, *height[fuzzy_set]))
    print(fuzzy_set,	triangular(	0.002104	, *height[fuzzy_set]))
    print(fuzzy_set,	triangular(	0.004976	, *height[fuzzy_set]))
    print(fuzzy_set,	triangular(	0.003739	, *height[fuzzy_set]))
    print(fuzzy_set,	triangular(	0.002564	, *height[fuzzy_set]))
    print(fuzzy_set,	triangular(	0.004492	, *height[fuzzy_set]))
    print(fuzzy_set,	triangular(	0.002436	, *height[fuzzy_set]))
    print(fuzzy_set,	triangular(	0.003674	, *height[fuzzy_set]))
    print(fuzzy_set,	triangular(	0.002556	, *height[fuzzy_set]))
    print(fuzzy_set,	triangular(	0.001971	, *height[fuzzy_set]))
    print(fuzzy_set,	triangular(	0.002327	, *height[fuzzy_set]))
    print(fuzzy_set,	triangular(	0.002205	, *height[fuzzy_set]))
    print(fuzzy_set,	triangular(	0.008925	, *height[fuzzy_set]))
    print(fuzzy_set,	triangular(	0.001807	, *height[fuzzy_set]))
    print(fuzzy_set,	triangular(	0.004302	, *height[fuzzy_set]))
    print(fuzzy_set,	triangular(	0.003563	, *height[fuzzy_set]))
    print(fuzzy_set,	triangular(	0.001638	, *height[fuzzy_set]))
    print(fuzzy_set,	triangular(	0.002985	, *height[fuzzy_set]))
    print(fuzzy_set,	triangular(	0.002128	, *height[fuzzy_set]))
    print(fuzzy_set,	triangular(	0.001828	, *height[fuzzy_set]))
    print(fuzzy_set,	triangular(	0.001514	, *height[fuzzy_set]))
    print(fuzzy_set,	triangular(	0.002268	, *height[fuzzy_set]))
    print(fuzzy_set,	triangular(	0.004417	, *height[fuzzy_set]))
    print(fuzzy_set,	triangular(	0.004558	, *height[fuzzy_set]))
    print(fuzzy_set,	triangular(	0.001892	, *height[fuzzy_set]))
    print(fuzzy_set,	triangular(	0.002768	, *height[fuzzy_set]))
    print(fuzzy_set,	triangular(	0.001672	, *height[fuzzy_set]))
    print(fuzzy_set,	triangular(	0.008133	, *height[fuzzy_set]))
    print(fuzzy_set,	triangular(	0.00323	, *height[fuzzy_set]))
    print(fuzzy_set,	triangular(	0.002979	, *height[fuzzy_set]))
    print(fuzzy_set,	triangular(	0.0113	, *height[fuzzy_set]))
    print(fuzzy_set,	triangular(	0.005217	, *height[fuzzy_set]))
    print(fuzzy_set,	triangular(	0.003913	, *height[fuzzy_set]))
    print(fuzzy_set,	triangular(	0.003883	, *height[fuzzy_set]))
    print(fuzzy_set,	triangular(	0.002379	, *height[fuzzy_set]))
    print(fuzzy_set,	triangular(	0.003136	, *height[fuzzy_set]))
    print(fuzzy_set,	triangular(	0.004672	, *height[fuzzy_set]))
    print(fuzzy_set,	triangular(	0.002289	, *height[fuzzy_set]))
    print(fuzzy_set,	triangular(	0.002744	, *height[fuzzy_set]))
    print(fuzzy_set,	triangular(	0.002095	, *height[fuzzy_set]))
    print(fuzzy_set,	triangular(	0.003614	, *height[fuzzy_set]))
    print(fuzzy_set,	triangular(	0.006355	, *height[fuzzy_set]))
    print(fuzzy_set,	triangular(	0.001858	, *height[fuzzy_set]))
    print(fuzzy_set,	triangular(	0.002217	, *height[fuzzy_set]))
    print(fuzzy_set,	triangular(	0.002787	, *height[fuzzy_set]))
    print(fuzzy_set,	triangular(	0.001524	, *height[fuzzy_set]))
    print(fuzzy_set,	triangular(	0.002256	, *height[fuzzy_set]))
    print(fuzzy_set,	triangular(	0.009627	, *height[fuzzy_set]))
    print(fuzzy_set,	triangular(	0.001219	, *height[fuzzy_set]))
    print(fuzzy_set,	triangular(	0.003211	, *height[fuzzy_set]))
    print(fuzzy_set,	triangular(	0.003213	, *height[fuzzy_set]))
    print(fuzzy_set,	triangular(	0.0017	, *height[fuzzy_set]))
    print(fuzzy_set,	triangular(	0.002399	, *height[fuzzy_set]))
    print(fuzzy_set,	triangular(	0.001309	, *height[fuzzy_set]))
    print(fuzzy_set,	triangular(	0.003996	, *height[fuzzy_set]))
    print(fuzzy_set,	triangular(	0.004821	, *height[fuzzy_set]))
    print(fuzzy_set,	triangular(	0.002701	, *height[fuzzy_set]))
    print(fuzzy_set,	triangular(	0.001812	, *height[fuzzy_set]))
    print(fuzzy_set,	triangular(	0.003563	, *height[fuzzy_set]))
    print(fuzzy_set,	triangular(	0.001541	, *height[fuzzy_set]))
    print(fuzzy_set,	triangular(	0.005255	, *height[fuzzy_set]))
    print(fuzzy_set,	triangular(	0.003727	, *height[fuzzy_set]))
    print(fuzzy_set,	triangular(	0.003237	, *height[fuzzy_set]))
    print(fuzzy_set,	triangular(	0.006995	, *height[fuzzy_set]))
    print(fuzzy_set,	triangular(	0.00248	, *height[fuzzy_set]))
    print(fuzzy_set,	triangular(	0.002897	, *height[fuzzy_set]))
    print(fuzzy_set,	triangular(	0.01045	, *height[fuzzy_set]))
    print(fuzzy_set,	triangular(	0.01148	, *height[fuzzy_set]))
    print(fuzzy_set,	triangular(	0.003813	, *height[fuzzy_set]))
    print(fuzzy_set,	triangular(	0.008313	, *height[fuzzy_set]))
    print(fuzzy_set,	triangular(	0.002569	, *height[fuzzy_set]))
    print(fuzzy_set,	triangular(	0.006	, *height[fuzzy_set]))
    print(fuzzy_set,	triangular(	0.006822	, *height[fuzzy_set]))
    print(fuzzy_set,	triangular(	0.001779	, *height[fuzzy_set]))
    print(fuzzy_set,	triangular(	0.004005	, *height[fuzzy_set]))
    print(fuzzy_set,	triangular(	0.002281	, *height[fuzzy_set]))
    print(fuzzy_set,	triangular(	0.001718	, *height[fuzzy_set]))
    print(fuzzy_set,	triangular(	0.001217	, *height[fuzzy_set]))
    print(fuzzy_set,	triangular(	0.002725	, *height[fuzzy_set]))
    print(fuzzy_set,	triangular(	0.003391	, *height[fuzzy_set]))
    print(fuzzy_set,	triangular(	0.003299	, *height[fuzzy_set]))
    print(fuzzy_set,	triangular(	0.003629	, *height[fuzzy_set]))
    print(fuzzy_set,	triangular(	0.003901	, *height[fuzzy_set]))
    print(fuzzy_set,	triangular(	0.00476	, *height[fuzzy_set]))
    print(fuzzy_set,	triangular(	0.002295	, *height[fuzzy_set]))
    print(fuzzy_set,	triangular(	0.003747	, *height[fuzzy_set]))
    print(fuzzy_set,	triangular(	0.003494	, *height[fuzzy_set]))
    print(fuzzy_set,	triangular(	0.003925	, *height[fuzzy_set]))
    print(fuzzy_set,	triangular(	0.001787	, *height[fuzzy_set]))
    print(fuzzy_set,	triangular(	0.001366	, *height[fuzzy_set]))
    print(fuzzy_set,	triangular(	0.005528	, *height[fuzzy_set]))
    print(fuzzy_set,	triangular(	0.002234	, *height[fuzzy_set]))
    print(fuzzy_set,	triangular(	0.002318	, *height[fuzzy_set]))
    print(fuzzy_set,	triangular(	0.002671	, *height[fuzzy_set]))
    print(fuzzy_set,	triangular(	0.001697	, *height[fuzzy_set]))
    print(fuzzy_set,	triangular(	0.002719	, *height[fuzzy_set]))
    print(fuzzy_set,	triangular(	0.003534	, *height[fuzzy_set]))
    print(fuzzy_set,	triangular(	0.002689	, *height[fuzzy_set]))
    print(fuzzy_set,	triangular(	0.003756	, *height[fuzzy_set]))
    print(fuzzy_set,	triangular(	0.005824	, *height[fuzzy_set]))
    print(fuzzy_set,	triangular(	0.006872	, *height[fuzzy_set]))
    print(fuzzy_set,	triangular(	0.007551	, *height[fuzzy_set]))
    print(fuzzy_set,	triangular(	0.005512	, *height[fuzzy_set]))
    print(fuzzy_set,	triangular(	0.006111	, *height[fuzzy_set]))
    print(fuzzy_set,	triangular(	0.002626	, *height[fuzzy_set]))
    print(fuzzy_set,	triangular(	0.001343	, *height[fuzzy_set]))
    print(fuzzy_set,	triangular(	0.003599	, *height[fuzzy_set]))
    print(fuzzy_set,	triangular(	0.002583	, *height[fuzzy_set]))
    print(fuzzy_set,	triangular(	0.002606	, *height[fuzzy_set]))
    print(fuzzy_set,	triangular(	0.00589	, *height[fuzzy_set]))
    print(fuzzy_set,	triangular(	0.004154	, *height[fuzzy_set]))
    print(fuzzy_set,	triangular(	0.002977	, *height[fuzzy_set]))
    print(fuzzy_set,	triangular(	0.002228	, *height[fuzzy_set]))
    print(fuzzy_set,	triangular(	0.004723	, *height[fuzzy_set]))
    print(fuzzy_set,	triangular(	0.001726	, *height[fuzzy_set]))
    print(fuzzy_set,	triangular(	0.004623	, *height[fuzzy_set]))
    print(fuzzy_set,	triangular(	0.002801	, *height[fuzzy_set]))
    print(fuzzy_set,	triangular(	0.004938	, *height[fuzzy_set]))
    print(fuzzy_set,	triangular(	0.002278	, *height[fuzzy_set]))
    print(fuzzy_set,	triangular(	0.003324	, *height[fuzzy_set]))
    print(fuzzy_set,	triangular(	0.004406	, *height[fuzzy_set]))
    print(fuzzy_set,	triangular(	0.004738	, *height[fuzzy_set]))
    print(fuzzy_set,	triangular(	0.005304	, *height[fuzzy_set]))
    print(fuzzy_set,	triangular(	0.001773	, *height[fuzzy_set]))
    print(fuzzy_set,	triangular(	0.006142	, *height[fuzzy_set]))
    print(fuzzy_set,	triangular(	0.006213	, *height[fuzzy_set]))
    print(fuzzy_set,	triangular(	0.004239	, *height[fuzzy_set]))
    print(fuzzy_set,	triangular(	0.002498	, *height[fuzzy_set]))
    print(fuzzy_set,	triangular(	0.003892	, *height[fuzzy_set]))
    print(fuzzy_set,	triangular(	0.006185	, *height[fuzzy_set]))
    print(fuzzy_set,	triangular(	0.002783	, *height[fuzzy_set]))


# %% [code]
