# Supplementary material for: Breast cancer disease classification using fuzzy-ID3 algorithm with FUZZYDBD method: automatic fuzzy database definition
Source: PeerJ Comput Sci. 2021 May 4;7:e427. doi: 10.7717/peerj-cs.427 (PMC8114800; doi:10.7717/peerj-cs.427)
Supplement: Supplemental Information 3 — To run the FID3 algorithm-FUZZYDBD: 1. Open id310fold.py (python language) 2. Make sure the dataset is w5.data/WBCDF1.data/coimbrafold5.data (according to the folder) id310fold.py is located in the FID3 file. Apply the w5.data/WBCDF1.data/coimbrafold5.data dataset located in the same FID3 file as it is the latest data that has already undergone data transformation into the linguistic format. All the instances have been shuffled well. [file peerj-cs-07-427-s003.zip › WDBC/Fuzzificationdata/FractalnucC.ipynb]

# %% [code]
import warnings
warnings.filterwarnings('ignore')
import numpy as np # numerical processing library
import matplotlib.pyplot as plt # chart library
%pylab inline

def triangular(x, a, b, c):
    return max( min( (x-a)/(b-a), (c-x)/(c-b) ), 0 )

# U variable represents the Universe of Discourse of numerical variable height

U = np.arange(-10,2,0.5) # generates a sequence of number between 0 and 10, step 0.2

height = {
  'Low': [-0.02119, 0.05504, 0.13127],
  'Medium': [0.05504, 0.13127, 0.2075],
  'High': [0.13127, 0.2075, 0.28373],

}

plt.figure(figsize=(15,7))

lines = []

for fuzzy_set in height.keys():
  memberships = [ triangular(x, *height[fuzzy_set]) for x in U ]
  # plot the chart
  tmp, = plot(U, memberships, label=fuzzy_set)
  lines.append(tmp)

legend(handles=lines)
xlabel("Height")
ylabel("Membership value")

for fuzzy_set in height.keys():
    print(fuzzy_set,	triangular(	0.1189	, *height[fuzzy_set]))
    print(fuzzy_set,	triangular(	0.08902	, *height[fuzzy_set]))
    print(fuzzy_set,	triangular(	0.08758	, *height[fuzzy_set]))
    print(fuzzy_set,	triangular(	0.173	, *height[fuzzy_set]))
    print(fuzzy_set,	triangular(	0.07678	, *height[fuzzy_set]))
    print(fuzzy_set,	triangular(	0.1244	, *height[fuzzy_set]))
    print(fuzzy_set,	triangular(	0.08368	, *height[fuzzy_set]))
    print(fuzzy_set,	triangular(	0.1151	, *height[fuzzy_set]))
    print(fuzzy_set,	triangular(	0.1072	, *height[fuzzy_set]))
    print(fuzzy_set,	triangular(	0.2075	, *height[fuzzy_set]))
    print(fuzzy_set,	triangular(	0.08452	, *height[fuzzy_set]))
    print(fuzzy_set,	triangular(	0.1048	, *height[fuzzy_set]))
    print(fuzzy_set,	triangular(	0.1023	, *height[fuzzy_set]))
    print(fuzzy_set,	triangular(	0.06287	, *height[fuzzy_set]))
    print(fuzzy_set,	triangular(	0.1431	, *height[fuzzy_set]))
    print(fuzzy_set,	triangular(	0.1341	, *height[fuzzy_set]))
    print(fuzzy_set,	triangular(	0.08216	, *height[fuzzy_set]))
    print(fuzzy_set,	triangular(	0.1142	, *height[fuzzy_set]))
    print(fuzzy_set,	triangular(	0.07615	, *height[fuzzy_set]))
    print(fuzzy_set,	triangular(	0.07259	, *height[fuzzy_set]))
    print(fuzzy_set,	triangular(	0.08183	, *height[fuzzy_set]))
    print(fuzzy_set,	triangular(	0.07773	, *height[fuzzy_set]))
    print(fuzzy_set,	triangular(	0.09946	, *height[fuzzy_set]))
    print(fuzzy_set,	triangular(	0.07526	, *height[fuzzy_set]))
    print(fuzzy_set,	triangular(	0.09564	, *height[fuzzy_set]))
    print(fuzzy_set,	triangular(	0.1059	, *height[fuzzy_set]))
    print(fuzzy_set,	triangular(	0.1275	, *height[fuzzy_set]))
    print(fuzzy_set,	triangular(	0.07421	, *height[fuzzy_set]))
    print(fuzzy_set,	triangular(	0.09876	, *height[fuzzy_set]))
    print(fuzzy_set,	triangular(	0.07919	, *height[fuzzy_set]))
    print(fuzzy_set,	triangular(	0.09782	, *height[fuzzy_set]))
    print(fuzzy_set,	triangular(	0.1402	, *height[fuzzy_set]))
    print(fuzzy_set,	triangular(	0.08482	, *height[fuzzy_set]))
    print(fuzzy_set,	triangular(	0.1123	, *height[fuzzy_set]))
    print(fuzzy_set,	triangular(	0.1233	, *height[fuzzy_set]))
    print(fuzzy_set,	triangular(	0.08633	, *height[fuzzy_set]))
    print(fuzzy_set,	triangular(	0.1014	, *height[fuzzy_set]))
    print(fuzzy_set,	triangular(	0.06169	, *height[fuzzy_set]))
    print(fuzzy_set,	triangular(	0.05504	, *height[fuzzy_set]))
    print(fuzzy_set,	triangular(	0.1071	, *height[fuzzy_set]))
    print(fuzzy_set,	triangular(	0.07146	, *height[fuzzy_set]))
    print(fuzzy_set,	triangular(	0.09606	, *height[fuzzy_set]))
    print(fuzzy_set,	triangular(	0.1038	, *height[fuzzy_set]))
    print(fuzzy_set,	triangular(	0.1027	, *height[fuzzy_set]))
    print(fuzzy_set,	triangular(	0.09618	, *height[fuzzy_set]))
    print(fuzzy_set,	triangular(	0.09185	, *height[fuzzy_set]))
    print(fuzzy_set,	triangular(	0.07409	, *height[fuzzy_set]))
    print(fuzzy_set,	triangular(	0.1179	, *height[fuzzy_set]))
    print(fuzzy_set,	triangular(	0.08301	, *height[fuzzy_set]))
    print(fuzzy_set,	triangular(	0.06917	, *height[fuzzy_set]))
    print(fuzzy_set,	triangular(	0.06563	, *height[fuzzy_set]))
    print(fuzzy_set,	triangular(	0.08025	, *height[fuzzy_set]))
    print(fuzzy_set,	triangular(	0.07408	, *height[fuzzy_set]))
    print(fuzzy_set,	triangular(	0.07987	, *height[fuzzy_set]))
    print(fuzzy_set,	triangular(	0.07873	, *height[fuzzy_set]))
    print(fuzzy_set,	triangular(	0.07036	, *height[fuzzy_set]))
    print(fuzzy_set,	triangular(	0.08294	, *height[fuzzy_set]))
    print(fuzzy_set,	triangular(	0.1094	, *height[fuzzy_set]))
    print(fuzzy_set,	triangular(	0.06289	, *height[fuzzy_set]))
    print(fuzzy_set,	triangular(	0.09026	, *height[fuzzy_set]))
    print(fuzzy_set,	triangular(	0.0802	, *height[fuzzy_set]))
    print(fuzzy_set,	triangular(	0.07712	, *height[fuzzy_set]))
    print(fuzzy_set,	triangular(	0.1132	, *height[fuzzy_set]))
    print(fuzzy_set,	triangular(	0.0849	, *height[fuzzy_set]))
    print(fuzzy_set,	triangular(	0.1031	, *height[fuzzy_set]))
    print(fuzzy_set,	triangular(	0.08911	, *height[fuzzy_set]))
    print(fuzzy_set,	triangular(	0.09211	, *height[fuzzy_set]))
    print(fuzzy_set,	triangular(	0.06641	, *height[fuzzy_set]))
    print(fuzzy_set,	triangular(	0.1175	, *height[fuzzy_set]))
    print(fuzzy_set,	triangular(	0.0641	, *height[fuzzy_set]))
    print(fuzzy_set,	triangular(	0.06589	, *height[fuzzy_set]))
    print(fuzzy_set,	triangular(	0.1084	, *height[fuzzy_set]))
    print(fuzzy_set,	triangular(	0.1339	, *height[fuzzy_set]))
    print(fuzzy_set,	triangular(	0.103	, *height[fuzzy_set]))
    print(fuzzy_set,	triangular(	0.07609	, *height[fuzzy_set]))
    print(fuzzy_set,	triangular(	0.06387	, *height[fuzzy_set]))
    print(fuzzy_set,	triangular(	0.07191	, *height[fuzzy_set]))
    print(fuzzy_set,	triangular(	0.1108	, *height[fuzzy_set]))
    print(fuzzy_set,	triangular(	0.09964	, *height[fuzzy_set]))
    print(fuzzy_set,	triangular(	0.07918	, *height[fuzzy_set]))
    print(fuzzy_set,	triangular(	0.08851	, *height[fuzzy_set]))
    print(fuzzy_set,	triangular(	0.1016	, *height[fuzzy_set]))
    print(fuzzy_set,	triangular(	0.1051	, *height[fuzzy_set]))
    print(fuzzy_set,	triangular(	0.09203	, *height[fuzzy_set]))
    print(fuzzy_set,	triangular(	0.07924	, *height[fuzzy_set]))
    print(fuzzy_set,	triangular(	0.08579	, *height[fuzzy_set]))
    print(fuzzy_set,	triangular(	0.06846	, *height[fuzzy_set]))
    print(fuzzy_set,	triangular(	0.09288	, *height[fuzzy_set]))
    print(fuzzy_set,	triangular(	0.09261	, *height[fuzzy_set]))
    print(fuzzy_set,	triangular(	0.08473	, *height[fuzzy_set]))
    print(fuzzy_set,	triangular(	0.07246	, *height[fuzzy_set]))
    print(fuzzy_set,	triangular(	0.06828	, *height[fuzzy_set]))
    print(fuzzy_set,	triangular(	0.06206	, *height[fuzzy_set]))
    print(fuzzy_set,	triangular(	0.06603	, *height[fuzzy_set]))
    print(fuzzy_set,	triangular(	0.08234	, *height[fuzzy_set]))
    print(fuzzy_set,	triangular(	0.08368	, *height[fuzzy_set]))
    print(fuzzy_set,	triangular(	0.07376	, *height[fuzzy_set]))
    print(fuzzy_set,	triangular(	0.08988	, *height[fuzzy_set]))
    print(fuzzy_set,	triangular(	0.08756	, *height[fuzzy_set]))
    print(fuzzy_set,	triangular(	0.09353	, *height[fuzzy_set]))
    print(fuzzy_set,	triangular(	0.07397	, *height[fuzzy_set]))
    print(fuzzy_set,	triangular(	0.09382	, *height[fuzzy_set]))
    print(fuzzy_set,	triangular(	0.06878	, *height[fuzzy_set]))
    print(fuzzy_set,	triangular(	0.0849	, *height[fuzzy_set]))
    print(fuzzy_set,	triangular(	0.07552	, *height[fuzzy_set]))
    print(fuzzy_set,	triangular(	0.1405	, *height[fuzzy_set]))
    print(fuzzy_set,	triangular(	0.09097	, *height[fuzzy_set]))
    print(fuzzy_set,	triangular(	0.07185	, *height[fuzzy_set]))
    print(fuzzy_set,	triangular(	0.09789	, *height[fuzzy_set]))
    print(fuzzy_set,	triangular(	0.08832	, *height[fuzzy_set]))
    print(fuzzy_set,	triangular(	0.08468	, *height[fuzzy_set]))
    print(fuzzy_set,	triangular(	0.08486	, *height[fuzzy_set]))
    print(fuzzy_set,	triangular(	0.1082	, *height[fuzzy_set]))
    print(fuzzy_set,	triangular(	0.09026	, *height[fuzzy_set]))
    print(fuzzy_set,	triangular(	0.1017	, *height[fuzzy_set]))
    print(fuzzy_set,	triangular(	0.08541	, *height[fuzzy_set]))
    print(fuzzy_set,	triangular(	0.07722	, *height[fuzzy_set]))
    print(fuzzy_set,	triangular(	0.1065	, *height[fuzzy_set]))
    print(fuzzy_set,	triangular(	0.1252	, *height[fuzzy_set]))
    print(fuzzy_set,	triangular(	0.06111	, *height[fuzzy_set]))
    print(fuzzy_set,	triangular(	0.08523	, *height[fuzzy_set]))
    print(fuzzy_set,	triangular(	0.08456	, *height[fuzzy_set]))
    print(fuzzy_set,	triangular(	0.08009	, *height[fuzzy_set]))
    print(fuzzy_set,	triangular(	0.08006	, *height[fuzzy_set]))
    print(fuzzy_set,	triangular(	0.07628	, *height[fuzzy_set]))
    print(fuzzy_set,	triangular(	0.07182	, *height[fuzzy_set]))
    print(fuzzy_set,	triangular(	0.079	, *height[fuzzy_set]))
    print(fuzzy_set,	triangular(	0.06541	, *height[fuzzy_set]))
    print(fuzzy_set,	triangular(	0.07779	, *height[fuzzy_set]))
    print(fuzzy_set,	triangular(	0.08465	, *height[fuzzy_set]))
    print(fuzzy_set,	triangular(	0.09241	, *height[fuzzy_set]))
    print(fuzzy_set,	triangular(	0.08019	, *height[fuzzy_set]))
    print(fuzzy_set,	triangular(	0.07619	, *height[fuzzy_set]))
    print(fuzzy_set,	triangular(	0.07071	, *height[fuzzy_set]))
    print(fuzzy_set,	triangular(	0.0761	, *height[fuzzy_set]))
    print(fuzzy_set,	triangular(	0.08067	, *height[fuzzy_set]))
    print(fuzzy_set,	triangular(	0.07343	, *height[fuzzy_set]))
    print(fuzzy_set,	triangular(	0.06765	, *height[fuzzy_set]))
    print(fuzzy_set,	triangular(	0.07147	, *height[fuzzy_set]))
    print(fuzzy_set,	triangular(	0.06784	, *height[fuzzy_set]))
    print(fuzzy_set,	triangular(	0.08151	, *height[fuzzy_set]))
    print(fuzzy_set,	triangular(	0.08158	, *height[fuzzy_set]))
    print(fuzzy_set,	triangular(	0.08096	, *height[fuzzy_set]))
    print(fuzzy_set,	triangular(	0.08118	, *height[fuzzy_set]))
    print(fuzzy_set,	triangular(	0.06769	, *height[fuzzy_set]))
    print(fuzzy_set,	triangular(	0.1036	, *height[fuzzy_set]))
    print(fuzzy_set,	triangular(	0.103	, *height[fuzzy_set]))
    print(fuzzy_set,	triangular(	0.09218	, *height[fuzzy_set]))
    print(fuzzy_set,	triangular(	0.07683	, *height[fuzzy_set]))
    print(fuzzy_set,	triangular(	0.07014	, *height[fuzzy_set]))
    print(fuzzy_set,	triangular(	0.06435	, *height[fuzzy_set]))
    print(fuzzy_set,	triangular(	0.1486	, *height[fuzzy_set]))
    print(fuzzy_set,	triangular(	0.1259	, *height[fuzzy_set]))
    print(fuzzy_set,	triangular(	0.06772	, *height[fuzzy_set]))
    print(fuzzy_set,	triangular(	0.08633	, *height[fuzzy_set]))
    print(fuzzy_set,	triangular(	0.08132	, *height[fuzzy_set]))
    print(fuzzy_set,	triangular(	0.07738	, *height[fuzzy_set]))
    print(fuzzy_set,	triangular(	0.05972	, *height[fuzzy_set]))
    print(fuzzy_set,	triangular(	0.07898	, *height[fuzzy_set]))
    print(fuzzy_set,	triangular(	0.07685	, *height[fuzzy_set]))
    print(fuzzy_set,	triangular(	0.07987	, *height[fuzzy_set]))
    print(fuzzy_set,	triangular(	0.06251	, *height[fuzzy_set]))
    print(fuzzy_set,	triangular(	0.09223	, *height[fuzzy_set]))
    print(fuzzy_set,	triangular(	0.09082	, *height[fuzzy_set]))
    print(fuzzy_set,	triangular(	0.09187	, *height[fuzzy_set]))
    print(fuzzy_set,	triangular(	0.06085	, *height[fuzzy_set]))
    print(fuzzy_set,	triangular(	0.07699	, *height[fuzzy_set]))
    print(fuzzy_set,	triangular(	0.07228	, *height[fuzzy_set]))
    print(fuzzy_set,	triangular(	0.093	, *height[fuzzy_set]))
    print(fuzzy_set,	triangular(	0.06428	, *height[fuzzy_set]))
    print(fuzzy_set,	triangular(	0.06771	, *height[fuzzy_set]))
    print(fuzzy_set,	triangular(	0.07371	, *height[fuzzy_set]))
    print(fuzzy_set,	triangular(	0.101	, *height[fuzzy_set]))
    print(fuzzy_set,	triangular(	0.07313	, *height[fuzzy_set]))
    print(fuzzy_set,	triangular(	0.06164	, *height[fuzzy_set]))
    print(fuzzy_set,	triangular(	0.07848	, *height[fuzzy_set]))
    print(fuzzy_set,	triangular(	0.1162	, *height[fuzzy_set]))
    print(fuzzy_set,	triangular(	0.09519	, *height[fuzzy_set]))
    print(fuzzy_set,	triangular(	0.05843	, *height[fuzzy_set]))
    print(fuzzy_set,	triangular(	0.07319	, *height[fuzzy_set]))
    print(fuzzy_set,	triangular(	0.08082	, *height[fuzzy_set]))
    print(fuzzy_set,	triangular(	0.1284	, *height[fuzzy_set]))
    print(fuzzy_set,	triangular(	0.08631	, *height[fuzzy_set]))
    print(fuzzy_set,	triangular(	0.07427	, *height[fuzzy_set]))
    print(fuzzy_set,	triangular(	0.09772	, *height[fuzzy_set]))
    print(fuzzy_set,	triangular(	0.07697	, *height[fuzzy_set]))
    print(fuzzy_set,	triangular(	0.06938	, *height[fuzzy_set]))
    print(fuzzy_set,	triangular(	0.07097	, *height[fuzzy_set]))
    print(fuzzy_set,	triangular(	0.06576	, *height[fuzzy_set]))
    print(fuzzy_set,	triangular(	0.06306	, *height[fuzzy_set]))
    print(fuzzy_set,	triangular(	0.1446	, *height[fuzzy_set]))
    print(fuzzy_set,	triangular(	0.06871	, *height[fuzzy_set]))
    print(fuzzy_set,	triangular(	0.06559	, *height[fuzzy_set]))
    print(fuzzy_set,	triangular(	0.1205	, *height[fuzzy_set]))
    print(fuzzy_set,	triangular(	0.08701	, *height[fuzzy_set]))
    print(fuzzy_set,	triangular(	0.06949	, *height[fuzzy_set]))
    print(fuzzy_set,	triangular(	0.09333	, *height[fuzzy_set]))
    print(fuzzy_set,	triangular(	0.06558	, *height[fuzzy_set]))
    print(fuzzy_set,	triangular(	0.09221	, *height[fuzzy_set]))
    print(fuzzy_set,	triangular(	0.1013	, *height[fuzzy_set]))
    print(fuzzy_set,	triangular(	0.08174	, *height[fuzzy_set]))
    print(fuzzy_set,	triangular(	0.07867	, *height[fuzzy_set]))
    print(fuzzy_set,	triangular(	0.08762	, *height[fuzzy_set]))
    print(fuzzy_set,	triangular(	0.1086	, *height[fuzzy_set]))
    print(fuzzy_set,	triangular(	0.0875	, *height[fuzzy_set]))
    print(fuzzy_set,	triangular(	0.0974	, *height[fuzzy_set]))
    print(fuzzy_set,	triangular(	0.0738	, *height[fuzzy_set]))
    print(fuzzy_set,	triangular(	0.06469	, *height[fuzzy_set]))
    print(fuzzy_set,	triangular(	0.1076	, *height[fuzzy_set]))
    print(fuzzy_set,	triangular(	0.07474	, *height[fuzzy_set]))
    print(fuzzy_set,	triangular(	0.05865	, *height[fuzzy_set]))
    print(fuzzy_set,	triangular(	0.07993	, *height[fuzzy_set]))
    print(fuzzy_set,	triangular(	0.05525	, *height[fuzzy_set]))
    print(fuzzy_set,	triangular(	0.06818	, *height[fuzzy_set]))
    print(fuzzy_set,	triangular(	0.1026	, *height[fuzzy_set]))
    print(fuzzy_set,	triangular(	0.1059	, *height[fuzzy_set]))
    print(fuzzy_set,	triangular(	0.08365	, *height[fuzzy_set]))
    print(fuzzy_set,	triangular(	0.07809	, *height[fuzzy_set]))
    print(fuzzy_set,	triangular(	0.08255	, *height[fuzzy_set]))
    print(fuzzy_set,	triangular(	0.07568	, *height[fuzzy_set]))
    print(fuzzy_set,	triangular(	0.08718	, *height[fuzzy_set]))
    print(fuzzy_set,	triangular(	0.08177	, *height[fuzzy_set]))
    print(fuzzy_set,	triangular(	0.08797	, *height[fuzzy_set]))
    print(fuzzy_set,	triangular(	0.1064	, *height[fuzzy_set]))
    print(fuzzy_set,	triangular(	0.07623	, *height[fuzzy_set]))
    print(fuzzy_set,	triangular(	0.06072	, *height[fuzzy_set]))
    print(fuzzy_set,	triangular(	0.08269	, *height[fuzzy_set]))
    print(fuzzy_set,	triangular(	0.08362	, *height[fuzzy_set]))
    print(fuzzy_set,	triangular(	0.09585	, *height[fuzzy_set]))
    print(fuzzy_set,	triangular(	0.1243	, *height[fuzzy_set]))
    print(fuzzy_set,	triangular(	0.09061	, *height[fuzzy_set]))
    print(fuzzy_set,	triangular(	0.07087	, *height[fuzzy_set]))
    print(fuzzy_set,	triangular(	0.07307	, *height[fuzzy_set]))
    print(fuzzy_set,	triangular(	0.08328	, *height[fuzzy_set]))
    print(fuzzy_set,	triangular(	0.08178	, *height[fuzzy_set]))
    print(fuzzy_set,	triangular(	0.07617	, *height[fuzzy_set]))
    print(fuzzy_set,	triangular(	0.08677	, *height[fuzzy_set]))
    print(fuzzy_set,	triangular(	0.07127	, *height[fuzzy_set]))
    print(fuzzy_set,	triangular(	0.07796	, *height[fuzzy_set]))
    print(fuzzy_set,	triangular(	0.08496	, *height[fuzzy_set]))
    print(fuzzy_set,	triangular(	0.0651	, *height[fuzzy_set]))
    print(fuzzy_set,	triangular(	0.06783	, *height[fuzzy_set]))
    print(fuzzy_set,	triangular(	0.1297	, *height[fuzzy_set]))
    print(fuzzy_set,	triangular(	0.06321	, *height[fuzzy_set]))
    print(fuzzy_set,	triangular(	0.07614	, *height[fuzzy_set]))
    print(fuzzy_set,	triangular(	0.07748	, *height[fuzzy_set]))
    print(fuzzy_set,	triangular(	0.07198	, *height[fuzzy_set]))
    print(fuzzy_set,	triangular(	0.1178	, *height[fuzzy_set]))
    print(fuzzy_set,	triangular(	0.08147	, *height[fuzzy_set]))
    print(fuzzy_set,	triangular(	0.07809	, *height[fuzzy_set]))
    print(fuzzy_set,	triangular(	0.07849	, *height[fuzzy_set]))
    print(fuzzy_set,	triangular(	0.06487	, *height[fuzzy_set]))
    print(fuzzy_set,	triangular(	0.1297	, *height[fuzzy_set]))
    print(fuzzy_set,	triangular(	0.08113	, *height[fuzzy_set]))
    print(fuzzy_set,	triangular(	0.0895	, *height[fuzzy_set]))
    print(fuzzy_set,	triangular(	0.07957	, *height[fuzzy_set]))
    print(fuzzy_set,	triangular(	0.1005	, *height[fuzzy_set]))
    print(fuzzy_set,	triangular(	0.1191	, *height[fuzzy_set]))
    print(fuzzy_set,	triangular(	0.1019	, *height[fuzzy_set]))
    print(fuzzy_set,	triangular(	0.1204	, *height[fuzzy_set]))
    print(fuzzy_set,	triangular(	0.07999	, *height[fuzzy_set]))
    print(fuzzy_set,	triangular(	0.06515	, *height[fuzzy_set]))
    print(fuzzy_set,	triangular(	0.07484	, *height[fuzzy_set]))
    print(fuzzy_set,	triangular(	0.06829	, *height[fuzzy_set]))
    print(fuzzy_set,	triangular(	0.0757	, *height[fuzzy_set]))
    print(fuzzy_set,	triangular(	0.08218	, *height[fuzzy_set]))
    print(fuzzy_set,	triangular(	0.07587	, *height[fuzzy_set]))
    print(fuzzy_set,	triangular(	0.07024	, *height[fuzzy_set]))
    print(fuzzy_set,	triangular(	0.07062	, *height[fuzzy_set]))
    print(fuzzy_set,	triangular(	0.08701	, *height[fuzzy_set]))
    print(fuzzy_set,	triangular(	0.0612	, *height[fuzzy_set]))
    print(fuzzy_set,	triangular(	0.08022	, *height[fuzzy_set]))
    print(fuzzy_set,	triangular(	0.08858	, *height[fuzzy_set]))
    print(fuzzy_set,	triangular(	0.08175	, *height[fuzzy_set]))
    print(fuzzy_set,	triangular(	0.07948	, *height[fuzzy_set]))
    print(fuzzy_set,	triangular(	0.06033	, *height[fuzzy_set]))
    print(fuzzy_set,	triangular(	0.06386	, *height[fuzzy_set]))
    print(fuzzy_set,	triangular(	0.05737	, *height[fuzzy_set]))
    print(fuzzy_set,	triangular(	0.06263	, *height[fuzzy_set]))
    print(fuzzy_set,	triangular(	0.06912	, *height[fuzzy_set]))
    print(fuzzy_set,	triangular(	0.0972	, *height[fuzzy_set]))
    print(fuzzy_set,	triangular(	0.06688	, *height[fuzzy_set]))
    print(fuzzy_set,	triangular(	0.07787	, *height[fuzzy_set]))
    print(fuzzy_set,	triangular(	0.1063	, *height[fuzzy_set]))
    print(fuzzy_set,	triangular(	0.07127	, *height[fuzzy_set]))
    print(fuzzy_set,	triangular(	0.06431	, *height[fuzzy_set]))
    print(fuzzy_set,	triangular(	0.09981	, *height[fuzzy_set]))
    print(fuzzy_set,	triangular(	0.06915	, *height[fuzzy_set]))
    print(fuzzy_set,	triangular(	0.07009	, *height[fuzzy_set]))
    print(fuzzy_set,	triangular(	0.06994	, *height[fuzzy_set]))
    print(fuzzy_set,	triangular(	0.08799	, *height[fuzzy_set]))
    print(fuzzy_set,	triangular(	0.08472	, *height[fuzzy_set]))
    print(fuzzy_set,	triangular(	0.09584	, *height[fuzzy_set]))
    print(fuzzy_set,	triangular(	0.07007	, *height[fuzzy_set]))
    print(fuzzy_set,	triangular(	0.06922	, *height[fuzzy_set]))
    print(fuzzy_set,	triangular(	0.06794	, *height[fuzzy_set]))
    print(fuzzy_set,	triangular(	0.06643	, *height[fuzzy_set]))
    print(fuzzy_set,	triangular(	0.06915	, *height[fuzzy_set]))
    print(fuzzy_set,	triangular(	0.07676	, *height[fuzzy_set]))
    print(fuzzy_set,	triangular(	0.06777	, *height[fuzzy_set]))
    print(fuzzy_set,	triangular(	0.09929	, *height[fuzzy_set]))
    print(fuzzy_set,	triangular(	0.07764	, *height[fuzzy_set]))
    print(fuzzy_set,	triangular(	0.09469	, *height[fuzzy_set]))
    print(fuzzy_set,	triangular(	0.07842	, *height[fuzzy_set]))
    print(fuzzy_set,	triangular(	0.07638	, *height[fuzzy_set]))
    print(fuzzy_set,	triangular(	0.06745	, *height[fuzzy_set]))
    print(fuzzy_set,	triangular(	0.08385	, *height[fuzzy_set]))
    print(fuzzy_set,	triangular(	0.07804	, *height[fuzzy_set]))
    print(fuzzy_set,	triangular(	0.06192	, *height[fuzzy_set]))
    print(fuzzy_set,	triangular(	0.0658	, *height[fuzzy_set]))
    print(fuzzy_set,	triangular(	0.06958	, *height[fuzzy_set]))
    print(fuzzy_set,	triangular(	0.05695	, *height[fuzzy_set]))
    print(fuzzy_set,	triangular(	0.08253	, *height[fuzzy_set]))
    print(fuzzy_set,	triangular(	0.07434	, *height[fuzzy_set]))
    print(fuzzy_set,	triangular(	0.08116	, *height[fuzzy_set]))
    print(fuzzy_set,	triangular(	0.06174	, *height[fuzzy_set]))
    print(fuzzy_set,	triangular(	0.06037	, *height[fuzzy_set]))
    print(fuzzy_set,	triangular(	0.08198	, *height[fuzzy_set]))
    print(fuzzy_set,	triangular(	0.1055	, *height[fuzzy_set]))
    print(fuzzy_set,	triangular(	0.05932	, *height[fuzzy_set]))
    print(fuzzy_set,	triangular(	0.09702	, *height[fuzzy_set]))
    print(fuzzy_set,	triangular(	0.05933	, *height[fuzzy_set]))
    print(fuzzy_set,	triangular(	0.08553	, *height[fuzzy_set]))
    print(fuzzy_set,	triangular(	0.1024	, *height[fuzzy_set]))
    print(fuzzy_set,	triangular(	0.07961	, *height[fuzzy_set]))
    print(fuzzy_set,	triangular(	0.06888	, *height[fuzzy_set]))
    print(fuzzy_set,	triangular(	0.07083	, *height[fuzzy_set]))
    print(fuzzy_set,	triangular(	0.07037	, *height[fuzzy_set]))
    print(fuzzy_set,	triangular(	0.082	, *height[fuzzy_set]))
    print(fuzzy_set,	triangular(	0.07953	, *height[fuzzy_set]))
    print(fuzzy_set,	triangular(	0.09124	, *height[fuzzy_set]))
    print(fuzzy_set,	triangular(	0.09166	, *height[fuzzy_set]))
    print(fuzzy_set,	triangular(	0.06522	, *height[fuzzy_set]))
    print(fuzzy_set,	triangular(	0.07418	, *height[fuzzy_set]))
    print(fuzzy_set,	triangular(	0.07207	, *height[fuzzy_set]))
    print(fuzzy_set,	triangular(	0.07599	, *height[fuzzy_set]))
    print(fuzzy_set,	triangular(	0.1009	, *height[fuzzy_set]))
    print(fuzzy_set,	triangular(	0.0987	, *height[fuzzy_set]))
    print(fuzzy_set,	triangular(	0.07664	, *height[fuzzy_set]))
    print(fuzzy_set,	triangular(	0.07738	, *height[fuzzy_set]))
    print(fuzzy_set,	triangular(	0.08764	, *height[fuzzy_set]))
    print(fuzzy_set,	triangular(	0.09825	, *height[fuzzy_set]))
    print(fuzzy_set,	triangular(	0.0908	, *height[fuzzy_set]))
    print(fuzzy_set,	triangular(	0.07918	, *height[fuzzy_set]))
    print(fuzzy_set,	triangular(	0.07806	, *height[fuzzy_set]))
    print(fuzzy_set,	triangular(	0.08488	, *height[fuzzy_set]))
    print(fuzzy_set,	triangular(	0.08083	, *height[fuzzy_set]))
    print(fuzzy_set,	triangular(	0.08187	, *height[fuzzy_set]))
    print(fuzzy_set,	triangular(	0.08763	, *height[fuzzy_set]))
    print(fuzzy_set,	triangular(	0.0759	, *height[fuzzy_set]))
    print(fuzzy_set,	triangular(	0.06825	, *height[fuzzy_set]))
    print(fuzzy_set,	triangular(	0.105	, *height[fuzzy_set]))
    print(fuzzy_set,	triangular(	0.08815	, *height[fuzzy_set]))
    print(fuzzy_set,	triangular(	0.09438	, *height[fuzzy_set]))
    print(fuzzy_set,	triangular(	0.07018	, *height[fuzzy_set]))
    print(fuzzy_set,	triangular(	0.07188	, *height[fuzzy_set]))
    print(fuzzy_set,	triangular(	0.08317	, *height[fuzzy_set]))
    print(fuzzy_set,	triangular(	0.07113	, *height[fuzzy_set]))
    print(fuzzy_set,	triangular(	0.07431	, *height[fuzzy_set]))
    print(fuzzy_set,	triangular(	0.08136	, *height[fuzzy_set]))
    print(fuzzy_set,	triangular(	0.05521	, *height[fuzzy_set]))
    print(fuzzy_set,	triangular(	0.06658	, *height[fuzzy_set]))
    print(fuzzy_set,	triangular(	0.07238	, *height[fuzzy_set]))
    print(fuzzy_set,	triangular(	0.06469	, *height[fuzzy_set]))
    print(fuzzy_set,	triangular(	0.07582	, *height[fuzzy_set]))
    print(fuzzy_set,	triangular(	0.06735	, *height[fuzzy_set]))
    print(fuzzy_set,	triangular(	0.07632	, *height[fuzzy_set]))
    print(fuzzy_set,	triangular(	0.0747	, *height[fuzzy_set]))
    print(fuzzy_set,	triangular(	0.06494	, *height[fuzzy_set]))
    print(fuzzy_set,	triangular(	0.08574	, *height[fuzzy_set]))
    print(fuzzy_set,	triangular(	0.09614	, *height[fuzzy_set]))
    print(fuzzy_set,	triangular(	0.06766	, *height[fuzzy_set]))
    print(fuzzy_set,	triangular(	0.08666	, *height[fuzzy_set]))
    print(fuzzy_set,	triangular(	0.07055	, *height[fuzzy_set]))
    print(fuzzy_set,	triangular(	0.07701	, *height[fuzzy_set]))
    print(fuzzy_set,	triangular(	0.0896	, *height[fuzzy_set]))
    print(fuzzy_set,	triangular(	0.12	, *height[fuzzy_set]))
    print(fuzzy_set,	triangular(	0.07061	, *height[fuzzy_set]))
    print(fuzzy_set,	triangular(	0.09638	, *height[fuzzy_set]))
    print(fuzzy_set,	triangular(	0.1403	, *height[fuzzy_set]))
    print(fuzzy_set,	triangular(	0.09215	, *height[fuzzy_set]))
    print(fuzzy_set,	triangular(	0.07287	, *height[fuzzy_set]))
    print(fuzzy_set,	triangular(	0.09349	, *height[fuzzy_set]))
    print(fuzzy_set,	triangular(	0.1118	, *height[fuzzy_set]))
    print(fuzzy_set,	triangular(	0.0732	, *height[fuzzy_set]))
    print(fuzzy_set,	triangular(	0.06836	, *height[fuzzy_set]))
    print(fuzzy_set,	triangular(	0.08824	, *height[fuzzy_set]))
    print(fuzzy_set,	triangular(	0.06623	, *height[fuzzy_set]))
    print(fuzzy_set,	triangular(	0.1043	, *height[fuzzy_set]))
    print(fuzzy_set,	triangular(	0.07602	, *height[fuzzy_set]))
    print(fuzzy_set,	triangular(	0.07722	, *height[fuzzy_set]))
    print(fuzzy_set,	triangular(	0.08865	, *height[fuzzy_set]))
    print(fuzzy_set,	triangular(	0.1019	, *height[fuzzy_set]))
    print(fuzzy_set,	triangular(	0.1007	, *height[fuzzy_set]))
    print(fuzzy_set,	triangular(	0.07081	, *height[fuzzy_set]))
    print(fuzzy_set,	triangular(	0.06609	, *height[fuzzy_set]))
    print(fuzzy_set,	triangular(	0.07686	, *height[fuzzy_set]))
    print(fuzzy_set,	triangular(	0.07053	, *height[fuzzy_set]))
    print(fuzzy_set,	triangular(	0.09158	, *height[fuzzy_set]))
    print(fuzzy_set,	triangular(	0.08121	, *height[fuzzy_set]))
    print(fuzzy_set,	triangular(	0.1198	, *height[fuzzy_set]))
    print(fuzzy_set,	triangular(	0.07262	, *height[fuzzy_set]))
    print(fuzzy_set,	triangular(	0.07247	, *height[fuzzy_set]))
    print(fuzzy_set,	triangular(	0.07834	, *height[fuzzy_set]))
    print(fuzzy_set,	triangular(	0.05974	, *height[fuzzy_set]))
    print(fuzzy_set,	triangular(	0.07732	, *height[fuzzy_set]))
    print(fuzzy_set,	triangular(	0.07012	, *height[fuzzy_set]))
    print(fuzzy_set,	triangular(	0.08151	, *height[fuzzy_set]))
    print(fuzzy_set,	triangular(	0.08503	, *height[fuzzy_set]))
    print(fuzzy_set,	triangular(	0.06896	, *height[fuzzy_set]))
    print(fuzzy_set,	triangular(	0.07745	, *height[fuzzy_set]))
    print(fuzzy_set,	triangular(	0.07881	, *height[fuzzy_set]))
    print(fuzzy_set,	triangular(	0.09206	, *height[fuzzy_set]))
    print(fuzzy_set,	triangular(	0.09251	, *height[fuzzy_set]))
    print(fuzzy_set,	triangular(	0.06165	, *height[fuzzy_set]))
    print(fuzzy_set,	triangular(	0.07351	, *height[fuzzy_set]))
    print(fuzzy_set,	triangular(	0.08304	, *height[fuzzy_set]))
    print(fuzzy_set,	triangular(	0.1048	, *height[fuzzy_set]))
    print(fuzzy_set,	triangular(	0.09464	, *height[fuzzy_set]))
    print(fuzzy_set,	triangular(	0.07123	, *height[fuzzy_set]))
    print(fuzzy_set,	triangular(	0.08284	, *height[fuzzy_set]))
    print(fuzzy_set,	triangular(	0.09208	, *height[fuzzy_set]))
    print(fuzzy_set,	triangular(	0.07427	, *height[fuzzy_set]))
    print(fuzzy_set,	triangular(	0.08839	, *height[fuzzy_set]))
    print(fuzzy_set,	triangular(	0.08009	, *height[fuzzy_set]))
    print(fuzzy_set,	triangular(	0.08061	, *height[fuzzy_set]))
    print(fuzzy_set,	triangular(	0.09646	, *height[fuzzy_set]))
    print(fuzzy_set,	triangular(	0.07662	, *height[fuzzy_set]))
    print(fuzzy_set,	triangular(	0.07083	, *height[fuzzy_set]))
    print(fuzzy_set,	triangular(	0.06025	, *height[fuzzy_set]))
    print(fuzzy_set,	triangular(	0.1155	, *height[fuzzy_set]))
    print(fuzzy_set,	triangular(	0.09359	, *height[fuzzy_set]))
    print(fuzzy_set,	triangular(	0.08075	, *height[fuzzy_set]))
    print(fuzzy_set,	triangular(	0.08314	, *height[fuzzy_set]))
    print(fuzzy_set,	triangular(	0.06827	, *height[fuzzy_set]))
    print(fuzzy_set,	triangular(	0.1055	, *height[fuzzy_set]))
    print(fuzzy_set,	triangular(	0.07735	, *height[fuzzy_set]))
    print(fuzzy_set,	triangular(	0.07234	, *height[fuzzy_set]))
    print(fuzzy_set,	triangular(	0.06911	, *height[fuzzy_set]))
    print(fuzzy_set,	triangular(	0.0671	, *height[fuzzy_set]))
    print(fuzzy_set,	triangular(	0.09532	, *height[fuzzy_set]))
    print(fuzzy_set,	triangular(	0.07944	, *height[fuzzy_set]))
    print(fuzzy_set,	triangular(	0.0681	, *height[fuzzy_set]))
    print(fuzzy_set,	triangular(	0.06736	, *height[fuzzy_set]))
    print(fuzzy_set,	triangular(	0.08225	, *height[fuzzy_set]))
    print(fuzzy_set,	triangular(	0.08251	, *height[fuzzy_set]))
    print(fuzzy_set,	triangular(	0.09075	, *height[fuzzy_set]))
    print(fuzzy_set,	triangular(	0.07285	, *height[fuzzy_set]))
    print(fuzzy_set,	triangular(	0.07463	, *height[fuzzy_set]))
    print(fuzzy_set,	triangular(	0.07425	, *height[fuzzy_set]))
    print(fuzzy_set,	triangular(	0.09952	, *height[fuzzy_set]))
    print(fuzzy_set,	triangular(	0.06091	, *height[fuzzy_set]))
    print(fuzzy_set,	triangular(	0.08194	, *height[fuzzy_set]))
    print(fuzzy_set,	triangular(	0.0781	, *height[fuzzy_set]))
    print(fuzzy_set,	triangular(	0.0733	, *height[fuzzy_set]))
    print(fuzzy_set,	triangular(	0.07675	, *height[fuzzy_set]))
    print(fuzzy_set,	triangular(	0.0722	, *height[fuzzy_set]))
    print(fuzzy_set,	triangular(	0.06788	, *height[fuzzy_set]))
    print(fuzzy_set,	triangular(	0.06291	, *height[fuzzy_set]))
    print(fuzzy_set,	triangular(	0.07211	, *height[fuzzy_set]))
    print(fuzzy_set,	triangular(	0.0906	, *height[fuzzy_set]))
    print(fuzzy_set,	triangular(	0.07427	, *height[fuzzy_set]))
    print(fuzzy_set,	triangular(	0.06464	, *height[fuzzy_set]))
    print(fuzzy_set,	triangular(	0.07863	, *height[fuzzy_set]))
    print(fuzzy_set,	triangular(	0.06925	, *height[fuzzy_set]))
    print(fuzzy_set,	triangular(	0.1249	, *height[fuzzy_set]))
    print(fuzzy_set,	triangular(	0.08174	, *height[fuzzy_set]))
    print(fuzzy_set,	triangular(	0.07875	, *height[fuzzy_set]))
    print(fuzzy_set,	triangular(	0.1224	, *height[fuzzy_set]))
    print(fuzzy_set,	triangular(	0.0927	, *height[fuzzy_set]))
    print(fuzzy_set,	triangular(	0.08524	, *height[fuzzy_set]))
    print(fuzzy_set,	triangular(	0.06639	, *height[fuzzy_set]))
    print(fuzzy_set,	triangular(	0.08273	, *height[fuzzy_set]))
    print(fuzzy_set,	triangular(	0.06743	, *height[fuzzy_set]))
    print(fuzzy_set,	triangular(	0.108	, *height[fuzzy_set]))
    print(fuzzy_set,	triangular(	0.07802	, *height[fuzzy_set]))
    print(fuzzy_set,	triangular(	0.07858	, *height[fuzzy_set]))
    print(fuzzy_set,	triangular(	0.07698	, *height[fuzzy_set]))
    print(fuzzy_set,	triangular(	0.0918	, *height[fuzzy_set]))
    print(fuzzy_set,	triangular(	0.09136	, *height[fuzzy_set]))
    print(fuzzy_set,	triangular(	0.07729	, *height[fuzzy_set]))
    print(fuzzy_set,	triangular(	0.07603	, *height[fuzzy_set]))
    print(fuzzy_set,	triangular(	0.09326	, *height[fuzzy_set]))
    print(fuzzy_set,	triangular(	0.0696	, *height[fuzzy_set]))
    print(fuzzy_set,	triangular(	0.08181	, *height[fuzzy_set]))
    print(fuzzy_set,	triangular(	0.1034	, *height[fuzzy_set]))
    print(fuzzy_set,	triangular(	0.06596	, *height[fuzzy_set]))
    print(fuzzy_set,	triangular(	0.09009	, *height[fuzzy_set]))
    print(fuzzy_set,	triangular(	0.08024	, *height[fuzzy_set]))
    print(fuzzy_set,	triangular(	0.07623	, *height[fuzzy_set]))
    print(fuzzy_set,	triangular(	0.08203	, *height[fuzzy_set]))
    print(fuzzy_set,	triangular(	0.05871	, *height[fuzzy_set]))
    print(fuzzy_set,	triangular(	0.07625	, *height[fuzzy_set]))
    print(fuzzy_set,	triangular(	0.07028	, *height[fuzzy_set]))
    print(fuzzy_set,	triangular(	0.07429	, *height[fuzzy_set]))
    print(fuzzy_set,	triangular(	0.06599	, *height[fuzzy_set]))
    print(fuzzy_set,	triangular(	0.1033	, *height[fuzzy_set]))
    print(fuzzy_set,	triangular(	0.07661	, *height[fuzzy_set]))
    print(fuzzy_set,	triangular(	0.09445	, *height[fuzzy_set]))
    print(fuzzy_set,	triangular(	0.08999	, *height[fuzzy_set]))
    print(fuzzy_set,	triangular(	0.08549	, *height[fuzzy_set]))
    print(fuzzy_set,	triangular(	0.1183	, *height[fuzzy_set]))
    print(fuzzy_set,	triangular(	0.07538	, *height[fuzzy_set]))
    print(fuzzy_set,	triangular(	0.07277	, *height[fuzzy_set]))
    print(fuzzy_set,	triangular(	0.1252	, *height[fuzzy_set]))
    print(fuzzy_set,	triangular(	0.1364	, *height[fuzzy_set]))
    print(fuzzy_set,	triangular(	0.08839	, *height[fuzzy_set]))
    print(fuzzy_set,	triangular(	0.1168	, *height[fuzzy_set]))
    print(fuzzy_set,	triangular(	0.0723	, *height[fuzzy_set]))
    print(fuzzy_set,	triangular(	0.1067	, *height[fuzzy_set]))
    print(fuzzy_set,	triangular(	0.09879	, *height[fuzzy_set]))
    print(fuzzy_set,	triangular(	0.06142	, *height[fuzzy_set]))
    print(fuzzy_set,	triangular(	0.1109	, *height[fuzzy_set]))
    print(fuzzy_set,	triangular(	0.07048	, *height[fuzzy_set]))
    print(fuzzy_set,	triangular(	0.06954	, *height[fuzzy_set]))
    print(fuzzy_set,	triangular(	0.06783	, *height[fuzzy_set]))
    print(fuzzy_set,	triangular(	0.07863	, *height[fuzzy_set]))
    print(fuzzy_set,	triangular(	0.09136	, *height[fuzzy_set]))
    print(fuzzy_set,	triangular(	0.08893	, *height[fuzzy_set]))
    print(fuzzy_set,	triangular(	0.08557	, *height[fuzzy_set]))
    print(fuzzy_set,	triangular(	0.08982	, *height[fuzzy_set]))
    print(fuzzy_set,	triangular(	0.09671	, *height[fuzzy_set]))
    print(fuzzy_set,	triangular(	0.07613	, *height[fuzzy_set]))
    print(fuzzy_set,	triangular(	0.09031	, *height[fuzzy_set]))
    print(fuzzy_set,	triangular(	0.09209	, *height[fuzzy_set]))
    print(fuzzy_set,	triangular(	0.1049	, *height[fuzzy_set]))
    print(fuzzy_set,	triangular(	0.08665	, *height[fuzzy_set]))
    print(fuzzy_set,	triangular(	0.07592	, *height[fuzzy_set]))
    print(fuzzy_set,	triangular(	0.07253	, *height[fuzzy_set]))
    print(fuzzy_set,	triangular(	0.08052	, *height[fuzzy_set]))
    print(fuzzy_set,	triangular(	0.07757	, *height[fuzzy_set]))
    print(fuzzy_set,	triangular(	0.0895	, *height[fuzzy_set]))
    print(fuzzy_set,	triangular(	0.07782	, *height[fuzzy_set]))
    print(fuzzy_set,	triangular(	0.06386	, *height[fuzzy_set]))
    print(fuzzy_set,	triangular(	0.08278	, *height[fuzzy_set]))
    print(fuzzy_set,	triangular(	0.07569	, *height[fuzzy_set]))
    print(fuzzy_set,	triangular(	0.08351	, *height[fuzzy_set]))
    print(fuzzy_set,	triangular(	0.0997	, *height[fuzzy_set]))
    print(fuzzy_set,	triangular(	0.09938	, *height[fuzzy_set]))
    print(fuzzy_set,	triangular(	0.1066	, *height[fuzzy_set]))
    print(fuzzy_set,	triangular(	0.08134	, *height[fuzzy_set]))
    print(fuzzy_set,	triangular(	0.1023	, *height[fuzzy_set]))
    print(fuzzy_set,	triangular(	0.06956	, *height[fuzzy_set]))
    print(fuzzy_set,	triangular(	0.06443	, *height[fuzzy_set]))
    print(fuzzy_set,	triangular(	0.08492	, *height[fuzzy_set]))
    print(fuzzy_set,	triangular(	0.06953	, *height[fuzzy_set]))
    print(fuzzy_set,	triangular(	0.07399	, *height[fuzzy_set]))
    print(fuzzy_set,	triangular(	0.09479	, *height[fuzzy_set]))
    print(fuzzy_set,	triangular(	0.0792	, *height[fuzzy_set]))
    print(fuzzy_set,	triangular(	0.07626	, *height[fuzzy_set]))
    print(fuzzy_set,	triangular(	0.06592	, *height[fuzzy_set]))
    print(fuzzy_set,	triangular(	0.08032	, *height[fuzzy_set]))
    print(fuzzy_set,	triangular(	0.06484	, *height[fuzzy_set]))
    print(fuzzy_set,	triangular(	0.07393	, *height[fuzzy_set]))
    print(fuzzy_set,	triangular(	0.07242	, *height[fuzzy_set]))
    print(fuzzy_set,	triangular(	0.08283	, *height[fuzzy_set]))
    print(fuzzy_set,	triangular(	0.06742	, *height[fuzzy_set]))
    print(fuzzy_set,	triangular(	0.06969	, *height[fuzzy_set]))
    print(fuzzy_set,	triangular(	0.08004	, *height[fuzzy_set]))
    print(fuzzy_set,	triangular(	0.08732	, *height[fuzzy_set]))
    print(fuzzy_set,	triangular(	0.08321	, *height[fuzzy_set]))
    print(fuzzy_set,	triangular(	0.05905	, *height[fuzzy_set]))
    print(fuzzy_set,	triangular(	0.1409	, *height[fuzzy_set]))
    print(fuzzy_set,	triangular(	0.09873	, *height[fuzzy_set]))
    print(fuzzy_set,	triangular(	0.07115	, *height[fuzzy_set]))
    print(fuzzy_set,	triangular(	0.06637	, *height[fuzzy_set]))
    print(fuzzy_set,	triangular(	0.0782	, *height[fuzzy_set]))
    print(fuzzy_set,	triangular(	0.124	, *height[fuzzy_set]))
    print(fuzzy_set,	triangular(	0.07039	, *height[fuzzy_set]))


# %% [code]
