# Supplementary material for: Breast cancer disease classification using fuzzy-ID3 algorithm with FUZZYDBD method: automatic fuzzy database definition
Source: PeerJ Comput Sci. 2021 May 4;7:e427. doi: 10.7717/peerj-cs.427 (PMC8114800; doi:10.7717/peerj-cs.427)
Supplement: Supplemental Information 3 — To run the FID3 algorithm-FUZZYDBD: 1. Open id310fold.py (python language) 2. Make sure the dataset is w5.data/WBCDF1.data/coimbrafold5.data (according to the folder) id310fold.py is located in the FID3 file. Apply the w5.data/WBCDF1.data/coimbrafold5.data dataset located in the same FID3 file as it is the latest data that has already undergone data transformation into the linguistic format. All the instances have been shuffled well. [file peerj-cs-07-427-s003.zip › WDBC/Fuzzificationdata/Fuzzification1.xlsx]

## Sheet: Sheet1
RadiusnucA					TexturenucA					PerimeternucA					AreanucA					SmoothnessnucA
1-Low	2-Medium	3-High			1-Low	2-Medium	3-High			1-Low	2-Medium	3-High			1-Low	2-Medium	3-High			1-Low	2-Medium	High
0	0.957925	0.0420749	Medium		0.954684	0.0453162	0	Low		0	0.908023	0.0919771	Medium		0.272534	0.727311	0	Medium		0	0.812494	0.187506	Medium
0	0.713711	0.286289	Medium		0.454853	0.545147	0	Medium		0	0.768433	0.231567	Medium		0	0.99703	0.00296988	Medium		0.42024	0.773484	0	Medium
0	0.797009	0.202991	Medium		0.219479	0.780521	0	Medium		0	0.808514	0.191486	Medium		0.101166	0.898643	0	Medium		0	0.971382	0.0286179	Medium
0.579819	0.420175	0	Low		0.278323	0.721677	0	Medium		0.532997	0.467003	0	Low		0.794189	0.205768	0	Low		0	0.377358	0.622642	High
0	0.740215	0.259785	Medium		0.686845	0.313155	0	Low		0	0.738028	0.261972	Medium		0.021421	0.978372	0	Medium		0.139298	0.924916	0	Medium
0.482323	0.517673	0	Medium		0.59486	0.40514	0	Low		0.464032	0.535968	0	Medium		0.716988	0.282952	0	Low		0	0.642773	0.357227	Medium
0	0.933314	0.0666856	Medium		0.305377	0.694623	0	Medium		0	0.952249	0.0477507	Medium		0.239449	0.76039	0	Medium		0.241672	0.869735	0	Medium
0.363056	0.636941	0	Medium		0.247886	0.752114	0	Medium		0.358579	0.641421	0	Medium		0.631474	0.368448	0	Low		0	0.803467	0.196533	Medium
0.430262	0.569734	0	Medium		0.180927	0.819073	0	Medium		0.395895	0.604105	0	Medium		0.680764	0.319169	0	Low		0	0.651801	0.348199	Medium
0.481376	0.518619	0	Medium		0.0307744	0.969226	0	Medium		0.444682	0.555318	0	Medium		0.718006	0.281934	0	Low		0	0.808883	0.191117	Medium
0.144399	0.8556	0	Medium		0.0848833	0.915117	0	Medium		0.18582	0.81418	0	Medium		0.44492	0.554962	0	Medium		0.468629	0.747402	0	Medium
0.167116	0.832882	0	Medium		0.446737	0.553263	0	Medium		0.173381	0.826619	0	Medium		0.459173	0.540712	0	Medium		0.197075	0.893773	0	Medium
0	0.84623	0.15377	Medium		0	0.979371	0.020629	Medium		0	0.775344	0.224656	Medium		0.169035	0.830789	0	Medium		0.191658	0.896693	0	Medium
0.16049	0.839508	0	Medium		0.0368617	0.963138	0	Medium		0.171999	0.828001	0	Medium		0.457731	0.542154	0	Medium		0.433421	0.766379	0	Medium
0.361162	0.638834	0	Medium		0.127494	0.872506	0	Medium		0.311589	0.688411	0	Medium		0.631135	0.368787	0	Low		0	0.908188	0.0918119	Medium
0.284491	0.715507	0	Medium		0	0.794048	0.205952	Medium		0.26833	0.73167	0	Medium		0.562842	0.437065	0	Low		0	0.893744	0.106256	Medium
0.271239	0.728759	0	Medium		0.295232	0.704768	0	Medium		0.295833	0.704167	0	Medium		0.541039	0.458863	0	Low		0.168728	0.909053	0	Medium
0.133986	0.866012	0	Medium		0.258032	0.741968	0	Medium		0.111188	0.888812	0	Medium		0.444072	0.55581	0	Medium		0	0.837772	0.162228	Medium
0	0.78565	0.21435	Medium		0.158607	0.841393	0	Medium		0	0.808514	0.191486	Medium		0.0528102	0.946989	0	Medium		0.175228	0.905549	0	Medium
0.379147	0.620849	0	Medium		0.685492	0.314508	0	Low		0.396448	0.603552	0	Medium		0.641315	0.358609	0	Low		0.184617	0.900489	0	Medium
0.422689	0.577307	0	Medium		0.594183	0.405817	0	Low		0.42174	0.57826	0	Medium		0.680594	0.319338	0	Low		0.00929855	0.994988	0	Medium
0.761181	0.238811	0	Low		0.815353	0.184647	0	Low		0.771267	0.228733	0	Low		0.889374	0.110602	0	Low		0.101381	0.945354	0	Medium
0.208765	0.791233	0	Medium		0.692256	0.307744	0	Low		0.188584	0.811416	0	Medium		0.524157	0.475742	0	Low		0.0129096	0.993041	0	Medium
0	0.657864	0.342136	Medium		0.0984106	0.901589	0	Medium		0	0.709004	0.290996	Medium		0	0.930844	0.0691557	Medium		0.247991	0.866329	0	Medium
0.084765	0.915234	0	Medium		0.210687	0.789313	0	Medium		0.0849285	0.915072	0	Medium		0.354316	0.645547	0	Medium		0	0.926244	0.0737564	Medium
0.0383833	0.961616	0	Medium		0.547514	0.452486	0	Low		0.00200401	0.997996	0	Medium		0.347444	0.652417	0	Medium		0	0.808883	0.191117	Medium
0.280704	0.719293	0	Medium		0.200541	0.799459	0	Medium		0.258932	0.741068	0	Medium		0.574719	0.425191	0	Low		0.0472149	0.97455	0	Medium
0	0.899238	0.100762	Medium		0.287115	0.712885	0	Medium		0	0.917697	0.0823025	Medium		0.193637	0.806192	0	Medium		0.245825	0.867496	0	Medium
0.212551	0.787447	0	Medium		0	0.947582	0.052418	Medium		0.189966	0.810034	0	Medium		0.500403	0.499491	0	Low		0	0.99666	0.00334025	Medium
0	0.997681	0.00231909	Medium		0.638823	0.361177	0	Low		0.0158248	0.984175	0	Medium		0.311474	0.68838	0	Medium		0.172339	0.907106	0	Medium
0	0.897345	0.102655	Medium		0	0.958404	0.0415962	Medium		0	0.880381	0.119619	Medium		0.198727	0.801103	0	Medium		0.0291595	0.984283	0	Medium
0.540063	0.459931	0	Low		0.391951	0.608049	0	Medium		0.52816	0.47184	0	Low		0.747953	0.251993	0	Low		0	0.94791	0.0520899	Medium
0.0497421	0.950257	0	Medium		0.0348326	0.965167	0	Medium		0.0462304	0.95377	0	Medium		0.358812	0.641052	0	Medium		0	0.789022	0.210978	Medium
0	0.836765	0.163235	Medium		0	0.866419	0.133581	Medium		0	0.837537	0.162463	Medium		0.135949	0.863868	0	Medium		0.252866	0.863701	0	Medium
0.133986	0.866012	0	Medium		0.447413	0.552587	0	Medium		0.126391	0.873609	0	Medium		0.436946	0.562935	0	Medium		0.0724926	0.960925	0	Medium
0.0762459	0.923753	0	Medium		0.196483	0.803517	0	Medium		0.0835464	0.916454	0	Medium		0.384093	0.615776	0	Medium		0.21513	0.884041	0	Medium
0.311941	0.688056	0	Medium		0.18769	0.81231	0	Medium		0.311174	0.688826	0	Medium		0.58473	0.415182	0	Low		0.176672	0.904771	0	Medium
0.427422	0.572574	0	Medium		0.410889	0.589111	0	Medium		0.463479	0.536521	0	Medium		0.67737	0.322561	0	Low		0.328338	0.82302	0	Medium
0.241895	0.758103	0	Medium		0	0.952317	0.0476835	Medium		0.284776	0.715224	0	Medium		0.528908	0.470992	0	Low		0.255394	0.862338	0	Medium
0.384827	0.61517	0	Medium		0.248563	0.751437	0	Medium		0.383457	0.616543	0	Medium		0.647338	0.352587	0	Low		0.115826	0.937568	0	Medium
0.388613	0.611384	0	Medium		0.197159	0.802841	0	Medium		0.414139	0.585861	0	Medium		0.644115	0.35581	0	Low		0.476573	0.743119	0	Medium
0.624308	0.375686	0	Low		0.212716	0.787284	0	Medium		0.611499	0.388501	0	Low		0.806914	0.193045	0	Low		0	0.734856	0.265144	Medium
0	0.855696	0.144304	Medium		0	0.978695	0.0213054	Medium		0	0.832009	0.167991	Medium		0.185154	0.814673	0	Medium		0.310644	0.832558	0	Medium
0.403758	0.596238	0	Medium		0.285086	0.714914	0	Medium		0.398383	0.601617	0	Medium		0.659215	0.340712	0	Low		0.070687	0.961899	0	Medium
0.41417	0.585826	0	Medium		0.181603	0.818397	0	Medium		0.424642	0.575358	0	Medium		0.670838	0.329092	0	Low		0.196353	0.894163	0	Medium
0	0.895452	0.104548	Medium		0.466351	0.533649	0	Medium		0	0.895584	0.104416	Medium		0.208908	0.790925	0	Medium		0	0.965966	0.0340345	Medium
0.884992	0.114999	0	Low		0.517754	0.482246	0	Low		0.89054	0.10946	0	Low		0.950456	0.0495335	0	Low		0.39749	0.785746	0	Medium
0.41417	0.585826	0	Medium		0.394657	0.605343	0	Medium		0.416903	0.583097	0	Medium		0.668208	0.331722	0	Low		0	0.859438	0.140562	Medium
0.520186	0.47981	0	Low		0.66723	0.33277	0	Low		0.526639	0.473361	0	Low		0.740573	0.259372	0	Low		0.0887424	0.952166	0	Medium
0.38388	0.616116	0	Medium		0.148461	0.851539	0	Medium		0.404049	0.595951	0	Medium		0.645811	0.354114	0	Low		0.370046	0.800539	0	Medium
0.547636	0.452359	0	Low		0.195807	0.804193	0	Medium		0.572524	0.427476	0	Low		0.758727	0.241221	0	Low		0.39081	0.789347	0	Medium
0.369681	0.630315	0	Medium		0.551573	0.448427	0	Low		0.399903	0.600097	0	Medium		0.636649	0.363274	0	Low		0.562697	0.696697	0	Medium
0.530598	0.469397	0	Low		0.423064	0.576936	0	Medium		0.558842	0.441158	0	Low		0.750498	0.249449	0	Low		0.458698	0.752754	0	Medium
0	0.936154	0.0638459	Medium		0.391951	0.608049	0	Medium		0	0.942575	0.0574252	Medium		0.245387	0.754453	0	Medium		0	0.877494	0.122506	Medium
0.231483	0.768515	0	Medium		0.167399	0.832601	0	Medium		0.261005	0.738995	0	Medium		0.517031	0.482867	0	Low		0.315158	0.830125	0	Medium
0.570354	0.429641	0	Low		0.388569	0.611431	0	Medium		0.591597	0.408403	0	Low		0.774761	0.225191	0	Low		0.230658	0.875672	0	Medium
0	0.842444	0.157556	Medium		0.400744	0.599256	0	Medium		0	0.870707	0.129293	Medium		0.144433	0.855386	0	Medium		0.0490205	0.973577	0	Medium
0.268399	0.731599	0	Medium		0.196483	0.803517	0	Medium		0.284638	0.715362	0	Medium		0.564454	0.435454	0	Low		0	0.897355	0.102645	Medium
0.425529	0.574467	0	Medium		0.350693	0.649307	0	Medium		0.463479	0.536521	0	Medium		0.674486	0.325445	0	Low		0.49499	0.733193	0	Medium
0.845047	0.154945	0	Low		0.859317	0.140683	0	Low		0.854191	0.145809	0	Low		0.931283	0.0687023	0	Low		0.189492	0.897861	0	Medium
0.69814	0.301853	0	Low		0.650321	0.349679	0	Low		0.713081	0.286919	0	Low		0.857137	0.142833	0	Low		0	0.902772	0.0972285	Medium
0.84694	0.153052	0	Low		0.237741	0.762259	0	Medium		0.849769	0.150231	0	Low		0.933574	0.0664122	0	Low		0	0.705967	0.294033	Medium
0.311941	0.688056	0	Medium		0.158607	0.841393	0	Medium		0.272614	0.727386	0	Medium		0.573955	0.425954	0	Low		0.0562427	0.969684	0	Medium
0.792513	0.20748	0	Low		0.71931	0.28069	0	Low		0.787022	0.212978	0	Low		0.900403	0.0995759	0	Low		0.556198	0.7002	0	Medium
0.460552	0.539444	0	Medium		0.0443017	0.955698	0	Medium		0.462373	0.537627	0	Medium		0.698409	0.301527	0	Low		0	0.924438	0.075562	Medium
0.261773	0.738225	0	Medium		0.037538	0.962462	0	Medium		0.25907	0.74093	0	Medium		0.554783	0.445123	0	Low		0	0.834161	0.165839	Medium
0.764873	0.23512	0	Low		0.235712	0.764288	0	Medium		0.774445	0.225555	0	Low		0.893192	0.106785	0	Low		0.0652704	0.964818	0	Medium
0.590231	0.409763	0	Low		0.368955	0.631045	0	Medium		0.612881	0.387119	0	Low		0.787402	0.212553	0	Low		0.480726	0.740881	0	Medium
0.806143	0.193849	0	Low		0.484613	0.515387	0	Medium		0.792689	0.207311	0	Low		0.909226	0.0907549	0	Low		0.0255484	0.986229	0	Medium
0.451086	0.54891	0	Medium		0.541427	0.458573	0	Low		0.480616	0.519384	0	Medium		0.69544	0.304495	0	Low		0.175228	0.905549	0	Medium
0	0.868001	0.131999	Medium		0.215421	0.784579	0	Medium		0	0.896966	0.103034	Medium		0.163097	0.836726	0	Medium		0.323644	0.825551	0	Medium
0.81949	0.180502	0	Low		0.666554	0.333446	0	Low		0.792689	0.207311	0	Low		0.91474	0.0852417	0	Low		0.183895	0.900878	0	Medium
0.0327039	0.967296	0	Medium		0	0.998309	0.0016909	Medium		0.0268813	0.973119	0	Medium		0.333277	0.666582	0	Medium		0.0165207	0.991095	0	Medium
0.354536	0.64546	0	Medium		0.588772	0.411228	0	Low		0.3554	0.6446	0	Medium		0.626214	0.373707	0	Low		0.132075	0.928809	0	Medium
0.495575	0.504421	0	Medium		0.539398	0.460602	0	Low		0.510746	0.489254	0	Low		0.722248	0.277693	0	Low		0.294213	0.841414	0	Medium
0.139666	0.860333	0	Medium		0.327697	0.672303	0	Medium		0.166471	0.833529	0	Medium		0.428038	0.571841	0	Medium		0.294935	0.841025	0	Medium
0.380094	0.619903	0	Medium		0.916808	0.0831924	0	Low		0.390229	0.609771	0	Medium		0.647338	0.352587	0	Low		0	0.619301	0.380699	Medium
0	0.952246	0.0477543	Medium		0.564423	0.435577	0	Low		0	0.943957	0.0560431	Medium		0.268293	0.731552	0	Medium		0.027354	0.985256	0	Medium
0	0.750627	0.249373	Medium		0.035509	0.964491	0	Medium		0	0.619169	0.380831	Medium		0.0655355	0.934266	0	Medium		0	0.628329	0.371671	Medium
0.443514	0.556482	0	Medium		0.439297	0.560703	0	Medium		0.455463	0.544537	0	Medium		0.692216	0.307718	0	Low		0.156631	0.915573	0	Medium
0.57698	0.423015	0	Low		0.238417	0.761583	0	Medium		0.585101	0.414899	0	Low		0.781124	0.21883	0	Low		0	0.960549	0.0394511	Medium
0.398078	0.601918	0	Medium		0.584038	0.415962	0	Low		0.409854	0.590146	0	Medium		0.680594	0.319338	0	Low		0.00388192	0.997908	0	Medium
0	0.273558	0.726442	High		0	0.971931	0.028069	Medium		0	0.234953	0.765047	High		0	0.528638	0.471362	Medium		0.0309651	0.983309	0	Medium
0	0.852856	0.147144	Medium		0	0.878593	0.121407	Medium		0	0.820952	0.179048	Medium		0.1614	0.838422	0	Medium		0	0.756523	0.243477	Medium
0.524918	0.475077	0	Low		0.598241	0.401759	0	Low		0.541704	0.458296	0	Low		0.745663	0.254283	0	Low		0.194728	0.895039	0	Medium
0	0.913437	0.0865635	Medium		0.404126	0.595874	0	Medium		0	0.931518	0.0684818	Medium		0.209756	0.790076	0	Medium		0.167464	0.909734	0	Medium
0.29017	0.709827	0	Medium		0.205276	0.794724	0	Medium		0.302605	0.697395	0	Medium		0.571835	0.428075	0	Low		0.245102	0.867886	0	Medium
0	0.860429	0.139571	Medium		0	0.993575	0.00642543	Medium		0	0.91908	0.0809205	Medium		0.208908	0.790925	0	Medium		0.320032	0.827497	0	Medium
0.490842	0.509153	0	Medium		0.182279	0.817721	0	Medium		0.502591	0.497409	0	Low		0.72632	0.273622	0	Low		0.366435	0.802486	0	Medium
0.275025	0.724973	0	Medium		0.625972	0.374028	0	Low		0.281598	0.718402	0	Medium		0.568696	0.431213	0	Low		0	0.906383	0.0936174	Medium
0.276918	0.723079	0	Medium		0.0321272	0.967873	0	Medium		0.298183	0.701817	0	Medium		0.559533	0.440373	0	Low		0.329963	0.822145	0	Medium
0.205926	0.794073	0	Medium		0.117349	0.882651	0	Medium		0.220372	0.779628	0	Medium		0.503966	0.495929	0	Low		0.289158	0.844139	0	Medium
0.404704	0.595292	0	Medium		0.658438	0.341562	0	Low		0.43404	0.56596	0	Medium		0.653701	0.346226	0	Low		0.62228	0.664581	0	Medium
0.387666	0.61233	0	Medium		0.419006	0.580994	0	Medium		0.408334	0.591666	0	Medium		0.650817	0.349109	0	Low		0.104992	0.943407	0	Medium
0.235269	0.764729	0	Medium		0.315522	0.684478	0	Medium		0.21899	0.78101	0	Medium		0.523139	0.47676	0	Low		0.0742981	0.959952	0	Medium
0	0.743055	0.256945	Medium		0.0990869	0.900913	0	Medium		0	0.775344	0.224656	Medium		0.0494168	0.950382	0	Medium		0.311185	0.832266	0	Medium
0.50788	0.492115	0	Low		0.450118	0.549882	0	Medium		0.530095	0.469905	0	Low		0.739046	0.260899	0	Low		0.0634648	0.965791	0	Medium
0.734393	0.2656	0	Low		0.308083	0.691917	0	Medium		0.746804	0.253196	0	Low		0.871898	0.128075	0	Low		0.101381	0.945354	0	Medium
0.562781	0.437214	0	Low		0.788299	0.211701	0	Low		0.577776	0.422224	0	Low		0.771707	0.228244	0	Low		0.328338	0.82302	0	Medium
0.295849	0.704148	0	Medium		0.319581	0.680419	0	Medium		0.299426	0.700574	0	Medium		0.57667	0.42324	0	Low		0.189492	0.897861	0	Medium
0.372521	0.627475	0	Medium		0	0.967196	0.0328035	Medium		0.388294	0.611706	0	Medium		0.627402	0.372519	0	Low		0.237158	0.872168	0	Medium
1	0	0	Low		0.748394	0.251606	0	Low		1	0	0	Low		1	0	0	Low		0	0.837772	0.162228	Medium
0.50788	0.492115	0	Low		0.268854	0.731146	0	Medium		0.537972	0.462028	0	Low		0.732598	0.267345	0	Low		0.503476	0.728618	0	Medium
0.725969	0.274024	0	Low		0.344606	0.655394	0	Medium		0.721374	0.278626	0	Low		0.868674	0.131298	0	Low		0.135687	0.926863	0	Medium
0.66785	0.332144	0	Low		0.352046	0.647954	0	Medium		0.673554	0.326446	0	Low		0.836607	0.163359	0	Low		0.1467	0.920926	0	Medium
0.419849	0.580147	0	Medium		0.604329	0.395671	0	Low		0.399903	0.600097	0	Medium		0.671941	0.32799	0	Low		0	0.426108	0.573892	High
0.558995	0.441	0	Low		0.416977	0.583023	0	Medium		0.566305	0.433695	0	Low		0.771792	0.228159	0	Low		0	0.888327	0.111673	Medium
0.490842	0.509153	0	Medium		0.402773	0.597227	0	Medium		0.513233	0.486767	0	Low		0.725811	0.274131	0	Low		0.419698	0.773776	0	Medium
0	0.552795	0.447205	Medium		0.326344	0.673656	0	Medium		0	0.493401	0.506599	High		0	0.841748	0.158252	Medium		0	0.556107	0.443893	Medium
0.587392	0.412603	0	Low		0.218803	0.781197	0	Medium		0.603483	0.396517	0	Low		0.785366	0.214589	0	Low		0.368782	0.80122	0	Medium
0.73534	0.264653	0	Low		0.507609	0.492391	0	Low		0.741414	0.258586	0	Low		0.875546	0.124427	0	Low		0.0779092	0.958006	0	Medium
0.465285	0.534711	0	Medium		0.252621	0.747379	0	Medium		0.469836	0.530164	0	Medium		0.714189	0.285751	0	Low		0.156811	0.915476	0	Medium
0.310994	0.689003	0	Medium		0.327697	0.672303	0	Medium		0.253127	0.746873	0	Medium		0.587359	0.412553	0	Low		0.535253	0.71149	0	Medium
0.665957	0.334037	0	Low		0.291173	0.708827	0	Medium		0.656554	0.343446	0	Low		0.838218	0.161747	0	Low		0	0.924438	0.075562	Medium
0.834824	0.165168	0	Low		0.586067	0.413933	0	Low		0.83346	0.16654	0	Low		0.925854	0.0741306	0	Low		0	0.873883	0.126117	Medium
0.531544	0.468451	0	Low		0.200541	0.799459	0	Medium		0.547509	0.452491	0	Low		0.74965	0.250297	0	Low		0.186603	0.899418	0	Medium
0.813621	0.186371	0	Low		0.590801	0.409199	0	Low		0.79338	0.20662	0	Low		0.913722	0.0862595	0	Low		0.241852	0.869638	0	Medium
0.253254	0.746744	0	Medium		0.529253	0.470747	0	Low		0.241932	0.758068	0	Medium		0.542736	0.457167	0	Low		0	0.852216	0.147784	Medium
0.167116	0.832882	0	Medium		0.107203	0.892797	0	Medium		0.144358	0.855642	0	Medium		0.457815	0.54207	0	Medium		0	0.864855	0.135145	Medium
0	0.961711	0.0382886	Medium		0.303348	0.696652	0	Medium		0.0268813	0.973119	0	Medium		0.288653	0.711196	0	Medium		0.43324	0.766477	0	Medium
0.580766	0.419229	0	Low		0.924924	0.0750761	0	Low		0.591597	0.408403	0	Low		0.779597	0.220356	0	Low		0.257922	0.860976	0	Medium
0	0.894505	0.105495	Medium		0.498816	0.501184	0	Medium		0	0.927372	0.072628	Medium		0.208059	0.791773	0	Medium		0.0472149	0.97455	0	Medium
0	0.365375	0.634625	High		0.290497	0.709503	0	Medium		0	0.308203	0.691797	High		0	0.627917	0.372083	Medium		0	0.337637	0.662363	High
0.288277	0.71172	0	Medium		0.920189	0.0798106	0	Low		0.302191	0.697809	0	Medium		0.578197	0.421713	0	Low		0	0.962354	0.0376456	Medium
0.395239	0.604757	0	Medium		0.548191	0.451809	0	Low		0.415244	0.584756	0	Medium		0.652174	0.347752	0	Low		0.665613	0.641224	0	Low
0.349804	0.650193	0	Medium		0.492729	0.507271	0	Medium		0.382904	0.617096	0	Medium		0.622312	0.377608	0	Low		0.364088	0.803751	0	Medium
0.372521	0.627475	0	Medium		0	0.986811	0.013189	Medium		0.392302	0.607698	0	Medium		0.63597	0.363953	0	Low		0.278686	0.849784	0	Medium
0	0.862322	0.137678	Medium		0.377748	0.622252	0	Medium		0	0.89973	0.10027	Medium		0.15631	0.843511	0	Medium		0.466643	0.748472	0	Medium
0.231483	0.768515	0	Medium		0.548191	0.451809	0	Low		0.228941	0.771059	0	Medium		0.549523	0.450382	0	Low		0	0.873883	0.126117	Medium
0	0.787543	0.212457	Medium		0	0.957727	0.0422726	Medium		0	0.802985	0.197015	Medium		0.110498	0.889313	0	Medium		0.117631	0.936595	0	Medium
0.506934	0.493062	0	Low		0.757863	0.242137	0	Low		0.512266	0.487734	0	Low		0.735058	0.264885	0	Low		0.0255484	0.986229	0	Medium
0.197406	0.802592	0	Medium		0.339195	0.660805	0	Medium		0.199641	0.800359	0	Medium		0.486405	0.513486	0	Medium		0	0.978604	0.0213957	Medium
0.131147	0.868852	0	Medium		0.199865	0.800135	0	Medium		0.137447	0.862553	0	Medium		0.43474	0.56514	0	Medium		0.13027	0.929782	0	Medium
0.173742	0.826256	0	Medium		0.714576	0.285424	0	Low		0.195494	0.804506	0	Medium		0.475546	0.524343	0	Medium		0.241852	0.869638	0	Medium
0	0.914383	0.0856169	Medium		0.174839	0.825161	0	Medium		0	0.943957	0.0560431	Medium		0.209756	0.790076	0	Medium		0.24763	0.866523	0	Medium
0.452033	0.547963	0	Medium		0.136963	0.863037	0	Medium		0.475779	0.524221	0	Medium		0.692216	0.307718	0	Low		0.315338	0.830028	0	Medium
0.552369	0.447626	0	Low		0.529253	0.470747	0	Low		0.572524	0.427476	0	Low		0.762375	0.237574	0	Low		0.0526316	0.971631	0	Medium
0.578873	0.421122	0	Low		0.615827	0.384173	0	Low		0.595467	0.404533	0	Low		0.782566	0.217388	0	Low		0.209894	0.886864	0	Medium
0.245681	0.754316	0	Medium		0.46838	0.53162	0	Medium		0.266671	0.733329	0	Medium		0.546469	0.453435	0	Low		0	0.843189	0.156811	Medium
0.593071	0.406923	0	Low		0.751099	0.248901	0	Low		0.596296	0.403704	0	Low		0.795292	0.204665	0	Low		0	0.848605	0.151395	Medium
0.739032	0.260961	0	Low		0.847142	0.152858	0	Low		0.758828	0.241172	0	Low		0.876988	0.122986	0	Low		0.28013	0.849005	0	Medium
0.13588	0.864119	0	Medium		0.435915	0.564085	0	Medium		0.15265	0.84735	0	Medium		0.432025	0.567854	0	Medium		0.195089	0.894844	0	Medium
0.578873	0.421122	0	Low		0.485966	0.514034	0	Medium		0.587174	0.412826	0	Low		0.784093	0.215861	0	Low		0	0.978604	0.0213957	Medium
0.439727	0.560268	0	Medium		0.57998	0.42002	0	Low		0.447861	0.552139	0	Medium		0.687211	0.312723	0	Low		0.383588	0.79324	0	Medium
0.643239	0.356755	0	Low		0.644234	0.355766	0	Low		0.661806	0.338194	0	Low		0.820318	0.179644	0	Low		0.543198	0.707208	0	Medium
0.534384	0.465611	0	Low		0.665878	0.334122	0	Low		0.525672	0.474328	0	Low		0.754571	0.245377	0	Low		0	0.870272	0.129728	Medium
0.54385	0.456145	0	Low		0.53534	0.46466	0	Low		0.51351	0.48649	0	Low		0.755249	0.244699	0	Low		0	0.98041	0.0195901	Medium
0.245681	0.754316	0	Medium		0.387217	0.612783	0	Medium		0.252989	0.747011	0	Medium		0.536797	0.463104	0	Low		0.480906	0.740784	0	Medium
0.293956	0.706041	0	Medium		0.63003	0.36997	0	Low		0.306475	0.693525	0	Medium		0.578706	0.421204	0	Low		0.150131	0.919077	0	Medium
0.360216	0.639781	0	Medium		0.445384	0.554616	0	Medium		0.387326	0.612674	0	Medium		0.625451	0.37447	0	Low		0.515934	0.721903	0	Medium
0.430262	0.569734	0	Medium		0.251268	0.748732	0	Medium		0.45104	0.54896	0	Medium		0.681103	0.31883	0	Low		0	0.900966	0.099034	Medium
0.882815	0.117177	0	Low		0.256679	0.743321	0	Medium		0.868979	0.131021	0	Low		0.948759	0.0512299	0	Low		0.252144	0.86409	0	Medium
0.739694	0.260299	0	Low		0.619209	0.380791	0	Low		0.723723	0.276277	0	Low		0.867063	0.132909	0	Low		0.0147152	0.992068	0	Medium
0.605376	0.394618	0	Low		0.772066	0.227934	0	Low		0.625734	0.374266	0	Low		0.797752	0.202205	0	Low		0.189131	0.898056	0	Medium
0.416063	0.583933	0	Medium		0.619209	0.380791	0	Low		0.426163	0.573837	0	Medium		0.66456	0.335369	0	Low		0.255936	0.862046	0	Medium
0.501254	0.498741	0	Low		0.443355	0.556645	0	Medium		0.523461	0.476539	0	Low		0.731241	0.268702	0	Low		0.38774	0.791002	0	Medium
0	0.987269	0.0127313	Medium		0.253974	0.746026	0	Medium		0	0.982655	0.017345	Medium		0.304178	0.695674	0	Medium		0	0.937077	0.0629232	Medium
0.0667803	0.933219	0	Medium		0.340548	0.659452	0	Medium		0.107042	0.892958	0	Medium		0.375016	0.624852	0	Medium		0.606031	0.67334	0	Medium
0.519239	0.480756	0	Low		0.795063	0.204937	0	Low		0.543224	0.456776	0	Low		0.741166	0.258779	0	Low		0.269116	0.854942	0	Medium
0.629041	0.370953	0	Low		0.780183	0.219817	0	Low		0.655863	0.344137	0	Low		0.810562	0.189398	0	Low		0.593392	0.680152	0	Medium
0.548583	0.451412	0	Low		0.29185	0.70815	0	Medium		0.553452	0.446548	0	Low		0.765599	0.234351	0	Low		0	0.984021	0.0159791	Medium
0	0.844337	0.155663	Medium		0.578627	0.421373	0	Low		0	0.85965	0.14035	Medium		0.140191	0.859627	0	Medium		0.380518	0.794895	0	Medium
0	0.806475	0.193525	Medium		0.429151	0.570849	0	Medium		0	0.798839	0.201161	Medium		0.0918346	0.907973	0	Medium		0	0.928049	0.0719509	Medium
0.492735	0.50726	0	Medium		0.153872	0.846128	0	Medium		0.501624	0.498376	0	Low		0.727678	0.272265	0	Low		0.123048	0.933675	0	Medium
0	0.458138	0.541862	High		0.166047	0.833953	0	Medium		0	0.503075	0.496925	Medium		0	0.691557	0.308443	Medium		0.42656	0.770077	0	Medium
0.243788	0.75621	0	Medium		0.320257	0.679743	0	Medium		0.285329	0.714671	0	Medium		0.536204	0.463698	0	Low		0.42981	0.768326	0	Medium
0.638506	0.361488	0	Low		1	0	0	Low		0.654758	0.345242	0	Low		0.818367	0.181595	0	Low		0.218019	0.882484	0	Medium
0.0724597	0.92754	0	Medium		0.385188	0.614812	0	Medium		0.094603	0.905397	0	Medium		0.369841	0.630025	0	Medium		0.349643	0.811537	0	Medium
0.00714658	0.992853	0	Medium		0	0.987487	0.0125127	Medium		0.000621934	0.999378	0	Medium		0.286448	0.713401	0	Medium		0.0562427	0.969684	0	Medium
0.243788	0.75621	0	Medium		0.510315	0.489685	0	Low		0.275378	0.724622	0	Medium		0.539852	0.460051	0	Low		0.170895	0.907885	0	Medium
0.494628	0.505367	0	Medium		0.818735	0.181265	0	Low		0.515445	0.484555	0	Low		0.728017	0.271925	0	Low		0.0941591	0.949247	0	Medium
0.389559	0.610437	0	Medium		0.32905	0.67095	0	Medium		0.418838	0.581162	0	Medium		0.642078	0.357846	0	Low		0.316602	0.829346	0	Medium
0.197406	0.802592	0	Medium		0.852553	0.147447	0	Low		0.188584	0.811416	0	Medium		0.496585	0.503308	0	Medium		0	0.68069	0.31931	Medium
0.612002	0.387992	0	Low		0.661819	0.338181	0	Low		0.634856	0.365144	0	Low		0.805557	0.194402	0	Low		0.133881	0.927836	0	Medium
0.651758	0.348236	0	Low		0.63206	0.36794	0	Low		0.672448	0.327552	0	Low		0.825154	0.174809	0	Low		0.362824	0.804432	0	Medium
0.84003	0.159962	0	Low		0.679405	0.320595	0	Low		0.853085	0.146915	0	Low		0.928993	0.0709924	0	Low		0.300352	0.838105	0	Medium
0.723319	0.276674	0	Low		0.435238	0.564762	0	Medium		0.71239	0.28761	0	Low		0.865196	0.134775	0	Low		0.199061	0.892703	0	Medium
0.10275	0.897249	0	Medium		0.296584	0.703416	0	Medium		0.094603	0.905397	0	Medium		0.415143	0.584733	0	Medium		0.175228	0.905549	0	Medium
0.429315	0.570681	0	Medium		0.153872	0.846128	0	Medium		0.471771	0.528229	0	Medium		0.675164	0.324767	0	Low		0.821612	0.557138	0	Low
0.448246	0.551749	0	Medium		0.773419	0.226581	0	Low		0.481722	0.518278	0	Medium		0.690095	0.309839	0	Low		0.372393	0.799274	0	Medium
0	0.0842444	0.915756	High		0.177545	0.822455	0	Medium		0	0.0884528	0.911547	High		0	0.212983	0.787017	High		0	0.974993	0.0250068	Medium
0	0.66449	0.33551	Medium		0	0.859655	0.140345	Medium		0	0.63299	0.36701	Medium		0.00954401	0.990246	0	Medium		0	0.890133	0.109867	Medium
0.174689	0.82531	0	Medium		0.283057	0.716943	0	Medium		0.206551	0.793449	0	Medium		0.471389	0.528499	0	Medium		0.217478	0.882776	0	Medium
0.580766	0.419229	0	Low		0.647616	0.352384	0	Low		0.588971	0.411029	0	Low		0.7807	0.219254	0	Low		0.314616	0.830417	0	Medium
0.214445	0.785553	0	Medium		0.141021	0.858979	0	Medium		0.238062	0.761938	0	Medium		0.518897	0.481001	0	Low		0.314977	0.830222	0	Medium
0.706659	0.293334	0	Low		0.634765	0.365235	0	Low		0.724	0.276	0	Low		0.852386	0.147583	0	Low		0.277061	0.85066	0	Medium
0	0.927635	0.072365	Medium		0.400068	0.599932	0	Medium		0	0.96607	0.0339299	Medium		0.2386	0.761238	0	Medium		0.399657	0.784578	0	Medium
0.552369	0.447626	0	Low		0.494082	0.505918	0	Medium		0.573077	0.426923	0	Low		0.765175	0.234775	0	Low		0.18552	0.900002	0	Medium
0.542903	0.457092	0	Low		0.480555	0.519445	0	Medium		0.564923	0.435077	0	Low		0.757879	0.24207	0	Low		0.132075	0.928809	0	Medium
0.496521	0.503474	0	Medium		0.581332	0.418668	0	Low		0.515721	0.484279	0	Low		0.728356	0.271586	0	Low		0.491379	0.735139	0	Medium
0.314781	0.685216	0	Medium		0.0929997	0.907	0	Medium		0.300947	0.699053	0	Medium		0.604327	0.395589	0	Low		0.00929855	0.994988	0	Medium
0.452033	0.547963	0	Medium		0.208657	0.791343	0	Medium		0.471633	0.528367	0	Medium		0.691283	0.308651	0	Low		0.370588	0.800247	0	Medium
0.740735	0.259258	0	Low		0.424417	0.575583	0	Medium		0.765877	0.234123	0	Low		0.877328	0.122646	0	Low		0.695405	0.625165	0	Low
0.492735	0.50726	0	Medium		0	0.840041	0.159959	Medium		0.483657	0.516343	0	Medium		0.716734	0.283206	0	Low		0.0833258	0.955086	0	Medium
0.2542	0.745797	0	Medium		0.0869124	0.913088	0	Medium		0.217608	0.782392	0	Medium		0.552153	0.447752	0	Low		0.0652704	0.964818	0	Medium
0.438781	0.561215	0	Medium		0.552249	0.447751	0	Low		0.464584	0.535416	0	Medium		0.683648	0.316285	0	Low		0.516476	0.721611	0	Medium
0.357376	0.64262	0	Medium		0.149138	0.850862	0	Medium		0.352636	0.647364	0	Medium		0.622142	0.377778	0	Low		0	0.783606	0.216394	Medium
0	0.949406	0.050594	Medium		0.179574	0.820426	0	Medium		0	0.982655	0.017345	Medium		0.253022	0.746819	0	Medium		0.619392	0.666138	0	Medium
0	0.845284	0.154716	Medium		0.13561	0.86439	0	Medium		0	0.843065	0.156935	Medium		0.147826	0.851993	0	Medium		0.411393	0.778252	0	Medium
0.29301	0.706988	0	Medium		0.289144	0.710856	0	Medium		0.299288	0.700712	0	Medium		0.576501	0.42341	0	Low		0.167825	0.909539	0	Medium
0.503147	0.496848	0	Low		0.333784	0.666216	0	Medium		0.519729	0.480271	0	Low		0.730647	0.269296	0	Low		0.219464	0.881705	0	Medium
0.000520611	0.999479	0	Medium		0.350017	0.649983	0	Medium		0.0144427	0.985557	0	Medium		0.314443	0.685411	0	Medium		0.331046	0.821561	0	Medium
0	0.456245	0.543755	High		0	0.852891	0.147109	Medium		0	0.409094	0.590906	High		0	0.692406	0.307594	Medium		0	0.890133	0.109867	Medium
0.35359	0.646407	0	Medium		0.0503889	0.949611	0	Medium		0.339783	0.660217	0	Medium		0.614592	0.385327	0	Low		0	0.561524	0.438476	Medium
0.48043	0.519566	0	Medium		0.398715	0.601285	0	Medium		0.484486	0.515514	0	Medium		0.712916	0.287023	0	Low		0.151034	0.91859	0	Medium
0.22959	0.770408	0	Medium		0.528576	0.471424	0	Low		0.239997	0.760003	0	Medium		0.513807	0.48609	0	Low		0.347657	0.812607	0	Medium
0.725969	0.274024	0	Low		0.488671	0.511329	0	Medium		0.735609	0.264391	0	Low		0.871135	0.128838	0	Low		0	0.984021	0.0159791	Medium
0.0506886	0.949311	0	Medium		0.286439	0.713561	0	Medium		0.0890747	0.910925	0	Medium		0.354571	0.645293	0	Medium		0.366435	0.802486	0	Medium
0.419849	0.580147	0	Medium		0.132229	0.867771	0	Medium		0.402529	0.597471	0	Medium		0.672619	0.327311	0	Low		0.141103	0.923943	0	Medium
0.215391	0.784607	0	Medium		0.783564	0.216436	0	Low		0.248428	0.751572	0	Medium		0.506257	0.493639	0	Low		0.472962	0.745066	0	Medium
0	0.712764	0.287236	Medium		0.159283	0.840717	0	Medium		0	0.743556	0.256444	Medium		0.0273595	0.972434	0	Medium		0.309019	0.833434	0	Medium
0.540063	0.459931	0	Low		0.375719	0.624281	0	Medium		0.561606	0.438394	0	Low		0.758643	0.241306	0	Low		0.34856	0.81212	0	Medium
0	0	1	High		0.407508	0.592492	0	Medium		0	0	1	High		0	0.00169707	0.998303	High		0	0.888327	0.111673	Medium
0.0118794	0.98812	0	Medium		0	0.927968	0.0720325	Medium		0.0227351	0.977265	0	Medium		0.317497	0.682358	0	Medium		0.133881	0.927836	0	Medium
0.31762	0.682377	0	Medium		0.0463307	0.953669	0	Medium		0.321678	0.678322	0	Medium		0.603648	0.396268	0	Low		0.241672	0.869735	0	Medium
0.348857	0.65114	0	Medium		0.511667	0.488333	0	Low		0.348075	0.651925	0	Medium		0.630626	0.369296	0	Low		0.0977702	0.9473	0	Medium
0.535331	0.464664	0	Low		0.415624	0.584376	0	Medium		0.53659	0.46341	0	Low		0.75508	0.244869	0	Low		0.259727	0.860003	0	Medium
0.6953	0.304693	0	Low		0.474467	0.525533	0	Medium		0.706171	0.293829	0	Low		0.849247	0.150721	0	Low		0.496073	0.732609	0	Medium
0	0.786597	0.213403	Medium		0.198512	0.801488	0	Medium		0	0.81266	0.18734	Medium		0.0782609	0.921544	0	Medium		0.256116	0.861949	0	Medium
0	0.812154	0.187846	Medium		0	0.460602	0.539398	High		0	0.836155	0.163845	Medium		0.0841994	0.915606	0	Medium		0.42999	0.768228	0	Medium
0.368735	0.631262	0	Medium		0.766655	0.233345	0	Low		0.390643	0.609357	0	Medium		0.639109	0.360814	0	Low		0.20863	0.887545	0	Medium
0.377254	0.622742	0	Medium		0.716605	0.283395	0	Low		0.380831	0.619169	0	Medium		0.645557	0.354368	0	Low		0.0526316	0.971631	0	Medium
0.697193	0.3028	0	Low		0.471086	0.528914	0	Medium		0.705204	0.294796	0	Low		0.856119	0.143851	0	Low		0.0345761	0.981363	0	Medium
0.169956	0.830042	0	Medium		0.287115	0.712885	0	Medium		0.187202	0.812798	0	Medium		0.475885	0.524003	0	Medium		0.0995757	0.946327	0	Medium
0.404704	0.595292	0	Medium		0.50558	0.49442	0	Low		0.436666	0.563334	0	Medium		0.658197	0.34173	0	Low		0.425476	0.770661	0	Medium
0.303422	0.696575	0	Medium		0.745688	0.254312	0	Low		0.326653	0.673347	0	Medium		0.577773	0.422137	0	Low		0.161686	0.912848	0	Medium
0.672583	0.327411	0	Low		0.611092	0.388908	0	Low		0.684472	0.315528	0	Low		0.842121	0.157846	0	Low		0.0490205	0.973577	0	Medium
0.240948	0.759049	0	Medium		0.607711	0.392289	0	Low		0.258379	0.741621	0	Medium		0.541039	0.458863	0	Low		0.438837	0.76346	0	Medium
0.466231	0.533764	0	Medium		0.035509	0.964491	0	Medium		0.480893	0.519107	0	Medium		0.700615	0.299321	0	Low		0.523337	0.717913	0	Medium
0.446353	0.553642	0	Medium		0.146432	0.853568	0	Medium		0.426854	0.573146	0	Medium		0.694846	0.305089	0	Low		0	0.985826	0.0141735	Medium
0.0469024	0.953097	0	Medium		0.36625	0.63375	0	Medium		0.0379379	0.962062	0	Medium		0.36246	0.637405	0	Medium		0	0.890133	0.109867	Medium
0.589285	0.41071	0	Low		0	0.825161	0.174839	Medium		0.613434	0.386566	0	Low		0.786045	0.21391	0	Low		0.707502	0.618645	0	Low
0.598751	0.401244	0	Low		0	0.36997	0.63003	High		0.62684	0.37316	0	Low		0.793595	0.206361	0	Low		0.545545	0.705942	0	Medium
0	0.71939	0.28061	Medium		0	0.775786	0.224214	Medium		0	0.747702	0.252298	Medium		0.00275716	0.997031	0	Medium		0.29656	0.840149	0	Medium
0.755218	0.244775	0	Low		0.580656	0.419344	0	Low		0.773063	0.226937	0	Low		0.884539	0.115437	0	Low		0.422046	0.772511	0	Medium
0.332765	0.667231	0	Medium		0.219479	0.780521	0	Medium		0.364246	0.635754	0	Medium		0.609841	0.390076	0	Low		0.31263	0.831487	0	Medium
0	0.463818	0.536182	High		0	0.832601	0.167399	Medium		0	0.483726	0.516274	High		0	0.705134	0.294866	Medium		0.233366	0.874212	0	Medium
0	0.72223	0.27777	Medium		0.205276	0.794724	0	Medium		0	0.773962	0.226038	Medium		0.0137858	0.986005	0	Medium		0.441726	0.761902	0	Medium
0.314781	0.685216	0	Medium		0	0.773081	0.226919	Medium		0.3261	0.6739	0	Medium		0.59245	0.407464	0	Low		0.465559	0.749056	0	Medium
0.00809314	0.991907	0	Medium		0	0	1	High		0.0379379	0.962062	0	Medium		0.340742	0.659118	0	Medium		0.178658	0.9037	0	Medium
0.369681	0.630315	0	Medium		0.601623	0.398377	0	Low		0.397554	0.602446	0	Medium		0.63368	0.366243	0	Low		0.248894	0.865842	0	Medium
0.485163	0.514833	0	Medium		0.639499	0.360501	0	Low		0.518762	0.481238	0	Low		0.717497	0.282443	0	Low		0.519184	0.720151	0	Medium
0.591178	0.408816	0	Low		0.426446	0.573554	0	Medium		0.583443	0.416557	0	Low		0.791389	0.208567	0	Low		0.21838	0.882289	0	Medium
0.359269	0.640727	0	Medium		0.0490362	0.950964	0	Medium		0.381522	0.618478	0	Medium		0.621209	0.378711	0	Low		0.498059	0.731538	0	Medium
0	0.824459	0.175541	Medium		0.0672979	0.932702	0	Medium		0	0.820952	0.179048	Medium		0.141888	0.85793	0	Medium		0.0959646	0.948274	0	Medium
0.668796	0.331197	0	Low		0.313493	0.686507	0	Medium		0.68309	0.31691	0	Low		0.835249	0.164716	0	Low		0.0183263	0.990122	0	Medium
0.41133	0.588666	0	Medium		0.477849	0.522151	0	Medium		0.442471	0.557529	0	Medium		0.662269	0.337659	0	Low		0.647558	0.650956	0	Medium
0.440674	0.559322	0	Medium		0.702401	0.297599	0	Low		0.431138	0.568862	0	Medium		0.687211	0.312723	0	Low		0.368602	0.801318	0	Medium
0.652705	0.347289	0	Low		0	0.950964	0.0490362	Medium		0.665262	0.334738	0	Low		0.827359	0.172604	0	Low		0.206644	0.888615	0	Medium
0.570354	0.429641	0	Low		0.646939	0.353061	0	Low		0.584272	0.415728	0	Low		0.777052	0.222901	0	Low		0.121242	0.934648	0	Medium
0	0.678688	0.321312	Medium		0.0632398	0.93676	0	Medium		0	0.685509	0.314491	Medium		0	0.964786	0.0352143	Medium		0.132075	0.928809	0	Medium
0.572247	0.427748	0	Low		0.40886	0.59114	0	Medium		0.592426	0.407574	0	Low		0.776119	0.223834	0	Low		0.262977	0.858251	0	Medium
0	0.793223	0.206777	Medium		0.316199	0.683801	0	Medium		0	0.798839	0.201161	Medium		0.0986214	0.901187	0	Medium		0.0327706	0.982336	0	Medium
0.0232382	0.976762	0	Medium		0.501522	0.498478	0	Low		0.0434662	0.956534	0	Medium		0.334295	0.665564	0	Medium		0.13027	0.929782	0	Medium
0	0.819726	0.180274	Medium		0.349341	0.650659	0	Medium		0	0.856886	0.143114	Medium		0.130011	0.869805	0	Medium		0.0815203	0.956059	0	Medium
0.339391	0.660605	0	Medium		0.503551	0.496449	0	Low		0.34158	0.65842	0	Medium		0.610689	0.389228	0	Low		0	0.971382	0.0286179	Medium
0	0.810261	0.189739	Medium		0	0.710856	0.289144	Medium		0	0.758759	0.241241	Medium		0.0977731	0.902036	0	Medium		0.278324	0.849979	0	Medium
0.210658	0.78934	0	Medium		0.488671	0.511329	0	Medium		0.17891	0.82109	0	Medium		0.516607	0.483291	0	Low		0	0.539857	0.460143	Medium
0.178475	0.821523	0	Medium		0.0875888	0.912411	0	Medium		0.0821643	0.917836	0	Medium		0.465536	0.534351	0	Medium		0	0.94791	0.0520899	Medium
0.19078	0.809218	0	Medium		0	0.386879	0.613121	High		0.171999	0.828001	0	Medium		0.489799	0.510093	0	Medium		0.0309651	0.983309	0	Medium
0	0.738322	0.261678	Medium		0	0.826513	0.173487	Medium		0	0.768433	0.231567	Medium		0.0290562	0.970738	0	Medium		0.144714	0.921997	0	Medium
0.0185054	0.981494	0	Medium		0.0970578	0.902942	0	Medium		0.0711077	0.928892	0	Medium		0.330138	0.66972	0	Medium		0.386296	0.79178	0	Medium
0.0241848	0.975815	0	Medium		0.159959	0.840041	0	Medium		0.0241172	0.975883	0	Medium		0.317667	0.682188	0	Medium		0.325449	0.824578	0	Medium
0.183208	0.81679	0	Medium		0.345959	0.654041	0	Medium		0.223136	0.776864	0	Medium		0.478176	0.521713	0	Medium		0.534712	0.711782	0	Medium
0.0336504	0.966349	0	Medium		0.164018	0.835982	0	Medium		0.0628153	0.937185	0	Medium		0.33421	0.665649	0	Medium		0.194186	0.895331	0	Medium
0	0.698566	0.301434	Medium		0	0.551911	0.448089	Medium		0	0.729735	0.270265	Medium		0	0.918116	0.0818838	Medium		0.240589	0.870319	0	Medium
0.657438	0.342556	0	Low		0.375042	0.624958	0	Medium		0.647709	0.352291	0	Low		0.827869	0.172095	0	Low		0.201047	0.891632	0	Medium
0.374414	0.625582	0	Medium		0.179574	0.820426	0	Medium		0.400594	0.599406	0	Medium		0.645811	0.354114	0	Low		0.513767	0.723071	0	Medium
0.442567	0.557429	0	Medium		0.560365	0.439635	0	Low		0.466657	0.533343	0	Medium		0.687211	0.312723	0	Low		0.248533	0.866037	0	Medium
0.647025	0.352968	0	Low		0.277646	0.722354	0	Medium		0.644669	0.355331	0	Low		0.829141	0.170823	0	Low		0	0.99666	0.00334025	Medium
0.308155	0.691842	0	Medium		0.519107	0.480893	0	Low		0.357197	0.642803	0	Medium		0.585069	0.414843	0	Low		0.789474	0.574461	0	Low
0.592125	0.40787	0	Low		0.774772	0.225228	0	Low		0.606938	0.393062	0	Low		0.792577	0.207379	0	Low		0.174686	0.905841	0	Medium
0	0.602016	0.397984	Medium		0.237065	0.762935	0	Medium		0	0.569415	0.430585	Medium		0	0.857022	0.142978	Medium		0.252866	0.863701	0	Medium
0.738653	0.26134	0	Low		0.596889	0.403111	0	Low		0.755235	0.244765	0	Low		0.875801	0.124173	0	Low		0.318588	0.828276	0	Medium
0	0.963605	0.0363955	Medium		0.00101454	0.998985	0	Medium		0.0130606	0.986939	0	Medium		0.274316	0.72553	0	Medium		0.351449	0.810563	0	Medium
0.535331	0.464664	0	Low		0.482584	0.517416	0	Medium		0.55207	0.44793	0	Low		0.752195	0.247752	0	Low		0	0.738467	0.261533	Medium
0.588338	0.411656	0	Low		0.699019	0.300981	0	Low		0.613019	0.386981	0	Low		0.785281	0.214673	0	Low		0.256838	0.86156	0	Medium
0	0.880307	0.119693	Medium		0.305377	0.694623	0	Medium		0	0.934282	0.0657176	Medium		0.18685	0.812977	0	Medium		0.339171	0.817181	0	Medium
0.374414	0.625582	0	Medium		0.450118	0.549882	0	Medium		0.413309	0.586691	0	Medium		0.636225	0.363698	0	Low		0.515212	0.722293	0	Medium
0.349804	0.650193	0	Medium		0.63003	0.36997	0	Low		0.375302	0.624698	0	Medium		0.623415	0.376506	0	Low		0.232103	0.874893	0	Medium
0	0.847177	0.152823	Medium		0	0.857626	0.142374	Medium		0	0.861032	0.138968	Medium		0.15631	0.843511	0	Medium		0.108603	0.941461	0	Medium
0.549529	0.450466	0	Low		0.708488	0.291512	0	Low		0.579158	0.420842	0	Low		0.759236	0.240712	0	Low		0.539587	0.709154	0	Medium
0	0.824459	0.175541	Medium		0.427122	0.572878	0	Medium		0	0.847212	0.152788	Medium		0.150371	0.849449	0	Medium		0.0779092	0.958006	0	Medium
0.123574	0.876425	0	Medium		0.387217	0.612783	0	Medium		0.101513	0.898487	0	Medium		0.438727	0.561154	0	Medium		0.0255484	0.986229	0	Medium
0.440674	0.559322	0	Medium		0.59486	0.40514	0	Low		0.443162	0.556838	0	Medium		0.683478	0.316455	0	Low		0.538684	0.709641	0	Medium
0.470018	0.529978	0	Medium		0.412242	0.587758	0	Medium		0.5019	0.4981	0	Low		0.706893	0.293045	0	Low		0.434865	0.765601	0	Medium
0.530598	0.469397	0	Low		0.252621	0.747379	0	Medium		0.528989	0.471011	0	Low		0.747614	0.252332	0	Low		0.396588	0.786233	0	Medium
0.440674	0.559322	0	Medium		0.769361	0.230639	0	Low		0.47343	0.52657	0	Medium		0.684072	0.315861	0	Low		0.694502	0.625652	0	Low
0.594964	0.40503	0	Low		0.30673	0.69327	0	Medium		0.586345	0.413655	0	Low		0.787402	0.212553	0	Low		0.502212	0.7293	0	Medium
0.584552	0.415442	0	Low		0.3791	0.6209	0	Medium		0.607767	0.392233	0	Low		0.78579	0.214165	0	Low		0.377088	0.796744	0	Medium
0.296796	0.703201	0	Medium		0.322286	0.677714	0	Medium		0.278004	0.721996	0	Medium		0.569459	0.43045	0	Low		0.369143	0.801026	0	Medium
0.244735	0.755263	0	Medium		0.364897	0.635103	0	Medium		0.264184	0.735816	0	Medium		0.538664	0.461238	0	Low		0.326713	0.823896	0	Medium
0.434995	0.565001	0	Medium		0.573216	0.426784	0	Low		0.456154	0.543846	0	Medium		0.685938	0.313995	0	Low		0.135687	0.926863	0	Medium
0.539117	0.460878	0	Low		0.47582	0.52418	0	Medium		0.561191	0.438809	0	Low		0.754655	0.245293	0	Low		0.438657	0.763557	0	Medium
0.456766	0.54323	0	Medium		0.724721	0.275279	0	Low		0.47495	0.52505	0	Medium		0.704263	0.295674	0	Low		0.204839	0.889589	0	Medium
0.357376	0.64262	0	Medium		0.759215	0.240785	0	Low		0.388156	0.611844	0	Medium		0.627402	0.372519	0	Low		0.289519	0.843945	0	Medium
0.628094	0.3719	0	Low		0.821441	0.178559	0	Low		0.649644	0.350356	0	Low		0.813192	0.186768	0	Low		0.412296	0.777766	0	Medium
0.547636	0.452359	0	Low		0.429828	0.570172	0	Medium		0.568655	0.431345	0	Low		0.756013	0.243936	0	Low		0.150492	0.918882	0	Medium
0.310994	0.689003	0	Medium		0.427798	0.572202	0	Medium		0.344482	0.655518	0	Medium		0.584645	0.415267	0	Low		0.762932	0.588767	0	Low
0.665957	0.334037	0	Low		0.0950287	0.904971	0	Medium		0.681294	0.318706	0	Low		0.838218	0.161747	0	Low		0.117631	0.936595	0	Medium
0	0.812154	0.187846	Medium		0.378424	0.621576	0	Medium		0	0.815424	0.184576	Medium		0.0892895	0.910517	0	Medium		0	0.873883	0.126117	Medium
0.481376	0.518619	0	Medium		0.311464	0.688536	0	Medium		0.493608	0.506392	0	Medium		0.721909	0.278032	0	Low		0.424393	0.771245	0	Medium
0	0.759146	0.240854	Medium		0.0429489	0.957051	0	Medium		0	0.743556	0.256444	Medium		0.0638388	0.935963	0	Medium		0.000270831	0.999854	0	Medium
0.66785	0.332144	0	Low		0.398039	0.601961	0	Medium		0.681155	0.318845	0	Low		0.838134	0.161832	0	Low		0.0219373	0.988175	0	Medium
0.576033	0.423962	0	Low		0.428475	0.571525	0	Medium		0.588142	0.411858	0	Low		0.779767	0.220187	0	Low		0.35181	0.810369	0	Medium
0.562781	0.437214	0	Low		0.000338181	0.999662	0	Medium		0.579297	0.420703	0	Low		0.767805	0.232146	0	Low		0.600794	0.676162	0	Medium
0.41133	0.588666	0	Medium		0.586743	0.413257	0	Low		0.4433	0.5567	0	Medium		0.665917	0.334012	0	Low		0.41356	0.777085	0	Medium
0.808888	0.191104	0	Low		0.682787	0.317213	0	Low		0.826273	0.173727	0	Low		0.912789	0.0871925	0	Low		0.685474	0.630518	0	Low
0.382933	0.617063	0	Medium		0.797092	0.202908	0	Low		0.420911	0.579089	0	Medium		0.6414	0.358524	0	Low		0.618489	0.666624	0	Medium
0.425529	0.574467	0	Medium		0.720663	0.279337	0	Low		0.462097	0.537903	0	Medium		0.671601	0.328329	0	Low		0.442268	0.76161	0	Medium
0.553315	0.446679	0	Low		0.36422	0.63578	0	Medium		0.577914	0.422086	0	Low		0.766532	0.233418	0	Low		0.358852	0.806573	0	Medium
0.277865	0.722133	0	Medium		0.595536	0.404464	0	Low		0.324304	0.675696	0	Medium		0.557667	0.442239	0	Low		0.574795	0.690176	0	Medium
0.452979	0.547016	0	Medium		0.752452	0.247548	0	Low		0.467901	0.532099	0	Medium		0.694083	0.305852	0	Low		0.362463	0.804627	0	Medium
0.56846	0.431534	0	Low		0.931688	0.0683125	0	Low		0.586207	0.413793	0	Low		0.774677	0.225276	0	Low		0.398032	0.785454	0	Medium
0.847035	0.152957	0	Low		0.398715	0.601285	0	Medium		0.857646	0.142354	0	Low		0.934083	0.0659033	0	Low		0.0111041	0.994015	0	Medium
0.478537	0.521459	0	Medium		0.517078	0.482922	0	Low		0.510746	0.489254	0	Low		0.713171	0.286768	0	Low		0.41356	0.777085	0	Medium
0.50788	0.492115	0	Low		0.70443	0.29557	0	Low		0.537558	0.462442	0	Low		0.730308	0.269635	0	Low		0.55385	0.701466	0	Medium
0	0.936154	0.0638459	Medium		0.380453	0.619547	0	Medium		0	0.964688	0.035312	Medium		0.250477	0.749364	0	Medium		0.190575	0.897277	0	Medium
0.804913	0.19508	0	Low		0.378424	0.621576	0	Medium		0.774998	0.225002	0	Low		0.914316	0.0856658	0	Low		0.150492	0.918882	0	Medium
0.484216	0.515779	0	Medium		0.506933	0.493067	0	Low		0.5189	0.4811	0	Low		0.716819	0.283121	0	Low		0.585808	0.68424	0	Medium
0.690567	0.309426	0	Low		0.562394	0.437606	0	Low		0.685854	0.314146	0	Low		0.846702	0.153265	0	Low		0.0345761	0.981363	0	Medium
0	0.75252	0.24748	Medium		0.327021	0.672979	0	Medium		0	0.793311	0.206689	Medium		0.0409332	0.958863	0	Medium		0.502212	0.7293	0	Medium
0.443514	0.556482	0	Medium		0.755834	0.244166	0	Low		0.460576	0.539424	0	Medium		0.693489	0.306446	0	Low		0	0.902772	0.0972285	Medium
0	0.735482	0.264518	Medium		0.201894	0.798106	0	Medium		0	0.726971	0.273029	Medium		0.0494168	0.950382	0	Medium		0	0.837772	0.162228	Medium
0.505987	0.494008	0	Low		0.628001	0.371999	0	Low		0.527054	0.472946	0	Low		0.733277	0.266667	0	Low		0.38431	0.792851	0	Medium
0.461498	0.538497	0	Medium		0.486642	0.513358	0	Medium		0.482275	0.517725	0	Medium		0.706129	0.293808	0	Low		0.0941591	0.949247	0	Medium
0.325193	0.674804	0	Medium		0.785594	0.214406	0	Low		0.360929	0.639071	0	Medium		0.598727	0.401187	0	Low		0.269477	0.854747	0	Medium
0.522079	0.477916	0	Low		0.444031	0.555969	0	Medium		0.55359	0.44641	0	Low		0.743372	0.256573	0	Low		0.563059	0.696502	0	Medium
0.120735	0.879264	0	Medium		0.256003	0.743997	0	Medium		0.127773	0.872227	0	Medium		0.431432	0.568448	0	Medium		0	0.839578	0.160422	Medium
0.121681	0.878318	0	Medium		0.176868	0.823132	0	Medium		0.11948	0.88052	0	Medium		0.420318	0.579559	0	Medium		0	0.8468	0.1532	Medium
0.143452	0.856547	0	Medium		0.607711	0.392289	0	Low		0.142976	0.857024	0	Medium		0.448823	0.55106	0	Medium		0.236616	0.87246	0	Medium
0.432155	0.567841	0	Medium		0.347988	0.652012	0	Medium		0.437081	0.562919	0	Medium		0.685684	0.314249	0	Low		0.220728	0.881024	0	Medium
0.598751	0.401244	0	Low		0.313493	0.686507	0	Medium		0.610946	0.389054	0	Low		0.793171	0.206785	0	Low		0.0472149	0.97455	0	Medium
0.595911	0.404084	0	Low		0.657085	0.342915	0	Low		0.618686	0.381314	0	Low		0.79088	0.209075	0	Low		0.450573	0.757134	0	Medium
0.496521	0.503474	0	Medium		0.370308	0.629692	0	Medium		0.528851	0.471149	0	Low		0.727762	0.27218	0	Low		0.449309	0.757815	0	Medium
0.0459558	0.954044	0	Medium		0.236388	0.763612	0	Medium		0.0600511	0.939949	0	Medium		0.342439	0.657422	0	Medium		0	0.929855	0.0701453	Medium
0.431208	0.568788	0	Medium		0.694285	0.305715	0	Low		0.443162	0.556838	0	Medium		0.685429	0.314504	0	Low		0.241852	0.869638	0	Medium
0	0.884093	0.115907	Medium		0.207305	0.792695	0	Medium		0	0.906641	0.0933591	Medium		0.195334	0.804495	0	Medium		0.304324	0.835964	0	Medium
0.709499	0.290494	0	Low		0.471086	0.528914	0	Medium		0.715016	0.284984	0	Low		0.85807	0.1419	0	Low		0.132075	0.928809	0	Medium
0	0.435421	0.564579	High		0.0152181	0.984782	0	Medium		0	0.461613	0.538387	High		0	0.639796	0.360204	Medium		0.0201318	0.989149	0	Medium
0.295849	0.704148	0	Medium		0.538045	0.461955	0	Low		0.303987	0.696013	0	Medium		0.577773	0.422137	0	Low		0.189672	0.897764	0	Medium
0.751526	0.248467	0	Low		0.517754	0.482246	0	Low		0.7533	0.2467	0	Low		0.883775	0.1162	0	Low		0.418976	0.774165	0	Medium
0.613896	0.386099	0	Low		0.64491	0.35509	0	Low		0.617165	0.382835	0	Low		0.804539	0.19542	0	Low		0.0851314	0.954113	0	Medium
0	0.797955	0.202045	Medium		0.190396	0.809604	0	Medium		0	0.809896	0.190104	Medium		0.108802	0.891009	0	Medium		0.181367	0.90224	0	Medium
0.552369	0.447626	0	Low		0.611769	0.388231	0	Low		0.56824	0.43176	0	Low		0.765175	0.234775	0	Low		0	0.873883	0.126117	Medium
0.689621	0.310373	0	Low		0.661819	0.338181	0	Low		0.690277	0.309723	0	Low		0.848908	0.15106	0	Low		0.16602	0.910513	0	Medium
0.519239	0.480756	0	Low		0.378424	0.621576	0	Medium		0.545712	0.454288	0	Low		0.743966	0.25598	0	Low		0.436129	0.764919	0	Medium
0.263666	0.736331	0	Medium		0.65979	0.34021	0	Low		0.294036	0.705964	0	Medium		0.554443	0.445462	0	Low		0.347838	0.81251	0	Medium
0.575086	0.424908	0	Low		0.57254	0.42746	0	Low		0.59602	0.40398	0	Low		0.780106	0.219847	0	Low		0.311546	0.832071	0	Medium
0.529651	0.470344	0	Low		0.64491	0.35509	0	Low		0.537834	0.462166	0	Low		0.759745	0.240204	0	Low		0	0.859438	0.140562	Medium
0.557102	0.442893	0	Low		0.502198	0.497802	0	Low		0.586622	0.413378	0	Low		0.764581	0.235369	0	Low		0.585086	0.684629	0	Medium
0.169956	0.830042	0	Medium		0.356781	0.643219	0	Medium		0.125009	0.874991	0	Medium		0.478176	0.521713	0	Medium		0	0.705967	0.294033	Medium
0	0.225283	0.774717	High		0.47582	0.52418	0	Medium		0	0.197637	0.802363	High		0	0.416631	0.583369	High		0	0.875688	0.124312	Medium
0.233376	0.766622	0	Medium		0	0.915793	0.084207	Medium		0.250777	0.749223	0	Medium		0.513807	0.48609	0	Low		0.101381	0.945354	0	Medium
0.606323	0.393671	0	Low		0.705107	0.294893	0	Low		0.620621	0.379379	0	Low		0.795461	0.204495	0	Low		0.636905	0.656698	0	Medium
0.471911	0.528085	0	Medium		0.366926	0.633074	0	Medium		0.473015	0.526985	0	Medium		0.709608	0.290331	0	Low		0.368602	0.801318	0	Medium
0.425529	0.574467	0	Medium		0.399391	0.600609	0	Medium		0.429203	0.570797	0	Medium		0.687381	0.312553	0	Low		0	0.99666	0.00334025	Medium
0.34791	0.652086	0	Medium		0.560365	0.439635	0	Low		0.381798	0.618202	0	Medium		0.61807	0.381849	0	Low		0.371671	0.799663	0	Medium
0.820436	0.179556	0	Low		0.609063	0.390937	0	Low		0.821021	0.178979	0	Low		0.917285	0.0826972	0	Low		0.45292	0.755868	0	Medium
0.767618	0.232375	0	Low		0.417653	0.582347	0	Medium		0.778453	0.221547	0	Low		0.885387	0.114589	0	Low		0.128464	0.930756	0	Medium
0.473804	0.526192	0	Medium		0.434562	0.565438	0	Medium		0.507567	0.492433	0	Low		0.704433	0.295505	0	Low		0.607656	0.672464	0	Medium
0.401865	0.598131	0	Medium		0.197836	0.802164	0	Medium		0.42713	0.57287	0	Medium		0.658452	0.341476	0	Low		0.40074	0.783994	0	Medium
0.452979	0.547016	0	Medium		0.382482	0.617518	0	Medium		0.473706	0.526294	0	Medium		0.700445	0.299491	0	Low		0.203214	0.890464	0	Medium
0.0989635	0.901036	0	Medium		0.419682	0.580318	0	Medium		0.131919	0.868081	0	Medium		0.410732	0.589143	0	Medium		0.201408	0.891438	0	Medium
0.392399	0.607597	0	Medium		0.510315	0.489685	0	Low		0.423813	0.576187	0	Medium		0.653107	0.346819	0	Low		0.517198	0.721222	0	Medium
0	0.726016	0.273984	Medium		0.183632	0.816368	0	Medium		0	0.755995	0.244005	Medium		0.0248144	0.974979	0	Medium		0.298185	0.839273	0	Medium
0	0.748734	0.251266	Medium		0	0.84207	0.15793	Medium		0	0.757377	0.242623	Medium		0.0748674	0.924936	0	Medium		0.161867	0.912751	0	Medium
0.50504	0.494955	0	Low		0.437944	0.562056	0	Medium		0.522908	0.477092	0	Low		0.732853	0.267091	0	Low		0.283561	0.847156	0	Medium
0	0.605802	0.394198	Medium		0.490024	0.509976	0	Medium		0	0.657867	0.342133	Medium		0	0.810352	0.189648	Medium		0.255936	0.862046	0	Medium
0	0.577405	0.422595	Medium		0.175516	0.824484	0	Medium		0	0.570797	0.429203	Medium		0	0.864658	0.135342	Medium		0.0309651	0.983309	0	Medium
0.113162	0.886837	0	Medium		0.0815015	0.918498	0	Medium		0.0987492	0.901251	0	Medium		0.40878	0.591094	0	Medium		0.191297	0.896888	0	Medium
0.222964	0.777034	0	Medium		0.763274	0.236726	0	Low		0.255615	0.744385	0	Medium		0.517879	0.482019	0	Low		0.512503	0.723752	0	Medium
0	0.637986	0.362014	Medium		0.635441	0.364559	0	Low		0	0.652339	0.347661	Medium		0	0.946118	0.0538821	Medium		0.142909	0.92297	0	Medium
0	0.707085	0.292915	Medium		0.48326	0.51674	0	Medium		0	0.742174	0.257826	Medium		0	0.989393	0.0106067	Medium		0.244741	0.86808	0	Medium
0.364949	0.635048	0	Medium		0.569834	0.430166	0	Low		0.391196	0.608804	0	Medium		0.630456	0.369466	0	Low		0.451295	0.756744	0	Medium
0.1302	0.869799	0	Medium		0.569834	0.430166	0	Low		0.136065	0.863935	0	Medium		0.45281	0.547074	0	Medium		0.166381	0.910318	0	Medium
0.660277	0.339716	0	Low		0.289144	0.710856	0	Medium		0.635685	0.364315	0	Low		0.83474	0.165225	0	Low		0.312088	0.831779	0	Medium
0.38672	0.613277	0	Medium		0	0.748732	0.251268	Medium		0.418147	0.581853	0	Medium		0.644878	0.355047	0	Low		0.593031	0.680347	0	Medium
0.367788	0.632208	0	Medium		0.63206	0.36794	0	Low		0.385253	0.614747	0	Medium		0.629183	0.370738	0	Low		0.457434	0.753435	0	Medium
0.612002	0.387992	0	Low		0.383159	0.616841	0	Medium		0.59215	0.40785	0	Low		0.814973	0.184987	0	Low		0	0.754717	0.245283	Medium
0.594018	0.405977	0	Low		0.780183	0.219817	0	Low		0.594085	0.405915	0	Low		0.794019	0.205937	0	Low		0	0.716801	0.283199	Medium
0.615789	0.384205	0	Low		0.646939	0.353061	0	Low		0.628498	0.371502	0	Low		0.805557	0.194402	0	Low		0.50817	0.726088	0	Medium
0.520186	0.47981	0	Low		0.120054	0.879946	0	Medium		0.516827	0.483173	0	Low		0.741845	0.2581	0	Low		0.698113	0.623706	0	Low
0.488002	0.511993	0	Medium		0.474467	0.525533	0	Medium		0.490706	0.509294	0	Medium		0.729035	0.270908	0	Low		0.0688815	0.962872	0	Medium
0.403758	0.596238	0	Medium		0.728779	0.271221	0	Low		0.419529	0.580471	0	Medium		0.6621	0.337829	0	Low		0.440282	0.762681	0	Medium
0.278811	0.721186	0	Medium		0.0815015	0.918498	0	Medium		0.306475	0.693525	0	Medium		0.557837	0.44207	0	Low		0.382685	0.793727	0	Medium
0.50504	0.494955	0	Low		0.703754	0.296246	0	Low		0.516412	0.483588	0	Low		0.729799	0.270144	0	Low		0.486323	0.737864	0	Medium
0.346964	0.653033	0	Medium		0.563747	0.436253	0	Low		0.383871	0.616129	0	Medium		0.61561	0.384309	0	Low		0.681683	0.632562	0	Low
0.594018	0.405977	0	Low		0.608387	0.391613	0	Low		0.591044	0.408956	0	Low		0.789183	0.210772	0	Low		0.439921	0.762876	0	Medium
0	0.810261	0.189739	Medium		0.0869124	0.913088	0	Medium		0	0.823716	0.176284	Medium		0.125769	0.874046	0	Medium		0.126659	0.931729	0	Medium
0.689621	0.310373	0	Low		0.830233	0.169767	0	Low		0.696496	0.303504	0	Low		0.848908	0.15106	0	Low		0.145436	0.921607	0	Medium
0.834067	0.165925	0	Low		0.517754	0.482246	0	Low		0.841338	0.158662	0	Low		0.922969	0.0770144	0	Low		0.0742981	0.959952	0	Medium
0.194567	0.805431	0	Medium		0.306053	0.693947	0	Medium		0.189966	0.810034	0	Medium		0.489968	0.509924	0	Medium		0	0.855827	0.144173	Medium
0	0.615268	0.384732	Medium		0.149814	0.850186	0	Medium		0	0.609495	0.390505	Medium		0	0.928299	0.0717013	Medium		0	0.843189	0.156811	Medium
0.515453	0.484542	0	Low		0.458235	0.541765	0	Medium		0.526225	0.473775	0	Low		0.743203	0.256743	0	Low		0.0923535	0.95022	0	Medium
0.329926	0.670071	0	Medium		0.494758	0.505242	0	Medium		0.364799	0.635201	0	Medium		0.605005	0.394911	0	Low		0.497698	0.731733	0	Medium
0.381987	0.61801	0	Medium		0.3791	0.6209	0	Medium		0.387603	0.612397	0	Medium		0.648271	0.351654	0	Low		0.0381872	0.979416	0	Medium
0.449193	0.550803	0	Medium		0.47582	0.52418	0	Medium		0.457398	0.542602	0	Medium		0.69052	0.309415	0	Low		0.497878	0.731635	0	Medium
0.613896	0.386099	0	Low		0.653703	0.346297	0	Low		0.633474	0.366526	0	Low		0.800891	0.199067	0	Low		0.552586	0.702147	0	Medium
0.54385	0.456145	0	Low		0.489347	0.510653	0	Medium		0.565061	0.434939	0	Low		0.755334	0.244614	0	Low		0.30956	0.833142	0	Medium
0	0.965498	0.0345023	Medium		0.235036	0.764964	0	Medium		0	0.88591	0.11409	Medium		0.278473	0.721374	0	Medium		0	0.729439	0.270561	Medium
0.531544	0.468451	0	Low		0.918837	0.0811633	0	Low		0.552899	0.447101	0	Low		0.746172	0.253774	0	Low		0.34838	0.812218	0	Medium
0.434048	0.565948	0	Medium		0.419682	0.580318	0	Medium		0.44178	0.55822	0	Medium		0.676182	0.323749	0	Low		0.623003	0.664191	0	Medium
0.435941	0.564055	0	Medium		0.563071	0.436929	0	Low		0.455601	0.544399	0	Medium		0.691113	0.308821	0	Low		0.166561	0.910221	0	Medium
0.492735	0.50726	0	Medium		0.645587	0.354413	0	Low		0.523184	0.476816	0	Low		0.723775	0.276166	0	Low		0.382685	0.793727	0	Medium
0.625254	0.37474	0	Low		0.399391	0.600609	0	Medium		0.632368	0.367632	0	Low		0.807847	0.192112	0	Low		0.137492	0.92589	0	Medium
0.13304	0.866959	0	Medium		0.651674	0.348326	0	Low		0.163707	0.836293	0	Medium		0.443054	0.556828	0	Medium		0.235894	0.872849	0	Medium
0.44446	0.555536	0	Medium		0.211363	0.788637	0	Medium		0.463202	0.536798	0	Medium		0.68526	0.314673	0	Low		0.586892	0.683656	0	Medium
0	0.957925	0.0420749	Medium		0.259385	0.740615	0	Medium		0	0.977127	0.0228733	Medium		0.280424	0.719423	0	Medium		0.0797147	0.957032	0	Medium
0.499361	0.500634	0	Medium		0.444707	0.555293	0	Medium		0.521526	0.478474	0	Low		0.72632	0.273622	0	Low		0.382143	0.794019	0	Medium
0.585499	0.414496	0	Low		0.46838	0.53162	0	Medium		0.603345	0.396655	0	Low		0.782566	0.217388	0	Low		0.350907	0.810855	0	Medium
0.615789	0.384205	0	Low		0.518431	0.481569	0	Low		0.625043	0.374957	0	Low		0.805133	0.194826	0	Low		0.00568746	0.996934	0	Medium
0.77131	0.228683	0	Low		0.190396	0.809604	0	Medium		0.779421	0.220579	0	Low		0.893701	0.106277	0	Low		0.51142	0.724336	0	Medium
0.241895	0.758103	0	Medium		0.161312	0.838688	0	Medium		0.257273	0.742727	0	Medium		0.533234	0.466667	0	Low		0.412837	0.777474	0	Medium
0.228643	0.771355	0	Medium		0	0.640514	0.359486	Medium		0.268606	0.731394	0	Medium		0.511347	0.48855	0	Low		0.448045	0.758496	0	Medium
0.535331	0.464664	0	Low		0.22489	0.77511	0	Medium		0.549444	0.450556	0	Low		0.753722	0.246226	0	Low		0.1857	0.899905	0	Medium
0.770552	0.22944	0	Low		0.189043	0.810957	0	Medium		0.781494	0.218506	0	Low		0.891665	0.108312	0	Low		0.0652704	0.964818	0	Medium
0.19362	0.806378	0	Medium		0.230977	0.769023	0	Medium		0.183056	0.816944	0	Medium		0.440424	0.559457	0	Medium		0	0.928049	0.0719509	Medium
0.458659	0.541337	0	Medium		0.833615	0.166385	0	Low		0.487389	0.512611	0	Medium		0.701803	0.298134	0	Low		0.364088	0.803751	0	Medium
0.60443	0.395564	0	Low		0.208657	0.791343	0	Medium		0.624629	0.375371	0	Low		0.799109	0.200848	0	Low		0.112214	0.939515	0	Medium
0.565621	0.434374	0	Low		0.368955	0.631045	0	Medium		0.579711	0.420289	0	Low		0.774168	0.225785	0	Low		0.40724	0.780491	0	Medium
0.270292	0.729705	0	Medium		0.711194	0.288806	0	Low		0.247737	0.752263	0	Medium		0.565133	0.434775	0	Low		0.0887424	0.952166	0	Medium
0.561834	0.43816	0	Low		0.573216	0.426784	0	Low		0.562297	0.437703	0	Low		0.77544	0.224512	0	Low		0	0.985826	0.0141735	Medium
0.367788	0.632208	0	Medium		0.362868	0.637132	0	Medium		0.368807	0.631193	0	Medium		0.63368	0.366243	0	Low		0.314977	0.830222	0	Medium
0.738653	0.26134	0	Low		0.363544	0.636456	0	Medium		0.749292	0.250708	0	Low		0.87597	0.124003	0	Low		0.00929855	0.994988	0	Medium
0.711392	0.288601	0	Low		0.21745	0.78255	0	Medium		0.731878	0.268122	0	Low		0.861039	0.138931	0	Low		0.484698	0.73874	0	Medium
0.668796	0.331197	0	Low		0.643558	0.356442	0	Low		0.672448	0.327552	0	Low		0.838727	0.161238	0	Low		0.177936	0.904089	0	Medium
0.638506	0.361488	0	Low		0.170105	0.829895	0	Medium		0.654481	0.345519	0	Low		0.816416	0.183545	0	Low		0.361199	0.805308	0	Medium
0.60727	0.392725	0	Low		0.532634	0.467366	0	Low		0.631263	0.368737	0	Low		0.798431	0.201527	0	Low		0.478559	0.742049	0	Medium
0.456766	0.54323	0	Medium		0.461617	0.538383	0	Medium		0.486006	0.513994	0	Medium		0.696458	0.303478	0	Low		0.524601	0.717232	0	Medium
0.250414	0.749584	0	Medium		0.132905	0.867095	0	Medium		0.194112	0.805888	0	Medium		0.540615	0.459288	0	Low		0.154284	0.916839	0	Medium
0.487056	0.51294	0	Medium		0.46094	0.53906	0	Medium		0.479234	0.520766	0	Medium		0.724878	0.275064	0	Low		0.0472149	0.97455	0	Medium
0	0.750627	0.249373	Medium		0.335137	0.664863	0	Medium		0	0.755995	0.244005	Medium		0.0612937	0.938507	0	Medium		0	0.904577	0.0954229	Medium
0	0.87936	0.12064	Medium		0.170781	0.829219	0	Medium		0	0.895584	0.104416	Medium		0.180064	0.819763	0	Medium		0.112214	0.939515	0	Medium
0.2542	0.745797	0	Medium		0.510991	0.489009	0	Low		0.29376	0.70624	0	Medium		0.550201	0.449703	0	Low		0.338991	0.817278	0	Medium
0.337498	0.662499	0	Medium		0.329726	0.670274	0	Medium		0.345864	0.654136	0	Medium		0.61315	0.386768	0	Low		0.0363817	0.98039	0	Medium
0.442567	0.557429	0	Medium		0.335137	0.664863	0	Medium		0.462649	0.537351	0	Medium		0.689756	0.310178	0	Low		0.300713	0.837911	0	Medium
0.331819	0.668178	0	Medium		0.575922	0.424078	0	Low		0.364384	0.635616	0	Medium		0.603224	0.396692	0	Low		0.423129	0.771927	0	Medium
0.349804	0.650193	0	Medium		0.331079	0.668921	0	Medium		0.379587	0.620413	0	Medium		0.619003	0.380916	0	Low		0.382324	0.793921	0	Medium
0.333712	0.666285	0	Medium		0.597565	0.402435	0	Low		0.36701	0.63299	0	Medium		0.607211	0.392706	0	Low		0.511962	0.724044	0	Medium
0.622415	0.377579	0	Low		0.493405	0.506595	0	Medium		0.613848	0.386152	0	Low		0.806575	0.193384	0	Low		0.340616	0.816403	0	Medium
0.0260779	0.973922	0	Medium		0	0.937437	0.0625634	Medium		0.0517587	0.948241	0	Medium		0.333786	0.666073	0	Medium		0.446059	0.759567	0	Medium
0.35643	0.643567	0	Medium		0.588772	0.411228	0	Low		0.383871	0.616129	0	Medium		0.624687	0.375233	0	Low		0.35831	0.806865	0	Medium
0.660277	0.339716	0	Low		0.417653	0.582347	0	Medium		0.681708	0.318292	0	Low		0.832534	0.16743	0	Low		0.480184	0.741173	0	Medium
0	0.954139	0.0458611	Medium		0.517078	0.482922	0	Low		0	0.981273	0.0187271	Medium		0.281866	0.717981	0	Medium		0.334838	0.819517	0	Medium
0.525865	0.47413	0	Low		0	0.973284	0.0267163	Medium		0.532582	0.467418	0	Low		0.747359	0.252587	0	Low		0.090548	0.951193	0	Medium
0	0.980643	0.0193573	Medium		0	0.760906	0.239094	Medium		0	0.984037	0.015963	Medium		0.288993	0.710857	0	Medium		0.145256	0.921705	0	Medium
0.25988	0.740118	0	Medium		0.462293	0.537707	0	Medium		0.280077	0.719923	0	Medium		0.549268	0.450636	0	Low		0.292949	0.842096	0	Medium
0.285437	0.71456	0	Medium		0.348664	0.651336	0	Medium		0.302605	0.697395	0	Medium		0.562078	0.437829	0	Low		0.435768	0.765114	0	Medium
0	0.663543	0.336457	Medium		0.268854	0.731146	0	Medium		0	0.696566	0.303434	Medium		0	0.947815	0.052185	Medium		0.201769	0.891243	0	Medium
0.537224	0.462771	0	Low		0.199865	0.800135	0	Medium		0.543363	0.456637	0	Low		0.755249	0.244699	0	Low		0.756252	0.592368	0	Low
0	0.806475	0.193525	Medium		0	0.965844	0.0341562	Medium		0	0.840301	0.159699	Medium		0.111347	0.888465	0	Medium		0.0869369	0.95314	0	Medium
0.524918	0.475077	0	Low		0	0.747379	0.252621	Medium		0.544192	0.455808	0	Low		0.746341	0.253605	0	Low		0.426921	0.769883	0	Medium
0.285437	0.71456	0	Medium		0.711194	0.288806	0	Low		0.307995	0.692005	0	Medium		0.575228	0.424682	0	Low		0	0.965966	0.0340345	Medium
0.466231	0.533764	0	Medium		0.496787	0.503213	0	Medium		0.490982	0.509018	0	Medium		0.703584	0.296353	0	Low		0.40056	0.784092	0	Medium
0.394292	0.605704	0	Medium		0	0.578965	0.421035	Medium		0.411927	0.588073	0	Medium		0.649035	0.350891	0	Low		0.281033	0.848519	0	Medium
0.559941	0.440053	0	Low		0	0.675685	0.324315	Medium		0.570451	0.429549	0	Low		0.769586	0.230365	0	Low		0.260811	0.859419	0	Medium
0.410384	0.589612	0	Medium		0	0.948935	0.0510653	Medium		0.442886	0.557114	0	Medium		0.665408	0.334521	0	Low		0.363004	0.804335	0	Medium
0.430262	0.569734	0	Medium		0	0.957051	0.0429489	Medium		0.463479	0.536521	0	Medium		0.680424	0.319508	0	Low		0.439198	0.763265	0	Medium
0.737422	0.262571	0	Low		0	0.749408	0.250592	Medium		0.752747	0.247253	0	Low		0.874952	0.125021	0	Low		0.508712	0.725796	0	Medium
0.0440627	0.955937	0	Medium		0	0.820426	0.179574	Medium		0.0683436	0.931656	0	Medium		0.332004	0.667854	0	Medium		0.163131	0.91207	0	Medium
0	0.0653131	0.934687	High		0	0.879946	0.120054	Medium		0	0.0221132	0.977887	High		0	0	1	High		0	0.993049	0.00695134	Medium
0.297742	0.702255	0	Medium		0	0.831248	0.168752	Medium		0.330247	0.669753	0	Medium		0.573616	0.426293	0	Low		0.68728	0.629545	0	Low
0.562781	0.437214	0	Low		0.414948	0.585052	0	Medium		0.584134	0.415866	0	Low		0.771622	0.228329	0	Low		0.414101	0.776793	0	Medium
0.41417	0.585826	0	Medium		0.424417	0.575583	0	Medium		0.440398	0.559602	0	Medium		0.665917	0.334012	0	Low		0.602239	0.675383	0	Medium
0.407544	0.592452	0	Medium		0.295232	0.704768	0	Medium		0.404602	0.595398	0	Medium		0.661166	0.338762	0	Low		0.454545	0.754993	0	Medium
0.41701	0.582986	0	Medium		0.253974	0.746026	0	Medium		0.416903	0.583097	0	Medium		0.666257	0.333673	0	Low		0.383949	0.793045	0	Medium
0.745658	0.254335	0	Low		0.432533	0.567467	0	Medium		0.761316	0.238684	0	Low		0.878855	0.12112	0	Low		0.44967	0.75762	0	Medium
0	0.994841	0.00515879	Medium		0.0787961	0.921204	0	Medium		0	0.960542	0.0394582	Medium		0.289926	0.709924	0	Medium		0.273088	0.852801	0	Medium
0.560888	0.439107	0	Low		0.427122	0.572878	0	Medium		0.549582	0.450418	0	Low		0.774931	0.225021	0	Low		0	0.828744	0.171256	Medium
0.745752	0.254241	0	Low		0.406155	0.593845	0	Medium		0.755373	0.244627	0	Low		0.876479	0.123494	0	Low		0.335019	0.81942	0	Medium
0.521132	0.478863	0	Low		0	0.753466	0.246534	Medium		0.543086	0.456914	0	Low		0.740064	0.259881	0	Low		0.370046	0.800539	0	Medium
0.248521	0.751477	0	Medium		0.646939	0.353061	0	Low		0.2722	0.7278	0	Medium		0.539003	0.460899	0	Low		0.488129	0.736891	0	Medium
0.499361	0.500634	0	Medium		0	0.629692	0.370308	Medium		0.535208	0.464792	0	Low		0.726914	0.273028	0	Low		0.56017	0.698059	0	Medium
0.630934	0.36906	0	Low		0.600271	0.399729	0	Low		0.632092	0.367908	0	Low		0.817264	0.182697	0	Low		0.132075	0.928809	0	Medium
0.446353	0.553642	0	Medium		0.592831	0.407169	0	Low		0.459609	0.540391	0	Medium		0.691707	0.308227	0	Low		0.318046	0.828568	0	Medium
0.316674	0.683323	0	Medium		0.268177	0.731823	0	Medium		0.328035	0.671965	0	Medium		0.597116	0.402799	0	Low		0.337727	0.81796	0	Medium
0.345071	0.654926	0	Medium		0.532634	0.467366	0	Low		0.375579	0.624421	0	Medium		0.613234	0.386684	0	Low		0.717433	0.613292	0	Low
0.573193	0.426801	0	Low		0.669936	0.330064	0	Low		0.582614	0.417386	0	Low		0.77824	0.221713	0	Low		0.0616593	0.966765	0	Medium
0.122628	0.877371	0	Medium		0.337166	0.662834	0	Medium		0.0876926	0.912307	0	Medium		0.42965	0.570229	0	Medium		0.0977702	0.9473	0	Medium
0.509773	0.490222	0	Low		0.437268	0.562732	0	Medium		0.523184	0.476816	0	Low		0.735483	0.264461	0	Low		0.30956	0.833142	0	Medium
0.345071	0.654926	0	Medium		0.355428	0.644572	0	Medium		0.378896	0.621104	0	Medium		0.610265	0.389652	0	Low		0.507448	0.726477	0	Medium
0.385773	0.614223	0	Medium		0.705783	0.294217	0	Low		0.398383	0.601617	0	Medium		0.658282	0.341645	0	Low		0.0165207	0.991095	0	Medium
0.364002	0.635994	0	Medium		0.463646	0.536354	0	Medium		0.392302	0.607698	0	Medium		0.637243	0.36268	0	Low		0.153742	0.917131	0	Medium
0.171849	0.828149	0	Medium		0.893811	0.106189	0	Low		0.184438	0.815562	0	Medium		0.487847	0.512044	0	Medium		0.0670759	0.963845	0	Medium
0.482323	0.517673	0	Medium		0.546838	0.453162	0	Low		0.460162	0.539838	0	Medium		0.717328	0.282612	0	Low		0.232464	0.874698	0	Medium
0.275025	0.724973	0	Medium		0.517078	0.482922	0	Low		0.303158	0.696842	0	Medium		0.556734	0.443172	0	Low		0.390088	0.789736	0	Medium
0	0.820673	0.179327	Medium		0.383835	0.616165	0	Medium		0	0.834773	0.165227	Medium		0.131707	0.868109	0	Medium		0	0.984021	0.0159791	Medium
0.555208	0.444786	0	Low		0.563071	0.436929	0	Low		0.561882	0.438118	0	Low		0.765005	0.234945	0	Low		0	0.913605	0.0863952	Medium
0.0809787	0.91902	0	Medium		0.290497	0.709503	0	Medium		0.125009	0.874991	0	Medium		0.394189	0.605683	0	Medium		0.596642	0.6784	0	Medium
0.501254	0.498741	0	Low		0.138992	0.861008	0	Medium		0.524705	0.475295	0	Low		0.725981	0.273961	0	Low		0.471156	0.746039	0	Medium
0	0.971177	0.0288229	Medium		0.761921	0.238079	0	Low		0.0213531	0.978647	0	Medium		0.280085	0.719763	0	Medium		0.535073	0.711587	0	Medium
0	0.956032	0.043968	Medium		0.266148	0.733852	0	Medium		0	0.968834	0.0311658	Medium		0.267444	0.7324	0	Medium		0.142909	0.92297	0	Medium
0.481376	0.518619	0	Medium		0.788975	0.211025	0	Low		0.515721	0.484279	0	Low		0.716819	0.283121	0	Low		0.619211	0.666235	0	Medium
0.415117	0.584879	0	Medium		0.267501	0.732499	0	Medium		0.443439	0.556561	0	Medium		0.66473	0.335199	0	Low		0.625891	0.662634	0	Medium
0.253254	0.746744	0	Medium		0.289821	0.710179	0	Medium		0.27676	0.72324	0	Medium		0.544093	0.45581	0	Low		0.219283	0.881803	0	Medium
0.463392	0.536604	0	Medium		0.427798	0.572202	0	Medium		0.462373	0.537627	0	Medium		0.709777	0.290161	0	Low		0.007493	0.995961	0	Medium
0.48043	0.519566	0	Medium		0.485966	0.514034	0	Medium		0.493331	0.506669	0	Medium		0.714443	0.285496	0	Low		0.338268	0.817668	0	Medium
0	0.910597	0.0894032	Medium		0.471762	0.528238	0	Medium		0	0.928754	0.0712459	Medium		0.215695	0.784139	0	Medium		0.123048	0.933675	0	Medium
0	0.711818	0.288182	Medium		0.220156	0.779844	0	Medium		0	0.700712	0.299288	Medium		0.0019088	0.99788	0	Medium		0	0.991243	0.00875688	Medium
0.237162	0.762836	0	Medium		0.524518	0.475482	0	Low		0.240688	0.759312	0	Medium		0.536882	0.46302	0	Low		0.165839	0.91061	0	Medium
0.352643	0.647353	0	Medium		0.000338181	0.999662	0	Medium		0.329141	0.670859	0	Medium		0.616204	0.383715	0	Low		0	0.852216	0.147784	Medium
0.473804	0.526192	0	Medium		0.552925	0.447075	0	Low		0.482275	0.517725	0	Medium		0.717667	0.282273	0	Low		0	0.859438	0.140562	Medium
0	0.475176	0.524824	High		0.315522	0.684478	0	Medium		0	0.503075	0.496925	Medium		0	0.694951	0.305049	Medium		0.263519	0.857959	0	Medium
0.78352	0.216472	0	Low		0.78627	0.21373	0	Low		0.755373	0.244627	0	Low		0.910753	0.0892282	0	Low		0	0	1	High
0.7449	0.255093	0	Low		0.768008	0.231992	0	Low		0.719024	0.280976	0	Low		0.890562	0.109415	0	Low		0	0.684301	0.315699	Medium
0.504094	0.495901	0	Low		0.301319	0.698681	0	Medium		0.506876	0.493124	0	Low		0.737349	0.262595	0	Low		0	0.971382	0.0286179	Medium
0.613896	0.386099	0	Low		0.498816	0.501184	0	Medium		0.620482	0.379518	0	Low		0.810817	0.189143	0	Low		0	0.794439	0.205561	Medium
0.117895	0.882104	0	Medium		0.59486	0.40514	0	Low		0.158178	0.841822	0	Medium		0.426257	0.573622	0	Medium		0.248172	0.866231	0	Medium
0.197406	0.802592	0	Medium		0.0368617	0.963138	0	Medium		0.170617	0.829383	0	Medium		0.501336	0.498558	0	Low		0	0.8143	0.1857	Medium
0.549529	0.450466	0	Low		0.663172	0.336828	0	Low		0.550549	0.449451	0	Low		0.760339	0.23961	0	Low		0.487948	0.736988	0	Medium
0.258933	0.741064	0	Medium		0.662496	0.337504	0	Low		0.296939	0.703061	0	Medium		0.544263	0.45564	0	Low		0.420601	0.773289	0	Medium
0.392399	0.607597	0	Medium		0.268854	0.731146	0	Medium		0.38014	0.61986	0	Medium		0.649459	0.350466	0	Low		0	0.953327	0.0466733	Medium
0.280704	0.719293	0	Medium		0.732837	0.267163	0	Low		0.302052	0.697948	0	Medium		0.562842	0.437065	0	Low		0.175047	0.905647	0	Medium
0.236216	0.763782	0	Medium		0.366926	0.633074	0	Medium		0.261005	0.738995	0	Medium		0.526278	0.473622	0	Low		0.286449	0.845599	0	Medium
0.587392	0.412603	0	Low		0.398039	0.601961	0	Medium		0.599613	0.400387	0	Low		0.789862	0.210093	0	Low		0.0562427	0.969684	0	Medium
0	0.927635	0.072365	Medium		0.264795	0.735205	0	Medium		0	0.935664	0.0643356	Medium		0.229268	0.770568	0	Medium		0.0219373	0.988175	0	Medium
0	0.778078	0.221922	Medium		0.286439	0.713561	0	Medium		0	0.801603	0.198397	Medium		0.0918346	0.907973	0	Medium		0.0779092	0.958006	0	Medium
0.441621	0.558375	0	Medium		0.424417	0.575583	0	Medium		0.438049	0.561951	0	Medium		0.703415	0.296522	0	Low		0	0.751106	0.248894	Medium
0.453926	0.54607	0	Medium		0.527224	0.472776	0	Low		0.464861	0.535139	0	Medium		0.702821	0.297116	0	Low		0	0.919021	0.0809786	Medium
0.780965	0.219028	0	Low		0.716605	0.283395	0	Low		0.776519	0.223481	0	Low		0.903033	0.0969466	0	Low		0	0.474858	0.525142	High
0	0.329405	0.670595	High		0.195807	0.804193	0	Medium		0	0.317877	0.682123	High		0	0.560034	0.439966	Medium		0.090548	0.951193	0	Medium
0.594964	0.40503	0	Low		0.315522	0.684478	0	Medium		0.619791	0.380209	0	Low		0.792492	0.207464	0	Low		0.41356	0.777085	0	Medium
0.363056	0.636941	0	Medium		0.393304	0.606696	0	Medium		0.378896	0.621104	0	Medium		0.637328	0.362595	0	Low		0.159881	0.913822	0	Medium
0.728714	0.271279	0	Low		0.596212	0.403788	0	Low		0.734503	0.265497	0	Low		0.873001	0.126972	0	Low		0.236436	0.872557	0	Medium
0.849496	0.150496	0	Low		0.770714	0.229286	0	Low		0.851565	0.148435	0	Low		0.933998	0.0659881	0	Low		0.0797147	0.957032	0	Medium
0.38672	0.613277	0	Medium		0.388569	0.611431	0	Medium		0.396724	0.603276	0	Medium		0.65421	0.345717	0	Low		0.00929855	0.994988	0	Medium
0.492735	0.50726	0	Medium		0.826852	0.173148	0	Low		0.514201	0.485799	0	Low		0.724284	0.275657	0	Low		0.324727	0.824967	0	Medium
0.341284	0.658712	0	Medium		0.765979	0.234021	0	Low		0.357059	0.642941	0	Medium		0.617646	0.382273	0	Low		0	0.69694	0.30306	Medium
0.518292	0.481703	0	Low		0.747717	0.252283	0	Low		0.529542	0.470458	0	Low		0.744051	0.255895	0	Low		0	0.96416	0.03584	Medium
0.548583	0.451412	0	Low		0.469056	0.530944	0	Medium		0.556354	0.443646	0	Low		0.762969	0.23698	0	Low		0.0129096	0.993041	0	Medium
0.556155	0.44384	0	Low		0.302672	0.697328	0	Medium		0.565752	0.434248	0	Low		0.768653	0.231298	0	Low		0.115826	0.937568	0	Medium
0.365895	0.634101	0	Medium		0.552249	0.447751	0	Low		0.392302	0.607698	0	Medium		0.63351	0.366412	0	Low		0.275255	0.851633	0	Medium
0	0.723177	0.276823	Medium		0.258708	0.741292	0	Medium		0	0.743556	0.256444	Medium		0.0197243	0.980068	0	Medium		0.297102	0.839857	0	Medium
0.623361	0.376633	0	Low		0.464998	0.535002	0	Medium		0.62684	0.37316	0	Low		0.81158	0.18838	0	Low		0.201228	0.891535	0	Medium
0	0.715604	0.284396	Medium		0.245857	0.754143	0	Medium		0	0.700712	0.299288	Medium		0.0120891	0.987701	0	Medium		0.0616593	0.966765	0	Medium
0.310048	0.689949	0	Medium		0.131552	0.868448	0	Medium		0.309239	0.690761	0	Medium		0.587444	0.412468	0	Low		0.0761036	0.958979	0	Medium
0.554262	0.445733	0	Low		0.00371999	0.99628	0	Medium		0.54972	0.45028	0	Low		0.776967	0.222986	0	Low		0	0.718606	0.281394	Medium
0.929197	0.0707944	0	Low		0	0.932702	0.0672979	Medium		0.942091	0.0579089	0	Low		0.970053	0.0299406	0	Low		0.488129	0.736891	0	Medium
0.932794	0.0671974	0	Low		0	0.936084	0.0639161	Medium		0.937116	0.0628844	0	Low		0.977179	0.0228159	0	Low		0.385213	0.792364	0	Medium
0.56846	0.431534	0	Low		0.680081	0.319919	0	Low		0.573492	0.426508	0	Low		0.779936	0.220017	0	Low		0.147603	0.92044	0	Medium
0.291116	0.708881	0	Medium		0	0.96652	0.0334799	Medium		0.281045	0.718955	0	Medium		0.564878	0.43503	0	Low		0.354699	0.808812	0	Medium
0.265559	0.734438	0	Medium		0	0.937437	0.0625634	Medium		0.296386	0.703614	0	Medium		0.554528	0.445377	0	Low		0.45617	0.754117	0	Medium
0.410384	0.589612	0	Medium		0	0.758877	0.241123	Medium		0.432106	0.567894	0	Medium		0.664984	0.334945	0	Low		0.384671	0.792656	0	Medium
0.34791	0.652086	0	Medium		0.256679	0.743321	0	Medium		0.364522	0.635478	0	Medium		0.62562	0.3743	0	Low		0.220908	0.880927	0	Medium
0.371575	0.628422	0	Medium		0.0855597	0.91444	0	Medium		0.40018	0.59982	0	Medium		0.635461	0.364461	0	Low		0.280852	0.848616	0	Medium
0.683942	0.316052	0	Low		0.550896	0.449104	0	Low		0.702578	0.297422	0	Low		0.846108	0.153859	0	Low		0.246908	0.866913	0	Medium
0.689621	0.310373	0	Low		0.53534	0.46466	0	Low		0.695114	0.304886	0	Low		0.849586	0.150382	0	Low		0.347477	0.812704	0	Medium
0.744238	0.255755	0	Low		0.348664	0.651336	0	Medium		0.761454	0.238546	0	Low		0.879364	0.120611	0	Low		0.417171	0.775138	0	Medium
0.636613	0.363381	0	Low		0.0192763	0.980724	0	Medium		0.653099	0.346901	0	Low		0.814973	0.184987	0	Low		0.471156	0.746039	0	Medium
0.632827	0.367167	0	Low		0.203923	0.796077	0	Medium		0.658351	0.341649	0	Low		0.815907	0.184054	0	Low		0.608558	0.671977	0	Medium
0.60727	0.392725	0	Low		0.138992	0.861008	0	Medium		0.617165	0.382835	0	Low		0.800721	0.199237	0	Low		0.223075	0.879759	0	Medium
0.452033	0.547963	0	Medium		0	0.666216	0.333784	Medium		0.480893	0.519107	0	Medium		0.690859	0.309075	0	Low		0.45599	0.754214	0	Medium
0.777368	0.222625	0	Low		0.17281	0.82719	0	Medium		0.789648	0.210352	0	Low		0.897773	0.102205	0	Low		0.281936	0.848032	0	Medium
0.441621	0.558375	0	Medium		0	0.70071	0.29929	Medium		0.464999	0.535001	0	Medium		0.685429	0.314504	0	Low		0.483615	0.739324	0	Medium
0.686781	0.313212	0	Low		0	0.789313	0.210687	Medium		0.697602	0.302398	0	Low		0.849077	0.150891	0	Low		0.319852	0.827595	0	Medium
0.699087	0.300907	0	Low		0.331755	0.668245	0	Medium		0.710594	0.289406	0	Low		0.857306	0.142663	0	Low		0.139298	0.924916	0	Medium
0.768849	0.231144	0	Low		0	0.771052	0.228948	Medium		0.786193	0.213807	0	Low		0.89158	0.108397	0	Low		0.483615	0.739324	0	Medium
0.279758	0.72024	0	Medium		0.12276	0.87724	0	Medium		0.273029	0.726971	0	Medium		0.564284	0.435623	0	Low		0.420421	0.773386	0	Medium
0.5713	0.428694	0	Low		0.0382144	0.961786	0	Medium		0.575289	0.424711	0	Low		0.779427	0.220526	0	Low		0.278144	0.850076	0	Medium
0.330872	0.669125	0	Medium		0	0.820426	0.179574	Medium		0.342271	0.657729	0	Medium		0.612386	0.387532	0	Low		0.157534	0.915087	0	Medium
0.600644	0.399351	0	Low		0	0.670274	0.329726	Medium		0.628498	0.371502	0	Low		0.794274	0.205683	0	Low		0.605308	0.673729	0	Medium
0.220124	0.779874	0	Medium		0	0.585729	0.414271	Medium		0.176145	0.823855	0	Medium		0.513552	0.486344	0	Low		0.0580482	0.968711	0	Medium
0	0.680581	0.319419	Medium		0	0.959757	0.0402435	Medium		0	0.628844	0.371156	Medium		0	0.979211	0.0207891	Medium		0	0.965966	0.0340345	Medium
0	0.620001	0.379999	Medium		0.142374	0.857626	0	Medium		0	0.642665	0.357335	Medium		0	0.867204	0.132796	Medium		0	0.946105	0.0538955	Medium
0	0.75536	0.24464	Medium		0	0.746026	0.253974	Medium		0	0.791929	0.208071	Medium		0.0519618	0.947837	0	Medium		0.184436	0.900586	0	Medium
0.0894978	0.910501	0	Medium		0	0.757525	0.242475	Medium		0.108424	0.891576	0	Medium		0.393765	0.606107	0	Medium		0.423671	0.771635	0	Medium
0	0.710871	0.289129	Medium		0	0.672979	0.327021	Medium		0	0.668924	0.331076	Medium		0.0485684	0.95123	0	Medium		0	0.823328	0.176672	Medium
0.926262	0.0737287	0	Low		0	0.996956	0.00304363	Medium		0.94292	0.0570797	0	Low		0.968187	0.0318066	0	Low		1	0.460984	0	Low
