# Supplementary material for: Breast cancer disease classification using fuzzy-ID3 algorithm with FUZZYDBD method: automatic fuzzy database definition
Source: PeerJ Comput Sci. 2021 May 4;7:e427. doi: 10.7717/peerj-cs.427 (PMC8114800; doi:10.7717/peerj-cs.427)
Supplement: Supplemental Information 3 — To run the FID3 algorithm-FUZZYDBD: 1. Open id310fold.py (python language) 2. Make sure the dataset is w5.data/WBCDF1.data/coimbrafold5.data (according to the folder) id310fold.py is located in the FID3 file. Apply the w5.data/WBCDF1.data/coimbrafold5.data dataset located in the same FID3 file as it is the latest data that has already undergone data transformation into the linguistic format. All the instances have been shuffled well. [file peerj-cs-07-427-s003.zip › WDBC/Fuzzificationdata/Fuzzification2.xlsx]

## Sheet: Sheet1
CompactnessnucA					ConcativitynucA					ConcavepointsnucA					SymmetrynucA					FractalnucA
1-Low	2-Medium	3-High			1-Low	2-Medium	3-High			1-Low	2-High	3-High			1-Low	2-Medium	3-High			1-Low	2-Medium	High
0	0.415925	0.584075	High		0	0.593721	0.406279	Medium		0	0.537773	0.462227	Medium		0	0.627273	0.372727	Medium		0	0.788964	0.211036	Medium
0.636464	0.363536	0	Low		0.592784	0.407216	0	Low		0.302485	0.697515	0	Medium		0.240404	0.759596	0	Medium		0.717355	0.282645	0	Low
0.137967	0.862033	0	Medium		0.0749766	0.925023	0	Medium		0	0.728628	0.271372	Medium		0	0.980808	0.0191919	Medium		0.577506	0.422494	0	Low
0	0.377277	0.622723	High		0	0.868791	0.131209	Medium		0	0.954274	0.0457256	Medium		0	0.447475	0.552525	High		0	0	1	High
0.304214	0.695786	0	Medium		0.0721649	0.927835	0	Medium		0	0.963221	0.0367793	Medium		0.243434	0.756566	0	Medium		0.626369	0.373631	0	Low
0.0760076	0.923992	0	Medium		0.260544	0.739456	0	Medium		0.195924	0.804076	0	Medium		0	0.962626	0.0373737	Medium		0	0.897641	0.102359	Medium
0.450218	0.549782	0	Medium		0.471884	0.528116	0	Medium		0.264414	0.735586	0	Medium		0.258586	0.741414	0	Medium		0.685762	0.314238	0	Low
0.109748	0.890252	0	Medium		0.561106	0.438894	0	Low		0.40507	0.59493	0	Medium		0	0.852525	0.147475	Medium		0	0.96588	0.0341196	Medium
0	0.933685	0.066315	Medium		0.128866	0.871134	0	Medium		0.0702783	0.929722	0	Medium		0	0.69697	0.30303	Medium		0	0.991997	0.00800337	Medium
0	0.64904	0.35096	Medium		0	0.934864	0.0651359	Medium		0.150795	0.849205	0	Medium		0.020202	0.979798	0	Medium		0	0.632266	0.367734	Medium
0.709772	0.290228	0	Low		0.845408	0.154592	0	Low		0.669682	0.330318	0	Low		0.527273	0.472727	0	Low		0.704718	0.295282	0	Low
0.326299	0.673701	0	Medium		0.533552	0.466448	0	Low		0.34334	0.65666	0	Medium		0.210101	0.789899	0	Medium		0.542544	0.457456	0	Low
0	0.611005	0.388995	Medium		0.0323336	0.967666	0	Medium		0	0.888668	0.111332	Medium		0	0.649495	0.350505	Medium		0	0.818871	0.181129	Medium
0.504202	0.495798	0	Low		0.534302	0.465698	0	Low		0.466799	0.533201	0	Medium		0.205051	0.794949	0	Medium		0.855939	0.144061	0	Low
0	0.712226	0.287774	Medium		0.00281162	0.997188	0	Medium		0.202286	0.797714	0	Medium		0	0.980808	0.0191919	Medium		0	0.868576	0.131424	Medium
0.140421	0.859579	0	Medium		0.231959	0.768041	0	Medium		0.267992	0.732008	0	Medium		0	0.744444	0.255556	Medium		0.12342	0.87658	0	Medium
0.677198	0.322802	0	Low		0.653468	0.346532	0	Low		0.477237	0.522763	0	Medium		0.468687	0.531313	0	Medium		0.609941	0.390059	0	Low
0	0.878474	0.121526	Medium		0.193065	0.806935	0	Medium		0	0.978131	0.0218688	Medium		0	0.884848	0.115152	Medium		0.00589722	0.994103	0	Medium
0.488866	0.511134	0	Medium		0.306935	0.693065	0	Medium		0.0558648	0.944135	0	Medium		0.472727	0.527273	0	Medium		0.831929	0.168071	0	Low
0.620207	0.379793	0	Low		0.687723	0.312277	0	Low		0.524751	0.475249	0	Low		0.166667	0.833333	0	Medium		0.675653	0.324347	0	Low
0.339795	0.660205	0	Medium		0.785942	0.214058	0	Low		0.690855	0.309145	0	Low		0.0838384	0.916162	0	Medium		0.235468	0.764532	0	Medium
0.720631	0.279369	0	Low		0.861481	0.138519	0	Low		0.793638	0.206362	0	Low		0.237374	0.762626	0	Medium		0.195872	0.804128	0	Medium
0	0.809153	0.190847	Medium		0.0267104	0.97329	0	Medium		0.0302187	0.969781	0	Medium		0	0.524242	0.475758	Medium		0.142376	0.857624	0	Medium
0.491933	0.508067	0	Medium		0.485942	0.514058	0	Medium		0.141948	0.858052	0	Medium		0.283838	0.716162	0	Medium		0.881213	0.118787	0	Low
0.225078	0.774922	0	Medium		0.28538	0.71462	0	Medium		0.0884692	0.911531	0	Medium		0.0555556	0.944444	0	Medium		0.438079	0.561921	0	Medium
0	0.722655	0.277345	Medium		0	0.955483	0.0445173	Medium		0	0.607356	0.392644	Medium		0	0	1	High		0	0.981887	0.0181129	Medium
0	0.972946	0.0270536	Medium		0.33224	0.66776	0	Medium		0.126938	0.873062	0	Medium		0	0.79596	0.20404	Medium		0.187869	0.812131	0	Medium
0.464941	0.535059	0	Medium		0.301781	0.698219	0	Medium		0.231511	0.768489	0	Medium		0.356566	0.643434	0	Medium		0.703875	0.296125	0	Low
0.077848	0.922152	0	Medium		0.21134	0.78866	0	Medium		0.130119	0.869881	0	Medium		0.125253	0.874747	0	Medium		0.349621	0.650379	0	Medium
0.409116	0.590884	0	Medium		0.537254	0.462746	0	Low		0.209443	0.790557	0	Medium		0.314141	0.685859	0	Medium		0.514322	0.485678	0	Low
0	0.961291	0.0387093	Medium		0	0.913308	0.0866917	Medium		0	0.763419	0.236581	Medium		0	0.865657	0.134343	Medium		0.494103	0.505897	0	Medium
0.188884	0.811116	0	Medium		0.429241	0.570759	0	Medium		0.484891	0.515109	0	Medium		0	0.746465	0.253535	Medium		0	0.819292	0.180708	Medium
0.201153	0.798847	0	Medium		0	0.867385	0.132615	Medium		0	0.804175	0.195825	Medium		0	0.8	0.2	Medium		0.416175	0.583825	0	Medium
0.0643519	0.935648	0	Medium		0.223524	0.776476	0	Medium		0.245229	0.754771	0	Medium		0.19899	0.80101	0	Medium		0.467144	0.532856	0	Medium
0.162505	0.837495	0	Medium		0.365511	0.634489	0	Medium		0.229423	0.770577	0	Medium		0.0525253	0.947475	0	Medium		0.360152	0.639848	0	Medium
0.299307	0.700693	0	Medium		0.368322	0.631678	0	Medium		0.401789	0.598211	0	Medium		0.155556	0.844444	0	Medium		0.721988	0.278012	0	Low
0.44531	0.55469	0	Medium		0.381912	0.618088	0	Medium		0.443539	0.556461	0	Medium		0.166667	0.833333	0	Medium		0.524431	0.475569	0	Low
0.88786	0.11214	0	Low		0.879944	0.120056	0	Low		0.709443	0.290557	0	Low		0.588889	0.411111	0	Low		0.634794	0.365206	0	Low
0.804122	0.195878	0	Low		0.887629	0.112371	0	Low		0.711829	0.288171	0	Low		0.489899	0.510101	0	Medium		0.786015	0.213985	0	Low
0.348997	0.651003	0	Medium		0.501874	0.498126	0	Low		0.459344	0.540656	0	Medium		0.333333	0.666667	0	Medium		0.40059	0.59941	0	Medium
0.748911	0.251089	0	Low		0.854264	0.145736	0	Low		0.798111	0.201889	0	Low		0.268687	0.731313	0	Medium		0.751053	0.248947	0	Low
0.371695	0.628305	0	Medium		0.510778	0.489222	0	Low		0.436481	0.563519	0	Medium		0.156566	0.843434	0	Medium		0.210615	0.789385	0	Medium
0	0.775413	0.224587	Medium		0.0126523	0.987348	0	Medium		0.00984095	0.990159	0	Medium		0	0.737374	0.262626	Medium		0.432603	0.567397	0	Medium
0.237961	0.762039	0	Medium		0.538566	0.461434	0	Low		0.387873	0.612127	0	Medium		0.0767677	0.923232	0	Medium		0.247683	0.752317	0	Medium
0.476597	0.523403	0	Medium		0.61298	0.38702	0	Low		0.477932	0.522068	0	Medium		0.307071	0.692929	0	Medium		0.502527	0.497473	0	Low
0.084596	0.915404	0	Medium		0.0749766	0.925023	0	Medium		0	0.997018	0.00298211	Medium		0.144444	0.855556	0	Medium		0.556445	0.443555	0	Low
0.75431	0.24569	0	Low		0.925586	0.0744142	0	Low		0.941183	0.0588171	0	Low		0.283838	0.716162	0	Medium		0.365206	0.634794	0	Medium
0.36372	0.63628	0	Medium		0.425492	0.574508	0	Medium		0.270378	0.729622	0	Medium		0	0.921212	0.0787879	Medium		0.249789	0.750211	0	Medium
0.561131	0.438869	0	Low		0.691097	0.308903	0	Low		0.72674	0.27326	0	Low		0.378788	0.621212	0	Medium		0.558972	0.441028	0	Low
0.646647	0.353353	0	Low		0.777366	0.222634	0	Low		0.663618	0.336382	0	Low		0.243434	0.756566	0	Medium		0.695872	0.304128	0	Low
0.814245	0.185755	0	Low		0.922352	0.0776476	0	Low		0.889165	0.110835	0	Low		0.560606	0.439394	0	Low		0.624263	0.375737	0	Low
0.747193	0.252807	0	Low		0.91298	0.0870197	0	Low		0.828728	0.171272	0	Low		0.70404	0.29596	0	Low		0.596883	0.403117	0	Low
0.827434	0.172566	0	Low		0.907591	0.0924086	0	Low		0.865905	0.134095	0	Low		0.183838	0.816162	0	Medium		0.53075	0.46925	0	Low
0.207901	0.792099	0	Medium		0.169634	0.830366	0	Medium		0	0.946322	0.0536779	Medium		0	0.957576	0.0424242	Medium		0.446504	0.553496	0	Medium
0.684498	0.315502	0	Low		0.753843	0.246157	0	Low		0.668588	0.331412	0	Low		0.438384	0.561616	0	Medium		0.710194	0.289806	0	Low
0.783142	0.216858	0	Low		0.857732	0.142268	0	Low		0.773559	0.226441	0	Low		0.131313	0.868687	0	Medium		0.616259	0.383741	0	Low
0.341635	0.658365	0	Medium		0.380037	0.619963	0	Medium		0.105964	0.894036	0	Medium		0.134343	0.865657	0	Medium		0.593513	0.406487	0	Low
0.281516	0.718484	0	Medium		0.394096	0.605904	0	Medium		0.192545	0.807455	0	Medium		0.0232323	0.976768	0	Medium		0.257793	0.742207	0	Medium
0.886449	0.113551	0	Low		0.996757	0.00324274	0	Low		0.958579	0.0414215	0	Low		0.233333	0.766667	0	Medium		0.787279	0.212721	0	Low
0.795473	0.204527	0	Low		0.903421	0.0965792	0	Low		0.922475	0.0775249	0	Low		0.370707	0.629293	0	Medium		0.0770851	0.922915	0	Medium
0.624379	0.375621	0	Low		0.949203	0.0507966	0	Low		0.871769	0.128231	0	Low		0	0.3	0.7	High		0.172704	0.827296	0	Medium
0.569045	0.430955	0	Low		0.859419	0.140581	0	Low		0.907962	0.0920378	0	Low		0.224242	0.775758	0	Medium		0.258214	0.741786	0	Medium
0	0.887062	0.112938	Medium		0	0.999531	0.000468604	Medium		0.139861	0.860139	0	Medium		0.10202	0.89798	0	Medium		0.0328559	0.967144	0	Medium
0.58205	0.41795	0	Low		0.7194	0.2806	0	Low		0.7833	0.2167	0	Low		0	0.706061	0.293939	Medium		0.171441	0.828559	0	Medium
0.344703	0.655297	0	Medium		0.471415	0.528585	0	Medium		0.316799	0.683201	0	Medium		0.146465	0.853535	0	Medium		0.328559	0.671441	0	Medium
0.211582	0.788418	0	Medium		0.406279	0.593721	0	Medium		0.102485	0.897515	0	Medium		0.0979798	0.90202	0	Medium		0.301601	0.698399	0	Medium
0.642047	0.357953	0	Low		0.898219	0.101781	0	Low		0.850497	0.149503	0	Low		0.336364	0.663636	0	Medium		0.198399	0.801601	0	Medium
0.830501	0.169499	0	Low		0.826195	0.173805	0	Low		0.77833	0.22167	0	Low		0.539394	0.460606	0	Low		0.717355	0.282645	0	Low
0.25207	0.74793	0	Medium		0	0.533271	0.466729	Medium		0.565109	0.434891	0	Low		0	0.938384	0.0616162	Medium		0	0.715249	0.284751	Medium
0.797804	0.202196	0	Low		0.828819	0.171181	0	Low		0.715308	0.284692	0	Low		0.464646	0.535354	0	Medium		0.723252	0.276748	0	Low
0.487639	0.512361	0	Medium		0.493908	0.506092	0	Medium		0.209642	0.790358	0	Medium		0.472727	0.527273	0	Medium		0.804128	0.195872	0	Low
0.179682	0.820318	0	Medium		0.59672	0.40328	0	Low		0.714513	0.285487	0	Low		0.149495	0.850505	0	Medium		0	0.32182	0.67818	High
0	0.996258	0.0037421	Medium		0.207123	0.792877	0	Medium		0.210338	0.789662	0	Medium		0.124242	0.875758	0	Medium		0.371946	0.628054	0	Medium
0.333661	0.666339	0	Medium		0.635005	0.364995	0	Low		0.496123	0.503877	0	Medium		0.391919	0.608081	0	Medium		0.338669	0.661331	0	Medium
0.699957	0.300043	0	Low		0.841987	0.158013	0	Low		0.774155	0.225845	0	Low		0.333333	0.666667	0	Medium		0.613311	0.386689	0	Low
0.60211	0.39789	0	Low		0.542221	0.457779	0	Low		0.340159	0.659841	0	Medium		0.254545	0.745455	0	Medium		0.833614	0.166386	0	Low
0.476597	0.523403	0	Medium		0.677741	0.322259	0	Low		0.34831	0.65169	0	Medium		0	0.643434	0.356566	Medium		0.307077	0.692923	0	Medium
0	0.802405	0.197595	Medium		0.210872	0.789128	0	Medium		0	0.926441	0.0735586	Medium		0	0.89697	0.10303	Medium		0.293597	0.706403	0	Medium
0	0	1	High		0	0.240862	0.759138	High		0	0.405567	0.594433	High		0	0.135354	0.864646	High		0	0.67481	0.32519	Medium
0.53328	0.46672	0	Low		0.81776	0.18224	0	Low		0.769881	0.230119	0	Low		0.335354	0.664646	0	Medium		0.578349	0.421651	0	Low
0.544568	0.455432	0	Low		0.784864	0.215136	0	Low		0.778032	0.221968	0	Low		0.210101	0.789899	0	Medium		0.153749	0.846251	0	Medium
0.177228	0.822772	0	Medium		0.452202	0.547798	0	Medium		0.305467	0.694533	0	Medium		0.109091	0.890909	0	Medium		0.197136	0.802864	0	Medium
0	0.484019	0.515981	High		0	0.435333	0.564667	High		0	0.166004	0.833996	High		0.223232	0.776768	0	Medium		0.247683	0.752317	0	Medium
0.0201828	0.979817	0	Medium		0.0923149	0.907685	0	Medium		0	0.539761	0.460239	Medium		0.420202	0.579798	0	Medium		0.0614996	0.9385	0	Medium
0.679345	0.320655	0	Low		0.805483	0.194517	0	Low		0.814811	0.185189	0	Low		0	0.970707	0.0292929	Medium		0.590564	0.409436	0	Low
0.472916	0.527084	0	Medium		0.374414	0.625586	0	Medium		0.125746	0.874254	0	Medium		0	0.917172	0.0828283	Medium		0.567818	0.432182	0	Low
0.50868	0.49132	0	Low		0.435801	0.564199	0	Medium		0.509145	0.490855	0	Low		0	0.974747	0.0252525	Medium		0.730413	0.269587	0	Low
0.379056	0.620944	0	Medium		0.31209	0.68791	0	Medium		0.177833	0.822167	0	Medium		0.0979798	0.90202	0	Medium		0.733361	0.266639	0	Low
0.539476	0.460524	0	Low		0.718135	0.281865	0	Low		0.627734	0.372266	0	Low		0.121212	0.878788	0	Medium		0.406908	0.593092	0	Medium
0.297466	0.702534	0	Medium		0.53299	0.46701	0	Low		0.297813	0.702187	0	Medium		0	0.933333	0.0666667	Medium		0.43134	0.56866	0	Medium
0.590945	0.409055	0	Low		0.854639	0.145361	0	Low		0.706064	0.293936	0	Low		0.368687	0.631313	0	Medium		0.63353	0.36647	0	Low
0.483345	0.516655	0	Medium		0.474227	0.525773	0	Medium		0.256163	0.743837	0	Medium		0.336364	0.663636	0	Medium		0.536226	0.463774	0	Low
0.808785	0.191215	0	Low		0.847188	0.152812	0	Low		0.736779	0.263221	0	Low		0.670707	0.329293	0	Low		0.864364	0.135636	0	Low
0.617999	0.382001	0	Low		0.813777	0.186223	0	Low		0.723658	0.276342	0	Low		0.416162	0.583838	0	Medium		0.699242	0.300758	0	Low
0.166186	0.833814	0	Medium		0.203374	0.796626	0	Medium		0.123757	0.876243	0	Medium		0.19697	0.80303	0	Medium		0.457456	0.542544	0	Medium
0.313416	0.686584	0	Medium		0.313496	0.686504	0	Medium		0.136879	0.863121	0	Medium		0	0.954545	0.0454545	Medium		0.724937	0.275063	0	Low
0.68597	0.31403	0	Low		0.883318	0.116682	0	Low		0.707654	0.292346	0	Low		0.151515	0.848485	0	Medium		0.309604	0.690396	0	Medium
0.793694	0.206306	0	Low		0.967999	0.0320009	0	Low		0.921103	0.0788966	0	Low		0.707071	0.292929	0	Low		0.20219	0.79781	0	Medium
0.65726	0.34274	0	Low		0.803374	0.196626	0	Low		0.666998	0.333002	0	Low		0.434343	0.565657	0	Medium		0.331929	0.668071	0	Medium
0.418931	0.581069	0	Medium		0.560075	0.439925	0	Low		0.419583	0.580417	0	Medium		0.172727	0.827273	0	Medium		0.412805	0.587195	0	Medium
0.596773	0.403227	0	Low		0.595829	0.404171	0	Low		0.553777	0.446223	0	Low		0.445455	0.554545	0	Medium		0.631424	0.368576	0	Low
0.654622	0.345378	0	Low		1	0	0	Low		1	0	0	Low		0.121212	0.878788	0	Medium		0	0.811289	0.188711	Medium
0.871174	0.128826	0	Low		0.888332	0.111668	0	Low		0.824056	0.175944	0	Low		0.314141	0.685859	0	Medium		0.713142	0.286858	0	Low
0.524017	0.475983	0	Low		0.711621	0.288379	0	Low		0.698907	0.301093	0	Low		0.106061	0.893939	0	Medium		0.441449	0.558551	0	Medium
0.592663	0.407337	0	Low		0.859653	0.140347	0	Low		0.880616	0.119384	0	Low		0	0.831313	0.168687	Medium		0.374473	0.625527	0	Medium
0.0361328	0.963867	0	Medium		0.029522	0.970478	0	Medium		0.0456262	0.954374	0	Medium		0.126263	0.873737	0	Medium		0	0.864364	0.135636	Medium
0.495	0.505	0	Medium		0.668697	0.331303	0	Low		0.653579	0.346421	0	Low		0.251515	0.748485	0	Medium		0.358045	0.641955	0	Medium
0.700816	0.299184	0	Low		0.876148	0.123852	0	Low		0.809046	0.190954	0	Low		0.452525	0.547475	0	Medium		0.549284	0.450716	0	Low
0	0.420833	0.579167	High		0	0.00187441	0.998126	High		0	0.187873	0.812127	High		0	0.488889	0.511111	High		0.139427	0.860573	0	Medium
0.715539	0.284461	0	Low		0.759466	0.240534	0	Low		0.811233	0.188767	0	Low		0.568687	0.431313	0	Low		0.354254	0.645746	0	Medium
0.603337	0.396663	0	Low		0.796907	0.203093	0	Low		0.82326	0.17674	0	Low		0.470707	0.529293	0	Medium		0.128475	0.871525	0	Medium
0.377216	0.622784	0	Medium		0.500937	0.499063	0	Low		0.401491	0.598509	0	Medium		0.318182	0.681818	0	Medium		0.126369	0.873631	0	Medium
0	0.749034	0.250966	Medium		0	0.592784	0.407216	Medium		0.224851	0.775149	0	Medium		0.349495	0.650505	0	Medium		0	0.831929	0.168071	Medium
0.319551	0.680449	0	Medium		0.696532	0.303468	0	Low		0.69503	0.30497	0	Low		0.129293	0.870707	0	Medium		0	0.826453	0.173547	Medium
0.61579	0.38421	0	Low		0.806373	0.193627	0	Low		0.808748	0.191252	0	Low		0.405051	0.594949	0	Medium		0	0.889217	0.110783	Medium
0.637384	0.362616	0	Low		0.844049	0.155951	0	Low		0.800398	0.199602	0	Low		0.365657	0.634343	0	Medium		0.495366	0.504634	0	Medium
0.356359	0.643641	0	Medium		0.565933	0.434067	0	Low		0.770577	0.229423	0	Low		0.752525	0.247475	0	Low		0.0871946	0.912805	0	Medium
0.107294	0.892706	0	Medium		0.20806	0.79194	0	Medium		0.113022	0.886978	0	Medium		0	0.891919	0.108081	Medium		0.25358	0.74642	0	Medium
0.0441077	0.955892	0	Medium		0.000468604	0.999531	0	Medium		0.0577535	0.942247	0	Medium		0	0.953535	0.0464646	Medium		0.016428	0.983572	0	Medium
0.706521	0.293479	0	Low		0.658247	0.341753	0	Low		0.443738	0.556262	0	Medium		0	0.920202	0.079798	Medium		0.987784	0.0122157	0	Low
0.708791	0.291209	0	Low		0.835426	0.164574	0	Low		0.739264	0.260736	0	Low		0.386869	0.613131	0	Medium		0.529486	0.470514	0	Low
0.444083	0.555917	0	Medium		0.317245	0.682755	0	Medium		0.138668	0.861332	0	Medium		0.0848485	0.915152	0	Medium		0.487363	0.512637	0	Medium
0	0.360101	0.639899	High		0	0	1	High		0	0	1	High		0	0.388889	0.611111	High		0.207666	0.792334	0	Medium
0.444697	0.555303	0	Medium		0.585661	0.414339	0	Low		0.425646	0.574354	0	Medium		0.19596	0.80404	0	Medium		0.407751	0.592249	0	Medium
0.669529	0.330471	0	Low		0.620806	0.379194	0	Low		0.72167	0.27833	0	Low		0.634343	0.365657	0	Low		0.651643	0.348357	0	Low
0.74247	0.25753	0	Low		0.933458	0.0665417	0	Low		0.886581	0.113419	0	Low		0.440404	0.559596	0	Medium		0.62342	0.37658	0	Low
0.636587	0.363413	0	Low		0.752343	0.247657	0	Low		0.69334	0.30666	0	Low		0.291919	0.708081	0	Medium		0.522325	0.477675	0	Low
0.626403	0.373597	0	Low		0.565558	0.434442	0	Low		0.440656	0.559344	0	Medium		0.105051	0.894949	0	Medium		0.979781	0.020219	0	Low
0.0103675	0.989633	0	Medium		0.466729	0.533271	0	Medium		0.15169	0.84831	0	Medium		0.0494949	0.950505	0	Medium		0.380371	0.619629	0	Medium
0.144102	0.855898	0	Medium		0	0.807404	0.192596	Medium		0	0.857853	0.142147	Medium		0	0.846465	0.153535	Medium		0.529486	0.470514	0	Low
0.53555	0.46445	0	Low		0.866214	0.133786	0	Low		0.713519	0.286481	0	Low		0.171717	0.828283	0	Medium		0.378686	0.621314	0	Medium
0.368628	0.631372	0	Medium		0.313027	0.686973	0	Medium		0.196123	0.803877	0	Medium		0.120202	0.879798	0	Medium		0.663016	0.336984	0	Low
0.331207	0.668793	0	Medium		0.511246	0.488754	0	Low		0.442048	0.557952	0	Medium		0	0.888889	0.111111	Medium		0.622999	0.377001	0	Low
0.538433	0.461567	0	Low		0.665651	0.334349	0	Low		0.410239	0.589761	0	Medium		0.236364	0.763636	0	Medium		0.693766	0.306234	0	Low
0.523281	0.476719	0	Low		0.4597	0.5403	0	Medium		0.319384	0.680616	0	Medium		0.361616	0.638384	0	Medium		0.692081	0.307919	0	Low
0.765475	0.234525	0	Low		0.779241	0.220759	0	Low		0.731213	0.268787	0	Low		0.469697	0.530303	0	Medium		0.549705	0.450295	0	Low
0.744985	0.255015	0	Low		0.831678	0.168322	0	Low		0.741551	0.258449	0	Low		0.718182	0.281818	0	Low		0.600253	0.399747	0	Low
0.696276	0.303724	0	Low		0.835848	0.164152	0	Low		0.714215	0.285785	0	Low		0.319192	0.680808	0	Medium		0.633951	0.366049	0	Low
0.318324	0.681676	0	Medium		0.278819	0.721181	0	Medium		0.142744	0.857256	0	Medium		0.0939394	0.906061	0	Medium		0.486099	0.513901	0	Medium
0.421999	0.578001	0	Medium		0.782802	0.217198	0	Low		0.52326	0.47674	0	Low		0.281818	0.718182	0	Medium		0.546757	0.453243	0	Low
0.867247	0.132753	0	Low		1	0	0	Low		1	0	0	Low		0.148485	0.851515	0	Medium		0.399326	0.600674	0	Medium
0.421385	0.578615	0	Medium		0.55731	0.44269	0	Low		0.409245	0.590755	0	Medium		0.190909	0.809091	0	Medium		0.47262	0.52738	0	Medium
0.536961	0.463039	0	Low		0.904827	0.0951734	0	Low		0.81501	0.18499	0	Low		0.409091	0.590909	0	Medium		0.340354	0.659646	0	Medium
0.53555	0.46445	0	Low		0.770665	0.229335	0	Low		0.693042	0.306958	0	Low		0.274747	0.725253	0	Medium		0.478096	0.521904	0	Medium
0.803632	0.196368	0	Low		0.894517	0.105483	0	Low		0.92172	0.0782803	0	Low		0.657576	0.342424	0	Low		0.708509	0.291491	0	Low
0.323845	0.676155	0	Medium		0.826148	0.173852	0	Low		0.701491	0.298509	0	Low		0.0555556	0.944444	0	Medium		0	0.802443	0.197557	Medium
0.0760076	0.923992	0	Medium		0.222587	0.777413	0	Medium		0.262922	0.737078	0	Medium		0	0.365657	0.634343	High		0	0.999579	0.00042123	Medium
0.402981	0.597019	0	Medium		0.575914	0.424086	0	Low		0.645924	0.354076	0	Low		0.309091	0.690909	0	Medium		0.369419	0.630581	0	Medium
0.492546	0.507454	0	Medium		0.602296	0.397704	0	Low		0.450099	0.549901	0	Medium		0.329293	0.670707	0	Medium		0.542965	0.457035	0	Low
0.727747	0.272253	0	Low		0.864995	0.135005	0	Low		0.867893	0.132107	0	Low		0.582828	0.417172	0	Low		0.754002	0.245998	0	Low
0.653334	0.346666	0	Low		0.853046	0.146954	0	Low		0.737078	0.262922	0	Low		0	0.505051	0.494949	Medium		0.540438	0.459562	0	Low
0.318324	0.681676	0	Medium		0.380975	0.619025	0	Medium		0.784493	0.215507	0	Low		0	0.826263	0.173737	Medium		0	0.624684	0.375316	Medium
0.137967	0.862033	0	Medium		0	0.0749766	0.925023	High		0.218986	0.781014	0	Medium		0	0.49697	0.50303	High		0	0.188711	0.811289	High
0.805227	0.194773	0	Low		0.907123	0.0928772	0	Low		0.822465	0.177535	0	Low		0.222222	0.777778	0	Medium		0.532856	0.467144	0	Low
0.597571	0.402429	0	Low		0.564527	0.435473	0	Low		0.653777	0.346223	0	Low		0.230303	0.769697	0	Medium		0.48989	0.51011	0	Medium
0.709159	0.290841	0	Low		0.817948	0.182052	0	Low		0.76829	0.23171	0	Low		0.0808081	0.919192	0	Medium		0.481045	0.518955	0	Medium
0.0974787	0.902521	0	Medium		0.13074	0.86926	0	Medium		0	0.952286	0.0477137	Medium		0.079798	0.920202	0	Medium		0.507161	0.492839	0	Low
0.675787	0.324213	0	Low		0.758669	0.241331	0	Low		0.724553	0.275447	0	Low		0.208081	0.791919	0	Medium		0.885425	0.114575	0	Low
0.797374	0.202626	0	Low		0.907591	0.0924086	0	Low		0.804871	0.195129	0	Low		0.464646	0.535354	0	Medium		0.616259	0.383741	0	Low
0.890804	0.109196	0	Low		0.98552	0.0144799	0	Low		0.934513	0.0654871	0	Low		0.614141	0.385859	0	Low		0.685341	0.314659	0	Low
0.418931	0.581069	0	Medium		0.679335	0.320665	0	Low		0.628429	0.371571	0	Low		0.0575758	0.942424	0	Medium		0.386268	0.613732	0	Medium
0.391939	0.608061	0	Medium		0.440956	0.559044	0	Medium		0.0390656	0.960934	0	Medium		0.312121	0.687879	0	Medium		0.924179	0.0758214	0	Low
0.0968652	0.903135	0	Medium		0	0.824742	0.175258	Medium		0	0.72167	0.27833	Medium		0.0232323	0.976768	0	Medium		0.542544	0.457456	0	Low
0.496227	0.503773	0	Medium		0.74836	0.25164	0	Low		0.719483	0.280517	0	Low		0.50404	0.49596	0	Low		0.256529	0.743471	0	Medium
0.416478	0.583522	0	Medium		0.379569	0.620431	0	Medium		0.0355865	0.964414	0	Medium		0.251515	0.748485	0	Medium		0.765375	0.234625	0	Low
0.790565	0.209435	0	Low		0.908763	0.0912371	0	Low		0.807256	0.192744	0	Low		0.540404	0.459596	0	Low		0.886268	0.113732	0	Low
0.767008	0.232992	0	Low		0.881396	0.118604	0	Low		0.831213	0.168787	0	Low		0.675758	0.324242	0	Low		0.408593	0.591407	0	Medium
0.55561	0.44439	0	Low		0.605342	0.394658	0	Low		0.346322	0.653678	0	Medium		0.158586	0.841414	0	Medium		0.773378	0.226622	0	Low
0.135513	0.864487	0	Medium		0	0.988285	0.0117151	Medium		0	0.963221	0.0367793	Medium		0.517172	0.482828	0	Low		0.423336	0.576664	0	Medium
0.635176	0.364824	0	Low		0.878069	0.121931	0	Low		0.624155	0.375845	0	Low		0.272727	0.727273	0	Medium		0.724516	0.275484	0	Low
0.690632	0.309368	0	Low		0.813168	0.186832	0	Low		0.632207	0.367793	0	Low		0.0919192	0.908081	0	Medium		0.59604	0.40396	0	Low
0.733145	0.266855	0	Low		0.725492	0.274508	0	Low		0.65825	0.34175	0	Low		0.456566	0.543434	0	Medium		0.71567	0.28433	0	Low
0.164959	0.835041	0	Medium		0.0477976	0.952202	0	Medium		0	0.909543	0.0904573	Medium		0.0848485	0.915152	0	Medium		0.12679	0.87321	0	Medium
0.766579	0.233421	0	Low		0.889269	0.110731	0	Low		0.743241	0.256759	0	Low		0.488889	0.511111	0	Medium		0.295282	0.704718	0	Medium
0.854978	0.145022	0	Low		1	0	0	Low		1	0	0	Low		0.123232	0.876768	0	Medium		0.587616	0.412384	0	Low
0.856573	0.143427	0	Low		1	0	0	Low		1	0	0	Low		0.331313	0.668687	0	Medium		0.272115	0.727885	0	Medium
0.325072	0.674928	0	Medium		0.387535	0.612465	0	Medium		0.630616	0.369384	0	Low		0.384848	0.615152	0	Medium		0	0.685762	0.314238	Medium
0.164346	0.835654	0	Medium		0.159794	0.840206	0	Medium		0.118688	0.881312	0	Medium		0.258586	0.741414	0	Medium		0.441028	0.558972	0	Medium
1	0	0	Low		0.992526	0.00747423	0	Low		0.98159	0.0184095	0	Low		0.661616	0.338384	0	Low		0.899747	0.100253	0	Low
0.887369	0.112631	0	Low		0.956921	0.0430787	0	Low		0.867793	0.132207	0	Low		0.589899	0.410101	0	Low		0.521061	0.478939	0	Low
0	0.944727	0.0552727	Medium		0	0.654639	0.345361	Medium		0	0.133201	0.866799	High		0.252525	0.747475	0	Medium		0.673968	0.326032	0	Low
0	0.381572	0.618428	High		0	0.834583	0.165417	Medium		0	0.512922	0.487078	Medium		0	0.651515	0.348485	Medium		0	0.988206	0.0117944	Medium
0.579106	0.420894	0	Low		0.69105	0.30895	0	Low		0.484195	0.515805	0	Medium		0.436364	0.563636	0	Medium		0.76706	0.23294	0	Low
0.618612	0.381388	0	Low		0.710356	0.289644	0	Low		0.765308	0.234692	0	Low		0.891919	0.108081	0	Low		0.485678	0.514322	0	Medium
0.473529	0.526471	0	Medium		0.748126	0.251874	0	Low		0.675646	0.324354	0	Low		0.326263	0.673737	0	Medium		0.443555	0.556445	0	Medium
0.830869	0.169131	0	Low		0.992516	0.0074836	0	Low		0.976103	0.0238966	0	Low		0.350505	0.649495	0	Medium		0.556866	0.443134	0	Low
0.599411	0.400589	0	Low		0.617198	0.382802	0	Low		0.422068	0.577932	0	Medium		0.433333	0.566667	0	Medium		0.819292	0.180708	0	Low
0.742163	0.257837	0	Low		0.821509	0.178491	0	Low		0.678032	0.321968	0	Low		0.539394	0.460606	0	Low		0.537068	0.462932	0	Low
0.777682	0.222318	0	Low		0.889738	0.110262	0	Low		0.845626	0.154374	0	Low		0.335354	0.664646	0	Medium		0.669756	0.330244	0	Low
0.673946	0.326054	0	Low		0.819869	0.180131	0	Low		0.835586	0.164414	0	Low		0.386869	0.613131	0	Medium		0.798652	0.201348	0	Low
0	0.638611	0.361389	Medium		0.0716963	0.928304	0	Medium		0.342147	0.657853	0	Medium		0	0.662626	0.337374	Medium		0	0.927548	0.0724516	Medium
0.713944	0.286056	0	Low		0.854171	0.145829	0	Low		0.715308	0.284692	0	Low		0.359596	0.640404	0	Medium		0.456192	0.543808	0	Medium
0.975094	0.0249064	0	Low		1	0	0	Low		1	0	0	Low		0.40101	0.59899	0	Medium		0.388795	0.611205	0	Medium
0.288878	0.711122	0	Medium		0.491565	0.508435	0	Medium		0.546521	0.453479	0	Low		0.108081	0.891919	0	Medium		0.182393	0.817607	0	Medium
0	0.904239	0.095761	Medium		0.20478	0.79522	0	Medium		0.117495	0.882505	0	Medium		0.316162	0.683838	0	Medium		0.294019	0.705981	0	Medium
0.789706	0.210294	0	Low		0.81851	0.18149	0	Low		0.763718	0.236282	0	Low		0.223232	0.776768	0	Medium		0.717355	0.282645	0	Low
0.341635	0.658365	0	Medium		0.350984	0.649016	0	Medium		0.351292	0.648708	0	Medium		0.218182	0.781818	0	Medium		0.207666	0.792334	0	Medium
0.588737	0.411263	0	Low		0.48313	0.51687	0	Medium		0.425646	0.574354	0	Medium		0.282828	0.717172	0	Medium		0.855097	0.144903	0	Low
0.242869	0.757131	0	Medium		0.477976	0.522024	0	Medium		0.326839	0.673161	0	Medium		0.285859	0.714141	0	Medium		0.775484	0.224516	0	Low
0.379056	0.620944	0	Medium		0.447048	0.552952	0	Medium		0.405567	0.594433	0	Medium		0.10101	0.89899	0	Medium		0.380792	0.619208	0	Medium
0.622784	0.377216	0	Low		0.803796	0.196204	0	Low		0.59175	0.40825	0	Low		0.0717172	0.928283	0	Medium		0.571609	0.428391	0	Low
0.383964	0.616036	0	Medium		0.514527	0.485473	0	Low		0.255666	0.744334	0	Medium		0.549495	0.450505	0	Low		0.791491	0.208509	0	Low
0	0.840439	0.159561	Medium		0	0.34911	0.65089	High		0	0.389662	0.610338	High		0	0.848485	0.151515	Medium		0.480623	0.519377	0	Medium
0.0342924	0.965708	0	Medium		0.269916	0.730084	0	Medium		0.0878728	0.912127	0	Medium		0	0.79697	0.20303	Medium		0	0.978517	0.0214827	Medium
0.469848	0.530152	0	Medium		0.624883	0.375117	0	Low		0.620179	0.379821	0	Low		0.126263	0.873737	0	Medium		0.419966	0.580034	0	Medium
0.530704	0.469296	0	Low		0.646204	0.353796	0	Low		0.594533	0.405467	0	Low		0.460606	0.539394	0	Medium		0.582982	0.417018	0	Low
0.675235	0.324765	0	Low		0.917713	0.0822868	0	Low		0.805964	0.194036	0	Low		0.117172	0.882828	0	Medium		0.457035	0.542965	0	Medium
0.670818	0.329182	0	Low		0.674321	0.325679	0	Low		0.464215	0.535785	0	Medium		0.0242424	0.975758	0	Medium		0.904381	0.0956192	0	Low
0.209128	0.790872	0	Medium		0.592081	0.407919	0	Low		0.492843	0.507157	0	Medium		0.20202	0.79798	0	Medium		0.0252738	0.974726	0	Medium
0.736703	0.263297	0	Low		0.723899	0.276101	0	Low		0.686183	0.313817	0	Low		0.69798	0.30202	0	Low		0.776748	0.223252	0	Low
0.291945	0.708055	0	Medium		0.23149	0.76851	0	Medium		0.0496024	0.950398	0	Medium		0.287879	0.712121	0	Medium		0.988206	0.0117944	0	Low
0.695601	0.304399	0	Low		0.87493	0.12507	0	Low		0.861531	0.138469	0	Low		0.522222	0.477778	0	Low		0.553075	0.446925	0	Low
0.188884	0.811116	0	Medium		0	0.5	0.5	Medium		0	0.414513	0.585487	High		0.406061	0.593939	0	Medium		0.777169	0.222831	0	Low
0.415864	0.584136	0	Medium		0.211809	0.788191	0	Medium		0.344235	0.655765	0	Medium		0.749495	0.250505	0	Low		0.63353	0.36647	0	Low
0.317711	0.682289	0	Medium		0.477507	0.522493	0	Medium		0.357654	0.642346	0	Medium		0	0.813131	0.186869	Medium		0.394693	0.605307	0	Medium
0.188271	0.811729	0	Medium		0.536036	0.463964	0	Low		0.443141	0.556859	0	Medium		0	0.943434	0.0565657	Medium		0.191238	0.808762	0	Medium
0.410956	0.589044	0	Medium		0.689035	0.310965	0	Low		0.687674	0.312326	0	Low		0.0838384	0.916162	0	Medium		0.444819	0.555181	0	Medium
0.756518	0.243482	0	Low		0.729428	0.270572	0	Low		0.893539	0.106461	0	Low		0.0868687	0.913131	0	Medium		0.444398	0.555602	0	Medium
0.317711	0.682289	0	Medium		0.403936	0.596064	0	Medium		0.136083	0.863917	0	Medium		0	0.955556	0.0444444	Medium		0.75358	0.24642	0	Low
0.425679	0.574321	0	Medium		0.463449	0.536551	0	Medium		0.340258	0.659742	0	Medium		0.628283	0.371717	0	Low		0.86647	0.13353	0	Low
0.584504	0.415496	0	Low		0.817807	0.182193	0	Low		0.745229	0.254771	0	Low		0.69697	0.30303	0	Low		0.432182	0.567818	0	Medium
0.387645	0.612355	0	Medium		0.631678	0.368322	0	Low		0.557555	0.442445	0	Low		0.0888889	0.911111	0	Medium		0.449452	0.550548	0	Medium
0.597325	0.402675	0	Low		0.917151	0.0828491	0	Low		0.809642	0.190358	0	Low		0.141414	0.858586	0	Medium		0.194608	0.805392	0	Medium
0.380283	0.619717	0	Medium		0.462512	0.537488	0	Medium		0.357654	0.642346	0	Medium		0.116162	0.883838	0	Medium		0.449452	0.550548	0	Medium
0.812527	0.187473	0	Low		0.833458	0.166542	0	Low		0.755865	0.244135	0	Low		0.559596	0.440404	0	Low		0.714406	0.285594	0	Low
0.651187	0.348813	0	Low		0.731771	0.268229	0	Low		0.542445	0.457555	0	Low		0	0.974747	0.0252525	Medium		0.809604	0.190396	0	Low
0.645175	0.354825	0	Low		0.968871	0.0311293	0	Low		0.879125	0.120875	0	Low		0.264646	0.735354	0	Medium		0.387532	0.612468	0	Medium
0.446537	0.553463	0	Medium		0.695173	0.304827	0	Low		0.624254	0.375746	0	Low		0.170707	0.829293	0	Medium		0.616259	0.383741	0	Low
0.657015	0.342985	0	Low		0.745173	0.254827	0	Low		0.797614	0.202386	0	Low		0.541414	0.458586	0	Low		0.569082	0.430918	0	Low
0.0152751	0.984725	0	Medium		0.205717	0.794283	0	Medium		0.317992	0.682008	0	Medium		0	0.926263	0.0737374	Medium		0.0488627	0.951137	0	Medium
0.15453	0.84547	0	Medium		0.104967	0.895033	0	Medium		0	0.916501	0.083499	Medium		0	0.918182	0.0818182	Medium		0.440185	0.559815	0	Medium
0.884976	0.115024	0	Low		0.923477	0.076523	0	Low		0.968936	0.0310636	0	Low		0.182828	0.817172	0	Medium		0.733783	0.266217	0	Low
0.899638	0.100362	0	Low		0.976724	0.0232755	0	Low		0.936044	0.0639563	0	Low		0.207071	0.792929	0	Medium		0.649537	0.350463	0	Low
0.460033	0.539967	0	Medium		0.27179	0.72821	0	Medium		0.170974	0.829026	0	Medium		0.608081	0.391919	0	Low		0.748947	0.251053	0	Low
0.868168	0.131832	0	Low		0.922587	0.0774133	0	Low		0.834294	0.165706	0	Low		0.50404	0.49596	0	Low		0.407329	0.592671	0	Medium
0.692841	0.307159	0	Low		0.93149	0.0685098	0	Low		0.811531	0.188469	0	Low		0.538384	0.461616	0	Low		0.646588	0.353412	0	Low
0.0870499	0.91295	0	Medium		0.0862231	0.913777	0	Medium		0	0.770378	0.229622	Medium		0.142424	0.857576	0	Medium		0.446925	0.553075	0	Medium
0.606773	0.393227	0	Low		0.576289	0.423711	0	Low		0.401392	0.598608	0	Medium		0.588889	0.411111	0	Low		0.923757	0.0762426	0	Low
0.481504	0.518496	0	Medium		0.48313	0.51687	0	Medium		0.561829	0.438171	0	Low		0.715152	0.284848	0	Low		0.522746	0.477254	0	Low
0.322618	0.677382	0	Medium		0.335989	0.664011	0	Medium		0.124155	0.875845	0	Medium		0.243434	0.756566	0	Medium		0.591407	0.408593	0	Low
0.712165	0.287835	0	Low		0.779522	0.220478	0	Low		0.629125	0.370875	0	Low		0.336364	0.663636	0	Medium		0.720303	0.279697	0	Low
0.910742	0.0892583	0	Low		0.950656	0.049344	0	Low		0.889861	0.110139	0	Low		0.509091	0.490909	0	Low		0.680708	0.319292	0	Low
0.306055	0.693945	0	Medium		0.274602	0.725398	0	Medium		0.716302	0.283698	0	Low		0	0.99596	0.0040404	Medium		0	0.874052	0.125948	Medium
0.701307	0.298693	0	Low		0.779897	0.220103	0	Low		0.766998	0.233002	0	Low		0.279798	0.720202	0	Medium		0.817607	0.182393	0	Low
0.163119	0.836881	0	Medium		0.0398313	0.960169	0	Medium		0.1167	0.8833	0	Medium		0.0727273	0.927273	0	Medium		0.577085	0.422915	0	Low
0.752592	0.247408	0	Low		0.773618	0.226382	0	Low		0.694831	0.305169	0	Low		0.316162	0.683838	0	Medium		0.391744	0.608256	0	Medium
0.841359	0.158641	0	Low		0.796813	0.203187	0	Low		0.890159	0.109841	0	Low		0.568687	0.431313	0	Low		0.730834	0.269166	0	Low
0.293172	0.706828	0	Medium		0.356139	0.643861	0	Medium		0.604374	0.395626	0	Low		0.458586	0.541414	0	Medium		0.404802	0.595198	0	Medium
0.675112	0.324888	0	Low		0.888519	0.111481	0	Low		0.839463	0.160537	0	Low		0.154545	0.845455	0	Medium		0.4385	0.5615	0	Medium
0.639899	0.360101	0	Low		0.797188	0.202812	0	Low		0.708847	0.291153	0	Low		0.168687	0.831313	0	Medium		0.506318	0.493682	0	Low
0.133673	0.866327	0	Medium		0	0.729147	0.270853	Medium		0	0.697813	0.302187	Medium		0	0.843434	0.156566	Medium		0.620051	0.379949	0	Low
0.751365	0.248635	0	Low		0.876382	0.123618	0	Low		0.794334	0.205666	0	Low		0.218182	0.781818	0	Medium		0.604886	0.395114	0	Low
0	0.984602	0.0153978	Medium		0	0.867385	0.132615	Medium		0.0318091	0.968191	0	Medium		0.320202	0.679798	0	Medium		0.283488	0.716512	0	Medium
0.480277	0.519723	0	Medium		0.406748	0.593252	0	Medium		0.169682	0.830318	0	Medium		0.239394	0.760606	0	Medium		0.740101	0.259899	0	Low
0.390099	0.609901	0	Medium		0.353796	0.646204	0	Medium		0.146024	0.853976	0	Medium		0.276768	0.723232	0	Medium		0.725779	0.274221	0	Low
0.334274	0.665726	0	Medium		0.541284	0.458716	0	Low		0.478529	0.521471	0	Medium		0.143434	0.856566	0	Medium		0.522325	0.477675	0	Low
0	0.853322	0.146678	Medium		0.164011	0.835989	0	Medium		0	0.862823	0.137177	Medium		0.158586	0.841414	0	Medium		0.47936	0.52064	0	Medium
0	0.717747	0.282253	Medium		0	0.852858	0.147142	Medium		0	0.765408	0.234592	Medium		0	0.648485	0.351515	Medium		0	0.904802	0.095198	Medium
0	0.208576	0.791424	High		0	0.511715	0.488285	Medium		0	0.631213	0.368787	Medium		0	0.550505	0.449495	Medium		0	0.690817	0.309183	Medium
0.113429	0.886571	0	Medium		0.179475	0.820525	0	Medium		0.165109	0.834891	0	Medium		0	0.958586	0.0414141	Medium		0.303286	0.696714	0	Medium
0.451445	0.548555	0	Medium		0.288191	0.711809	0	Medium		0.0722664	0.927734	0	Medium		0.238384	0.761616	0	Medium		0.757372	0.242628	0	Low
0.733023	0.266977	0	Low		0.864527	0.135473	0	Low		0.717992	0.282008	0	Low		0.490909	0.509091	0	Medium		0.868997	0.131003	0	Low
0.337955	0.662045	0	Medium		0.545595	0.454405	0	Low		0.253777	0.746223	0	Medium		0	0.941414	0.0585859	Medium		0.802864	0.197136	0	Low
0.77437	0.22563	0	Low		0.802765	0.197235	0	Low		0.716998	0.283002	0	Low		0.508081	0.491919	0	Low		0.81171	0.18829	0	Low
0.567082	0.432918	0	Low		0.575398	0.424602	0	Low		0.351193	0.648807	0	Medium		0.184848	0.815152	0	Medium		0.754002	0.245998	0	Low
0.417704	0.582296	0	Medium		0.359419	0.640581	0	Medium		0.140557	0.859443	0	Medium		0.283838	0.716162	0	Medium		0.714406	0.285594	0	Low
0.415251	0.584749	0	Medium		0.700703	0.299297	0	Low		0.737376	0.262624	0	Low		0.129293	0.870707	0	Medium		0.370261	0.629739	0	Medium
0.612232	0.387768	0	Low		0.809185	0.190815	0	Low		0.787078	0.212922	0	Low		0.419192	0.580808	0	Medium		0.636479	0.363521	0	Low
0.737378	0.262622	0	Low		0.817245	0.182755	0	Low		0.839463	0.160537	0	Low		0.040404	0.959596	0	Medium		0.674389	0.325611	0	Low
0.328139	0.671861	0	Medium		0.604124	0.395876	0	Low		0.71501	0.28499	0	Low		0.385859	0.614141	0	Medium		0.213985	0.786015	0	Medium
0.954788	0.045212	0	Low		0.966026	0.0339738	0	Low		0.937873	0.0621272	0	Low		0.547475	0.452525	0	Low		0.839933	0.160067	0	Low
0.652169	0.347831	0	Low		0.847001	0.152999	0	Low		0.726143	0.273857	0	Low		0.283838	0.716162	0	Medium		0.463353	0.536647	0	Medium
0	0.915895	0.0841053	Medium		0	0.971415	0.0285848	Medium		0	0.918489	0.0815109	Medium		0.332323	0.667677	0	Medium		0.495366	0.504634	0	Medium
0.831237	0.168763	0	Low		0.948313	0.051687	0	Low		0.860139	0.139861	0	Low		0	0.968687	0.0313131	Medium		0.445661	0.554339	0	Medium
0.687811	0.312189	0	Low		0.732943	0.267057	0	Low		0.528429	0.471571	0	Low		0.517172	0.482828	0	Low		0.783488	0.216512	0	Low
0.676584	0.323416	0	Low		0.722165	0.277835	0	Low		0.264016	0.735984	0	Medium		0.0353535	0.964646	0	Medium		0.629739	0.370261	0	Low
0.881357	0.118643	0	Low		0.993032	0.00696813	0	Low		0.966869	0.0331312	0	Low		0.0969697	0.90303	0	Medium		0.652485	0.347515	0	Low
0.757929	0.242071	0	Low		0.62418	0.37582	0	Low		0.419185	0.580815	0	Medium		0.505051	0.494949	0	Low		1	0	0	Low
0.870315	0.129685	0	Low		0.90642	0.0935801	0	Low		0.876938	0.123062	0	Low		0.481818	0.518182	0	Medium		0.779275	0.220725	0	Low
0.647261	0.352739	0	Low		0.790112	0.209888	0	Low		0.631113	0.368887	0	Low		0	0.939394	0.0606061	Medium		0.639006	0.360994	0	Low
0.227532	0.772468	0	Medium		0.0998126	0.900187	0	Medium		0.0393638	0.960636	0	Medium		0.149495	0.850505	0	Medium		0.484414	0.515586	0	Medium
0.852647	0.147353	0	Low		0.894799	0.105201	0	Low		0.725348	0.274652	0	Low		0	0.948485	0.0515152	Medium		0.529486	0.470514	0	Low
0.23428	0.76572	0	Medium		0.238051	0.761949	0	Medium		0.0592445	0.940755	0	Medium		0.158586	0.841414	0	Medium		0.622578	0.377422	0	Low
0.0134348	0.986565	0	Medium		0.0871603	0.91284	0	Medium		0.100199	0.899801	0	Medium		0.175758	0.824242	0	Medium		0.288964	0.711036	0	Medium
0.531194	0.468806	0	Low		0.477507	0.522493	0	Medium		0.663022	0.336978	0	Low		0.624242	0.375758	0	Low		0.604465	0.395535	0	Low
0.860254	0.139746	0	Low		0.991284	0.00871603	0	Low		0.970934	0.0290656	0	Low		0.356566	0.643434	0	Medium		0.638163	0.361837	0	Low
0.498681	0.501319	0	Medium		0.69194	0.30806	0	Low		0.623161	0.376839	0	Low		0.466667	0.533333	0	Medium		0.254423	0.745577	0	Medium
0.890129	0.109871	0	Low		0.894096	0.105904	0	Low		0.883598	0.116402	0	Low		0.720202	0.279798	0	Low		0.75358	0.24642	0	Low
0.394393	0.605607	0	Medium		0.565417	0.434583	0	Low		0.444533	0.555467	0	Medium		0	0.449495	0.550505	High		0.478939	0.521061	0	Medium
0.811668	0.188332	0	Low		0.887582	0.112418	0	Low		0.783996	0.216004	0	Low		0.0373737	0.962626	0	Medium		0.59604	0.40396	0	Low
0.0907306	0.909269	0	Medium		0.361762	0.638238	0	Medium		0.343738	0.656262	0	Medium		0.339394	0.660606	0	Medium		0.0749789	0.925021	0	Medium
0.516287	0.483713	0	Low		0.721649	0.278351	0	Low		0.520974	0.479026	0	Low		0.172727	0.827273	0	Medium		0.639427	0.360573	0	Low
0.631618	0.368382	0	Low		0.711575	0.288425	0	Low		0.66501	0.33499	0	Low		0.323232	0.676768	0	Medium		0.379107	0.620893	0	Medium
0.772775	0.227225	0	Low		0.874039	0.125961	0	Low		0.77336	0.22664	0	Low		0.176768	0.823232	0	Medium		0.697136	0.302864	0	Low
0.604012	0.395988	0	Low		0.939644	0.0603561	0	Low		0.808748	0.191252	0	Low		0.416162	0.583838	0	Medium		0.534962	0.465038	0	Low
0.737255	0.262745	0	Low		0.950187	0.0498126	0	Low		0.809443	0.190557	0	Low		0.462626	0.537374	0	Medium		0.614153	0.385847	0	Low
0.829274	0.170726	0	Low		0.942081	0.0579194	0	Low		0.863917	0.136083	0	Low		0.607071	0.392929	0	Low		0.564027	0.435973	0	Low
0.756089	0.243911	0	Low		0.87418	0.12582	0	Low		0.650596	0.349404	0	Low		0.435354	0.564646	0	Medium		0.456192	0.543808	0	Medium
0.798663	0.201337	0	Low		0.884021	0.115979	0	Low		0.863419	0.136581	0	Low		0.419192	0.580808	0	Medium		0.751474	0.248526	0	Low
0.70192	0.29808	0	Low		0.883083	0.116917	0	Low		0.813618	0.186382	0	Low		0.358586	0.641414	0	Medium		0.342881	0.657119	0	Medium
0.111588	0.888412	0	Medium		0	0.970478	0.029522	Medium		0	0.944334	0.055666	Medium		0.260606	0.739394	0	Medium		0.344566	0.655434	0	Medium
0.496841	0.503159	0	Medium		0.679944	0.320056	0	Low		0.691948	0.308052	0	Low		0.271717	0.728283	0	Medium		0.472199	0.527801	0	Medium
0	0.99135	0.00864978	Medium		0	0.930178	0.0698219	Medium		0	0.727634	0.272366	Medium		0	0.79899	0.20101	Medium		0	0.958298	0.0417018	Medium
0.70922	0.29078	0	Low		0.892362	0.107638	0	Low		0.823062	0.176938	0	Low		0.573737	0.426263	0	Low		0.324347	0.675653	0	Medium
0.646893	0.353107	0	Low		0.843299	0.156701	0	Low		0.850696	0.149304	0	Low		0.645455	0.354545	0	Low		0.474726	0.525274	0	Medium
0.769953	0.230047	0	Low		0.907498	0.0925023	0	Low		0.869483	0.130517	0	Low		0.116162	0.883838	0	Medium		0.628475	0.371525	0	Low
0.796761	0.203239	0	Low		0.993154	0.0068463	0	Low		0.967584	0.0324155	0	Low		0.422222	0.577778	0	Medium		0.621735	0.378265	0	Low
0.927734	0.0722655	0	Low		0.982751	0.0172493	0	Low		0.965487	0.0345129	0	Low		0.264646	0.735354	0	Medium		0.226201	0.773799	0	Medium
0.897184	0.102816	0	Low		0.987076	0.0129241	0	Low		0.956074	0.0439264	0	Low		0.691919	0.308081	0	Low		0.857203	0.142797	0	Low
0.889761	0.110239	0	Low		0.978636	0.0213636	0	Low		0.912237	0.0877634	0	Low		0.60303	0.39697	0	Low		0.780118	0.219882	0	Low
0.796638	0.203362	0	Low		0.92582	0.0741799	0	Low		0.885885	0.114115	0	Low		0.115152	0.884848	0	Medium		0.523168	0.476832	0	Low
0.903257	0.0967425	0	Low		0.932193	0.0678069	0	Low		0.813419	0.186581	0	Low		0.422222	0.577778	0	Medium		0.890901	0.109099	0	Low
0.631311	0.368689	0	Low		0.810122	0.189878	0	Low		0.74672	0.25328	0	Low		0.453535	0.546465	0	Medium		0.518113	0.481887	0	Low
0.752715	0.247285	0	Low		0.935942	0.0640581	0	Low		0.911461	0.0885388	0	Low		0.219192	0.780808	0	Medium		0.534962	0.465038	0	Low
0.760199	0.239801	0	Low		1	0	0	Low		1	0	0	Low		0	0.885859	0.114141	Medium		0.00463353	0.995366	0	Medium
0.883688	0.116312	0	Low		0.979039	0.0209606	0	Low		0.936153	0.0638469	0	Low		0.843434	0.156566	0	Low		0.714827	0.285173	0	Low
0.921845	0.0781547	0	Low		0.947376	0.0526242	0	Low		0.949791	0.0502087	0	Low		0.380808	0.619192	0	Medium		0.724937	0.275063	0	Low
0.433654	0.566346	0	Medium		0.470478	0.529522	0	Medium		0.209742	0.790258	0	Medium		0.245455	0.754545	0	Medium		0.718618	0.281382	0	Low
0	0.909147	0.0908533	Medium		0.074508	0.925492	0	Medium		0.512127	0.487873	0	Low		0	0.717172	0.282828	Medium		0	0.421651	0.578349	High
0.907	0.0930004	0	Low		0.937113	0.0628866	0	Low		0.831113	0.168887	0	Low		0.583838	0.416162	0	Low		0.762005	0.237995	0	Low
0.437335	0.562665	0	Medium		0.684817	0.315183	0	Low		0.605865	0.394135	0	Low		0.310101	0.689899	0	Medium		0.0383319	0.961668	0	Medium
0.593522	0.406478	0	Low		0.458763	0.541237	0	Medium		0.232008	0.767992	0	Medium		0.123232	0.876768	0	Medium		0.957877	0.042123	0	Low
0.576958	0.423042	0	Low		0.821931	0.178069	0	Low		0.662028	0.337972	0	Low		0.512121	0.487879	0	Low		0.37658	0.62342	0	Medium
0	0.968652	0.0313478	Medium		0	0.798032	0.201968	Medium		0	0.50497	0.49503	Medium		0	0.475758	0.524242	High		0.294861	0.705139	0	Medium
0.717379	0.282621	0	Low		0.90656	0.0934396	0	Low		0.831809	0.168191	0	Low		0.416162	0.583838	0	Medium		0.522746	0.477254	0	Low
0.648733	0.351267	0	Low		0.850375	0.149625	0	Low		0.790557	0.209443	0	Low		0.346465	0.653535	0	Medium		0.583825	0.416175	0	Low
0.793387	0.206613	0	Low		0.917291	0.0827085	0	Low		0.72833	0.27167	0	Low		0.683838	0.316162	0	Low		0.703454	0.296546	0	Low
0.88013	0.11987	0	Low		0.992755	0.00724461	0	Low		0.944414	0.0555865	0	Low		0.674747	0.325253	0	Low		0.547599	0.452401	0	Low
0.309736	0.690264	0	Medium		0.307404	0.692596	0	Medium		0.156262	0.843738	0	Medium		0.10303	0.89697	0	Medium		0.460404	0.539596	0	Medium
0.33182	0.66818	0	Medium		0.156982	0.843018	0	Medium		0.20666	0.79334	0	Medium		0.182828	0.817172	0	Medium		0.352991	0.647009	0	Medium
0.277836	0.722164	0	Medium		0.435801	0.564199	0	Medium		0.300099	0.699901	0	Medium		0.270707	0.729293	0	Medium		0.587195	0.412805	0	Low
0.428747	0.571253	0	Medium		0.666963	0.333037	0	Low		0.706759	0.293241	0	Low		0.291919	0.708081	0	Medium		0.349621	0.650379	0	Medium
0.703024	0.296976	0	Low		0.976542	0.0234583	0	Low		0.924622	0.0753777	0	Low		0.111111	0.888889	0	Medium		0.565291	0.434709	0	Low
0.845408	0.154592	0	Low		0.995437	0.00456279	0	Low		0.970765	0.0292346	0	Low		0.279798	0.720202	0	Medium		0.542965	0.457035	0	Low
0.861113	0.138887	0	Low		0.963655	0.0363449	0	Low		0.915159	0.084841	0	Low		0.516162	0.483838	0	Low		0.600253	0.399747	0	Low
0.471075	0.528925	0	Medium		0.293346	0.706654	0	Medium		0.0125249	0.987475	0	Medium		0.326263	0.673737	0	Medium		0.547178	0.452822	0	Low
0.507576	0.492424	0	Low		0.824836	0.175164	0	Low		0.791451	0.208549	0	Low		0.40202	0.59798	0	Medium		0.0556024	0.944398	0	Medium
0.258818	0.741182	0	Medium		0.50328	0.49672	0	Low		0.394632	0.605368	0	Medium		0.0979798	0.90202	0	Medium		0.542123	0.457877	0	Low
0.669468	0.330532	0	Low		0.882334	0.117666	0	Low		0.823559	0.176441	0	Low		0.161616	0.838384	0	Medium		0.437658	0.562342	0	Medium
0.33182	0.66818	0	Medium		0	0.918463	0.081537	Medium		0	0.59841	0.40159	Medium		0.255556	0.744444	0	Medium		0.785173	0.214827	0	Low
0.420158	0.579842	0	Medium		0.624789	0.375211	0	Low		0.580219	0.419781	0	Low		0.139394	0.860606	0	Medium		0.403538	0.596462	0	Medium
0.552788	0.447212	0	Low		0.605342	0.394658	0	Low		0.772167	0.227833	0	Low		0.0141414	0.985859	0	Medium		0.103201	0.896799	0	Medium
0.560824	0.439176	0	Low		0.747095	0.252905	0	Low		0.667893	0.332107	0	Low		0.276768	0.723232	0	Medium		0.195029	0.804971	0	Medium
0.297466	0.702534	0	Medium		0.126992	0.873008	0	Medium		0	0.903579	0.0964215	Medium		0	0.967677	0.0323232	Medium		0.697136	0.302864	0	Low
0.672229	0.327771	0	Low		0.812277	0.187723	0	Low		0.676938	0.323062	0	Low		0.0414141	0.958586	0	Medium		0.363943	0.636057	0	Medium
0.557021	0.442979	0	Low		0.832193	0.167807	0	Low		0.797515	0.202485	0	Low		0.421212	0.578788	0	Medium		0.153749	0.846251	0	Medium
0.76345	0.23655	0	Low		0.964808	0.0351921	0	Low		0.915626	0.0843738	0	Low		0.5	0.5	0	Medium		0.556866	0.443134	0	Low
0.641617	0.358383	0	Low		0.784067	0.215933	0	Low		0.649304	0.350696	0	Low		0.534343	0.465657	0	Low		0.614153	0.385847	0	Low
0.757806	0.242194	0	Low		0.878772	0.121228	0	Low		0.769185	0.230815	0	Low		0.420202	0.579798	0	Medium		0.420388	0.579612	0	Medium
0.379056	0.620944	0	Medium		0.945127	0.0548735	0	Low		0.822366	0.177634	0	Low		0	0.586869	0.413131	Medium		0.33235	0.66765	0	Medium
0.896203	0.103797	0	Low		0.961078	0.0389222	0	Low		0.884493	0.115507	0	Low		0.382828	0.617172	0	Medium		0.690396	0.309604	0	Low
0	0.668671	0.331329	Medium		0	0.634489	0.365511	Medium		0	0.765408	0.234592	Medium		0	0.671717	0.328283	Medium		0	0.901853	0.0981466	Medium
0	0.669284	0.330716	Medium		0	0.421743	0.578257	High		0	0.0984095	0.90159	High		0.0949495	0.905051	0	Medium		0.526116	0.473884	0	Low
0.5196	0.4804	0	Low		0.421275	0.578725	0	Medium		0.348608	0.651392	0	Medium		0.407071	0.592929	0	Medium		0.381634	0.618366	0	Medium
0.746887	0.253113	0	Low		0.788894	0.211106	0	Low		0.853777	0.146223	0	Low		0.363636	0.636364	0	Medium		0.542123	0.457877	0	Low
0.482118	0.517882	0	Medium		0.517338	0.482662	0	Low		0.563519	0.436481	0	Low		0.522222	0.477778	0	Low		0.499579	0.500421	0	Medium
0.318937	0.681063	0	Medium		0.55	0.45	0	Low		0.443042	0.556958	0	Medium		0.0151515	0.984848	0	Medium		0.366049	0.633951	0	Medium
0.781977	0.218023	0	Low		0.929616	0.0703843	0	Low		0.792445	0.207555	0	Low		0.632323	0.367677	0	Low		0.626369	0.373631	0	Low
0.646647	0.353353	0	Low		0.778772	0.221228	0	Low		0.76332	0.23668	0	Low		0.121212	0.878788	0	Medium		0.315501	0.684499	0	Medium
0.753512	0.246488	0	Low		0.873008	0.126992	0	Low		0.860239	0.139761	0	Low		0.549495	0.450505	0	Low		0.173126	0.826874	0	Medium
0.956322	0.0436783	0	Low		0.994405	0.00559513	0	Low		0.945835	0.054165	0	Low		0.527273	0.472727	0	Low		0.920388	0.0796125	0	Low
0.727931	0.272069	0	Low		0.843299	0.156701	0	Low		0.759046	0.240954	0	Low		0.237374	0.762626	0	Medium		0.705139	0.294861	0	Low
0.631066	0.368934	0	Low		0.874039	0.125961	0	Low		0.822962	0.177038	0	Low		0.293939	0.706061	0	Medium		0.5	0.5	0	Medium
0.599411	0.400589	0	Low		0.725305	0.274695	0	Low		0.519384	0.480616	0	Low		0.560606	0.439394	0	Low		0.748526	0.251474	0	Low
0.769462	0.230538	0	Low		0.897798	0.102202	0	Low		0.853579	0.146421	0	Low		0.40404	0.59596	0	Medium		0.703033	0.296967	0	Low
0.425066	0.574934	0	Medium		0.540815	0.459185	0	Low		0.226143	0.773857	0	Medium		0.436364	0.563636	0	Medium		0.76369	0.23631	0	Low
0.0950248	0.904975	0	Medium		0.231022	0.768978	0	Medium		0	0.742545	0.257455	Medium		0.176768	0.823232	0	Medium		0.56866	0.43134	0	Low
0.678731	0.321269	0	Low		0.794189	0.205811	0	Low		0.798509	0.201491	0	Low		0.358586	0.641414	0	Medium		0.612468	0.387532	0	Low
0.593645	0.406355	0	Low		0.452671	0.547329	0	Medium		0.158549	0.841451	0	Medium		0.336364	0.663636	0	Medium		0.975569	0.0244313	0	Low
0	0.920189	0.0798111	Medium		0	0.852858	0.147142	Medium		0	0.507952	0.492048	Medium		0.228283	0.771717	0	Medium		0.518113	0.481887	0	Low
0.20054	0.79946	0	Medium		0.151359	0.848641	0	Medium		0.127932	0.872068	0	Medium		0	0.873737	0.126263	Medium		0.485257	0.514743	0	Medium
0.693516	0.306484	0	Low		0.841003	0.158997	0	Low		0.735885	0.264115	0	Low		0.332323	0.667677	0	Medium		0.769166	0.230834	0	Low
0.189498	0.810502	0	Medium		0.0946579	0.905342	0	Medium		0	0.752485	0.247515	Medium		0.0777778	0.922222	0	Medium		0.5	0.5	0	Medium
0.458806	0.541194	0	Medium		0.284442	0.715558	0	Medium		0.111233	0.888767	0	Medium		0.483838	0.516162	0	Medium		0.796967	0.203033	0	Low
0.727869	0.272131	0	Low		0.880225	0.119775	0	Low		0.798111	0.201889	0	Low		0.179798	0.820202	0	Medium		0.716512	0.283488	0	Low
0.236734	0.763266	0	Medium		0.688332	0.311668	0	Low		0.463519	0.536481	0	Medium		0.0606061	0.939394	0	Medium		0.336142	0.663858	0	Medium
0.100546	0.899454	0	Medium		0	0.931584	0.0684161	Medium		0.409443	0.590557	0	Medium		0	0.860606	0.139394	Medium		0	0.545072	0.454928	Medium
0.828968	0.171032	0	Low		0.94044	0.0595595	0	Low		0.888966	0.111034	0	Low		0.635354	0.364646	0	Low		0.676917	0.323083	0	Low
0.655849	0.344151	0	Low		0.80089	0.19911	0	Low		0.754374	0.245626	0	Low		0.260606	0.739394	0	Medium		0.620472	0.379528	0	Low
0	0.797497	0.202503	Medium		0.208529	0.791471	0	Medium		0.367097	0.632903	0	Medium		0	0.852525	0.147475	Medium		0	0.755687	0.244313	Medium
0.437335	0.562665	0	Medium		0.629803	0.370197	0	Low		0.44831	0.55169	0	Medium		0.0323232	0.967677	0	Medium		0.192081	0.807919	0	Medium
0.684621	0.315379	0	Low		0.833833	0.166167	0	Low		0.793837	0.206163	0	Low		0.0474747	0.952525	0	Medium		0.473463	0.526537	0	Medium
0.460647	0.539353	0	Medium		0.627788	0.372212	0	Low		0.703976	0.296024	0	Low		0.855556	0.144444	0	Low		0.299495	0.700505	0	Medium
0.323232	0.676768	0	Medium		0.723899	0.276101	0	Low		0.713718	0.286282	0	Low		0.273737	0.726263	0	Medium		0.329402	0.670598	0	Medium
0.592847	0.407153	0	Low		0.76209	0.23791	0	Low		0.715308	0.284692	0	Low		0.437374	0.562626	0	Medium		0.748104	0.251896	0	Low
0.711797	0.288203	0	Low		0.606842	0.393158	0	Low		0.476044	0.523956	0	Medium		0.427273	0.572727	0	Medium		0.823083	0.176917	0	Low
0.638979	0.361021	0	Low		0.679522	0.320478	0	Low		0.748111	0.251889	0	Low		0.408081	0.591919	0	Medium		0.512216	0.487784	0	Low
0.822526	0.177474	0	Low		0.904171	0.0958294	0	Low		0.915437	0.0845626	0	Low		0.447475	0.552525	0	Medium		0.798652	0.201348	0	Low
0.435495	0.564505	0	Medium		0.528116	0.471884	0	Low		0.725944	0.274056	0	Low		0.242424	0.757576	0	Medium		0.0497051	0.950295	0	Medium
0.310349	0.689651	0	Medium		0.130272	0.869728	0	Medium		0	0.985089	0.0149105	Medium		0.0616162	0.938384	0	Medium		0.625948	0.374052	0	Low
0.656217	0.343783	0	Low		0.909888	0.0901125	0	Low		0.804374	0.195626	0	Low		0.252525	0.747475	0	Medium		0.337405	0.662595	0	Medium
0.663211	0.336789	0	Low		1	0	0	Low		1	0	0	Low		0.0656566	0.934343	0	Medium		0.114575	0.885425	0	Medium
0.160665	0.839335	0	Medium		0.113871	0.886129	0	Medium		0.0941352	0.905865	0	Medium		0.122222	0.877778	0	Medium		0.26369	0.73631	0	Medium
0	0.838599	0.161401	Medium		0	0.683224	0.316776	Medium		0	0.447316	0.552684	High		0	0.886869	0.113131	Medium		0.32182	0.67818	0	Medium
0.520275	0.479725	0	Low		0.775867	0.224133	0	Low		0.669384	0.330616	0	Low		0.114141	0.885859	0	Medium		0.509267	0.490733	0	Low
0.790013	0.209987	0	Low		0.874367	0.125633	0	Low		0.676839	0.323161	0	Low		0.413131	0.586869	0	Medium		0.676495	0.323505	0	Low
0.415251	0.584749	0	Medium		0.597938	0.402062	0	Low		0.465109	0.534891	0	Medium		0.246465	0.753535	0	Medium		0.543808	0.456192	0	Low
0.573216	0.426784	0	Low		0.653702	0.346298	0	Low		0.594135	0.405865	0	Low		0.480808	0.519192	0	Medium		0.682393	0.317607	0	Low
0.826391	0.173609	0	Low		0.872915	0.127085	0	Low		0.927972	0.0720278	0	Low		0.520202	0.479798	0	Low		0.486942	0.513058	0	Medium
0.736581	0.263419	0	Low		0.866307	0.133693	0	Low		0.837177	0.162823	0	Low		0.205051	0.794949	0	Medium		0.569082	0.430918	0	Low
0	0.538617	0.461383	Medium		0	0.505623	0.494377	Medium		0	0.809145	0.190855	Medium		0	0.936364	0.0636364	Medium		0.107414	0.892586	0	Medium
0.797313	0.202687	0	Low		0.877882	0.122118	0	Low		0.821471	0.178529	0	Low		0.453535	0.546465	0	Medium		0.77043	0.22957	0	Low
0.634317	0.365683	0	Low		0.809888	0.190112	0	Low		0.812823	0.187177	0	Low		0.177778	0.822222	0	Medium		0.619629	0.380371	0	Low
0.576836	0.423164	0	Low		0.845548	0.154452	0	Low		0.762425	0.237575	0	Low		0.318182	0.681818	0	Medium		0.492839	0.507161	0	Medium
0.838476	0.161524	0	Low		0.901172	0.0988285	0	Low		0.795825	0.204175	0	Low		0.483838	0.516162	0	Medium		0.700084	0.299916	0	Low
0.661248	0.338752	0	Low		0.768322	0.231678	0	Low		0.708549	0.291451	0	Low		0.569697	0.430303	0	Low		0.318029	0.681971	0	Medium
0.597387	0.402613	0	Low		0.742268	0.257732	0	Low		0.549901	0.450099	0	Low		0.318182	0.681818	0	Medium		0.629739	0.370261	0	Low
0.608736	0.391264	0	Low		0.712933	0.287067	0	Low		0.814414	0.185586	0	Low		0.474747	0.525253	0	Medium		0.529065	0.470935	0	Low
0.318937	0.681063	0	Medium		0.437207	0.562793	0	Medium		0.122863	0.877137	0	Medium		0.0585859	0.941414	0	Medium		0.54802	0.45198	0	Low
0.718545	0.281455	0	Low		0.849531	0.150469	0	Low		0.736282	0.263718	0	Low		0.0848485	0.915152	0	Medium		0.746841	0.253159	0	Low
0.792957	0.207043	0	Low		0.869588	0.130412	0	Low		0.791252	0.208748	0	Low		0.453535	0.546465	0	Medium		0.613732	0.386268	0	Low
0.640145	0.359855	0	Low		0.857263	0.142737	0	Low		0.753479	0.246521	0	Low		0.339394	0.660606	0	Medium		0.433867	0.566133	0	Medium
0.747561	0.252439	0	Low		0.824977	0.175023	0	Low		0.949026	0.0509742	0	Low		0.783838	0.216162	0	Low		0.272115	0.727885	0	Medium
0.490093	0.509907	0	Medium		0.678585	0.321415	0	Low		0.614712	0.385288	0	Low		0.107071	0.892929	0	Medium		0.613732	0.386268	0	Low
0.83639	0.16361	0	Low		0.780412	0.219588	0	Low		0.727734	0.272266	0	Low		0.2	0.8	0	Medium		0.874473	0.125527	0	Low
0.620759	0.379241	0	Low		0.880272	0.119728	0	Low		0.7834	0.2166	0	Low		0.0313131	0.968687	0	Medium		0.454928	0.545072	0	Medium
0.741059	0.258941	0	Low		0.904077	0.0959231	0	Low		0.87505	0.12495	0	Low		0.0252525	0.974747	0	Medium		0.323926	0.676074	0	Medium
0.155144	0.844856	0	Medium		0.286785	0.713215	0	Medium		0.156958	0.843042	0	Medium		0	0.964646	0.0353535	Medium		0.213142	0.786858	0	Medium
0.76345	0.23655	0	Low		0.88941	0.11059	0	Low		0.761233	0.238767	0	Low		0.471717	0.528283	0	Medium		0.461247	0.538753	0	Medium
0.752162	0.247838	0	Low		0.958037	0.0419634	0	Low		0.893042	0.106958	0	Low		0.439394	0.560606	0	Medium		0.516428	0.483572	0	Low
0.645175	0.354825	0	Low		0.742971	0.257029	0	Low		0.858052	0.141948	0	Low		0.0191919	0.980808	0	Medium		0.464617	0.535383	0	Medium
0	0.992577	0.00742286	Medium		0.320525	0.679475	0	Medium		0.373757	0.626243	0	Medium		0	0.963636	0.0363636	Medium		0	0.984836	0.0151643	Medium
0.402368	0.597632	0	Medium		0.667432	0.332568	0	Low		0.552982	0.447018	0	Low		0.165657	0.834343	0	Medium		0.442291	0.557709	0	Medium
0.415251	0.584749	0	Medium		0.54747	0.45253	0	Low		0.52167	0.47833	0	Low		0.20404	0.79596	0	Medium		0.500842	0.499158	0	Low
0.607693	0.392307	0	Low		0.958135	0.041865	0	Low		0.804473	0.195527	0	Low		0	0.507071	0.492929	Medium		0.143639	0.856361	0	Medium
0.878903	0.121097	0	Low		0.988425	0.0115745	0	Low		0.948718	0.0512823	0	Low		0.424242	0.575758	0	Medium		0.392165	0.607835	0	Medium
0.497454	0.502546	0	Medium		0.70314	0.29686	0	Low		0.779523	0.220477	0	Low		0.126263	0.873737	0	Medium		0.19166	0.80834	0	Medium
0.766579	0.233421	0	Low		0.830647	0.169353	0	Low		0.860437	0.139563	0	Low		0.0343434	0.965657	0	Medium		0.586773	0.413227	0	Low
0.883688	0.116312	0	Low		0.935848	0.0641518	0	Low		0.863817	0.136183	0	Low		0.544444	0.455556	0	Low		0.514743	0.485257	0	Low
0.841482	0.158518	0	Low		0.934302	0.0656982	0	Low		0.817594	0.182406	0	Low		0.59697	0.40303	0	Low		0.769166	0.230834	0	Low
0	0.753941	0.246059	Medium		0	0.719306	0.280694	Medium		0.0346918	0.965308	0	Medium		0.00909091	0.990909	0	Medium		0.198821	0.801179	0	Medium
0.311576	0.688424	0	Medium		0.637254	0.362746	0	Low		0.721769	0.278231	0	Low		0.241414	0.758586	0	Medium		0.11289	0.88711	0	Medium
0.205448	0.794552	0	Medium		0.000468604	0.999531	0	Medium		0	0.748509	0.251491	Medium		0.329293	0.670707	0	Medium		0.55476	0.44524	0	Low
0.266793	0.733207	0	Medium		0.253046	0.746954	0	Medium		0.130815	0.869185	0	Medium		0.108081	0.891919	0	Medium		0.521483	0.478517	0	Low
0.684927	0.315073	0	Low		0.843205	0.156795	0	Low		0.714016	0.285984	0	Low		0.481818	0.518182	0	Medium		0.70219	0.29781	0	Low
0.423839	0.576161	0	Medium		0.472352	0.527648	0	Medium		0.357555	0.642445	0	Medium		0.384848	0.615152	0	Medium		0.347936	0.652064	0	Medium
0.635298	0.364702	0	Low		0.915792	0.0842081	0	Low		0.792247	0.207753	0	Low		0.190909	0.809091	0	Medium		0.430918	0.569082	0	Medium
0.757254	0.242746	0	Low		0.834396	0.165604	0	Low		0.707356	0.292644	0	Low		0.339394	0.660606	0	Medium		0.620051	0.379949	0	Low
0.730569	0.269431	0	Low		0.937113	0.0628866	0	Low		0.772068	0.227932	0	Low		0.5	0.5	0	Medium		0.714827	0.285173	0	Low
0.776517	0.223483	0	Low		0.902202	0.0977976	0	Low		0.736382	0.263618	0	Low		0.465657	0.534343	0	Medium		0.751474	0.248526	0	Low
0.436108	0.563892	0	Medium		0.556842	0.443158	0	Low		0.640855	0.359145	0	Low		0.566667	0.433333	0	Low		0.307498	0.692502	0	Medium
0.438562	0.561438	0	Medium		0.435801	0.564199	0	Medium		0.429821	0.570179	0	Medium		0.588889	0.411111	0	Low		0.826874	0.173126	0	Low
0.706766	0.293234	0	Low		0.950562	0.0494377	0	Low		0.901223	0.0987773	0	Low		0.651515	0.348485	0	Low		0.641112	0.358888	0	Low
0.845163	0.154837	0	Low		0.906607	0.0933927	0	Low		0.889563	0.110437	0	Low		0	0.674747	0.325253	Medium		0.67481	0.32519	0	Low
0.363107	0.636893	0	Medium		0.489222	0.510778	0	Medium		0.37833	0.62167	0	Medium		0.333333	0.666667	0	Medium		0.669756	0.330244	0	Low
0.553402	0.446598	0	Low		0.745033	0.254967	0	Low		0.575149	0.424851	0	Low		0.232323	0.767677	0	Medium		0.21904	0.78096	0	Medium
0.312803	0.687197	0	Medium		0.204311	0.795689	0	Medium		0.175646	0.824354	0	Medium		0.340404	0.659596	0	Medium		0.612468	0.387532	0	Low
0.573523	0.426477	0	Low		0.809325	0.190675	0	Low		0.775348	0.224652	0	Low		0.158586	0.841414	0	Medium		0.625105	0.374895	0	Low
0.64039	0.35961	0	Low		0.586832	0.413168	0	Low		0.709245	0.290755	0	Low		0.582828	0.417172	0	Low		0.684078	0.315922	0	Low
0.398074	0.601926	0	Medium		0.263355	0.736645	0	Medium		0	0.851889	0.148111	Medium		0.50101	0.49899	0	Low		0.719882	0.280118	0	Low
0.466168	0.533832	0	Medium		0.588707	0.411293	0	Low		0.762823	0.237177	0	Low		0.708081	0.291919	0	Low		0.319292	0.680708	0	Medium
0.513343	0.486657	0	Low		0.224461	0.775539	0	Medium		0.0991054	0.900895	0	Medium		0.390909	0.609091	0	Medium		0.833614	0.166386	0	Low
0.723207	0.276793	0	Low		0.809981	0.190019	0	Low		0.80666	0.19334	0	Low		0.439394	0.560606	0	Medium		0.533277	0.466723	0	Low
0.551929	0.448071	0	Low		0.676898	0.323102	0	Low		0.354374	0.645626	0	Medium		0.40404	0.59596	0	Medium		0.526116	0.473884	0	Low
0.78578	0.21422	0	Low		0.861012	0.138988	0	Low		0.774155	0.225845	0	Low		0.253535	0.746465	0	Medium		0.650379	0.349621	0	Low
0.663334	0.336666	0	Low		0.867901	0.132099	0	Low		0.675547	0.324453	0	Low		0.681818	0.318182	0	Low		0.570345	0.429655	0	Low
0.592908	0.407092	0	Low		0.66448	0.33552	0	Low		0.799503	0.200497	0	Low		0.253535	0.746465	0	Medium		0.507161	0.492839	0	Low
0.799583	0.200417	0	Low		0.870103	0.129897	0	Low		0.794433	0.205567	0	Low		0.435354	0.564646	0	Medium		0.752317	0.247683	0	Low
0.807681	0.192319	0	Low		0.943486	0.0565136	0	Low		0.824851	0.175149	0	Low		0.386869	0.613131	0	Medium		0.809183	0.190817	0	Low
0.835102	0.164898	0	Low		0.927788	0.0722118	0	Low		0.896322	0.103678	0	Low		0.433333	0.566667	0	Medium		0.597304	0.402696	0	Low
0.437949	0.562051	0	Medium		0.528116	0.471884	0	Low		0.360736	0.639264	0	Medium		0.259596	0.740404	0	Medium		0.458719	0.541281	0	Medium
0	0.899331	0.100669	Medium		0	0.296626	0.703374	High		0	0.321074	0.678926	High		0	0.988889	0.0111111	Medium		0.735889	0.264111	0	Low
0.798479	0.201521	0	Low		0.837113	0.162887	0	Low		0.827336	0.172664	0	Low		0.346465	0.653535	0	Medium		0.815922	0.184078	0	Low
0.759708	0.240292	0	Low		0.842221	0.157779	0	Low		0.82336	0.17664	0	Low		0.539394	0.460606	0	Low		0.636479	0.363521	0	Low
0.751181	0.248819	0	Low		0.772306	0.227694	0	Low		0.714712	0.285288	0	Low		0.60202	0.39798	0	Low		0.76706	0.23294	0	Low
0.368628	0.631372	0	Medium		0.52671	0.47329	0	Low		0.71839	0.28161	0	Low		0.453535	0.546465	0	Medium		0.395114	0.604886	0	Medium
0.450831	0.549169	0	Medium		0.491565	0.508435	0	Medium		0.651093	0.348907	0	Low		0.492929	0.507071	0	Medium		0.56866	0.43134	0	Low
0.785903	0.214097	0	Low		0.930694	0.0693065	0	Low		0.942654	0.0573459	0	Low		0.373737	0.626263	0	Medium		0.403538	0.596462	0	Medium
0	0.889516	0.110484	Medium		0	0.999063	0.000937207	Medium		0.00397614	0.996024	0	Medium		0.357576	0.642424	0	Medium		0.00042123	0.999579	0	Medium
0.209128	0.790872	0	Medium		0.522024	0.477976	0	Low		0.446918	0.553082	0	Medium		0.0939394	0.906061	0	Medium		0.0484414	0.951559	0	Medium
0.734986	0.265014	0	Low		0.861856	0.138144	0	Low		0.849503	0.150497	0	Low		0	0.810101	0.189899	Medium		0.403117	0.596883	0	Medium
0.750813	0.249187	0	Low		0.889082	0.110918	0	Low		0.763718	0.236282	0	Low		0.19798	0.80202	0	Medium		0.704297	0.295703	0	Low
0.594442	0.405558	0	Low		0.74044	0.25956	0	Low		0.679821	0.320179	0	Low		0.366667	0.633333	0	Medium		0.716512	0.283488	0	Low
0.910435	0.0895651	0	Low		1	0	0	Low		1	0	0	Low		0.352525	0.647475	0	Medium		0.593934	0.406066	0	Low
0.4631	0.5369	0	Medium		0.760309	0.239691	0	Low		0.843837	0.156163	0	Low		0.190909	0.809091	0	Medium		0.224516	0.775484	0	Medium
0.611619	0.388381	0	Low		0.72657	0.27343	0	Low		0.694036	0.305964	0	Low		0.348485	0.651515	0	Medium		0.613732	0.386268	0	Low
0.439176	0.560824	0	Medium		0.762746	0.237254	0	Low		0.696024	0.303976	0	Low		0.549495	0.450505	0	Low		0.573294	0.426706	0	Low
0.792589	0.207411	0	Low		0.895783	0.104217	0	Low		0.866899	0.133101	0	Low		0.239394	0.760606	0	Medium		0.772536	0.227464	0	Low
0.614134	0.385866	0	Low		0.751265	0.248735	0	Low		0.804274	0.195726	0	Low		0.273737	0.726263	0	Medium		0.335299	0.664701	0	Medium
0	0.95761	0.04239	Medium		0	0.952202	0.0477976	Medium		0.0860835	0.913917	0	Medium		0	0.89798	0.10202	Medium		0.333614	0.666386	0	Medium
0.638059	0.361941	0	Low		0.863355	0.136645	0	Low		0.848211	0.151789	0	Low		0.591919	0.408081	0	Low		0.457456	0.542544	0	Medium
0.79216	0.20784	0	Low		0.859653	0.140347	0	Low		0.794235	0.205765	0	Low		0.475758	0.524242	0	Medium		0.748104	0.251896	0	Low
0.410343	0.589657	0	Medium		0.728866	0.271134	0	Low		0.476541	0.523459	0	Medium		0.273737	0.726263	0	Medium		0.307919	0.692081	0	Medium
0.630759	0.369241	0	Low		0.786879	0.213121	0	Low		0.685885	0.314115	0	Low		0.321212	0.678788	0	Medium		0.540017	0.459983	0	Low
0.322005	0.677995	0	Medium		0.441893	0.558107	0	Medium		0.382604	0.617396	0	Medium		0.268687	0.731313	0	Medium		0.467987	0.532013	0	Medium
0.191951	0.808049	0	Medium		0.276476	0.723524	0	Medium		0.51829	0.48171	0	Low		0	0.967677	0.0323232	Medium		0.0189553	0.981045	0	Medium
0.707993	0.292007	0	Low		0.756701	0.243299	0	Low		0.722565	0.277435	0	Low		0.647475	0.352525	0	Low		0.848778	0.151222	0	Low
0.230599	0.769401	0	Medium		0	0.94283	0.0571696	Medium		0	0.813121	0.186879	Medium		0.229293	0.770707	0	Medium		0.528644	0.471356	0	Low
0.550641	0.449359	0	Low		0.799485	0.200515	0	Low		0.688668	0.311332	0	Low		0.19899	0.80101	0	Medium		0.408172	0.591828	0	Medium
0.682596	0.317404	0	Low		0.829007	0.170993	0	Low		0.770676	0.229324	0	Low		0.206061	0.793939	0	Medium		0.861415	0.138585	0	Low
0.79989	0.20011	0	Low		0.919681	0.0803187	0	Low		0.874652	0.125348	0	Low		0.511111	0.488889	0	Low		0.587195	0.412805	0	Low
0.737501	0.262499	0	Low		0.791706	0.208294	0	Low		0.584692	0.415308	0	Low		0.838384	0.161616	0	Low		0.895956	0.104044	0	Low
0.328139	0.671861	0	Medium		0.451734	0.548266	0	Medium		0.228429	0.771571	0	Medium		0	0.933333	0.0666667	Medium		0.54465	0.45535	0	Low
0.870867	0.129133	0	Low		0.966387	0.0336129	0	Low		0.885785	0.114215	0	Low		0.441414	0.558586	0	Medium		0.571609	0.428391	0	Low
0.795289	0.204711	0	Low		0.915651	0.0843486	0	Low		0.875149	0.124851	0	Low		0.340404	0.659596	0	Medium		0.624263	0.375737	0	Low
0.606957	0.393043	0	Low		0.680225	0.319775	0	Low		0.507853	0.492147	0	Low		0.568687	0.431313	0	Low		0.683235	0.316765	0	Low
0.300534	0.699466	0	Medium		0.624321	0.375679	0	Low		0.495626	0.504374	0	Medium		0.413131	0.586869	0	Medium		0.217355	0.782645	0	Medium
0.650819	0.349181	0	Low		0.830881	0.169119	0	Low		0.764513	0.235487	0	Low		0.529293	0.470707	0	Low		0.557709	0.442291	0	Low
0.310963	0.689037	0	Medium		0.301312	0.698688	0	Medium		0.0871769	0.912823	0	Medium		0.220202	0.779798	0	Medium		0.283488	0.716512	0	Medium
0.110361	0.889639	0	Medium		0	0.974695	0.0253046	Medium		0	0.885686	0.114314	Medium		0.20404	0.79596	0	Medium		0.483572	0.516428	0	Medium
0.28213	0.71787	0	Medium		0.638191	0.361809	0	Low		0.389463	0.610537	0	Medium		0.385859	0.614141	0	Medium		0.211036	0.788964	0	Medium
0.0876633	0.912337	0	Medium		0.364105	0.635895	0	Medium		0.328131	0.671869	0	Medium		0	0.772727	0.227273	Medium		0.0560236	0.943976	0	Medium
0.453285	0.546715	0	Medium		0.722212	0.277788	0	Low		0.674056	0.325944	0	Low		0.108081	0.891919	0	Medium		0.319292	0.680708	0	Medium
0.336728	0.663272	0	Medium		0.21462	0.78538	0	Medium		0.00298211	0.997018	0	Medium		0.550505	0.449495	0	Low		0.79444	0.20556	0	Low
0	0.745353	0.254647	Medium		0.544049	0.455951	0	Low		0.477932	0.522068	0	Medium		0	0.668687	0.331313	Medium		0	0.101938	0.898062	High
0	0.766824	0.233176	Medium		0.443299	0.556701	0	Medium		0.300398	0.699602	0	Medium		0	0.992929	0.00707071	Medium		0	0.0711879	0.928812	High
0.412183	0.587817	0	Medium		0.616917	0.383083	0	Low		0.784692	0.215308	0	Low		0	0.925253	0.0747475	Medium		0.200505	0.799495	0	Medium
0.461874	0.538126	0	Medium		0.809606	0.190394	0	Low		0.575746	0.424254	0	Low		0.0969697	0.90303	0	Medium		0	0.744735	0.255265	Medium
0.707135	0.292865	0	Low		0.74105	0.25895	0	Low		0.546421	0.453579	0	Low		0.342424	0.657576	0	Medium		0.721567	0.278433	0	Low
0	0.97172	0.0282805	Medium		0.0487348	0.951265	0	Medium		0.153082	0.846918	0	Medium		0.245455	0.754545	0	Medium		0.120893	0.879107	0	Medium
0.526225	0.473775	0	Low		0.684817	0.315183	0	Low		0.737674	0.262326	0	Low		0.556566	0.443434	0	Low		0.257793	0.742207	0	Medium
0.811177	0.188823	0	Low		0.839925	0.160075	0	Low		0.747416	0.252584	0	Low		0.394949	0.605051	0	Medium		0.851727	0.148273	0	Low
0.217717	0.782283	0	Medium		0.322868	0.677132	0	Medium		0.187674	0.812326	0	Medium		0	0.933333	0.0666667	Medium		0.0189553	0.981045	0	Medium
0.571805	0.428195	0	Low		0.614714	0.385286	0	Low		0.567694	0.432306	0	Low		0.314141	0.685859	0	Medium		0.728728	0.271272	0	Low
0.591497	0.408503	0	Low		0.649203	0.350797	0	Low		0.569085	0.430915	0	Low		0.493939	0.506061	0	Medium		0.61289	0.38711	0	Low
0.597509	0.402491	0	Low		0.798407	0.201593	0	Low		0.742147	0.257853	0	Low		0.124242	0.875758	0	Medium		0.488206	0.511794	0	Medium
0.353291	0.646709	0	Medium		0.264761	0.735239	0	Medium		0.0605368	0.939463	0	Medium		0.191919	0.808081	0	Medium		0.601938	0.398062	0	Low
0.315257	0.684743	0	Medium		0.3388	0.6612	0	Medium		0.0625249	0.937475	0	Medium		0.250505	0.749495	0	Medium		0.497894	0.502106	0	Medium
0.0999325	0.900067	0	Medium		0.773899	0.226101	0	Low		0.472863	0.527137	0	Medium		0.344444	0.655556	0	Medium		0.0492839	0.950716	0	Medium
0.433654	0.566346	0	Medium		0.818182	0.181818	0	Low		0.702286	0.297714	0	Low		0	0.929293	0.0707071	Medium		0.314659	0.685341	0	Medium
0.367401	0.632599	0	Medium		0.843861	0.156139	0	Low		0.759344	0.240656	0	Low		0	0.851515	0.148485	Medium		0	0.862679	0.137321	Medium
0	0.826943	0.173057	Medium		0	0.917526	0.0824742	Medium		0	0.537773	0.462227	Medium		0.059596	0.940404	0	Medium		0.265796	0.734204	0	Medium
0.848169	0.151831	0	Low		0.976256	0.0237441	0	Low		0.943698	0.0563022	0	Low		0.417172	0.582828	0	Medium		0.432603	0.567397	0	Medium
0.462487	0.537513	0	Medium		0.747657	0.252343	0	Low		0.623956	0.376044	0	Low		0.339394	0.660606	0	Medium		0.221988	0.778012	0	Medium
0.602417	0.397583	0	Low		0.890815	0.109185	0	Low		0.759841	0.240159	0	Low		0.669697	0.330303	0	Low		0.201769	0.798231	0	Medium
0.650696	0.349304	0	Low		0.879803	0.120197	0	Low		0.849901	0.150099	0	Low		0.375758	0.624242	0	Medium		0.10278	0.89722	0	Medium
0.420772	0.579228	0	Medium		0.80314	0.19686	0	Low		0.68668	0.31332	0	Low		0.330303	0.669697	0	Medium		0.443555	0.556445	0	Medium
0.73198	0.26802	0	Low		0.861387	0.138613	0	Low		0.736879	0.263121	0	Low		0.364646	0.635354	0	Medium		0.657961	0.342039	0	Low
0.520459	0.479541	0	Low		0.52671	0.47329	0	Low		0.342445	0.657555	0	Medium		0.0747475	0.925253	0	Medium		0.384583	0.615417	0	Medium
0.566223	0.433777	0	Low		0.822821	0.177179	0	Low		0.721869	0.278131	0	Low		0.39697	0.60303	0	Medium		0.320977	0.679023	0	Medium
0.523035	0.476965	0	Low		0.752484	0.247516	0	Low		0.558648	0.441352	0	Low		0.456566	0.543434	0	Medium		0.291912	0.708088	0	Medium
0.538985	0.461015	0	Low		0.803187	0.196813	0	Low		0.785586	0.214414	0	Low		0.192929	0.807071	0	Medium		0.382898	0.617102	0	Medium
0.673824	0.326176	0	Low		0.917901	0.0820993	0	Low		0.813121	0.186879	0	Low		0.423232	0.576768	0	Medium		0.511794	0.488206	0	Low
0.313416	0.686584	0	Medium		0.286317	0.713683	0	Medium		0	0.991054	0.00894632	Medium		0	0.882828	0.117172	Medium		0.82182	0.17818	0	Low
0.520643	0.479357	0	Low		0.753374	0.246626	0	Low		0.722863	0.277137	0	Low		0.435354	0.564646	0	Medium		0.405223	0.594777	0	Medium
0.0520827	0.947917	0	Medium		0.0229616	0.977038	0	Medium		0	0.685885	0.314115	Medium		0	0.922222	0.0777778	Medium		0.471356	0.528644	0	Medium
0.410956	0.589044	0	Medium		0.314433	0.685567	0	Medium		0.389761	0.610239	0	Medium		0.125253	0.874747	0	Medium		0.584667	0.415333	0	Low
0.1668	0.8332	0	Medium		0.788425	0.211575	0	Low		0.549602	0.450398	0	Low		0	0.918182	0.0818182	Medium		0	0.985257	0.014743	Medium
0.819643	0.180357	0	Low		1	0	0	Low		1	0	0	Low		0.181818	0.818182	0	Medium		0.0358045	0.964195	0	Medium
0.383351	0.616649	0	Medium		0.566448	0.433552	0	Low		0.864414	0.135586	0	Low		0.0131313	0.986869	0	Medium		0	0.839511	0.160489	Medium
0.431814	0.568186	0	Medium		0.684302	0.315698	0	Low		0.742147	0.257853	0	Low		0.234343	0.765657	0	Medium		0.247683	0.752317	0	Medium
0.364333	0.635667	0	Medium		0.527179	0.472821	0	Low		0.61332	0.38668	0	Low		0.179798	0.820202	0	Medium		0.433446	0.566554	0	Medium
0.676339	0.323661	0	Low		0.807638	0.192362	0	Low		0.699105	0.300895	0	Low		0.212121	0.787879	0	Medium		0.711879	0.288121	0	Low
0.697012	0.302988	0	Low		0.860028	0.139972	0	Low		0.674453	0.325547	0	Low		0.426263	0.573737	0	Medium		0.669334	0.330666	0	Low
0.494387	0.505613	0	Medium		0.827179	0.172821	0	Low		0.764513	0.235487	0	Low		0.434343	0.565657	0	Medium		0.287279	0.712721	0	Medium
0.704987	0.295013	0	Low		0.860637	0.139363	0	Low		0.757157	0.242843	0	Low		0.389899	0.610101	0	Medium		0.66091	0.33909	0	Low
0.812527	0.187473	0	Low		0.952577	0.0474227	0	Low		0.945378	0.0546223	0	Low		0.166667	0.833333	0	Medium		0.492418	0.507582	0	Medium
0.624072	0.375928	0	Low		0.795783	0.204217	0	Low		0.757654	0.242346	0	Low		0.384848	0.615152	0	Medium		0.276327	0.723673	0	Medium
0.810318	0.189682	0	Low		0.890487	0.109513	0	Low		0.904423	0.0955765	0	Low		0.474747	0.525253	0	Medium		0.478096	0.521904	0	Medium
0.713883	0.286117	0	Low		0.92746	0.0725398	0	Low		0.918887	0.0811133	0	Low		0.0747475	0.925253	0	Medium		0.438922	0.561078	0	Medium
0.859579	0.140421	0	Low		1	0	0	Low		1	0	0	Low		0.392929	0.607071	0	Medium		0.598989	0.401011	0	Low
0.61622	0.38378	0	Low		0.773946	0.226054	0	Low		0.775646	0.224354	0	Low		0.020202	0.979798	0	Medium		0.344566	0.655434	0	Medium
0.85915	0.14085	0	Low		0.90642	0.0935801	0	Low		0.850994	0.149006	0	Low		0.516162	0.483838	0	Low		0.729992	0.270008	0	Low
0.775044	0.224956	0	Low		0.812746	0.187254	0	Low		0.872565	0.127435	0	Low		0.361616	0.638384	0	Medium		0.334457	0.665543	0	Medium
0.76161	0.23839	0	Low		0.7097	0.2903	0	Low		0.767097	0.232903	0	Low		0.488889	0.511111	0	Medium		0.700084	0.299916	0	Low
0.649101	0.350899	0	Low		0.718885	0.281115	0	Low		0.727833	0.272167	0	Low		0.461616	0.538384	0	Medium		0.523589	0.476411	0	Low
0.658549	0.341451	0	Low		0.976453	0.0235473	0	Low		0.889066	0.110934	0	Low		0.261616	0.738384	0	Medium		0.437658	0.562342	0	Medium
0.813938	0.186062	0	Low		1	0	0	Low		1	0	0	Low		0.311111	0.688889	0	Medium		0.552233	0.447767	0	Low
0.302988	0.697012	0	Medium		0.517807	0.482193	0	Low		0.628628	0.371372	0	Low		0.60202	0.39798	0	Low		0.515164	0.484836	0	Low
0.492546	0.507454	0	Medium		0.478913	0.521087	0	Medium		0.591948	0.408052	0	Low		0.668687	0.331313	0	Low		0.336984	0.663016	0	Medium
0.428133	0.571867	0	Medium		0.790909	0.209091	0	Low		0.572167	0.427833	0	Low		0.518182	0.481818	0	Low		0.505055	0.494945	0	Low
0.90062	0.0993804	0	Low		1	0	0	Low		1	0	0	Low		1	0	0	Low		0.786858	0.213142	0	Low
0	0.838599	0.161401	Medium		0	0.805061	0.194939	Medium		0.0627237	0.937276	0	Medium		0	0.921212	0.0787879	Medium		0.0918281	0.908172	0	Medium
0	0.747193	0.252807	Medium		0	0.512652	0.487348	Medium		0	0.534791	0.465209	Medium		0	0.9	0.1	Medium		0.206824	0.793176	0	Medium
0.407889	0.592111	0	Medium		0	0.857076	0.142924	Medium		0	0.619284	0.380716	Medium		0.327273	0.672727	0	Medium		0.735889	0.264111	0	Low
0.484571	0.515429	0	Medium		0.325211	0.674789	0	Medium		0.0267396	0.97326	0	Medium		0.30101	0.69899	0	Medium		0.773799	0.226201	0	Low
0.49132	0.50868	0	Medium		0.566495	0.433505	0	Low		0.472962	0.527038	0	Medium		0.464646	0.535354	0	Medium		0.725358	0.274642	0	Low
0	0.419606	0.580394	High		0	0.353327	0.646673	High		0	0.489066	0.510934	High		0	0.649495	0.350505	Medium		0.149115	0.850885	0	Medium
0.851297	0.148703	0	Low		1	0	0	Low		1	0	0	Low		0.467677	0.532323	0	Medium		0.625948	0.374052	0	Low
