# Supplementary material for: Breast cancer disease classification using fuzzy-ID3 algorithm with FUZZYDBD method: automatic fuzzy database definition
Source: PeerJ Comput Sci. 2021 May 4;7:e427. doi: 10.7717/peerj-cs.427 (PMC8114800; doi:10.7717/peerj-cs.427)
Supplement: Supplemental Information 3 — To run the FID3 algorithm-FUZZYDBD: 1. Open id310fold.py (python language) 2. Make sure the dataset is w5.data/WBCDF1.data/coimbrafold5.data (according to the folder) id310fold.py is located in the FID3 file. Apply the w5.data/WBCDF1.data/coimbrafold5.data dataset located in the same FID3 file as it is the latest data that has already undergone data transformation into the linguistic format. All the instances have been shuffled well. [file peerj-cs-07-427-s003.zip › WDBC/Fuzzificationdata/Fuzzification3.xlsx]

## Sheet: Sheet1
	RadiusnucB						TexturenucB					PerimeternucB					AreanucB					SmoothnessnucB
Very low	1-Low	2-Medium	3-High	Veryhigh			1-Low	2-Medium	3-High			1-Low	2-Medium	3-High			1-Low	2-Medium	3-High			1-Low	2-Medium	High
0	0.575412	0.424588	0	0	Low		0.759061	0.240939	0	Low		0.261933	0.738067	0	Medium		0.452377	0.547623	0	Medium		0.681409	0.318591	0	Low
0.374253	0.625747	0	0	0	Low		0.834821	0.165179	0	Low		0.751119	0.248881	0	Low		0.74868	0.25132	0	Low		0.761227	0.238773	0	Low
0.0815137	0.918486	0	0	0	Low		0.811395	0.188605	0	Low		0.639259	0.360741	0	Low		0.674156	0.325844	0	Low		0.698338	0.301662	0	Low
0.443636	0.556364	0	0	0	Low		0.64825	0.35175	0	Low		0.74669	0.25331	0	Low		0.92369	0.0763096	0	Low		0.497094	0.502906	0	Medium
0.0647112	0.935289	0	0	0	Low		0.81387	0.18613	0	Low		0.558875	0.441125	0	Low		0.672625	0.327375	0	Low		0.335282	0.664718	0	Medium
0.676987	0.323013	0	0	0	VeryLow		0.765736	0.234264	0	Low		0.862413	0.137587	0	Low		0.92384	0.0761602	0	Low		0.605874	0.394126	0	Low
0.514467	0.485533	0	0	0	VeryLow		0.81745	0.18255	0	Low		0.771663	0.228337	0	Low		0.824026	0.175974	0	Low		0.823163	0.176837	0	Low
0.316314	0.683686	0	0	0	Low		0.550566	0.449434	0	Low		0.707958	0.292042	0	Low		0.835046	0.164954	0	Low		0.51783	0.48217	0	Low
0.717835	0.282165	0	0	0	VeryLow		0.716319	0.283681	0	Low		0.844603	0.155397	0	Low		0.934561	0.0654392	0	Low		0.726825	0.273175	0	Low
0.730436	0.269564	0	0	0	VeryLow		0.45244	0.54756	0	Medium		0.879188	0.120812	0	Low		0.93598	0.0640197	0	Low		0.630418	0.369582	0	Low
0.611805	0.388195	0	0	0	VeryLow		0.634547	0.365453	0	Low		0.838948	0.161052	0	Low		0.874082	0.125918	0	Low		0.84254	0.15746	0	Low
0.428861	0.571139	0	0	0	Low		0.723877	0.276123	0	Low		0.735476	0.264524	0	Low		0.823092	0.176908	0	Low		0.724105	0.275895	0	Low
0	0.777476	0.222524	0	0	Low		0	0.582125	0.417875	Medium		0.0281299	0.97187	0	Medium		0.59134	0.40866	0	Low		0.903049	0.0969507	0	Low
0.577331	0.422669	0	0	0	VeryLow		0.682726	0.317274	0	Low		0.797767	0.202233	0	Low		0.888763	0.111237	0	Low		0.452289	0.547711	0	Medium
0.854282	0.145718	0	0	0	VeryLow		0.642504	0.357496	0	Low		0.877114	0.122886	0	Low		0.953649	0.0463506	0	Low		0.679369	0.320631	0	Low
0.625566	0.374434	0	0	0	VeryLow		0.702617	0.297383	0	Low		0.800028	0.199972	0	Low		0.903817	0.0961827	0	Low		0.735255	0.264745	0	Low
0.476806	0.523194	0	0	0	Low		0.611121	0.388879	0	Low		0.770249	0.229751	0	Low		0.855816	0.144184	0	Low		0.727708	0.272292	0	Low
0.337027	0.662973	0	0	0	Low		0.684936	0.315064	0	Low		0.708147	0.291853	0	Low		0.823018	0.176982	0	Low		0.63878	0.36122	0	Low
0.0632627	0.936737	0	0	0	Low		0.709689	0.290311	0	Low		0.518635	0.481365	0	Low		0.605535	0.394465	0	Low		0.67495	0.32505	0	Low
0.770559	0.229441	0	0	0	VeryLow		0.810644	0.189356	0	Low		0.877397	0.122603	0	Low		0.9374	0.0626002	0	Low		0.54115	0.45885	0	Low
0.893246	0.106754	0	0	0	VeryLow		0.828722	0.171278	0	Low		0.941007	0.0589926	0	Low		0.970609	0.0293912	0	Low		0.837917	0.162083	0	Low
0.759841	0.240159	0	0	0	VeryLow		0.727458	0.272542	0	Low		0.891439	0.108561	0	Low		0.966761	0.0332388	0	Low		0.463372	0.536628	0	Medium
0.52591	0.47409	0	0	0	VeryLow		0.845562	0.154438	0	Low		0.752438	0.247562	0	Low		0.857646	0.142354	0	Low		0.654893	0.345107	0	Low
0.159587	0.840413	0	0	0	Low		0.661068	0.338932	0	Low		0.665834	0.334166	0	Low		0.674306	0.325694	0	Low		0.795016	0.204984	0	Low
0	0.992866	0.0071338	0	0	Low		0.760652	0.239348	0	Low		0.557273	0.442727	0	Low		0.642143	0.357857	0	Low		0.705272	0.294728	0	Low
0	0.646388	0.353612	0	0	Low		0.727811	0.272189	0	Low		0.385666	0.614334	0	Medium		0.60927	0.39073	0	Low		0.570588	0.429412	0	Low
0.792866	0.207134	0	0	0	VeryLow		0.724629	0.275371	0	Low		0.872497	0.127503	0	Low		0.946776	0.053224	0	Low		0.813781	0.186219	0	Low
0	0.926091	0.0739091	0	0	Low		0.341938	0.658062	0	Medium		0.540593	0.459407	0	Low		0.675987	0.324013	0	Low		0.385593	0.614407	0	Medium
0.52562	0.47438	0	0	0	VeryLow		0.711899	0.288101	0	Low		0.741695	0.258305	0	Low		0.862913	0.137087	0	Low		0.760683	0.239317	0	Low
0.291979	0.708021	0	0	0	Low		0.795659	0.204341	0	Low		0.632663	0.367337	0	Low		0.797168	0.202832	0	Low		0.733895	0.266105	0	Low
0	0.958247	0.0417527	0	0	Low		0.511227	0.488773	0	Low		0.546059	0.453941	0	Low		0.633178	0.366822	0	Low		0.691675	0.308325	0	Low
0.462611	0.537389	0	0	0	Low		0.703943	0.296057	0	Low		0.743863	0.256137	0	Low		0.872252	0.127748	0	Low		0.739062	0.260938	0	Low
0.29111	0.70889	0	0	0	Low		0.541284	0.458716	0	Low		0.694482	0.305518	0	Low		0.772214	0.227786	0	Low		0.554339	0.445661	0	Low
0.356437	0.643563	0	0	0	Low		0.891266	0.108734	0	Low		0.738868	0.261132	0	Low		0.770757	0.229243	0	Low		0.775504	0.224496	0	Low
0.677711	0.322289	0	0	0	VeryLow		0.856126	0.143874	0	Low		0.865617	0.134383	0	Low		0.894553	0.105447	0	Low		0.831934	0.168066	0	Low
0.493029	0.506971	0	0	0	Low		0.752696	0.247304	0	Low		0.787872	0.212128	0	Low		0.8566	0.1434	0	Low		0.723765	0.276235	0	Low
0.747239	0.252761	0	0	0	VeryLow		0.708805	0.291195	0	Low		0.820949	0.179051	0	Low		0.932357	0.0676431	0	Low		0.71683	0.28317	0	Low
0.895129	0.104871	0	0	0	VeryLow		0.124028	0.875972	0	Medium		0.96108	0.03892	0	Low		0.972514	0.0274861	0	Low		0.82058	0.17942	0	Low
0	0.403042	0.596958	0	0	Medium		0.192097	0.807903	0	Medium		0.310182	0.689818	0	Medium		0.629442	0.370558	0	Low		0.648503	0.351497	0	Low
0.852978	0.147022	0	0	0	VeryLow		0.897808	0.102192	0	Low		0.925741	0.0742591	0	Low		0.956227	0.043773	0	Low		0.751572	0.248428	0	Low
0.816042	0.183958	0	0	0	VeryLow		0.793891	0.206109	0	Low		0.923197	0.0768035	0	Low		0.948719	0.0512815	0	Low		0.893463	0.106537	0	Low
0.818794	0.181206	0	0	0	VeryLow		0.528023	0.471977	0	Low		0.899637	0.100363	0	Low		0.962017	0.037983	0	Low		0.568209	0.431791	0	Low
0	0.740395	0.259605	0	0	Low		0.422825	0.577175	0	Medium		0.239222	0.760778	0	Medium		0.633551	0.366449	0	Low		0.671279	0.328721	0	Low
0.624986	0.375014	0	0	0	VeryLow		0.794599	0.205401	0	Low		0.842624	0.157376	0	Low		0.908375	0.0916253	0	Low		0.771629	0.228371	0	Low
0.880789	0.119211	0	0	0	VeryLow		0.88857	0.11143	0	Low		0.945625	0.054375	0	Low		0.971281	0.0287188	0	Low		0.888704	0.111296	0	Low
0.250552	0.749448	0	0	0	Low		0.866027	0.133973	0	Low		0.666777	0.333223	0	Low		0.758094	0.241906	0	Low		0.688547	0.311453	0	Low
0.935108	0.0648923	0	0	0	VeryLow		0.736342	0.263658	0	Low		0.968242	0.031758	0	Low		0.994759	0.00524096	0	Low		0.506748	0.493252	0	Low
0.745645	0.254355	0	0	0	VeryLow		0.764188	0.235812	0	Low		0.892569	0.107431	0	Low		0.934822	0.0651777	0	Low		0.672366	0.327634	0	Low
0.779685	0.220315	0	0	0	VeryLow		0.83681	0.16319	0	Low		0.897187	0.102813	0	Low		0.951184	0.048816	0	Low		0.743346	0.256654	0	Low
0.82285	0.17715	0	0	0	VeryLow		0.561174	0.438826	0	Low		0.907836	0.0921642	0	Low		0.949951	0.0500487	0	Low		0.813577	0.186423	0	Low
0.573131	0.426869	0	0	0	VeryLow		0.624381	0.375619	0	Low		0.823022	0.176978	0	Low		0.919058	0.0809417	0	Low		0.718258	0.281742	0	Low
0.890349	0.109651	0	0	0	VeryLow		0.751061	0.248939	0	Low		0.934788	0.0652123	0	Low		0.971057	0.028943	0	Low		0.812081	0.187919	0	Low
0.832265	0.167735	0	0	0	VeryLow		0.879464	0.120536	0	Low		0.928097	0.0719031	0	Low		0.960149	0.0398507	0	Low		0.626271	0.373729	0	Low
0	0.953902	0.0460981	0	0	Low		0.455092	0.544908	0	Medium		0.611742	0.388258	0	Low		0.656301	0.343699	0	Low		0.851378	0.148622	0	Low
0.711751	0.288249	0	0	0	VeryLow		0.790621	0.209379	0	Low		0.873722	0.126278	0	Low		0.913679	0.0863208	0	Low		0.79862	0.20138	0	Low
0.690893	0.309107	0	0	0	VeryLow		0.735281	0.264719	0	Low		0.865617	0.134383	0	Low		0.937736	0.062264	0	Low		0.55026	0.44974	0	Low
0.107731	0.892269	0	0	0	Low		0.631895	0.368105	0	Low		0.615511	0.384489	0	Low		0.642516	0.357484	0	Low		0.677397	0.322603	0	Low
0.549375	0.450625	0	0	0	VeryLow		0.650902	0.349098	0	Low		0.813598	0.186402	0	Low		0.875651	0.124349	0	Low		0.867696	0.132304	0	Low
0.576317	0.423683	0	0	0	VeryLow		0.622613	0.377387	0	Low		0.826792	0.173208	0	Low		0.902286	0.0977142	0	Low		0.607166	0.392834	0	Low
0.935687	0.0643129	0	0	0	VeryLow		0.903023	0.0969767	0	Low		0.972765	0.0272346	0	Low		0.994322	0.00567802	0	Low		0.429106	0.570894	0	Medium
0.414376	0.585624	0	0	0	Low		0.522277	0.477723	0	Low		0.759223	0.240777	0	Low		0.896085	0.103915	0	Low		0.605602	0.394398	0	Low
0.642658	0.357342	0	0	0	VeryLow		0.24558	0.75442	0	Medium		0.836404	0.163596	0	Low		0.956713	0.0432874	0	Low		0.305368	0.694632	0	Medium
0.14235	0.85765	0	0	0	Low		0.598745	0.401255	0	Low		0.565	0.435	0	Low		0.798363	0.201637	0	Low		0.476901	0.523099	0	Medium
0.567916	0.432084	0	0	0	VeryLow		0.158062	0.841938	0	Medium		0.825567	0.174433	0	Low		0.937549	0.0624507	0	Low		0.522385	0.477615	0	Low
0.545175	0.454825	0	0	0	VeryLow		0.638525	0.361475	0	Low		0.795505	0.204495	0	Low		0.889211	0.110789	0	Low		0.587449	0.412551	0	Low
0.643382	0.356618	0	0	0	VeryLow		0.592999	0.407001	0	Low		0.840456	0.159544	0	Low		0.893769	0.106231	0	Low		0.66074	0.33926	0	Low
0.820967	0.179033	0	0	0	VeryLow		0.270332	0.729668	0	Medium		0.914904	0.0850964	0	Low		0.972364	0.0276355	0	Low		0.401231	0.598769	0	Medium
0.766504	0.233496	0	0	0	VeryLow		0.742442	0.257558	0	Low		0.898789	0.101211	0	Low		0.957609	0.0423909	0	Low		0.4854	0.5146	0	Medium
0.687271	0.312729	0	0	0	VeryLow		0.631453	0.368547	0	Low		0.8937	0.1063	0	Low		0.959402	0.0405978	0	Low		0.467247	0.532753	0	Medium
0.818504	0.181496	0	0	0	VeryLow		0.77325	0.22675	0	Low		0.932715	0.0672855	0	Low		0.956937	0.0430633	0	Low		0.575144	0.424856	0	Low
0.018939	0.981061	0	0	0	Low		0.80671	0.19329	0	Low		0.554351	0.445649	0	Low		0.666611	0.333389	0	Low		0.814325	0.185675	0	Low
0.399312	0.600688	0	0	0	Low		0.782532	0.217468	0	Low		0.772794	0.227206	0	Low		0.930377	0.069623	0	Low		0	0.946392	0.0536085	Medium
0.305884	0.694116	0	0	0	Low		0.699081	0.300919	0	Low		0.722188	0.277812	0	Low		0.765901	0.234099	0	Low		0.720774	0.279226	0	Low
0.757813	0.242187	0	0	0	VeryLow		0.884945	0.115055	0	Low		0.886915	0.113085	0	Low		0.938184	0.0618157	0	Low		0.795764	0.204236	0	Low
0.79866	0.20134	0	0	0	VeryLow		0.706153	0.293847	0	Low		0.907365	0.0926353	0	Low		0.951894	0.0481063	0	Low		0.78645	0.21355	0	Low
0.0789064	0.921094	0	0	0	Low		0.710131	0.289869	0	Low		0.597418	0.402582	0	Low		0.729368	0.270632	0	Low		0.380834	0.619166	0	Medium
0.567481	0.432519	0	0	0	VeryLow		0.711015	0.288985	0	Low		0.82142	0.17858	0	Low		0.903444	0.0965562	0	Low		0.205425	0.794575	0	Medium
0	0.741119	0.258881	0	0	Low		0.915886	0.0841142	0	Low		0.476606	0.523394	0	Medium		0.521859	0.478141	0	Low		0.576639	0.423361	0	Low
0	0.81195	0.18805	0	0	Low		0.326025	0.673975	0	Medium		0.256279	0.743721	0	Medium		0.590592	0.409408	0	Low		0.410749	0.589251	0	Medium
0.776933	0.223067	0	0	0	VeryLow		0.675212	0.324788	0	Low		0.903784	0.0962164	0	Low		0.949391	0.0506091	0	Low		0.756603	0.243397	0	Low
0.690603	0.309397	0	0	0	VeryLow		0.198285	0.801715	0	Medium		0.875607	0.124393	0	Low		0.93344	0.0665598	0	Low		0.411429	0.588571	0	Medium
0.747239	0.252761	0	0	0	VeryLow		0.710131	0.289869	0	Low		0.926683	0.0733167	0	Low		0.976997	0.0230034	0	Low		0.654553	0.345447	0	Low
0	0.861778	0.138222	0	0	Low		0.507691	0.492309	0	Low		0.375677	0.624323	0	Medium		0.577144	0.422856	0	Low		0.561274	0.438726	0	Low
0.409741	0.590259	0	0	0	Low		0	0.872967	0.127033	Medium		0.524667	0.475333	0	Low		0.774754	0.225246	0	Low		0.603495	0.396505	0	Low
0.832555	0.167445	0	0	0	VeryLow		0.604491	0.395509	0	Low		0.935542	0.0644584	0	Low		0.965043	0.0349572	0	Low		0.710644	0.289356	0	Low
0.147999	0.852001	0	0	0	Low		0.507249	0.492751	0	Low		0.620695	0.379305	0	Low		0.724325	0.275675	0	Low		0.676514	0.323486	0	Low
0.552562	0.447438	0	0	0	VeryLow		0.177953	0.822047	0	Medium		0.76026	0.23974	0	Low		0.880209	0.119791	0	Low		0.479485	0.520515	0	Medium
0.365562	0.634438	0	0	0	Low		0.865895	0.134105	0	Low		0.783442	0.216558	0	Low		0.810055	0.189945	0	Low		0.853214	0.146786	0	Low
0.730147	0.269853	0	0	0	VeryLow		0.495315	0.504685	0	Medium		0.863733	0.136267	0	Low		0.94715	0.0528504	0	Low		0.632933	0.367067	0	Low
0.420605	0.579395	0	0	0	Low		0.833363	0.166637	0	Low		0.711916	0.288084	0	Low		0.865677	0.134323	0	Low		0.741986	0.258014	0	Low
0.622524	0.377476	0	0	0	VeryLow		0.66814	0.33186	0	Low		0.856571	0.143429	0	Low		0.899297	0.100703	0	Low		0.785498	0.214502	0	Low
0.708274	0.291726	0	0	0	VeryLow		0.78735	0.21265	0	Low		0.875795	0.124205	0	Low		0.915435	0.0845651	0	Low		0.444607	0.555393	0	Medium
0.573855	0.426145	0	0	0	VeryLow		0.649576	0.350424	0	Low		0.816803	0.183197	0	Low		0.889622	0.110378	0	Low		0.811809	0.188191	0	Low
0.734202	0.265798	0	0	0	VeryLow		0.552334	0.447666	0	Low		0.873533	0.126467	0	Low		0.931199	0.0688012	0	Low		0.716422	0.283578	0	Low
0.470867	0.529133	0	0	0	Low		0.732938	0.267062	0	Low		0.722094	0.277906	0	Low		0.849316	0.150684	0	Low		0.487575	0.512425	0	Medium
0.0641318	0.935868	0	0	0	Low		0.492221	0.507779	0	Medium		0.642181	0.357819	0	Low		0.697167	0.302833	0	Low		0.707448	0.292552	0	Low
0.631215	0.368785	0	0	0	VeryLow		0.491337	0.508663	0	Medium		0.844226	0.155774	0	Low		0.934113	0.0658874	0	Low		0.747085	0.252915	0	Low
0.676263	0.323737	0	0	0	VeryLow		0.256188	0.743812	0	Medium		0.870424	0.129576	0	Low		0.950512	0.0494884	0	Low		0.359758	0.640242	0	Medium
0.826181	0.173819	0	0	0	VeryLow		0.920925	0.0790753	0	Low		0.932338	0.0676624	0	Low		0.966574	0.0334256	0	Low		0.698134	0.301866	0	Low
0.742169	0.257831	0	0	0	VeryLow		0.341054	0.658946	0	Medium		0.84743	0.15257	0	Low		0.92511	0.0748901	0	Low		0.57222	0.42778	0	Low
0.500272	0.499728	0	0	0	VeryLow		0.589021	0.410979	0	Low		0.801725	0.198275	0	Low		0.864258	0.135742	0	Low		0.717238	0.282762	0	Low
0.8369	0.1631	0	0	0	VeryLow		0.492663	0.507337	0	Medium		0.924987	0.075013	0	Low		0.988678	0.0113224	0	Low		0.423667	0.576333	0	Medium
0.882817	0.117183	0	0	0	VeryLow		0.464816	0.535184	0	Medium		0.959855	0.0401451	0	Low		0.970571	0.0294286	0	Low		0.771085	0.228915	0	Low
0.900344	0.099656	0	0	0	VeryLow		0.619077	0.380923	0	Low		0.927343	0.072657	0	Low		0.981442	0.0185582	0	Low		0.500629	0.499371	0	Low
0.647293	0.352707	0	0	0	VeryLow		0.48117	0.51883	0	Medium		0.854403	0.145597	0	Low		0.939006	0.0609939	0	Low		0.600095	0.399905	0	Low
0.595437	0.404563	0	0	0	VeryLow		0.750884	0.249116	0	Low		0.844226	0.155774	0	Low		0.895935	0.104065	0	Low		0.629534	0.370466	0	Low
0.718269	0.281731	0	0	0	VeryLow		0.426803	0.573197	0	Medium		0.868256	0.131744	0	Low		0.948382	0.0516177	0	Low		0.535847	0.464153	0	Low
0.987833	0.0121673	0	0	0	VeryLow		0.763879	0.236121	0	Low		0.991387	0.0086133	0	Low		0.990941	0.00905868	0	Low		0.881429	0.118571	0	Low
0	0.401593	0.598407	0	0	Medium		0.476308	0.523692	0	Medium		0.124252	0.875748	0	Medium		0.390368	0.609632	0	Medium		0.673522	0.326478	0	Low
0.821981	0.178019	0	0	0	VeryLow		0.723347	0.276653	0	Low		0.920841	0.0791594	0	Low		0.964109	0.0358911	0	Low		0.49689	0.50311	0	Medium
0.577766	0.422234	0	0	0	VeryLow		0.529791	0.470209	0	Low		0.812468	0.187532	0	Low		0.939977	0.0600226	0	Low		0.174831	0.825169	0	Medium
0.665544	0.334456	0	0	0	VeryLow		0.36227	0.63773	0	Medium		0.81586	0.18414	0	Low		0.948905	0.0510947	0	Low		0.23874	0.76126	0	Medium
0.635995	0.364005	0	0	0	VeryLow		0.500619	0.499381	0	Low		0.751025	0.248975	0	Low		0.916145	0.0838554	0	Low		0.756263	0.243737	0	Low
0.678291	0.321709	0	0	0	VeryLow		0.337076	0.662924	0	Medium		0.878999	0.121001	0	Low		0.951035	0.0489654	0	Low		0.308767	0.691233	0	Medium
0.920333	0.0796668	0	0	0	VeryLow		0.900018	0.0999823	0	Low		0.94374	0.0562597	0	Low		0.991916	0.00808371	0	Low		0.554815	0.445185	0	Low
0.709868	0.290132	0	0	0	VeryLow		0.75137	0.24863	0	Low		0.882863	0.117137	0	Low		0.932805	0.0671949	0	Low		0.585954	0.414046	0	Low
0.70784	0.29216	0	0	0	VeryLow		0.726529	0.273471	0	Low		0.762239	0.237761	0	Low		0.962129	0.0378709	0	Low		0	0.868885	0.131115	Medium
0.543581	0.456419	0	0	0	VeryLow		0.73979	0.26021	0	Low		0.789662	0.210338	0	Low		0.87158	0.12842	0	Low		0.641568	0.358432	0	Low
0.361941	0.638059	0	0	0	Low		0.685378	0.314622	0	Low		0.732272	0.267728	0	Low		0.806394	0.193606	0	Low		0.525037	0.474963	0	Low
0.363969	0.636031	0	0	0	Low		0.622613	0.377387	0	Low		0.754983	0.245017	0	Low		0.823541	0.176459	0	Low		0.84288	0.15712	0	Low
0.957559	0.0424407	0	0	0	VeryLow		0.955578	0.0444219	0	Low		0.967394	0.0326061	0	Low		0.986186	0.013814	0	Low		0.705816	0.294184	0	Low
0.129024	0.870976	0	0	0	Low		0.460396	0.539604	0	Medium		0.610046	0.389954	0	Low		0.687455	0.312545	0	Low		0.565625	0.434375	0	Low
0	0	0.975738	0.0242622	0	Medium		0	0.780145	0.219855	Medium		0.147152	0.852848	0	Medium		0.155029	0.844971	0	Medium		0	0.530306	0.469694	Medium
0.737244	0.262756	0	0	0	VeryLow		0.78041	0.21959	0	Low		0.889648	0.110352	0	Low		0.935046	0.0649535	0	Low		0.856885	0.143115	0	Low
0.924099	0.0759008	0	0	0	VeryLow		0.655322	0.344678	0	Low		0.956085	0.0439146	0	Low		0.970646	0.0293539	0	Low		0.714043	0.285957	0	Low
0.845012	0.154988	0	0	0	VeryLow		0.780808	0.219192	0	Low		0.930453	0.0695472	0	Low		0.958506	0.0414944	0	Low		0.803787	0.196213	0	Low
0.826906	0.173094	0	0	0	VeryLow		0.714993	0.285007	0	Low		0.906234	0.0937662	0	Low		0.951333	0.0486666	0	Low		0.838529	0.161471	0	Low
0.162629	0.837371	0	0	0	Low		0.566036	0.433964	0	Low		0.579796	0.420204	0	Low		0.721971	0.278029	0	Low		0.815413	0.184587	0	Low
0.537353	0.462647	0	0	0	VeryLow		0.687146	0.312854	0	Low		0.80785	0.19215	0	Low		0.876585	0.123415	0	Low		0.504164	0.495836	0	Low
0.44407	0.55593	0	0	0	Low		0.629243	0.370757	0	Low		0.810771	0.189229	0	Low		0.788837	0.211163	0	Low		0.77428	0.22572	0	Low
0.871085	0.128915	0	0	0	VeryLow		0.7984	0.2016	0	Low		0.885407	0.114593	0	Low		0.96848	0.0315205	0	Low		0.655981	0.344019	0	Low
0.474489	0.525511	0	0	0	Low		0.811837	0.188163	0	Low		0.779767	0.220233	0	Low		0.844945	0.155055	0	Low		0.692219	0.307781	0	Low
0.534021	0.465979	0	0	0	VeryLow		0.600071	0.399929	0	Low		0.803327	0.196673	0	Low		0.862241	0.137759	0	Low		0.784886	0.215114	0	Low
0.710013	0.289987	0	0	0	VeryLow		0.798754	0.201246	0	Low		0.885502	0.114498	0	Low		0.921038	0.0789618	0	Low		0.76177	0.23823	0	Low
0.298352	0.701648	0	0	0	Low		0.627917	0.372083	0	Low		0.71644	0.28356	0	Low		0.770085	0.229915	0	Low		0.708468	0.291532	0	Low
0.818649	0.181351	0	0	0	VeryLow		0.54924	0.45076	0	Low		0.934034	0.0659662	0	Low		0.951184	0.048816	0	Low		0.606622	0.393378	0	Low
0.51128	0.48872	0	0	0	VeryLow		0.0506542	0.949346	0	Medium		0.764312	0.235688	0	Low		0.897019	0.102981	0	Low		0.669239	0.330761	0	Low
0.906717	0.0932826	0	0	0	VeryLow		0.719943	0.280057	0	Low		0.963624	0.0363756	0	Low		0.97808	0.0219201	0	Low		0.767481	0.232519	0	Low
0	0.284266	0.715734	0	0	Medium		0.517415	0.482585	0	Low		0.277953	0.722047	0	Medium		0.644758	0.355242	0	Low		0.436584	0.563416	0	Medium
0.671338	0.328662	0	0	0	VeryLow		0.565594	0.434406	0	Low		0.896904	0.103096	0	Low		0.927052	0.0729476	0	Low		0.35024	0.64976	0	Medium
0.873547	0.126453	0	0	0	VeryLow		0.939975	0.0600248	0	Low		0.956557	0.0434434	0	Low		0.979611	0.0203886	0	Low		0.705816	0.294184	0	Low
0.140467	0.859533	0	0	0	Low		0.570456	0.429544	0	Low		0.64416	0.35584	0	Low		0.74868	0.25132	0	Low		0.656185	0.343815	0	Low
0.749701	0.250299	0	0	0	VeryLow		0.315859	0.684141	0	Medium		0.8888	0.1112	0	Low		0.945543	0.0544567	0	Low		0.663392	0.336608	0	Low
0.851095	0.148905	0	0	0	VeryLow		0.818335	0.181665	0	Low		0.912171	0.0878292	0	Low		0.96325	0.0367502	0	Low		0.754496	0.245504	0	Low
0.795763	0.204237	0	0	0	VeryLow		0.611563	0.388437	0	Low		0.901145	0.098855	0	Low		0.959141	0.0408593	0	Low		0.671347	0.328653	0	Low
0.587615	0.412385	0	0	0	VeryLow		0.870226	0.129774	0	Low		0.786647	0.213353	0	Low		0.931909	0.0680914	0	Low		0.425026	0.574974	0	Medium
0.698425	0.301575	0	0	0	VeryLow		0.528907	0.471093	0	Low		0.856382	0.143618	0	Low		0.933067	0.0669334	0	Low		0.747493	0.252507	0	Low
0.550244	0.449756	0	0	0	VeryLow		0.315417	0.684583	0	Medium		0.763087	0.236913	0	Low		0.878117	0.121883	0	Low		0.722813	0.277187	0	Low
0.813	0.187	0	0	0	VeryLow		0.83239	0.16761	0	Low		0.871554	0.128446	0	Low		0.946216	0.0537843	0	Low		0.728524	0.271476	0	Low
0.799384	0.200616	0	0	0	VeryLow		0.824434	0.175566	0	Low		0.923102	0.0768977	0	Low		0.945207	0.0547929	0	Low		0.923514	0.0764864	0	Low
0.552852	0.447148	0	0	0	VeryLow		0.574876	0.425124	0	Low		0.800594	0.199406	0	Low		0.895487	0.104513	0	Low		0.639392	0.360608	0	Low
0.881224	0.118776	0	0	0	VeryLow		0.291991	0.708009	0	Medium		0.954201	0.0457994	0	Low		0.987269	0.0127307	0	Low		0.271374	0.728626	0	Medium
0	0.967228	0.032772	0	0	Low		0	0.981701	0.0182992	Medium		0.687509	0.312491	0	Low		0.839193	0.160807	0	Low		0.370636	0.629364	0	Medium
0.835452	0.164548	0	0	0	VeryLow		0.813782	0.186218	0	Low		0.936672	0.0633275	0	Low		0.967583	0.032417	0	Low		0.50328	0.49672	0	Low
0.768966	0.231034	0	0	0	VeryLow		0.808831	0.191169	0	Low		0.89992	0.10008	0	Low		0.940276	0.0597238	0	Low		0.532855	0.467145	0	Low
0.842839	0.157161	0	0	0	VeryLow		0.725027	0.274973	0	Low		0.931489	0.0685106	0	Low		0.963735	0.0362646	0	Low		0.741306	0.258694	0	Low
0	0.986348	0.013652	0	0	Low		0.5404	0.4596	0	Low		0.549263	0.450737	0	Low		0.674605	0.325395	0	Low		0.502057	0.497943	0	Low
0.467825	0.532175	0	0	0	Low		0.248674	0.751326	0	Medium		0.743486	0.256514	0	Low		0.851296	0.148704	0	Low		0.882381	0.117619	0	Low
0.897592	0.102408	0	0	0	VeryLow		0.837208	0.162792	0	Low		0.960986	0.0390143	0	Low		0.975913	0.0240868	0	Low		0.740626	0.259374	0	Low
0.753322	0.246678	0	0	0	VeryLow		0.822666	0.177334	0	Low		0.900957	0.0990435	0	Low		0.956152	0.0438478	0	Low		0.698882	0.301118	0	Low
0.434655	0.565345	0	0	0	Low		0.410891	0.589109	0	Medium		0.701362	0.298638	0	Low		0.882189	0.117811	0	Low		0.475133	0.524867	0	Medium
0	0.713018	0.286982	0	0	Low		0.879155	0.120845	0	Low		0.414409	0.585591	0	Medium		0.579759	0.420241	0	Low		0.476969	0.523031	0	Medium
0.0948398	0.90516	0	0	0	Low		0.695987	0.304013	0	Low		0.619752	0.380248	0	Low		0.6628	0.3372	0	Low		0.840636	0.159364	0	Low
0.734347	0.265653	0	0	0	VeryLow		0.427245	0.572755	0	Medium		0.887104	0.112896	0	Low		0.944908	0.0550917	0	Low		0.345481	0.654519	0	Medium
0.199421	0.800579	0	0	0	Low		0.780808	0.219192	0	Low		0.637563	0.362437	0	Low		0.659887	0.340113	0	Low		0.782643	0.217357	0	Low
0.894985	0.105015	0	0	0	VeryLow		0.688472	0.311528	0	Low		0.950148	0.0498516	0	Low		0.96325	0.0367502	0	Low		0.869395	0.130605	0	Low
0.911208	0.0887923	0	0	0	VeryLow		0.979579	0.0204208	0	Low		0.965226	0.0347736	0	Low		0.982525	0.0174749	0	Low		0.585546	0.414454	0	Low
0.293862	0.706138	0	0	0	Low		0.544378	0.455622	0	Low		0.682232	0.317768	0	Low		0.773858	0.226142	0	Low		0.700173	0.299827	0	Low
0	0.585551	0.414449	0	0	Low		0.535979	0.464021	0	Low		0.379918	0.620082	0	Medium		0.568553	0.431447	0	Low		0.696706	0.303294	0	Low
0.768532	0.231468	0	0	0	VeryLow		0.621287	0.378713	0	Low		0.892946	0.107054	0	Low		0.93471	0.0652897	0	Low		0.771085	0.228915	0	Low
0.819663	0.180337	0	0	0	VeryLow		0.865011	0.134989	0	Low		0.913961	0.0860387	0	Low		0.960299	0.0397013	0	Low		0.569501	0.430499	0	Low
0.481152	0.518848	0	0	0	Low		0.652228	0.347772	0	Low		0.775244	0.224756	0	Low		0.863287	0.136713	0	Low		0.708332	0.291668	0	Low
0.551838	0.448162	0	0	0	VeryLow		0.868237	0.131763	0	Low		0.807002	0.192998	0	Low		0.858655	0.141345	0	Low		0.749805	0.250195	0	Low
0.861235	0.138765	0	0	0	VeryLow		0.361386	0.638614	0	Medium		0.941573	0.0584272	0	Low		0.954135	0.0458649	0	Low		0.0993643	0.900636	0	Medium
0.682202	0.317798	0	0	0	VeryLow		0.308345	0.691655	0	Medium		0.868256	0.131744	0	Low		0.943302	0.056698	0	Low		0.524085	0.475915	0	Low
0.84226	0.15774	0	0	0	VeryLow		0.811218	0.188782	0	Low		0.936107	0.0638929	0	Low		0.982973	0.0170266	0	Low		0.492878	0.507122	0	Medium
0.537063	0.462937	0	0	0	VeryLow		0.15983	0.84017	0	Medium		0.776186	0.223814	0	Low		0.922757	0.0772435	0	Low		0.242139	0.757861	0	Medium
0.721601	0.278399	0	0	0	VeryLow		0.591673	0.408327	0	Low		0.837441	0.162559	0	Low		0.907403	0.0925965	0	Low		0.665907	0.334093	0	Low
0.910773	0.0892269	0	0	0	VeryLow		0.654438	0.345562	0	Low		0.967582	0.0324177	0	Low		0.971842	0.0281585	0	Low		0.884081	0.115919	0	Low
0.743038	0.256962	0	0	0	VeryLow		0.721667	0.278333	0	Low		0.903784	0.0962164	0	Low		0.944012	0.0559883	0	Low		0.536255	0.463745	0	Low
0	0.950425	0.0495745	0	0	Low		0.504597	0.495403	0	Low		0.522876	0.477124	0	Low		0.544645	0.455355	0	Low		0.801611	0.198389	0	Low
0.249249	0.750751	0	0	0	Low		0.822003	0.177997	0	Low		0.655374	0.344626	0	Low		0.721112	0.278888	0	Low		0.827311	0.172689	0	Low
0.625711	0.374289	0	0	0	VeryLow		0.650902	0.349098	0	Low		0.844603	0.155397	0	Low		0.872327	0.127673	0	Low		0.801951	0.198049	0	Low
0.677132	0.322868	0	0	0	VeryLow		0.669466	0.330534	0	Low		0.892098	0.107902	0	Low		0.940351	0.0596491	0	Low		0.616344	0.383656	0	Low
0.863987	0.136013	0	0	0	VeryLow		0.940152	0.0598479	0	Low		0.944683	0.0553173	0	Low		0.952454	0.0475459	0	Low		0.892783	0.107217	0	Low
0.546623	0.453377	0	0	0	VeryLow		0.598745	0.401255	0	Low		0.818782	0.181218	0	Low		0.926679	0.0733212	0	Low		0.138117	0.861883	0	Medium
0.788231	0.211769	0	0	0	VeryLow		0.948948	0.051052	0	Low		0.900108	0.0998916	0	Low		0.917377	0.0826226	0	Low		0.92161	0.07839	0	Low
0.806482	0.193518	0	0	0	VeryLow		0.820854	0.179146	0	Low		0.907176	0.0928238	0	Low		0.958692	0.0413076	0	Low		0.647007	0.352993	0	Low
0.892232	0.107768	0	0	0	VeryLow		0.307903	0.692097	0	Medium		0.976064	0.0239363	0	Low		0.971356	0.0286441	0	Low		0.58405	0.41595	0	Low
0.816477	0.183523	0	0	0	VeryLow		0.789913	0.210087	0	Low		0.912359	0.0876408	0	Low		0.956974	0.0430259	0	Low		0.708808	0.291192	0	Low
0.747239	0.252761	0	0	0	VeryLow		0.226574	0.773426	0	Medium		0.872308	0.127692	0	Low		0.906918	0.0930822	0	Low		0.5746	0.4254	0	Low
0.102517	0.897483	0	0	0	Low		0.386581	0.613419	0	Medium		0.589031	0.410969	0	Low		0.824997	0.175003	0	Low		0.805691	0.194309	0	Low
0.648886	0.351114	0	0	0	VeryLow		0	0	1	High		0.861188	0.138812	0	Low		0.944385	0.0556147	0	Low		1	0	0	Low
0.574434	0.425566	0	0	0	VeryLow		0.359618	0.640382	0	Medium		0.822363	0.177637	0	Low		0.896757	0.103243	0	Low		0.497909	0.502091	0	Medium
0.756509	0.243491	0	0	0	VeryLow		0.733911	0.266089	0	Low		0.732931	0.267069	0	Low		0.931274	0.0687264	0	Low		0.567053	0.432947	0	Low
0.88021	0.11979	0	0	0	VeryLow		0.757603	0.242397	0	Low		0.930641	0.0693587	0	Low		0.966574	0.0334256	0	Low		0.756263	0.243737	0	Low
0.264747	0.735253	0	0	0	Low		0.22569	0.77431	0	Medium		0.609009	0.390991	0	Low		0.839753	0.160247	0	Low		0.17823	0.82177	0	Medium
0.239978	0.760022	0	0	0	Low		0.58239	0.41761	0	Low		0.664986	0.335014	0	Low		0.740163	0.259837	0	Low		0.74049	0.25951	0	Low
0.5304	0.4696	0	0	0	VeryLow		0.684936	0.315064	0	Low		0.710126	0.289874	0	Low		0.822868	0.177132	0	Low		0.740898	0.259102	0	Low
0.858483	0.141517	0	0	0	VeryLow		0.871508	0.128492	0	Low		0.93507	0.0649296	0	Low		0.952865	0.047135	0	Low		0.84152	0.15848	0	Low
0.649611	0.350389	0	0	0	VeryLow		0.573108	0.426892	0	Low		0.853838	0.146162	0	Low		0.923653	0.0763469	0	Low		0.605602	0.394398	0	Low
0.586312	0.413688	0	0	0	VeryLow		0.79314	0.20686	0	Low		0.780333	0.219667	0	Low		0.873261	0.126739	0	Low		0.702417	0.297583	0	Low
0.359189	0.640811	0	0	0	Low		0.469678	0.530322	0	Medium		0.631532	0.368468	0	Low		0.714762	0.285238	0	Low		0.48234	0.51766	0	Medium
0.3434	0.6566	0	0	0	Low		0.306135	0.693865	0	Medium		0.702964	0.297036	0	Low		0.828472	0.171528	0	Low		0.516538	0.483462	0	Low
0.58776	0.41224	0	0	0	VeryLow		0.697755	0.302245	0	Low		0.836027	0.163973	0	Low		0.91226	0.0877403	0	Low		0.643743	0.356257	0	Low
0.768821	0.231179	0	0	0	VeryLow		0.99916	0.000839816	0	Low		0.885313	0.114687	0	Low		0.926641	0.0733585	0	Low		0.744433	0.255567	0	Low
0.851965	0.148035	0	0	0	VeryLow		0.566036	0.433964	0	Low		0.92838	0.0716204	0	Low		0.97935	0.0206501	0	Low		0.455689	0.544311	0	Medium
0.312982	0.687018	0	0	0	Low		0.781117	0.218883	0	Low		0.684399	0.315601	0	Low		0.769674	0.230326	0	Low		0.77394	0.22606	0	Low
0.881803	0.118197	0	0	0	VeryLow		0.751547	0.248453	0	Low		0.93083	0.0691702	0	Low		0.96904	0.0309601	0	Low		0.759459	0.240541	0	Low
0.852399	0.147601	0	0	0	VeryLow		0.998851	0.00114922	0	Low		0.927626	0.0723743	0	Low		0.950698	0.0493016	0	Low		0.824727	0.175273	0	Low
0	0.915662	0.0843382	0	0	Low		0.505039	0.494961	0	Low		0.408943	0.591057	0	Medium		0.608149	0.391851	0	Low		0.56413	0.43587	0	Low
0.839652	0.160348	0	0	0	VeryLow		0.776786	0.223214	0	Low		0.935259	0.0647411	0	Low		0.961457	0.0385433	0	Low		0.741374	0.258626	0	Low
0	0	0	0	1	VeryHigh		0.506807	0.493193	0	Low		0	0	1	High		0	0.0620099	0.93799	High		0.202026	0.797974	0	Medium
0.394387	0.605613	0	0	0	Low		0.422383	0.577617	0	Medium		0.716345	0.283655	0	Low		0.806768	0.193232	0	Low		0	0	1	High
0.552127	0.447873	0	0	0	VeryLow		0.343706	0.656294	0	Medium		0.738303	0.261697	0	Low		0.909607	0.0903926	0	Low		0.376755	0.623245	0	Medium
0.790259	0.209741	0	0	0	VeryLow		0.631453	0.368547	0	Low		0.889177	0.110823	0	Low		0.94065	0.0593502	0	Low		0.711255	0.288745	0	Low
0.732319	0.267681	0	0	0	VeryLow		0.468352	0.531648	0	Medium		0.874664	0.125336	0	Low		0.945244	0.0547555	0	Low		0.513275	0.486725	0	Low
0.644831	0.355169	0	0	0	VeryLow		0.309671	0.690329	0	Medium		0.812468	0.187532	0	Low		0.940276	0.0597238	0	Low		0.79828	0.20172	0	Low
0	0.777766	0.222234	0	0	Low		0.634989	0.365011	0	Low		0.46002	0.53998	0	Medium		0.560708	0.439292	0	Low		0.653874	0.346126	0	Low
0.090784	0.909216	0	0	0	Low		0.575318	0.424682	0	Low		0.626349	0.373651	0	Low		0.614873	0.385127	0	Low		0.739878	0.260122	0	Low
0.857034	0.142966	0	0	0	VeryLow		0.967557	0.0324434	0	Low		0.940253	0.0597465	0	Low		0.960411	0.0395892	0	Low		0.835469	0.164531	0	Low
0.78939	0.21061	0	0	0	VeryLow		0.939047	0.060953	0	Low		0.881826	0.118174	0	Low		0.946851	0.0531492	0	Low		0.718666	0.281334	0	Low
0.804164	0.195836	0	0	0	VeryLow		0.621287	0.378713	0	Low		0.916694	0.0833058	0	Low		0.969189	0.0308107	0	Low		0.579427	0.420573	0	Low
0.658446	0.341554	0	0	0	VeryLow		0.752166	0.247834	0	Low		0.859869	0.140131	0	Low		0.905162	0.0948379	0	Low		0.792433	0.207567	0	Low
0.737534	0.262466	0	0	0	VeryLow		0.765514	0.234486	0	Low		0.878716	0.121284	0	Low		0.933216	0.066784	0	Low		0.70636	0.29364	0	Low
0.405396	0.594604	0	0	0	Low		0.800256	0.199744	0	Low		0.716722	0.283278	0	Low		0.84502	0.15498	0	Low		0.634497	0.365503	0	Low
0.884411	0.115589	0	0	0	VeryLow		0.76021	0.23979	0	Low		0.957499	0.0425011	0	Low		0.981106	0.0188944	0	Low		0.673658	0.326342	0	Low
0.825747	0.174253	0	0	0	VeryLow		0.93971	0.06029	0	Low		0.856853	0.143147	0	Low		0.951147	0.0488534	0	Low		0.836421	0.163579	0	Low
0.806772	0.193228	0	0	0	VeryLow		0.68803	0.31197	0	Low		0.935165	0.0648353	0	Low		0.956264	0.0437357	0	Low		0.765034	0.234966	0	Low
0.718124	0.281876	0	0	0	VeryLow		0.686704	0.313296	0	Low		0.858644	0.141356	0	Low		0.931535	0.068465	0	Low		0.641704	0.358296	0	Low
0.732899	0.267101	0	0	0	VeryLow		0.859088	0.140912	0	Low		0.868445	0.131555	0	Low		0.905947	0.0940534	0	Low		0.740354	0.259646	0	Low
0.986239	0.0137606	0	0	0	VeryLow		0.76463	0.23537	0	Low		0.97154	0.0284597	0	Low		0.993265	0.00673518	0	Low		0.868103	0.131897	0	Low
0.83719	0.16281	0	0	0	VeryLow		0.431223	0.568777	0	Medium		0.931018	0.0689818	0	Low		0.967658	0.0323423	0	Low		0.820104	0.179896	0	Low
0.402499	0.597501	0	0	0	Low		0.633663	0.366337	0	Low		0.716345	0.283655	0	Low		0.763884	0.236116	0	Low		0.775164	0.224836	0	Low
0.849792	0.150208	0	0	0	VeryLow		0.7923	0.2077	0	Low		0.956839	0.0431607	0	Low		0.978192	0.0218081	0	Low		0.325084	0.674916	0	Medium
0.786493	0.213507	0	0	0	VeryLow		0.494873	0.505127	0	Medium		0.914244	0.085756	0	Low		0.942966	0.0570342	0	Low		0.614101	0.385899	0	Low
0	0.629006	0.370994	0	0	Low		0.733336	0.266664	0	Low		0.388399	0.611601	0	Medium		0.443412	0.556588	0	Medium		0.679437	0.320563	0	Low
0.165816	0.834184	0	0	0	Low		0.699081	0.300919	0	Low		0.586581	0.413419	0	Low		0.713492	0.286508	0	Low		0.575348	0.424652	0	Low
0.675684	0.324316	0	0	0	VeryLow		0.131984	0.868016	0	Medium		0.872968	0.127032	0	Low		0.913492	0.0865076	0	Low		0.687664	0.312336	0	Low
0.384248	0.615752	0	0	0	Low		0.780808	0.219192	0	Low		0.788437	0.211563	0	Low		0.842368	0.157632	0	Low		0.786042	0.213958	0	Low
0.691907	0.308093	0	0	0	VeryLow		0.866955	0.133045	0	Low		0.88324	0.11676	0	Low		0.92384	0.0761602	0	Low		0.676582	0.323418	0	Low
0.994496	0.00550425	0	0	0	VeryLow		0.861077	0.138923	0	Low		1	0	0	Low		0.991767	0.00823313	0	Low		0.894483	0.105517	0	Low
0.809814	0.190186	0	0	0	VeryLow		0.433434	0.566566	0	Medium		0.848089	0.151911	0	Low		0.964184	0.0358163	0	Low		0.66346	0.33654	0	Low
0.531849	0.468151	0	0	0	VeryLow		0.692008	0.307992	0	Low		0.80474	0.19526	0	Low		0.876249	0.123751	0	Low		0.820648	0.179352	0	Low
0.402064	0.597936	0	0	0	Low		0.362712	0.637288	0	Medium		0.690901	0.309099	0	Low		0.799745	0.200255	0	Low		0.395112	0.604888	0	Medium
0.622814	0.377186	0	0	0	VeryLow		0.00468529	0.995315	0	Medium		0.834142	0.165858	0	Low		0.93867	0.0613301	0	Low		0.0259374	0.974063	0	Medium
0.925403	0.0745971	0	0	0	VeryLow		0.451556	0.548444	0	Medium		0.989068	0.0109315	0	Low		0.974755	0.0252448	0	Low		0.690791	0.309209	0	Low
0.868188	0.131812	0	0	0	VeryLow		0.964639	0.0353607	0	Low		0.845828	0.154172	0	Low		0.964333	0.0356669	0	Low		0.742462	0.257538	0	Low
0.799819	0.200181	0	0	0	VeryLow		0.499293	0.500707	0	Medium		0.930264	0.0697357	0	Low		0.96325	0.0367502	0	Low		0.627698	0.372302	0	Low
0.790404	0.209596	0	0	0	VeryLow		0.700407	0.299593	0	Low		0.912453	0.0875465	0	Low		0.955853	0.0441466	0	Low		0.663528	0.336472	0	Low
0	0.707224	0.292776	0	0	Low		0.796411	0.203589	0	Low		0.470857	0.529143	0	Medium		0.510278	0.489722	0	Low		0.757283	0.242717	0	Low
0.592685	0.407315	0	0	0	VeryLow		0.786643	0.213357	0	Low		0.818405	0.181595	0	Low		0.924587	0.0754131	0	Low		0.6827	0.3173	0	Low
0.0518197	0.94818	0	0	0	Low		0.814445	0.185555	0	Low		0.683551	0.316449	0	Low		0.678714	0.321286	0	Low		0.53979	0.46021	0	Low
0.713489	0.286511	0	0	0	VeryLow		0.780499	0.219501	0	Low		0.864675	0.135325	0	Low		0.899783	0.100217	0	Low		0.793045	0.206955	0	Low
0.298352	0.701648	0	0	0	Low		0.87889	0.12111	0	Low		0.713518	0.286482	0	Low		0.760186	0.239814	0	Low		0.800388	0.199612	0	Low
0.545899	0.454101	0	0	0	VeryLow		0.801273	0.198727	0	Low		0.829807	0.170193	0	Low		0.891901	0.108099	0	Low		0.684672	0.315328	0	Low
0	0.94101	0.0589897	0	0	Low		0.629243	0.370757	0	Low		0.396787	0.603213	0	Medium		0.627948	0.372052	0	Low		0.684332	0.315668	0	Low
0.206663	0.793337	0	0	0	Low		0.691124	0.308876	0	Low		0.68864	0.31136	0	Low		0.803294	0.196706	0	Low		0.426386	0.573614	0	Medium
0	0.29006	0.70994	0	0	Medium		0.0745226	0.925477	0	Medium		0.117655	0.882345	0	Medium		0.508037	0.491963	0	Low		0.276133	0.723867	0	Medium
0.811117	0.188883	0	0	0	VeryLow		0.594325	0.405675	0	Low		0.892004	0.107996	0	Low		0.939417	0.060583	0	Low		0.753068	0.246932	0	Low
0.585443	0.414557	0	0	0	VeryLow		0.702617	0.297383	0	Low		0.827546	0.172454	0	Low		0.829891	0.170109	0	Low		0.7736	0.2264	0	Low
0.581097	0.418903	0	0	0	VeryLow		0.577086	0.422914	0	Low		0.828488	0.171512	0	Low		0.859514	0.140486	0	Low		0.727165	0.272835	0	Low
0	0.952309	0.0476915	0	0	Low		0.437412	0.562588	0	Medium		0.492155	0.507845	0	Medium		0.685699	0.314301	0	Low		0.659789	0.340211	0	Low
0.828644	0.171356	0	0	0	VeryLow		0.717733	0.282267	0	Low		0.926778	0.0732224	0	Low		0.942555	0.0574451	0	Low		0.924329	0.0756705	0	Low
0.552707	0.447293	0	0	0	VeryLow		0.832877	0.167123	0	Low		0.805683	0.194317	0	Low		0.855741	0.144259	0	Low		0.810994	0.189006	0	Low
0	0.463878	0.536122	0	0	Medium		0.444484	0.555516	0	Medium		0.341092	0.658908	0	Medium		0.279422	0.720578	0	Medium		0.80705	0.19295	0	Low
0.508963	0.491037	0	0	0	VeryLow		0.630127	0.369873	0	Low		0.748103	0.251897	0	Low		0.924176	0.075824	0	Low		0.608594	0.391406	0	Low
0.671917	0.328083	0	0	0	VeryLow		0.312323	0.687677	0	Medium		0.827169	0.172831	0	Low		0.925446	0.0745539	0	Low		0.746881	0.253119	0	Low
0.821836	0.178164	0	0	0	VeryLow		0.620403	0.379597	0	Low		0.925647	0.0743533	0	Low		0.957273	0.0427271	0	Low		0.741306	0.258694	0	Low
0.69828	0.30172	0	0	0	VeryLow		0.501061	0.498939	0	Low		0.861188	0.138812	0	Low		0.947934	0.0520659	0	Low		0.511235	0.488765	0	Low
0.972913	0.0270867	0	0	0	VeryLow		0.841054	0.158946	0	Low		0.991811	0.00818923	0	Low		0.985177	0.0148226	0	Low		0.87905	0.12095	0	Low
0.885714	0.114286	0	0	0	VeryLow		0.925256	0.0747436	0	Low		0.961645	0.0383546	0	Low		0.976212	0.0237879	0	Low		0.676446	0.323554	0	Low
0	0.471121	0.528879	0	0	Medium		0.561616	0.438384	0	Low		0.235735	0.764265	0	Medium		0.439677	0.560323	0	Medium		0.729816	0.270184	0	Low
0.772732	0.227268	0	0	0	VeryLow		0.536421	0.463579	0	Low		0.906422	0.0935777	0	Low		0.964184	0.0358163	0	Low		0.17823	0.82177	0	Medium
0.551403	0.448597	0	0	0	VeryLow		0.525813	0.474187	0	Low		0.810771	0.189229	0	Low		0.854284	0.145716	0	Low		0.746337	0.253663	0	Low
0.232736	0.767264	0	0	0	Low		0.145686	0.854314	0	Medium		0.692409	0.307591	0	Low		0.842965	0.157035	0	Low		0.152395	0.847605	0	Medium
0.81749	0.18251	0	0	0	VeryLow		0.593441	0.406559	0	Low		0.923856	0.0761438	0	Low		0.961569	0.0384312	0	Low		0.543597	0.456403	0	Low
0.685968	0.314032	0	0	0	VeryLow		0.793228	0.206772	0	Low		0.848655	0.151345	0	Low		0.888165	0.111835	0	Low		0.601727	0.398273	0	Low
0.787796	0.212204	0	0	0	VeryLow		0.64383	0.35617	0	Low		0.912736	0.0872638	0	Low		0.942405	0.0575945	0	Low		0.862121	0.137879	0	Low
0.802426	0.197574	0	0	0	VeryLow		0.752785	0.247215	0	Low		0.898883	0.101117	0	Low		0.952902	0.0470977	0	Low		0.828535	0.171465	0	Low
0.240123	0.759877	0	0	0	Low		0.716761	0.283239	0	Low		0.664138	0.335862	0	Low		0.765229	0.234771	0	Low		0.613897	0.386103	0	Low
0.347601	0.652399	0	0	0	Low		0.598745	0.401255	0	Low		0.721057	0.278943	0	Low		0.884094	0.115906	0	Low		0.570248	0.429752	0	Low
0.479413	0.520587	0	0	0	Low		0.719369	0.280631	0	Low		0.797767	0.202233	0	Low		0.826828	0.173172	0	Low		0.73206	0.26794	0	Low
0.745356	0.254644	0	0	0	VeryLow		0.753757	0.246243	0	Low		0.839137	0.160863	0	Low		0.920478	0.0795221	0	Low		0.806234	0.193766	0	Low
0.739562	0.260438	0	0	0	VeryLow		0.545262	0.454738	0	Low		0.850163	0.149837	0	Low		0.938408	0.0615916	0	Low		0.680117	0.319883	0	Low
0.767663	0.232337	0	0	0	VeryLow		0.5625	0.4375	0	Low		0.909155	0.0908448	0	Low		0.941546	0.0584537	0	Low		0.682497	0.317503	0	Low
0.764331	0.235669	0	0	0	VeryLow		0.54482	0.45518	0	Low		0.769967	0.230033	0	Low		0.943563	0.0564365	0	Low		0.659653	0.340347	0	Low
0.939598	0.060402	0	0	0	VeryLow		0.951909	0.0480905	0	Low		0.966263	0.033737	0	Low		0.978043	0.0219575	0	Low		0.794813	0.205187	0	Low
0.456672	0.543328	0	0	0	Low		0.317185	0.682815	0	Medium		0.800217	0.199783	0	Low		0.895861	0.104139	0	Low		0.0463338	0.953666	0	Medium
0.776788	0.223212	0	0	0	VeryLow		0.286687	0.713313	0	Medium		0.887198	0.112802	0	Low		0.960075	0.0399254	0	Low		0.671958	0.328042	0	Low
0	0.885244	0.114756	0	0	Low		0.376856	0.623144	0	Medium		0.660463	0.339537	0	Low		0.737362	0.262638	0	Low		0.588741	0.411259	0	Low
0.744776	0.255224	0	0	0	VeryLow		0.740187	0.259813	0	Low		0.866748	0.133252	0	Low		0.932506	0.0674937	0	Low		0.753952	0.246048	0	Low
0.858193	0.141807	0	0	0	VeryLow		0.821694	0.178306	0	Low		0.955331	0.0446685	0	Low		0.959402	0.0405978	0	Low		0.523269	0.476731	0	Low
0.861669	0.138331	0	0	0	VeryLow		0.612005	0.387995	0	Low		0.955049	0.0449512	0	Low		0.97356	0.0264401	0	Low		0.600095	0.399905	0	Low
0.899765	0.100235	0	0	0	VeryLow		0.852855	0.147145	0	Low		0.94506	0.0549404	0	Low		0.975428	0.0245724	0	Low		0.704185	0.295815	0	Low
0.844143	0.155857	0	0	0	VeryLow		0.852192	0.147808	0	Low		0.931961	0.0680394	0	Low		0.959141	0.0408593	0	Low		0.820852	0.179148	0	Low
0.907586	0.0924135	0	0	0	VeryLow		0.705269	0.294731	0	Low		0.951939	0.0480611	0	Low		0.983982	0.016018	0	Low		0.880001	0.119999	0	Low
0.227232	0.772768	0	0	0	Low		0.228784	0.771216	0	Medium		0.681383	0.318617	0	Low		0.841957	0.158043	0	Low		0.736003	0.263997	0	Low
0.828354	0.171646	0	0	0	VeryLow		0.863508	0.136492	0	Low		0.914809	0.0851906	0	Low		0.948606	0.0513935	0	Low		0.90101	0.0989904	0	Low
0.74608	0.25392	0	0	0	VeryLow		0.653996	0.346004	0	Low		0.855628	0.144372	0	Low		0.948606	0.0513935	0	Low		0.425026	0.574974	0	Medium
0	0.552236	0.447764	0	0	Low		0.64604	0.35396	0	Low		0.389342	0.610658	0	Medium		0.528582	0.471418	0	Low		0.704729	0.295271	0	Low
0.633967	0.366033	0	0	0	VeryLow		0.699523	0.300477	0	Low		0.828299	0.171701	0	Low		0.919619	0.0803813	0	Low		0.672502	0.327498	0	Low
0	0.608727	0.391273	0	0	Low		0.388791	0.611209	0	Medium		0.335909	0.664091	0	Medium		0.536801	0.463199	0	Low		0.575008	0.424992	0	Low
0.946406	0.0535941	0	0	0	VeryLow		0.468352	0.531648	0	Medium		0.973802	0.026198	0	Low		0.987755	0.0122451	0	Low		0.513071	0.486929	0	Low
0.686692	0.313308	0	0	0	VeryLow		0.691124	0.308876	0	Low		0.8381	0.1619	0	Low		0.939753	0.0602468	0	Low		0.664208	0.335792	0	Low
0.797646	0.202354	0	0	0	VeryLow		0.369784	0.630216	0	Medium		0.886538	0.113462	0	Low		0.957385	0.042615	0	Low		0.700241	0.299759	0	Low
0.885859	0.114141	0	0	0	VeryLow		0.90572	0.0942804	0	Low		0.957876	0.0421241	0	Low		0.967508	0.0324917	0	Low		0.869531	0.130469	0	Low
0.9086	0.0913996	0	0	0	VeryLow		0.58239	0.41761	0	Low		0.96353	0.0364699	0	Low		0.988842	0.0111581	0	Low		0.614101	0.385899	0	Low
0.836466	0.163534	0	0	0	VeryLow		0.855817	0.144183	0	Low		0.929133	0.0708665	0	Low		0.949241	0.0507585	0	Low		0.88952	0.11048	0	Low
0.585732	0.414268	0	0	0	VeryLow		0.793007	0.206993	0	Low		0.82943	0.17057	0	Low		0.902099	0.097901	0	Low		0.834449	0.165551	0	Low
0.929603	0.0703965	0	0	0	VeryLow		0.527139	0.472861	0	Low		0.966828	0.0331716	0	Low		0.983272	0.0167277	0	Low		0.704185	0.295815	0	Low
0.703784	0.296216	0	0	0	VeryLow		0.756321	0.243679	0	Low		0.887198	0.112802	0	Low		0.917452	0.0825479	0	Low		0.774416	0.225584	0	Low
0.688575	0.311425	0	0	0	VeryLow		0.867751	0.132249	0	Low		0.850257	0.149743	0	Low		0.931348	0.0686517	0	Low		0.67495	0.32505	0	Low
0.971465	0.0285352	0	0	0	VeryLow		1	0	0	Low		0.967017	0.0329831	0	Low		0.990153	0.00984688	0	Low		0.836081	0.163919	0	Low
0.673656	0.326344	0	0	0	VeryLow		0	0.931754	0.0682461	Medium		0.861942	0.138058	0	Low		0.958879	0.0411208	0	Low		0	0.705714	0.294286	Medium
0.912946	0.0870541	0	0	0	VeryLow		0.843131	0.156869	0	Low		0.972671	0.0273288	0	Low		0.978005	0.0219949	0	Low		0.781419	0.218581	0	Low
0.855441	0.144559	0	0	0	VeryLow		0.894183	0.105817	0	Low		0.935824	0.0641757	0	Low		0.966313	0.0336871	0	Low		0.753204	0.246796	0	Low
0.576172	0.423828	0	0	0	VeryLow		0.915974	0.0840258	0	Low		0.831315	0.168685	0	Low		0.842741	0.157259	0	Low		0.788694	0.211306	0	Low
0.487525	0.512475	0	0	0	Low		0.314533	0.685467	0	Medium		0.716157	0.283843	0	Low		0.935009	0.0649909	0	Low		0.447122	0.552878	0	Medium
0.614268	0.385732	0	0	0	VeryLow		0.186793	0.813207	0	Medium		0.836969	0.163031	0	Low		0.90901	0.0909903	0	Low		0.616276	0.383724	0	Low
0.628897	0.371103	0	0	0	VeryLow		0.509017	0.490983	0	Low		0.920841	0.0791594	0	Low		0.940687	0.0593129	0	Low		0.40327	0.59673	0	Medium
0.303277	0.696723	0	0	0	Low		0.855861	0.144139	0	Low		0.706827	0.293173	0	Low		0.745804	0.254196	0	Low		0.80807	0.19193	0	Low
0.841101	0.158899	0	0	0	VeryLow		0.698639	0.301361	0	Low		0.919239	0.0807614	0	Low		0.963511	0.0364887	0	Low		0.714655	0.285345	0	Low
0.335578	0.664422	0	0	0	Low		0.707037	0.292963	0	Low		0.693257	0.306743	0	Low		0.767433	0.232567	0	Low		0.74355	0.25645	0	Low
0.788521	0.211479	0	0	0	VeryLow		0.802378	0.197622	0	Low		0.886727	0.113273	0	Low		0.954397	0.0456035	0	Low		0.749125	0.250875	0	Low
0.857324	0.142676	0	0	0	VeryLow		0.739082	0.260918	0	Low		0.923762	0.076238	0	Low		0.959626	0.0403737	0	Low		0.653534	0.346466	0	Low
0.7891	0.2109	0	0	0	VeryLow		0.6814	0.3186	0	Low		0.924516	0.0754841	0	Low		0.936055	0.063945	0	Low		0.661488	0.338512	0	Low
0.823284	0.176716	0	0	0	VeryLow		0.757116	0.242884	0	Low		0.933186	0.0668143	0	Low		0.962017	0.037983	0	Low		0.794948	0.205052	0	Low
0.527793	0.472207	0	0	0	VeryLow		0.614657	0.385343	0	Low		0.763181	0.236819	0	Low		0.859514	0.140486	0	Low		0.661148	0.338852	0	Low
0.334999	0.665001	0	0	0	Low		0.515205	0.484795	0	Low		0.792301	0.207699	0	Low		0.809794	0.190206	0	Low		0.398511	0.601489	0	Medium
0.673221	0.326779	0	0	0	VeryLow		0.828766	0.171234	0	Low		0.823588	0.176412	0	Low		0.901128	0.0988722	0	Low		0.719482	0.280518	0	Low
0.772732	0.227268	0	0	0	VeryLow		0.908858	0.0911421	0	Low		0.839043	0.160957	0	Low		0.94827	0.0517297	0	Low		0.727097	0.272903	0	Low
0.730436	0.269564	0	0	0	VeryLow		0.290223	0.709777	0	Medium		0.886727	0.113273	0	Low		0.952118	0.0478821	0	Low		0.240099	0.759901	0	Medium
0.850951	0.149049	0	0	0	VeryLow		0.718927	0.281073	0	Low		0.927249	0.0727513	0	Low		0.969115	0.0308854	0	Low		0.734575	0.265425	0	Low
0.894985	0.105015	0	0	0	VeryLow		0.482054	0.517946	0	Medium		0.958347	0.0416529	0	Low		0.975951	0.0240494	0	Low		0.580651	0.419349	0	Low
0	0.979395	0.0206047	0	0	Low		0.218175	0.781825	0	Medium		0.498751	0.501249	0	Medium		0.699782	0.300218	0	Low		0.677601	0.322399	0	Low
0.898751	0.101249	0	0	0	VeryLow		0.875796	0.124204	0	Low		0.98446	0.0155397	0	Low		0.97158	0.02842	0	Low		0.760819	0.239181	0	Low
0.231287	0.768713	0	0	0	Low		0.482938	0.517062	0	Medium		0.659615	0.340385	0	Low		0.695748	0.304252	0	Low		0.603291	0.396709	0	Low
0.782147	0.217853	0	0	0	VeryLow		0.268564	0.731436	0	Medium		0.903784	0.0962164	0	Low		0.962465	0.0375347	0	Low		0.585954	0.414046	0	Low
0	0.699982	0.300018	0	0	Low		0.750575	0.249425	0	Low		0.462376	0.537624	0	Medium		0.412407	0.587593	0	Medium		0.688683	0.311317	0	Low
0.655839	0.344161	0	0	0	VeryLow		0.8186	0.1814	0	Low		0.819064	0.180936	0	Low		0.905349	0.0946511	0	Low		0.805283	0.194717	0	Low
0.894405	0.105595	0	0	0	VeryLow		0.742442	0.257558	0	Low		0.936672	0.0633275	0	Low		0.980321	0.0196788	0	Low		0.711663	0.288337	0	Low
0.929603	0.0703965	0	0	0	VeryLow		0.795659	0.204341	0	Low		0.943646	0.056354	0	Low		0.985065	0.0149347	0	Low		0.612265	0.387735	0	Low
0.259678	0.740322	0	0	0	Low		0.149664	0.850336	0	Medium		0.583848	0.416152	0	Low		0.772663	0.227337	0	Low		0.793113	0.206887	0	Low
0.662357	0.337643	0	0	0	VeryLow		0.832346	0.167654	0	Low		0.849409	0.150591	0	Low		0.933776	0.0662236	0	Low		0.468131	0.531869	0	Medium
0.671917	0.328083	0	0	0	VeryLow		0.0502122	0.949788	0	Medium		0.845733	0.154267	0	Low		0.953201	0.0467988	0	Low		0	0.936193	0.0638066	Medium
0.809524	0.190476	0	0	0	VeryLow		0.650018	0.349982	0	Low		0.924422	0.0755784	0	Low		0.958095	0.0419053	0	Low		0.62831	0.37169	0	Low
0.664965	0.335035	0	0	0	VeryLow		0.983248	0.0167521	0	Low		0.832257	0.167743	0	Low		0.916854	0.0831456	0	Low		0.794745	0.205255	0	Low
0.91425	0.0857505	0	0	0	VeryLow		0.822622	0.177378	0	Low		0.968619	0.031381	0	Low		0.979649	0.0203512	0	Low		0.491586	0.508414	0	Medium
0.638602	0.361398	0	0	0	VeryLow		0.695103	0.304897	0	Low		0.839985	0.160015	0	Low		0.925857	0.074143	0	Low		0.722133	0.277867	0	Low
0.649611	0.350389	0	0	0	VeryLow		0.862005	0.137995	0	Low		0.86166	0.13834	0	Low		0.928173	0.0718269	0	Low		0.668899	0.331101	0	Low
0.407713	0.592287	0	0	0	Low		0.573992	0.426008	0	Low		0.743674	0.256326	0	Low		0.834075	0.165925	0	Low		0.482204	0.517796	0	Medium
0	0.72055	0.27945	0	0	Low		0.783106	0.216894	0	Low		0.390755	0.609245	0	Medium		0.453498	0.546502	0	Medium		0.683448	0.316552	0	Low
0.215064	0.784936	0	0	0	Low		0.493547	0.506453	0	Medium		0.677991	0.322009	0	Low		0.788688	0.211312	0	Low		0.401231	0.598769	0	Medium
0.549955	0.450045	0	0	0	VeryLow		0.801538	0.198462	0	Low		0.757527	0.242473	0	Low		0.917676	0.0823238	0	Low		0.739742	0.260258	0	Low
0.639761	0.360239	0	0	0	VeryLow		0.505923	0.494077	0	Low		0.768647	0.231353	0	Low		0.922719	0.0772808	0	Low		0.446579	0.553421	0	Medium
0.711606	0.288394	0	0	0	VeryLow		0.491779	0.508221	0	Medium		0.827263	0.172737	0	Low		0.944834	0.0551664	0	Low		0.585682	0.414318	0	Low
0.793156	0.206844	0	0	0	VeryLow		0.556754	0.443246	0	Low		0.907647	0.0923526	0	Low		0.947934	0.0520659	0	Low		0.733147	0.266853	0	Low
0.382075	0.617925	0	0	0	Low		0.628801	0.371199	0	Low		0.668284	0.331716	0	Low		0.912671	0.0873294	0	Low		0.373356	0.626644	0	Medium
0.425819	0.574181	0	0	0	Low		0.608027	0.391973	0	Low		0.763464	0.236536	0	Low		0.91155	0.0884501	0	Low		0.651698	0.348302	0	Low
0.652942	0.347058	0	0	0	VeryLow		0.73811	0.26189	0	Low		0.851859	0.148141	0	Low		0.919693	0.0803066	0	Low		0.723289	0.276711	0	Low
0.781858	0.218142	0	0	0	VeryLow		0.47896	0.52104	0	Medium		0.880224	0.119776	0	Low		0.947038	0.0529625	0	Low		0.742666	0.257334	0	Low
0.840956	0.159044	0	0	0	VeryLow		0.591231	0.408769	0	Low		0.926683	0.0733167	0	Low		0.960934	0.0390663	0	Low		0.735187	0.264813	0	Low
0.670614	0.329386	0	0	0	VeryLow		0.523161	0.476839	0	Low		0.850445	0.149555	0	Low		0.89997	0.10003	0	Low		0.623075	0.376925	0	Low
0.932066	0.0679341	0	0	0	VeryLow		0.888525	0.111475	0	Low		0.973708	0.0262922	0	Low		0.976025	0.0239747	0	Low		0.817724	0.182276	0	Low
0.324135	0.675865	0	0	0	Low		0.753978	0.246022	0	Low		0.673844	0.326156	0	Low		0.754807	0.245193	0	Low		0.694394	0.305606	0	Low
0	0.747637	0.252363	0	0	Low		0.322931	0.677069	0	Medium		0.399614	0.600386	0	Medium		0.638407	0.361593	0	Low		0.542713	0.457287	0	Low
0.795473	0.204527	0	0	0	VeryLow		0.815064	0.184936	0	Low		0.894737	0.105263	0	Low		0.95604	0.0439598	0	Low		0.71989	0.28011	0	Low
0	0.413181	0.586819	0	0	Medium		0.694661	0.305339	0	Low		0.3426	0.6574	0	Medium		0.188275	0.811725	0	Medium		0.737907	0.262093	0	Low
0	0.70143	0.29857	0	0	Low		0.84985	0.15015	0	Low		0.358809	0.641191	0	Medium		0.539042	0.460958	0	Low		0.846007	0.153993	0	Low
0.536918	0.463082	0	0	0	VeryLow		0.707479	0.292521	0	Low		0.791264	0.208736	0	Low		0.855442	0.144558	0	Low		0.733351	0.266649	0	Low
0.903241	0.096759	0	0	0	VeryLow		0.976883	0.023117	0	Low		0.945248	0.0547519	0	Low		0.959215	0.0407846	0	Low		0.775708	0.224292	0	Low
0.666993	0.333007	0	0	0	VeryLow		0.580622	0.419378	0	Low		0.844508	0.155492	0	Low		0.879499	0.120501	0	Low		0.815549	0.184451	0	Low
0.272569	0.727431	0	0	0	Low		0.868591	0.131409	0	Low		0.683174	0.316826	0	Low		0.737698	0.262302	0	Low		0.69419	0.30581	0	Low
0.914539	0.0854608	0	0	0	VeryLow		0.93529	0.06471	0	Low		0.942044	0.057956	0	Low		0.973112	0.0268884	0	Low		0.828874	0.171126	0	Low
0.908745	0.0912548	0	0	0	VeryLow		0.943069	0.0569307	0	Low		0.944211	0.0557885	0	Low		0.969712	0.0302877	0	Low		0.809838	0.190162	0	Low
1	0	0	0	0	VeryLow		0.615099	0.384901	0	Low		0.848655	0.151345	0	Low		0.998409	0.00159134	0	Low		0.538634	0.461366	0	Low
0.916857	0.0831432	0	0	0	VeryLow		0.650902	0.349098	0	Low		0.939405	0.0605946	0	Low		0.969712	0.0302877	0	Low		0.780467	0.219533	0	Low
0.958428	0.0415716	0	0	0	VeryLow		0.919775	0.0802245	0	Low		0.967582	0.0324177	0	Low		0.983011	0.0169892	0	Low		0.76211	0.23789	0	Low
0.855296	0.144704	0	0	0	VeryLow		0.705269	0.294731	0	Low		0.909344	0.0906564	0	Low		0.973149	0.0268511	0	Low		0.613013	0.386987	0	Low
0.790404	0.209596	0	0	0	VeryLow		0.723479	0.276521	0	Low		0.900862	0.0991377	0	Low		0.965491	0.0345089	0	Low		0.665364	0.334636	0	Low
0.923665	0.0763353	0	0	0	VeryLow		0.703501	0.296499	0	Low		0.95062	0.0493804	0	Low		0.981778	0.018222	0	Low		0.756399	0.243601	0	Low
0.988557	0.0114431	0	0	0	VeryLow		0.525371	0.474629	0	Low		0.903784	0.0962164	0	Low		0.989738	0.0102615	0	Low		0.773668	0.226332	0	Low
0.783741	0.216259	0	0	0	VeryLow		0.773338	0.226662	0	Low		0.871837	0.128163	0	Low		0.953687	0.0463132	0	Low		0.659925	0.340075	0	Low
0.895999	0.104001	0	0	0	VeryLow		0.924593	0.0754066	0	Low		0.921312	0.0786882	0	Low		0.968405	0.0315952	0	Low		0.826087	0.173913	0	Low
0.55937	0.44063	0	0	0	VeryLow		0.440064	0.559936	0	Medium		0.79673	0.20327	0	Low		0.902099	0.097901	0	Low		0.551348	0.448652	0	Low
0.775339	0.224661	0	0	0	VeryLow		0.791947	0.208053	0	Low		0.873722	0.126278	0	Low		0.950848	0.0491522	0	Low		0.816977	0.183023	0	Low
0.793446	0.206554	0	0	0	VeryLow		0.884371	0.115629	0	Low		0.910286	0.089714	0	Low		0.939043	0.0609565	0	Low		0.863004	0.136996	0	Low
0.682781	0.317219	0	0	0	VeryLow		0.687588	0.312412	0	Low		0.829242	0.170758	0	Low		0.939604	0.0603962	0	Low		0.410749	0.589251	0	Medium
0.276915	0.723085	0	0	0	Low		0	0.905675	0.0943246	Medium		0.564058	0.435942	0	Low		0.763548	0.236452	0	Low		0.352279	0.647721	0	Medium
0.8847	0.1153	0	0	0	VeryLow		0.917123	0.0828766	0	Low		0.944306	0.0556943	0	Low		0.981031	0.0189691	0	Low		0.730156	0.269844	0	Low
0.412783	0.587217	0	0	0	Low		0.240276	0.759724	0	Medium		0.772888	0.227112	0	Low		0.917639	0.0823612	0	Low		0.0408947	0.959105	0	Medium
0.224335	0.775665	0	0	0	Low		0.570898	0.429102	0	Low		0.630778	0.369222	0	Low		0.775464	0.224536	0	Low		0.622259	0.377741	0	Low
0.25736	0.74264	0	0	0	Low		0.752166	0.247834	0	Low		0.679499	0.320501	0	Low		0.722868	0.277132	0	Low		0.761906	0.238094	0	Low
0.749991	0.250009	0	0	0	VeryLow		0.429013	0.570987	0	Medium		0.895208	0.104792	0	Low		0.942405	0.0575945	0	Low		0.562634	0.437366	0	Low
0.943654	0.0563462	0	0	0	VeryLow		0.414427	0.585573	0	Medium		0.954766	0.0452339	0	Low		0.97808	0.0219201	0	Low		0.7513	0.2487	0	Low
0.852109	0.147891	0	0	0	VeryLow		0.570456	0.429544	0	Low		0.928757	0.0712435	0	Low		0.953351	0.0466494	0	Low		0.746473	0.253527	0	Low
0.634402	0.365598	0	0	0	VeryLow		0.600071	0.399929	0	Low		0.819912	0.180088	0	Low		0.911214	0.0887863	0	Low		0.747901	0.252099	0	Low
0.892812	0.107188	0	0	0	VeryLow		0.855065	0.144935	0	Low		0.952316	0.0476841	0	Low		0.976922	0.0230782	0	Low		0.826903	0.173097	0	Low
0.663516	0.336484	0	0	0	VeryLow		0.655322	0.344678	0	Low		0.86166	0.13834	0	Low		0.931797	0.0682035	0	Low		0.745045	0.254955	0	Low
0.577766	0.422234	0	0	0	VeryLow		0.816787	0.183213	0	Low		0.777034	0.222966	0	Low		0.870347	0.129653	0	Low		0.629738	0.370262	0	Low
0.796198	0.203802	0	0	0	VeryLow		0.697313	0.302687	0	Low		0.91594	0.0840597	0	Low		0.954621	0.0453793	0	Low		0.696638	0.303362	0	Low
0.820098	0.179902	0	0	0	VeryLow		0.585042	0.414958	0	Low		0.845451	0.154549	0	Low		0.949914	0.0500861	0	Low		0.869735	0.130265	0	Low
0.950317	0.0496831	0	0	0	VeryLow		0.759194	0.240806	0	Low		0.977336	0.0226641	0	Low		0.982973	0.0170266	0	Low		0.920182	0.0798178	0	Low
0.606301	0.393699	0	0	0	VeryLow		0.757956	0.242044	0	Low		0.826132	0.173868	0	Low		0.912783	0.0872174	0	Low		0.59282	0.40718	0	Low
0.61166	0.38834	0	0	0	VeryLow		0.388791	0.611209	0	Medium		0.786929	0.213071	0	Low		0.929107	0.0708931	0	Low		0.469286	0.530714	0	Medium
0.815752	0.184248	0	0	0	VeryLow		0.877564	0.122436	0	Low		0.908401	0.0915987	0	Low		0.943862	0.0561377	0	Low		0.847367	0.152633	0	Low
0.438276	0.561724	0	0	0	Low		0.36448	0.63552	0	Medium		0.830844	0.169156	0	Low		0.871356	0.128644	0	Low		0.707788	0.292212	0	Low
0.504327	0.495673	0	0	0	VeryLow		0.773205	0.226795	0	Low		0.782877	0.217123	0	Low		0.839342	0.160658	0	Low		0.624843	0.375157	0	Low
0.677422	0.322578	0	0	0	VeryLow		0.371994	0.628006	0	Medium		0.875418	0.124582	0	Low		0.92907	0.0709304	0	Low		0.716151	0.283849	0	Low
0.883976	0.116024	0	0	0	VeryLow		0.471888	0.528112	0	Medium		0.943269	0.0567309	0	Low		0.974382	0.0256183	0	Low		0.749941	0.250059	0	Low
0.876589	0.123411	0	0	0	VeryLow		0.546146	0.453854	0	Low		0.944871	0.0551289	0	Low		0.97483	0.0251701	0	Low		0.765782	0.234218	0	Low
0.989716	0.0102843	0	0	0	VeryLow		0.636757	0.363243	0	Low		0.960703	0.039297	0	Low		1	0	0	Low		0.74151	0.25849	0	Low
0.700018	0.299982	0	0	0	VeryLow		0.568688	0.431312	0	Low		0.853649	0.146351	0	Low		0.918909	0.0810911	0	Low		0.813985	0.186015	0	Low
0.483469	0.516531	0	0	0	Low		0.440064	0.559936	0	Medium		0.784573	0.215427	0	Low		0.85589	0.14411	0	Low		0.652038	0.347962	0	Low
0.763607	0.236393	0	0	0	VeryLow		0.627475	0.372525	0	Low		0.88946	0.11054	0	Low		0.952454	0.0475459	0	Low		0.443723	0.556277	0	Medium
0.538367	0.461633	0	0	0	VeryLow		0	0.887111	0.112889	Medium		0.811337	0.188663	0	Low		0.931386	0.0686144	0	Low		0.114322	0.885678	0	Medium
0	0.177078	0.822922	0	0	Medium		0.623055	0.376945	0	Low		0.183245	0.816755	0	Medium		0.366087	0.633913	0	Medium		0.559098	0.440902	0	Low
0.835162	0.164838	0	0	0	VeryLow		0.873807	0.126193	0	Low		0.927437	0.0725628	0	Low		0.960523	0.0394772	0	Low		0.699629	0.300371	0	Low
0.746515	0.253485	0	0	0	VeryLow		0.417521	0.582479	0	Medium		0.885879	0.114121	0	Low		0.954471	0.0455287	0	Low		0.646803	0.353197	0	Low
0.746659	0.253341	0	0	0	VeryLow		0.522719	0.477281	0	Low		0.86345	0.13655	0	Low		0.949578	0.0504223	0	Low		0.621647	0.378353	0	Low
0.370342	0.629658	0	0	0	Low		0.491337	0.508663	0	Medium		0.619469	0.380531	0	Low		0.840687	0.159313	0	Low		0.438216	0.561784	0	Medium
0.805758	0.194242	0	0	0	VeryLow		0.834821	0.165179	0	Low		0.914244	0.085756	0	Low		0.966051	0.0339486	0	Low		0.716422	0.283578	0	Low
0.836466	0.163534	0	0	0	VeryLow		0.763614	0.236386	0	Low		0.901333	0.0986665	0	Low		0.953089	0.0469109	0	Low		0.845871	0.154129	0	Low
0.152634	0.847366	0	0	0	Low		0.387023	0.612977	0	Medium		0.637186	0.362814	0	Low		0.862838	0.137162	0	Low		0.227861	0.772139	0	Medium
0.893391	0.106609	0	0	0	VeryLow		0.566478	0.433522	0	Low		0.959761	0.0402394	0	Low		0.982077	0.0179231	0	Low		0.727301	0.272699	0	Low
0.686982	0.313018	0	0	0	VeryLow		0.661068	0.338932	0	Low		0.829713	0.170287	0	Low		0.947822	0.052178	0	Low		0.6158	0.3842	0	Low
0.715807	0.284193	0	0	0	VeryLow		0.442716	0.557284	0	Medium		0.860246	0.139754	0	Low		0.949951	0.0500487	0	Low		0.671618	0.328382	0	Low
0.956545	0.0434546	0	0	0	VeryLow		0.731745	0.268255	0	Low		0.980116	0.0198841	0	Low		0.989159	0.0108405	0	Low		0.71649	0.28351	0	Low
0.733623	0.266377	0	0	0	VeryLow		0.768653	0.231347	0	Low		0.872591	0.127409	0	Low		0.938595	0.0614048	0	Low		0.617636	0.382364	0	Low
0.795039	0.204961	0	0	0	VeryLow		0.772498	0.227502	0	Low		0.744711	0.255289	0	Low		0.935046	0.0649535	0	Low		0.642928	0.357072	0	Low
0.905559	0.0944414	0	0	0	VeryLow		0.513879	0.486121	0	Low		0.863639	0.136361	0	Low		0.96777	0.0322302	0	Low		0.436584	0.563416	0	Medium
0.534166	0.465834	0	0	0	VeryLow		0.716761	0.283239	0	Low		0.787872	0.212128	0	Low		0.829331	0.170669	0	Low		0.498657	0.501343	0	Medium
0	0.97505	0.0249502	0	0	Low		0.305693	0.694307	0	Medium		0.647929	0.352071	0	Low		0.637287	0.362713	0	Low		0.567529	0.432471	0	Low
0.722904	0.277096	0	0	0	VeryLow		0.863817	0.136183	0	Low		0.919427	0.080573	0	Low		0.936055	0.063945	0	Low		0.725125	0.274875	0	Low
0.84168	0.15832	0	0	0	VeryLow		0.737845	0.262155	0	Low		0.920369	0.0796306	0	Low		0.954994	0.0450058	0	Low		0.755176	0.244824	0	Low
0.630636	0.369364	0	0	0	VeryLow		0.819174	0.180826	0	Low		0.826603	0.173397	0	Low		0.926417	0.0735826	0	Low		0.714655	0.285345	0	Low
0.597755	0.402245	0	0	0	VeryLow		0.696871	0.303129	0	Low		0.822174	0.177826	0	Low		0.903108	0.0968924	0	Low		0.574192	0.425808	0	Low
0.666268	0.333732	0	0	0	VeryLow		0.417521	0.582479	0	Medium		0.85167	0.14833	0	Low		0.914725	0.0852749	0	Low		0.719686	0.280314	0	Low
0.85124	0.14876	0	0	0	VeryLow		0.86974	0.13026	0	Low		0.919992	0.0800075	0	Low		0.9535	0.0465	0	Low		0.787606	0.212394	0	Low
0.788666	0.211334	0	0	0	VeryLow		0.551008	0.448992	0	Low		0.806908	0.193092	0	Low		0.957609	0.0423909	0	Low		0.534147	0.465853	0	Low
0.422777	0.577223	0	0	0	Low		0.417079	0.582921	0	Medium		0.761956	0.238044	0	Low		0.807328	0.192672	0	Low		0.565149	0.434851	0	Low
0.64541	0.35459	0	0	0	VeryLow		0.945589	0.0544112	0	Low		0.860717	0.139283	0	Low		0.915808	0.0841916	0	Low		0.679165	0.320835	0	Low
0.898171	0.101829	0	0	0	VeryLow		0.0356259	0.964374	0	Medium		0.950997	0.0490034	0	Low		0.976399	0.0236011	0	Low		0.387633	0.612367	0	Medium
0.728988	0.271012	0	0	0	VeryLow		0.898161	0.101839	0	Low		0.890308	0.109692	0	Low		0.891789	0.108211	0	Low		0.836557	0.163443	0	Low
0.781568	0.218432	0	0	0	VeryLow		0.627033	0.372967	0	Low		0.895585	0.104415	0	Low		0.952977	0.047023	0	Low		0.550804	0.449196	0	Low
0.597031	0.402969	0	0	0	VeryLow		0.683168	0.316832	0	Low		0.800594	0.199406	0	Low		0.861232	0.138768	0	Low		0.795968	0.204032	0	Low
0.84226	0.15774	0	0	0	VeryLow		0.884238	0.115762	0	Low		0.931678	0.0683221	0	Low		0.951632	0.0483678	0	Low		0.790393	0.209607	0	Low
0.794315	0.205685	0	0	0	VeryLow		0.560732	0.439268	0	Low		0.883428	0.116572	0	Low		0.939342	0.0606577	0	Low		0.834517	0.165483	0	Low
0.199276	0.800724	0	0	0	Low		0.557638	0.442362	0	Low		0.643312	0.356688	0	Low		0.719506	0.280494	0	Low		0.744773	0.255227	0	Low
0.790693	0.209307	0	0	0	VeryLow		0.47233	0.52767	0	Medium		0.887104	0.112896	0	Low		0.949802	0.0501982	0	Low		0.650474	0.349526	0	Low
0.484483	0.515517	0	0	0	Low		0.55145	0.44855	0	Low		0.796541	0.203459	0	Low		0.815547	0.184453	0	Low		0.307407	0.692593	0	Medium
0.884555	0.115445	0	0	0	VeryLow		0.405587	0.594413	0	Medium		0.928474	0.0715262	0	Low		0.973635	0.0263654	0	Low		0.61784	0.38216	0	Low
0.718269	0.281731	0	0	0	VeryLow		0.840391	0.159609	0	Low		0.869387	0.130613	0	Low		0.929406	0.0705942	0	Low		0.699493	0.300507	0	Low
0.916422	0.0835778	0	0	0	VeryLow		0.864215	0.135785	0	Low		0.966169	0.0338312	0	Low		0.975652	0.0243482	0	Low		0.852126	0.147874	0	Low
0.667862	0.332138	0	0	0	VeryLow		0.308787	0.691213	0	Medium		0.855817	0.144183	0	Low		0.91734	0.08266	0	Low		0.719346	0.280654	0	Low
0.707405	0.292595	0	0	0	VeryLow		0.0868989	0.913101	0	Medium		0.868727	0.131273	0	Low		0.939006	0.0609939	0	Low		0.446035	0.553965	0	Medium
0.859641	0.140359	0	0	0	VeryLow		0.5625	0.4375	0	Low		0.94751	0.0524902	0	Low		0.959738	0.0402616	0	Low		0.724309	0.275691	0	Low
0.781858	0.218142	0	0	0	VeryLow		0.614657	0.385343	0	Low		0.915186	0.0848136	0	Low		0.946253	0.0537469	0	Low		0.704865	0.295135	0	Low
0.903531	0.0964693	0	0	0	VeryLow		0.413543	0.586457	0	Medium		0.954201	0.0457994	0	Low		0.983272	0.0167277	0	Low		0.668559	0.331441	0	Low
0	0.815716	0.184284	0	0	Low		0.650018	0.349982	0	Low		0.501107	0.498893	0	Low		0.595075	0.404925	0	Low		0.522249	0.477751	0	Low
0	0	0	0.472207	0.527793	VeryHigh		0.581948	0.418052	0	Low		0	0.31381	0.68619	High		0	0	1	High		0.596356	0.403644	0	Low
0.826181	0.173819	0	0	0	VeryLow		0.756453	0.243547	0	Low		0.90859	0.0914103	0	Low		0.948756	0.0512441	0	Low		0.75232	0.24768	0	Low
0.898461	0.101539	0	0	0	VeryLow		0.82081	0.17919	0	Low		0.948546	0.0514536	0	Low		0.977258	0.022742	0	Low		0.660332	0.339668	0	Low
0.868477	0.131523	0	0	0	VeryLow		0.856436	0.143564	0	Low		0.95486	0.0451397	0	Low		0.962316	0.0376841	0	Low		0.710644	0.289356	0	Low
0.754481	0.245519	0	0	0	VeryLow		0.799638	0.200362	0	Low		0.753852	0.246148	0	Low		0.936466	0.063534	0	Low		0.781351	0.218649	0	Low
0.704943	0.295057	0	0	0	VeryLow		0.810732	0.189268	0	Low		0.853461	0.146539	0	Low		0.923055	0.0769446	0	Low		0.620492	0.379508	0	Low
0.666703	0.333297	0	0	0	VeryLow		0.579296	0.420704	0	Low		0.856948	0.143052	0	Low		0.947038	0.0529625	0	Low		0.369956	0.630044	0	Medium
0	0.816006	0.183994	0	0	Low		0.511669	0.488331	0	Low		0.524667	0.475333	0	Low		0.633551	0.366449	0	Low		0.656457	0.343543	0	Low
0.567481	0.432519	0	0	0	VeryLow		0.390117	0.609883	0	Medium		0.786081	0.213919	0	Low		0.921374	0.0786256	0	Low		0.12452	0.87548	0	Medium
0.614557	0.385443	0	0	0	VeryLow		0.5625	0.4375	0	Low		0.829242	0.170758	0	Low		0.9405	0.0594997	0	Low		0.606486	0.393514	0	Low
0.283578	0.716422	0	0	0	Low		0	0.990983	0.00901697	Medium		0.685059	0.314941	0	Low		0.857459	0.142541	0	Low		0.605398	0.394602	0	Low
0.807206	0.192794	0	0	0	VeryLow		0.967645	0.032355	0	Low		0.89926	0.10074	0	Low		0.938334	0.0616663	0	Low		0.894075	0.105925	0	Low
0.516205	0.483795	0	0	0	VeryLow		0	0.547207	0.452793	Medium		0.799557	0.200443	0	Low		0.89418	0.10582	0	Low		0.6175	0.3825	0	Low
0.94684	0.0531595	0	0	0	VeryLow		0.921411	0.0785891	0	Low		0.948735	0.0512651	0	Low		0.989559	0.0104408	0	Low		0.812285	0.187715	0	Low
0.944378	0.0556219	0	0	0	VeryLow		0.943732	0.0562677	0	Low		0.958724	0.041276	0	Low		0.981927	0.0180725	0	Low		0.785158	0.214842	0	Low
0.657722	0.342278	0	0	0	VeryLow		0.709247	0.290753	0	Low		0.812279	0.187721	0	Low		0.90957	0.0904299	0	Low		0.837237	0.162763	0	Low
0.936267	0.0637335	0	0	0	VeryLow		0.904526	0.0954738	0	Low		0.940159	0.0598407	0	Low		0.973	0.0270005	0	Low		0.891559	0.108441	0	Low
0.866884	0.133116	0	0	0	VeryLow		0.64383	0.35617	0	Low		0.923668	0.0763323	0	Low		0.971842	0.0281585	0	Low		0.779447	0.220553	0	Low
0.705667	0.294333	0	0	0	VeryLow		0.723524	0.276476	0	Low		0.782029	0.217971	0	Low		0.901688	0.0983119	0	Low		0.491179	0.508821	0	Medium
0.843708	0.156292	0	0	0	VeryLow		0.633221	0.366779	0	Low		0.913207	0.0867926	0	Low		0.964669	0.0353307	0	Low		0.782575	0.217425	0	Low
0.681188	0.318812	0	0	0	VeryLow		0.749735	0.250265	0	Low		0.877586	0.122414	0	Low		0.919282	0.0807175	0	Low		0.864636	0.135364	0	Low
0.931487	0.0685135	0	0	0	VeryLow		0.905808	0.094192	0	Low		0.967488	0.0325119	0	Low		0.977445	0.0225552	0	Low		0.813917	0.186083	0	Low
0.809379	0.190621	0	0	0	VeryLow		0.740983	0.259017	0	Low		0.92395	0.0760496	0	Low		0.948308	0.0516924	0	Low		0.895843	0.104157	0	Low
0.925403	0.0745971	0	0	0	VeryLow		0.98811	0.01189	0	Low		0.963624	0.0363756	0	Low		0.973597	0.0264028	0	Low		0.706224	0.293776	0	Low
0.593554	0.406446	0	0	0	VeryLow		0.625707	0.374293	0	Low		0.599774	0.400226	0	Low		0.912633	0.0873668	0	Low		0.624639	0.375361	0	Low
0.84226	0.15774	0	0	0	VeryLow		0.714551	0.285449	0	Low		0.932715	0.0672855	0	Low		0.950773	0.0492269	0	Low		0.876126	0.123874	0	Low
0.341807	0.658193	0	0	0	Low		0.536864	0.463136	0	Low		0.729162	0.270838	0	Low		0.772364	0.227636	0	Low		0.756943	0.243057	0	Low
0.623683	0.376317	0	0	0	VeryLow		0.649134	0.350866	0	Low		0.830655	0.169345	0	Low		0.92242	0.0775797	0	Low		0.504708	0.495292	0	Low
0.803295	0.196705	0	0	0	VeryLow		0.908195	0.0918052	0	Low		0.904066	0.0959337	0	Low		0.939679	0.0603215	0	Low		0.93514	0.0648605	0	Low
0.83719	0.16281	0	0	0	VeryLow		0.655764	0.344236	0	Low		0.922725	0.0772747	0	Low		0.95802	0.04198	0	Low		0.769997	0.230003	0	Low
0.461307	0.538693	0	0	0	Low		0.696871	0.303129	0	Low		0.773265	0.226735	0	Low		0.835083	0.164917	0	Low		0.819424	0.180576	0	Low
0.0681876	0.931812	0	0	0	Low		0.589905	0.410095	0	Low		0.566885	0.433115	0	Low		0.690182	0.309818	0	Low		0.572764	0.427236	0	Low
0.686982	0.313018	0	0	0	VeryLow		0.502387	0.497613	0	Low		0.872685	0.127315	0	Low		0.933515	0.0664851	0	Low		0.410069	0.589931	0	Medium
0.692631	0.307369	0	0	0	VeryLow		0.508133	0.491867	0	Low		0.852142	0.147858	0	Low		0.928024	0.0719764	0	Low		0.586022	0.413978	0	Low
0.825023	0.174977	0	0	0	VeryLow		0.436086	0.563914	0	Medium		0.920935	0.0790652	0	Low		0.943825	0.056175	0	Low		0.748309	0.251691	0	Low
0.824878	0.175122	0	0	0	VeryLow		0.879332	0.120668	0	Low		0.911511	0.0884889	0	Low		0.956675	0.0433248	0	Low		0.72866	0.27134	0	Low
0.939598	0.060402	0	0	0	VeryLow		0.814003	0.185997	0	Low		0.953258	0.0467417	0	Low		0.980919	0.0190811	0	Low		0.858381	0.141619	0	Low
0.0138693	0.986131	0	0	0	Low		0.697313	0.302687	0	Low		0.614192	0.385808	0	Low		0.667657	0.332343	0	Low		0.574328	0.425672	0	Low
0.306319	0.693681	0	0	0	Low		0.621729	0.378271	0	Low		0.674975	0.325025	0	Low		0.744908	0.255092	0	Low		0.663256	0.336744	0	Low
0.622669	0.377331	0	0	0	VeryLow		0.786908	0.213092	0	Low		0.854215	0.145785	0	Low		0.895263	0.104737	0	Low		0.836149	0.163851	0	Low
0.47333	0.52667	0	0	0	Low		0.483822	0.516178	0	Medium		0.791076	0.208924	0	Low		0.879536	0.120464	0	Low		0.45834	0.54166	0	Medium
0.788231	0.211769	0	0	0	VeryLow		0.675212	0.324788	0	Low		0.923762	0.076238	0	Low		0.956339	0.043661	0	Low		0.456845	0.543155	0	Medium
0	0.291508	0.708492	0	0	Medium		0.829827	0.170173	0	Low		0.163361	0.836639	0	Medium		0.352265	0.647735	0	Medium		0.725329	0.274671	0	Low
0.571103	0.428897	0	0	0	VeryLow		0.676096	0.323904	0	Low		0.787306	0.212694	0	Low		0.950549	0.0494511	0	Low		0.451338	0.548662	0	Medium
0.764041	0.235959	0	0	0	VeryLow		0.54482	0.45518	0	Low		0.902935	0.0970645	0	Low		0.959402	0.0405978	0	Low		0	0.636367	0.363633	Medium
0.899185	0.100815	0	0	0	VeryLow		0.807417	0.192583	0	Low		0.978448	0.0215521	0	Low		0.978416	0.0215839	0	Low		0.690043	0.309957	0	Low
0.90382	0.0961796	0	0	0	VeryLow		0.703943	0.296057	0	Low		0.947133	0.0528672	0	Low		0.979462	0.020538	0	Low		0.258456	0.741544	0	Medium
0.862104	0.137896	0	0	0	VeryLow		0.951202	0.0487977	0	Low		0.963342	0.0366583	0	Low		0.948196	0.0518045	0	Low		0.613761	0.386239	0	Low
0.679015	0.320985	0	0	0	VeryLow		0.292433	0.707567	0	Medium		0.794563	0.205437	0	Low		0.903929	0.0960706	0	Low		0.467995	0.532005	0	Medium
0.882817	0.117183	0	0	0	VeryLow		0.875575	0.124425	0	Low		0.944588	0.0554116	0	Low		0.976698	0.0233023	0	Low		0.641772	0.358228	0	Low
0.845446	0.154554	0	0	0	VeryLow		0.883752	0.116248	0	Low		0.913302	0.0866984	0	Low		0.948009	0.0519912	0	Low		0.6604	0.3396	0	Low
0.595727	0.404273	0	0	0	VeryLow		0.747878	0.252122	0	Low		0.779861	0.220139	0	Low		0.899634	0.100366	0	Low		0.748377	0.251623	0	Low
0.558211	0.441789	0	0	0	VeryLow		0.883531	0.116469	0	Low		0.829996	0.170004	0	Low		0.886783	0.113217	0	Low		0.779719	0.220281	0	Low
0.60239	0.39761	0	0	0	VeryLow		0.629685	0.370315	0	Low		0.823493	0.176507	0	Low		0.881628	0.118372	0	Low		0.779787	0.220213	0	Low
0.809524	0.190476	0	0	0	VeryLow		0.712783	0.287217	0	Low		0.93083	0.0691702	0	Low		0.95746	0.0425403	0	Low		0.533331	0.466669	0	Low
0.372225	0.627775	0	0	0	Low		0.751459	0.248541	0	Low		0.768082	0.231918	0	Low		0.773783	0.226217	0	Low		0.69657	0.30343	0	Low
0.425819	0.574181	0	0	0	Low		0.773029	0.226971	0	Low		0.726994	0.273006	0	Low		0.802397	0.197603	0	Low		0.770473	0.229527	0	Low
0.520406	0.479594	0	0	0	VeryLow		0.642504	0.357496	0	Low		0.77204	0.22796	0	Low		0.897019	0.102981	0	Low		0.757963	0.242037	0	Low
0.606156	0.393844	0	0	0	VeryLow		0.715877	0.284123	0	Low		0.836215	0.163785	0	Low		0.918498	0.081502	0	Low		0.605942	0.394058	0	Low
0.649031	0.350969	0	0	0	VeryLow		0.659742	0.340258	0	Low		0.846299	0.153701	0	Low		0.952081	0.0479195	0	Low		0.0653704	0.93463	0	Medium
0	0.72533	0.27467	0	0	Low		0.761227	0.238773	0	Low		0.406964	0.593036	0	Medium		0.502807	0.497193	0	Low		0.777272	0.222728	0	Low
0.96683	0.0331704	0	0	0	VeryLow		0.680516	0.319484	0	Low		0.978872	0.021128	0	Low		0.990549	0.00945091	0	Low		0.830914	0.169086	0	Low
0.699294	0.300706	0	0	0	VeryLow		0.607143	0.392857	0	Low		0.8561	0.1439	0	Low		0.926604	0.0733959	0	Low		0.658293	0.341707	0	Low
0.799674	0.200326	0	0	0	VeryLow		0.621729	0.378271	0	Low		0.885125	0.114875	0	Low		0.96848	0.0315205	0	Low		0.522793	0.477207	0	Low
0.977983	0.022017	0	0	0	VeryLow		0.858955	0.141045	0	Low		0.970598	0.0294021	0	Low		0.998312	0.00168846	0	Low		0.579563	0.420437	0	Low
0.872098	0.127902	0	0	0	VeryLow		0.891001	0.108999	0	Low		0.935353	0.0646468	0	Low		0.965379	0.034621	0	Low		0.816433	0.183567	0	Low
0.992613	0.00738729	0	0	0	VeryLow		0.940108	0.0598921	0	Low		0.998643	0.00135702	0	Low		0.991957	0.00804262	0	Low		0.8662	0.1338	0	Low
0.370487	0.629513	0	0	0	Low		0	0.994519	0.00548091	Medium		0.685813	0.314187	0	Low		0.858281	0.141719	0	Low		0.433865	0.566135	0	Medium
0.797501	0.202499	0	0	0	VeryLow		0.936439	0.0635608	0	Low		0.909815	0.0901852	0	Low		0.956152	0.0438478	0	Low		0.618316	0.381684	0	Low
0.526489	0.473511	0	0	0	VeryLow		0.316301	0.683699	0	Medium		0.774584	0.225416	0	Low		0.910878	0.0891225	0	Low		0.668627	0.331373	0	Low
0.862104	0.137896	0	0	0	VeryLow		0.772675	0.227325	0	Low		0.940065	0.059935	0	Low		0.968106	0.031894	0	Low		0.759459	0.240541	0	Low
0.865001	0.134999	0	0	0	VeryLow		0.947003	0.0529968	0	Low		0.94195	0.0580502	0	Low		0.960971	0.0390289	0	Low		0.856206	0.143794	0	Low
0	0.954047	0.0459533	0	0	Low		0.391885	0.608115	0	Medium		0.584319	0.415681	0	Low		0.650361	0.349639	0	Low		0.780739	0.219261	0	Low
0.943219	0.0567807	0	0	0	VeryLow		0.459512	0.540488	0	Medium		0.961551	0.0384489	0	Low		0.987718	0.0122825	0	Low		0.47051	0.52949	0	Medium
0.149593	0.850407	0	0	0	Low		0.721579	0.278421	0	Low		0.627857	0.372143	0	Low		0.697504	0.302496	0	Low		0.805215	0.194785	0	Low
0.867898	0.132102	0	0	0	VeryLow		0.341054	0.658946	0	Medium		0.892758	0.107242	0	Low		0.956152	0.0438478	0	Low		0.700853	0.299147	0	Low
0.733188	0.266812	0	0	0	VeryLow		0.284919	0.715081	0	Medium		0.867973	0.132027	0	Low		0.94715	0.0528504	0	Low		0.240779	0.759221	0	Medium
0.614412	0.385588	0	0	0	VeryLow		0.512995	0.487005	0	Low		0.836498	0.163502	0	Low		0.953911	0.0460891	0	Low		0.255736	0.744264	0	Medium
0.843418	0.156582	0	0	0	VeryLow		0.505481	0.494519	0	Low		0.935165	0.0648353	0	Low		0.981591	0.0184087	0	Low		0.0646905	0.93531	0	Medium
0.758247	0.241753	0	0	0	VeryLow		0.37774	0.62226	0	Medium		0.917919	0.0820808	0	Low		0.947486	0.0525142	0	Low		0.29041	0.70959	0	Medium
0.793301	0.206699	0	0	0	VeryLow		0.682284	0.317716	0	Low		0.824907	0.175093	0	Low		0.939081	0.0609192	0	Low		0.631166	0.368834	0	Low
0.72247	0.27753	0	0	0	VeryLow		0.54703	0.45297	0	Low		0.866183	0.133817	0	Low		0.923018	0.076982	0	Low		0.791821	0.208179	0	Low
0.820967	0.179033	0	0	0	VeryLow		0.453324	0.546676	0	Medium		0.926306	0.0736936	0	Low		0.95873	0.0412702	0	Low		0.778359	0.221641	0	Low
0.767518	0.232482	0	0	0	VeryLow		0.696429	0.303571	0	Low		0.875701	0.124299	0	Low		0.939043	0.0609565	0	Low		0.688275	0.311725	0	Low
0.66033	0.33967	0	0	0	VeryLow		0.568688	0.431312	0	Low		0.876643	0.123357	0	Low		0.908711	0.0912891	0	Low		0.71751	0.28249	0	Low
0.856745	0.143255	0	0	0	VeryLow		0.731789	0.268211	0	Low		0.943552	0.0564482	0	Low		0.976959	0.0230408	0	Low		0.634701	0.365299	0	Low
0.995799	0.00420062	0	0	0	VeryLow		0.707037	0.292963	0	Low		0.978165	0.0218348	0	Low		0.998043	0.00195742	0	Low		0.418228	0.581772	0	Medium
0.733188	0.266812	0	0	0	VeryLow		0.556754	0.443246	0	Low		0.877774	0.122226	0	Low		0.957273	0.0427271	0	Low		0.610633	0.389367	0	Low
0.408872	0.591128	0	0	0	Low		0.311439	0.688561	0	Medium		0.735476	0.264524	0	Low		0.902136	0.0978636	0	Low		0.554679	0.445321	0	Low
0.70335	0.29665	0	0	0	VeryLow		0.582832	0.417168	0	Low		0.872026	0.127974	0	Low		0.948196	0.0518045	0	Low		0.465207	0.534793	0	Medium
0.75593	0.24407	0	0	0	VeryLow		0.510785	0.489215	0	Low		0.883428	0.116572	0	Low		0.95873	0.0412702	0	Low		0.878846	0.121154	0	Low
0.812566	0.187434	0	0	0	VeryLow		0.554986	0.445014	0	Low		0.932149	0.0678509	0	Low		0.95533	0.0446696	0	Low		0.51579	0.48421	0	Low
0.725077	0.274923	0	0	0	VeryLow		0.328678	0.671322	0	Medium		0.87146	0.12854	0	Low		0.958692	0.0413076	0	Low		0.372676	0.627324	0	Medium
0.855006	0.144994	0	0	0	VeryLow		0.55808	0.44192	0	Low		0.929793	0.0702069	0	Low		0.96254	0.03746	0	Low		0.544549	0.455451	0	Low
0.842984	0.157016	0	0	0	VeryLow		0.169554	0.830446	0	Medium		0.935919	0.0640814	0	Low		0.971393	0.0286068	0	Low		0.297209	0.702791	0	Medium
0.80793	0.19207	0	0	0	VeryLow		0.235414	0.764586	0	Medium		0.916034	0.0839655	0	Low		0.962652	0.0373479	0	Low		0.23874	0.76126	0	Medium
0.382944	0.617056	0	0	0	Low		0	0.865453	0.134547	Medium		0.730387	0.269613	0	Low		0.916668	0.0833324	0	Low		0.328484	0.671516	0	Medium
0.835017	0.164983	0	0	0	VeryLow		0.669466	0.330534	0	Low		0.861754	0.138246	0	Low		0.952417	0.0475833	0	Low		0.828059	0.171941	0	Low
0.815607	0.184393	0	0	0	VeryLow		0	0.875619	0.124381	Medium		0.888894	0.111106	0	Low		0.962017	0.037983	0	Low		0.558963	0.441037	0	Low
0.633533	0.366467	0	0	0	VeryLow		0.499735	0.500265	0	Medium		0.79918	0.20082	0	Low		0.913941	0.0860593	0	Low		0.623143	0.376857	0	Low
0.706536	0.293464	0	0	0	VeryLow		0	0.437146	0.562854	High		0.878999	0.121001	0	Low		0.940201	0.0597985	0	Low		0.600163	0.399837	0	Low
0.78461	0.21539	0	0	0	VeryLow		0.626591	0.373409	0	Low		0.848749	0.151251	0	Low		0.940799	0.0592008	0	Low		0.802019	0.197981	0	Low
0	0.767771	0.232229	0	0	Low		0.705711	0.294289	0	Low		0.246007	0.753993	0	Medium		0.581627	0.418373	0	Low		0.681409	0.318591	0	Low
0	0.458084	0.541916	0	0	Medium		0.604049	0.395951	0	Low		0.348254	0.651746	0	Medium		0.432579	0.567421	0	Medium		0.416188	0.583812	0	Medium
0.0526888	0.947311	0	0	0	Low		0.0705446	0.929455	0	Medium		0.581021	0.418979	0	Low		0.655441	0.344559	0	Low		0.724241	0.275759	0	Low
0.500416	0.499584	0	0	0	VeryLow		0.684052	0.315948	0	Low		0.748575	0.251425	0	Low		0.844049	0.155951	0	Low		0.715131	0.284869	0	Low
0.109904	0.890096	0	0	0	Low		0.454208	0.545792	0	Medium		0.5274	0.4726	0	Low		0.703331	0.296669	0	Low		0.673046	0.326954	0	Low
0.602825	0.397175	0	0	0	VeryLow		0.528023	0.471977	0	Low		0.831221	0.168779	0	Low		0.953874	0.0461264	0	Low		0.627698	0.372302	0	Low
