# Supplementary material for: Breast cancer disease classification using fuzzy-ID3 algorithm with FUZZYDBD method: automatic fuzzy database definition
Source: PeerJ Comput Sci. 2021 May 4;7:e427. doi: 10.7717/peerj-cs.427 (PMC8114800; doi:10.7717/peerj-cs.427)
Supplement: Supplemental Information 3 — To run the FID3 algorithm-FUZZYDBD: 1. Open id310fold.py (python language) 2. Make sure the dataset is w5.data/WBCDF1.data/coimbrafold5.data (according to the folder) id310fold.py is located in the FID3 file. Apply the w5.data/WBCDF1.data/coimbrafold5.data dataset located in the same FID3 file as it is the latest data that has already undergone data transformation into the linguistic format. All the instances have been shuffled well. [file peerj-cs-07-427-s003.zip › WDBC/Fuzzificationdata/Fuzzification4.xlsx]

## Sheet: Sheet1
CompactnessnucB					ConcativitynucB					ConcavepointsnucB					SymmetrynucB					FractalnucB
1-Low	2-Medium	3-High			1-Low	2-Medium	3-High			1-Low	2-High	3-High			1-Low	2-Medium	3-High			1-Low	2-Medium	High
0.297203	0.702797	0	Medium		0.728636	0.271364	0	Low		0.39875	0.60125	0	Medium		0.37671	0.62329	0	Medium		0.877616	0	0	Low
0.837354	0.162646	0	Low		0.906061	0.0939394	0	Low		0.492328	0.507672	0	Medium		0.830922	0.169078	0	Low		0.759494	0	0	Low
0.432091	0.567909	0	Medium		0.806465	0.193535	0	Low		0.220307	0.779693	0	Medium		0.588619	0.411381	0	Low		0.805615	0	0	Low
0	0.91357	0.0864301	Medium		0.714091	0.285909	0	Low		0.292669	0.707331	0	Medium		0	0.543705	0.456295	Medium		0.959797	0.0402026	0	Low
0.664163	0.335837	0	Low		0.712727	0.287273	0	Low		0.28585	0.71415	0	Medium		0.727641	0.272359	0	Low		0.829764	0	0	Low
0.531379	0.468621	0	Low		0.814545	0.185455	0	Low		0.569237	0.430763	0	Low		0.61254	0.38746	0	Low		0.828299	0	0	Low
0.826238	0.173762	0	Low		0.886162	0.113838	0	Low		0.606365	0.393635	0	Low		0.836551	0.163449	0	Low		0.699434	0	0	Low
0.578845	0.421155	0	Low		0.874343	0.125657	0	Low		0.451411	0.548589	0	Medium		0.803625	0.196375	0	Low		0.842948	0	0	Low
0.507796	0.492204	0	Low		0.820556	0.179444	0	Low		0.535518	0.464482	0	Low		0.618731	0.381269	0	Low		0.769127	0	0	Low
0	0.94977	0.0502298	Medium		0.608939	0.391061	0	Low		0.457473	0.542527	0	Medium		0.718354	0.281646	0	Low		0.823919	0.176081	0	Low
0.894598	0.105402	0	Low		0.944394	0.0556061	0	Low		0.712408	0.287592	0	Low		0.810942	0.189058	0	Low		0.737743	0	0	Low
0.423829	0.576171	0	Medium		0.85904	0.14096	0	Low		0.514302	0.485698	0	Low		0.656723	0.343277	0	Low		0.786661	0	0	Low
0	0.787545	0.212455	Medium		0.55101	0.44899	0	Low		0	0.530507	0.469493	Medium		0	0.959926	0.0400743	Medium		0.393845	0.606155	0	Medium
0.564274	0.435726	0	Low		0.744899	0.255101	0	Low		0.245312	0.754688	0	Medium		0.382901	0.617099	0	Medium		0.735967	0	0	Low
0.142188	0.857812	0	Medium		0.722172	0.277828	0	Low		0.383217	0.616783	0	Medium		0.66995	0.33005	0	Low		0.961958	0	0	Low
0.396942	0.603058	0	Medium		0.760556	0.239444	0	Low		0.587043	0.412957	0	Low		0.699218	0.300782	0	Low		0.845345	0	0	Low
0.859284	0.140716	0	Low		0.899091	0.100909	0	Low		0.579845	0.420155	0	Low		0.825013	0.174987	0	Low		0.695261	0	0	Low
0.658155	0.341845	0	Low		0.83899	0.16101	0	Low		0.508619	0.491381	0	Low		0.746496	0.253504	0	Low		0.786572	0	0	Low
0.749482	0.250518	0	Low		0.828737	0.171263	0	Low		0.423754	0.576246	0	Medium		0.840209	0.159791	0	Low		0.691355	0	0	Low
0.814522	0.185478	0	Low		0.879444	0.120556	0	Low		0.5018	0.4982	0	Low		0.664603	0.335397	0	Low		0.704805	0	0	Low
0.748731	0.251269	0	Low		0.914242	0.0857576	0	Low		0.75412	0.24588	0	Low		0.749592	0.250408	0	Low		0.710354	0	0	Low
0.818728	0.181272	0	Low		0.899747	0.100253	0	Low		0.46164	0.53836	0	Medium		0.651376	0.348624	0	Low		0.734458	0	0	Low
0.233515	0.766485	0	Medium		0.674444	0.325556	0	Low		0.146808	0.853192	0	Medium		0.188439	0.811561	0	Medium		0.797758	0	0	Low
0.844714	0.155286	0	Low		0.913384	0.0866162	0	Low		0.606744	0.393256	0	Low		0.917037	0.0829628	0	Low		0.690911	0	0	Low
0.751134	0.248866	0	Low		0.861566	0.138434	0	Low		0.571889	0.428111	0	Low		0.80869	0.19131	0	Low		0.727045	0	0	Low
0.463184	0.536816	0	Medium		0.811515	0.188485	0	Low		0.0918735	0.908127	0	Medium		0.572297	0.427703	0	Low		0.933148	0	0	Low
0.574939	0.425061	0	Low		0.864596	0.135404	0	Low		0.487782	0.512218	0	Medium		0.81263	0.18737	0	Low		0.76744	0	0	Low
0.624959	0.375041	0	Low		0.743384	0.256616	0	Low		0.275999	0.724001	0	Medium		0.576518	0.423482	0	Low		0.789901	0	0	Low
0.574639	0.425361	0	Low		0.819394	0.180606	0	Low		0.589695	0.410305	0	Low		0.724264	0.275736	0	Low		0.734413	0	0	Low
0.578244	0.421756	0	Low		0.827929	0.172071	0	Low		0.487024	0.512976	0	Medium		0.680081	0.319919	0	Low		0.768816	0	0	Low
0.527023	0.472977	0	Low		0.737576	0.262424	0	Low		0.561281	0.438719	0	Low		0.657005	0.342995	0	Low		0.805127	0	0	Low
0.521014	0.478986	0	Low		0.787626	0.212374	0	Low		0.604471	0.395529	0	Low		0.582147	0.417853	0	Low		0.854267	0	0	Low
0.570884	0.429116	0	Low		0.745354	0.254646	0	Low		0.578708	0.421292	0	Low		0.63027	0.36973	0	Low		0.773788	0	0	Low
0.535434	0.464566	0	Low		0.823384	0.176616	0	Low		0.634666	0.365334	0	Low		0.787584	0.212416	0	Low		0.775652	0	0	Low
0.603028	0.396972	0	Low		0.865455	0.134545	0	Low		0.656488	0.343512	0	Low		0.742556	0.257444	0	Low		0.772145	0	0	Low
0.658455	0.341545	0	Low		0.813384	0.186616	0	Low		0.547263	0.452737	0	Low		0.436934	0.563066	0	Medium		0.721008	0	0	Low
0.583952	0.416048	0	Low		0.756818	0.243182	0	Low		0.560144	0.439856	0	Low		0.651095	0.348905	0	Low		0.781245	0	0	Low
0.96024	0.0397603	0	Low		0.932172	0.0678283	0	Low		0.559007	0.440993	0	Low		0.470141	0.529859	0	Medium		0.681589	0	0	Low
0.869499	0.130501	0	Low		0.908182	0.0918182	0	Low		0.273726	0.726274	0	Medium		1	0	0	Low		0.680568	0	0	Low
0.69751	0.30249	0	Low		0.84601	0.15399	0	Low		0.521879	0.478121	0	Low		0.8343	0.1657	0	Low		0.744179	0	0	Low
0.868297	0.131703	0	Low		0.929798	0.070202	0	Low		0.739307	0.260693	0	Low		0.833455	0.166545	0	Low		0.659794	0	0	Low
0.768859	0.231141	0	Low		0.868939	0.131061	0	Low		0.607123	0.392877	0	Low		0.839928	0.160072	0	Low		0.737654	0	0	Low
0	0.522727	0.477273	Medium		0.508939	0.491061	0	Low		0.000568289	0.999432	0	Medium		0	0.721	0.279	Medium		0.942115	0	0	Low
0.711329	0.288671	0	Low		0.889646	0.110354	0	Low		0.63781	0.36219	0	Low		0.738054	0.261946	0	Low		0.74995	0	0	Low
0.825938	0.174062	0	Low		0.926667	0.0733333	0	Low		0.740367	0.259633	0	Low		0.908595	0.0914054	0	Low		0.679059	0	0	Low
0.433893	0.566107	0	Medium		0.719495	0.280505	0	Low		0.357833	0.642167	0	Medium		0.538526	0.461474	0	Low		0.759627	0	0	Low
0.786583	0.213417	0	Low		0.919798	0.080202	0	Low		0.775829	0.224171	0	Low		0.497439	0.502561	0	Medium		0.717323	0	0	Low
0.682939	0.317061	0	Low		0.853283	0.146717	0	Low		0.539686	0.460314	0	Low		0.7313	0.2687	0	Low		0.764421	0	0	Low
0.819479	0.180521	0	Low		0.882727	0.117273	0	Low		0.785565	0.214435	0	Low		0.819947	0.180053	0	Low		0.710221	0	0	Low
0.826238	0.173762	0	Low		0.894192	0.105808	0	Low		0.55143	0.44857	0	Low		0.760005	0.239995	0	Low		0.689535	0	0	Low
0.887253	0.112747	0	Low		0.94101	0.0589899	0	Low		0.717939	0.282061	0	Low		0.544718	0.455282	0	Low		0.681234	0	0	Low
0.857031	0.142969	0	Low		0.945505	0.0544949	0	Low		0.698579	0.301421	0	Low		0.848933	0.151067	0	Low		0.715947	0	0	Low
0.907952	0.0920479	0	Low		0.933788	0.0662121	0	Low		0.696912	0.303088	0	Low		0.6601	0.3399	0	Low		0.719676	0	0	Low
0.589059	0.410941	0	Low		0.857727	0.142273	0	Low		0.650616	0.349384	0	Low		0.469297	0.530703	0	Medium		0.830252	0	0	Low
0.879112	0.120888	0	Low		0.91904	0.0809596	0	Low		0.650616	0.349384	0	Low		0.91366	0.0863398	0	Low		0.675019	0	0	Low
0.902815	0.0971851	0	Low		0.931869	0.0681313	0	Low		0.671529	0.328471	0	Low		0.316204	0.683796	0	Medium		0.708623	0	0	Low
0.687446	0.312554	0	Low		0.851263	0.148737	0	Low		0.417314	0.582686	0	Medium		0.700625	0.299375	0	Low		0.718477	0	0	Low
0.604981	0.395019	0	Low		0.870101	0.129899	0	Low		0.518091	0.481909	0	Low		0.710474	0.289526	0	Low		0.785063	0	0	Low
0.904753	0.0952474	0	Low		0.996505	0.00349495	0	Low		0.842129	0.157871	0	Low		0.605505	0.394495	0	Low		0.735434	0	0	Low
0.875357	0.124643	0	Low		0.899949	0.100051	0	Low		0.782459	0.217541	0	Low		0.633647	0.366353	0	Low		0.726468	0	0	Low
0.868748	0.131252	0	Low		0.961288	0.0387121	0	Low		0.6896	0.3104	0	Low		0.0446333	0.955367	0	Medium		0.866963	0	0	Low
0.558867	0.441133	0	Low		0.848485	0.151515	0	Low		0.649214	0.350786	0	Low		0.277087	0.722913	0	Medium		0.738009	0	0	Low
0	0.973954	0.0260462	Medium		0.651566	0.348434	0	Low		0.299867	0.700133	0	Medium		0.743401	0.256599	0	Low		0.874065	0	0	Low
0.442305	0.557695	0	Medium		0.782222	0.217778	0	Low		0.408979	0.591021	0	Medium		0.0421005	0.957899	0	Medium		0.861147	0	0	Low
0.636074	0.363926	0	Low		0.849848	0.150152	0	Low		0.511271	0.488729	0	Low		0.761693	0.238307	0	Low		0.762557	0	0	Low
0.686845	0.313155	0	Low		0.883081	0.116919	0	Low		0.55143	0.44857	0	Low		0.687117	0.312883	0	Low		0.745822	0	0	Low
0.770211	0.229789	0	Low		0.913434	0.0865657	0	Low		0.64641	0.35359	0	Low		0.580458	0.419542	0	Low		0.790789	0	0	Low
0.895395	0.104605	0	Low		0.895808	0.104192	0	Low		0.660352	0.339648	0	Low		0.607475	0.392525	0	Low		0.697969	0	0	Low
0	0.74113	0.25887	Medium		0	0.465657	0.534343	High		0	0.77909	0.22091	Medium		0.0406934	0.959307	0	Medium		0.905103	0.0948968	0	Low
0.94953	0.0504702	0	Low		0.919949	0.0800505	0	Low		0.671832	0.328168	0	Low		0.587494	0.412506	0	Low		0.687316	0	0	Low
0.785682	0.214318	0	Low		0.885404	0.114596	0	Low		0.480962	0.519038	0	Medium		0.831767	0.168233	0	Low		0.678082	0	0	Low
0	0.626671	0.373329	Medium		0.713586	0.286414	0	Low		0.330934	0.669066	0	Medium		0.506726	0.493274	0	Low		0	0.546554	0.453446	Medium
0.190254	0.809746	0	Medium		0.785253	0.214747	0	Low		0.573025	0.426975	0	Low		0.792086	0.207914	0	Low		0.882322	0	0	Low
0.723646	0.276354	0	Low		0.911162	0.0888384	0	Low		0.651222	0.348778	0	Low		0.878483	0.121517	0	Low		0.741649	0	0	Low
0.760597	0.239403	0	Low		0.907778	0.0922222	0	Low		0.698238	0.301762	0	Low		0.831767	0.168233	0	Low		0.704983	0	0	Low
0.702917	0.297083	0	Low		0.823232	0.176768	0	Low		0.314643	0.685357	0	Medium		0.785614	0.214386	0	Low		0.68918	0	0	Low
0.607384	0.392616	0	Low		0.941313	0.0586869	0	Low		0.687858	0.312142	0	Low		0.498002	0.501998	0	Medium		0.876329	0	0	Low
0.156758	0.843242	0	Medium		0.764747	0.235253	0	Low		0.215761	0.784239	0	Medium		0.492655	0.507345	0	Medium		0.915836	0	0	Low
0.00714994	0.99285	0	Medium		0.44899	0.55101	0	Medium		0.017617	0.982383	0	Medium		0	0	1	High		0.868472	0	0	Low
0.78433	0.21567	0	Low		0.895404	0.104596	0	Low		0.690131	0.309869	0	Low		0.729892	0.270108	0	Low		0.729131	0	0	Low
0.777571	0.222429	0	Low		0.869394	0.130606	0	Low		0.715628	0.284372	0	Low		0.710756	0.289244	0	Low		0.779203	0	0	Low
0.496831	0.503169	0	Medium		0.79899	0.20101	0	Low		0.476037	0.523963	0	Medium		0.621264	0.378736	0	Low		0.807036	0	0	Low
0.178688	0.821312	0	Medium		0.710606	0.289394	0	Low		0.230915	0.769085	0	Medium		0.922103	0.0778972	0	Low		0.864299	0	0	Low
0.125064	0.874936	0	Medium		0.892222	0.107778	0	Low		0.301762	0.698238	0	Medium		0.361794	0.638206	0	Medium		0.775614	0.224386	0	Low
0.761649	0.238351	0	Low		0.898636	0.101364	0	Low		0.733775	0.266225	0	Low		0.666854	0.333146	0	Low		0.718433	0	0	Low
0.786133	0.213867	0	Low		0.858283	0.141717	0	Low		0.462019	0.537981	0	Medium		0.554849	0.445151	0	Low		0.769393	0	0	Low
0.585754	0.414246	0	Low		0.728737	0.271263	0	Low		0.332828	0.667172	0	Medium		0.541341	0.458659	0	Low		0.746932	0	0	Low
0.757142	0.242858	0	Low		0.812626	0.187374	0	Low		0.545368	0.454632	0	Low		0.669106	0.330894	0	Low		0.750838	0	0	Low
0.659357	0.340643	0	Low		0.863485	0.136515	0	Low		0.510134	0.489866	0	Low		0.670794	0.329206	0	Low		0.800821	0	0	Low
0.371106	0.628894	0	Medium		0.77596	0.22404	0	Low		0.385111	0.614889	0	Medium		0.538808	0.461192	0	Low		0.817601	0	0	Low
0.760747	0.239253	0	Low		0.943384	0.0566162	0	Low		0.673953	0.326047	0	Low		0.635054	0.364946	0	Low		0.731129	0	0	Low
0.666717	0.333283	0	Low		0.771162	0.228838	0	Low		0.33207	0.66793	0	Medium		0.526425	0.473575	0	Low		0.697792	0	0	Low
0.87791	0.12209	0	Low		0.931414	0.0685859	0	Low		0.590074	0.409926	0	Low		0.920977	0.0790229	0	Low		0.666408	0	0	Low
0.809866	0.190134	0	Low		0.905455	0.0945455	0	Low		0.64516	0.35484	0	Low		0.691619	0.308381	0	Low		0.683365	0	0	Low
0.475801	0.524199	0	Medium		0.754192	0.245808	0	Low		0.298731	0.701269	0	Medium		0.800248	0.199752	0	Low		0.758961	0	0	Low
0.5108	0.4892	0	Low		0.786263	0.213737	0	Low		0.519227	0.480773	0	Low		0.474081	0.525919	0	Medium		0.798513	0	0	Low
0.856731	0.143269	0	Low		0.942879	0.0571212	0	Low		0.424512	0.575488	0	Medium		0.597062	0.402938	0	Low		0.75399	0	0	Low
0.814072	0.185928	0	Low		0.973192	0.0268081	0	Low		0.801099	0.198901	0	Low		0.714977	0.285023	0	Low		0.854267	0	0	Low
0.834049	0.165951	0	Low		0.914495	0.0855051	0	Low		0.739193	0.260807	0	Low		0.75719	0.24281	0	Low		0.715947	0	0	Low
0.598973	0.401027	0	Low		0.832273	0.167727	0	Low		0.460504	0.539496	0	Medium		0.810379	0.189621	0	Low		0.800333	0	0	Low
0.810316	0.189684	0	Low		0.866313	0.133687	0	Low		0.624133	0.375867	0	Low		0.809535	0.190465	0	Low		0.707247	0	0	Low
0.871001	0.128999	0	Low		1	0	0	Low		1	0	0	Low		0.473518	0.526482	0	Medium		0.784708	0	0	Low
0.94223	0.0577703	0	Low		0.94601	0.0539899	0	Low		0.742489	0.257511	0	Low		0.8146	0.1854	0	Low		0.670714	0	0	Low
0.703969	0.296031	0	Low		0.84702	0.15298	0	Low		0.578708	0.421292	0	Low		0.76901	0.23099	0	Low		0.761181	0	0	Low
0.700514	0.299486	0	Low		0.854545	0.145455	0	Low		0.67365	0.32635	0	Low		0.459166	0.540834	0	Medium		0.755898	0	0	Low
0.596419	0.403581	0	Low		0.723586	0.276414	0	Low		0.474143	0.525857	0	Medium		0.786458	0.213542	0	Low		0.917789	0	0	Low
0.686845	0.313155	0	Low		0.851263	0.148737	0	Low		0.470354	0.529646	0	Medium		0.781392	0.218608	0	Low		0.773166	0	0	Low
0.876558	0.123442	0	Low		0.941061	0.0589394	0	Low		0.78943	0.21057	0	Low		0.869759	0.130241	0	Low		0.662901	0	0	Low
0	0.731817	0.268183	Medium		0.474747	0.525253	0	Medium		0.0604281	0.939572	0	Medium		0.346035	0.653965	0	Medium		0.826301	0	0	Low
0.799952	0.200048	0	Low		0.876616	0.123384	0	Low		0.756204	0.243796	0	Low		0.780548	0.219452	0	Low		0.712662	0	0	Low
0.593415	0.406585	0	Low		0.862525	0.137475	0	Low		0.612427	0.387573	0	Low		0.298475	0.701525	0	Medium		0.80859	0	0	Low
0.426683	0.573317	0	Medium		0.742374	0.257626	0	Low		0.130517	0.869483	0	Medium		0.61845	0.38155	0	Low		0.86421	0	0	Low
0	0.915372	0.0846276	Medium		0.275253	0.724747	0	Medium		0.131654	0.868346	0	Medium		0.49969	0.50031	0	Medium		0.37203	0.62797	0	Medium
0.470995	0.529005	0	Medium		0.768131	0.231869	0	Low		0.415041	0.584959	0	Medium		0.578207	0.421793	0	Low		0.904206	0	0	Low
0.701415	0.298585	0	Low		0.835404	0.164596	0	Low		0.605986	0.394014	0	Low		0.741149	0.258851	0	Low		0.771657	0	0	Low
0.657254	0.342746	0	Low		0.907323	0.0926768	0	Low		0.707861	0.292139	0	Low		0.86216	0.13784	0	Low		0.773876	0	0	Low
0.0184156	0.981584	0	Medium		0.532172	0.467828	0	Low		0.125592	0.874408	0	Medium		0.550909	0.449091	0	Low		0.851337	0	0	Low
0.648842	0.351158	0	Low		0.847929	0.152071	0	Low		0.518469	0.481531	0	Low		0.77098	0.22902	0	Low		0.775119	0	0	Low
0.436597	0.563403	0	Medium		0.699495	0.300505	0	Low		0.473385	0.526615	0	Medium		0.801092	0.198908	0	Low		0.868339	0	0	Low
0.907321	0.0926788	0	Low		0.884293	0.115707	0	Low		0.626331	0.373669	0	Low		0	0.810773	0.189227	Medium		0.687138	0	0	Low
0.804158	0.195842	0	Low		0.923535	0.0764646	0	Low		0.755257	0.244743	0	Low		0.843586	0.156414	0	Low		0.700633	0	0	Low
0.718238	0.281762	0	Low		0.831212	0.168788	0	Low		0.393446	0.606554	0	Medium		0.646311	0.353689	0	Low		0.805571	0	0	Low
0	0.56088	0.43912	Medium		0.354545	0.645455	0	Medium		0.309718	0.690282	0	Medium		0	0.942196	0.0578038	Medium		0.855863	0.144137	0	Low
0.842161	0.157839	0	Low		0.854444	0.145556	0	Low		0.545368	0.454632	0	Low		0.684302	0.315698	0	Low		0.727355	0	0	Low
0.542644	0.457356	0	Low		0.749646	0.250354	0	Low		0.606744	0.393256	0	Low		0.88186	0.11814	0	Low		0.783642	0	0	Low
0.896101	0.103899	0	Low		0.953904	0.046096	0	Low		0.817617	0.182383	0	Low		0.870884	0.129116	0	Low		0.678526	0	0	Low
0.857482	0.142518	0	Low		0.909293	0.0907071	0	Low		0.739345	0.260655	0	Low		0.849496	0.150504	0	Low		0.667739	0	0	Low
0.623607	0.376393	0	Low		0.79596	0.20404	0	Low		0.484372	0.515628	0	Medium		0.650532	0.349468	0	Low		0.72194	0	0	Low
0.405203	0.594797	0	Medium		0.838182	0.161818	0	Low		0.144535	0.855465	0	Medium		0.559633	0.440367	0	Low		0.823949	0	0	Low
0.556313	0.443687	0	Low		0.759848	0.240152	0	Low		0.604849	0.395151	0	Low		0.777734	0.222266	0	Low		0.745822	0	0	Low
0.664914	0.335086	0	Low		0.948586	0.0514141	0	Low		0.693351	0.306649	0	Low		0.472674	0.527326	0	Medium		0.786616	0	0	Low
0.810917	0.189083	0	Low		0.857929	0.142071	0	Low		0.585906	0.414094	0	Low		0.828671	0.171329	0	Low		0.711952	0	0	Low
0.740619	0.259381	0	Low		0.887929	0.112071	0	Low		0.650275	0.349725	0	Low		0.789835	0.210165	0	Low		0.708046	0	0	Low
0.806261	0.193739	0	Low		0.915253	0.0847475	0	Low		0.519606	0.480394	0	Low		0.752125	0.247875	0	Low		0.706137	0	0	Low
0.82023	0.17977	0	Low		0.855808	0.144192	0	Low		0.653419	0.346581	0	Low		0.801936	0.198064	0	Low		0.700588	0	0	Low
0.853276	0.146724	0	Low		0.882222	0.117778	0	Low		0.662057	0.337943	0	Low		0.758316	0.241684	0	Low		0.71941	0	0	Low
0.826539	0.173461	0	Low		0.865556	0.134444	0	Low		0.50483	0.49517	0	Low		0.839365	0.160635	0	Low		0.767262	0	0	Low
0.805359	0.194641	0	Low		0.927576	0.0724242	0	Low		0.674105	0.325895	0	Low		0.799403	0.200597	0	Low		0.673199	0	0	Low
0.5111	0.4889	0	Low		0.667828	0.332172	0	Low		0	0.947726	0.0522738	Medium		0	0.767434	0.232566	Medium		0.730862	0	0	Low
0.508397	0.491603	0	Low		0.889545	0.110455	0	Low		0.255541	0.744459	0	Medium		0.777171	0.222829	0	Low		0.755499	0	0	Low
0.948869	0.0511311	0	Low		1	0	0	Low		1	0	0	Low		0.581021	0.418979	0	Low		0.745644	0	0	Low
0.742722	0.257278	0	Low		0.845101	0.154899	0	Low		0.557871	0.442129	0	Low		0.694152	0.305848	0	Low		0.755144	0	0	Low
0.773215	0.226785	0	Low		0.941515	0.0584848	0	Low		0.639326	0.360674	0	Low		0.579614	0.420386	0	Low		0.759228	0	0	Low
0.799051	0.200949	0	Low		0.923737	0.0762626	0	Low		0.712673	0.287327	0	Low		0.629707	0.370293	0	Low		0.686472	0	0	Low
0.766305	0.233695	0	Low		0.898081	0.101919	0	Low		0.787384	0.212616	0	Low		0.751562	0.248438	0	Low		0.707469	0	0	Low
0.321687	0.678313	0	Medium		0.859141	0.140859	0	Low		0.579466	0.420534	0	Low		0.341813	0.658187	0	Medium		0.926295	0.0737047	0	Low
0.488118	0.511882	0	Medium		0.765202	0.234798	0	Low		0.301762	0.698238	0	Medium		0	0.637981	0.362019	Medium		0.808456	0	0	Low
0.301259	0.698741	0	Medium		0.732172	0.267828	0	Low		0.421481	0.578519	0	Medium		0.277368	0.722632	0	Medium		0.934866	0.0651344	0	Low
0.688797	0.311203	0	Low		0.842727	0.157273	0	Low		0.434363	0.565637	0	Medium		0.81263	0.18737	0	Low		0.714926	0	0	Low
0.794695	0.205305	0	Low		0.910101	0.089899	0	Low		0.779201	0.220799	0	Low		0.847808	0.152192	0	Low		0.690423	0	0	Low
0.862289	0.137711	0	Low		0.901566	0.0984343	0	Low		0.563175	0.436825	0	Low		0.391344	0.608656	0	Medium		0.670758	0	0	Low
0.220296	0.779704	0	Medium		0.608434	0.391566	0	Low		0.612805	0.387195	0	Low		0.572016	0.427984	0	Low		0.559018	0.440982	0	Low
0	0.593926	0.406074	Medium		0	0	1	High		0	0.145655	0.854345	High		0.223898	0.776102	0	Medium		0	0	1	High
0.898864	0.101136	0	Low		0.939596	0.060404	0	Low		0.688123	0.311877	0	Low		0.549783	0.450217	0	Low		0.674576	0	0	Low
0.730856	0.269144	0	Low		0.846111	0.153889	0	Low		0.638719	0.361281	0	Low		0.442562	0.557438	0	Medium		0.757141	0	0	Low
0.799201	0.200799	0	Low		0.899293	0.100707	0	Low		0.699792	0.300208	0	Low		0.71554	0.28446	0	Low		0.712973	0	0	Low
0.289693	0.710307	0	Medium		0.737071	0.262929	0	Low		0.302519	0.697481	0	Medium		0.72145	0.27855	0	Low		0.823238	0	0	Low
0.634121	0.365879	0	Low		0.845657	0.154343	0	Low		0.579466	0.420534	0	Low		0.794056	0.205944	0	Low		0.670136	0	0	Low
0.886788	0.113212	0	Low		0.957869	0.0421313	0	Low		0.762341	0.237659	0	Low		0.809535	0.190465	0	Low		0.715015	0	0	Low
0.941689	0.0583111	0	Low		0.990732	0.00926768	0	Low		0.86452	0.13548	0	Low		0.76113	0.23887	0	Low		0.721008	0	0	Low
0.672575	0.327425	0	Low		0.789545	0.210455	0	Low		0.563554	0.436446	0	Low		0.26583	0.73417	0	Medium		0.827367	0	0	Low
0.574939	0.425061	0	Low		0.780606	0.219394	0	Low		0	0.949992	0.0500081	Medium		0.333652	0.666348	0	Medium		0.751948	0	0	Low
0.691802	0.308198	0	Low		0.796515	0.203485	0	Low		0.506346	0.493654	0	Low		0.747341	0.252659	0	Low		0.749994	0	0	Low
0.556914	0.443086	0	Low		0.842172	0.157828	0	Low		0.569994	0.430006	0	Low		0.693026	0.306974	0	Low		0.840107	0	0	Low
0.651696	0.348304	0	Low		0.857475	0.142525	0	Low		0.385111	0.614889	0	Medium		0.671357	0.328643	0	Low		0.768727	0	0	Low
0.913915	0.0860847	0	Low		0.958242	0.0417576	0	Low		0.756317	0.243683	0	Low		0.680362	0.319638	0	Low		0.670181	0	0	Low
0.886382	0.113618	0	Low		0.944495	0.0555051	0	Low		0.797537	0.202463	0	Low		0.868914	0.131086	0	Low		0.696815	0	0	Low
0.662811	0.337189	0	Low		0.867374	0.132626	0	Low		0.392309	0.607691	0	Medium		0.633365	0.366635	0	Low		0.757763	0	0	Low
0.487968	0.512032	0	Medium		0.765455	0.234545	0	Low		0.405569	0.594431	0	Medium		0.899589	0.100411	0	Low		0.829986	0	0	Low
0.828041	0.171959	0	Low		0.963253	0.0367475	0	Low		0.656261	0.343739	0	Low		0.841898	0.158102	0	Low		0.678437	0	0	Low
0.856581	0.143419	0	Low		0.915	0.085	0	Low		0.529835	0.470165	0	Low		0.680362	0.319638	0	Low		0.702497	0	0	Low
0.874155	0.125845	0	Low		0.891364	0.108636	0	Low		0.642243	0.357757	0	Low		0.794056	0.205944	0	Low		0.685629	0	0	Low
0.685192	0.314808	0	Low		0.782677	0.217323	0	Low		0.499905	0.500095	0	Medium		0.71751	0.28249	0	Low		0.787726	0	0	Low
0.715234	0.284766	0	Low		0.926616	0.0733838	0	Low		0.400265	0.599735	0	Medium		0.354477	0.645523	0	Medium		0.815115	0	0	Low
0.881065	0.118935	0	Low		1	0	0	Low		1	0	0	Low		0.302977	0.697023	0	Medium		0.647187	0	0	Low
0.913555	0.0864452	0	Low		1	0	0	Low		1	0	0	Low		0.458884	0.541116	0	Medium		0.75359	0	0	Low
0	0.710788	0.289212	Medium		0.395455	0.604545	0	Medium		0.0680053	0.931995	0	Medium		0.129904	0.870096	0	Medium		0	0.823631	0.176369	Medium
0.418872	0.581128	0	Medium		0.728737	0.271263	0	Low		0.313127	0.686873	0	Medium		0.748466	0.251534	0	Low		0.806192	0	0	Low
1	0	0	Low		0.991944	0.00805556	0	Low		0.929835	0.0701648	0	Low		0.767884	0.232116	0	Low		0.645691	0	0	Low
0.938234	0.0617659	0	Low		0.968788	0.0312121	0	Low		0.719341	0.280659	0	Low		0.922103	0.0778972	0	Low		0.751459	0	0	Low
0.652747	0.347253	0	Low		0.84298	0.15702	0	Low		0.529835	0.470165	0	Low		0.778578	0.221422	0	Low		0.724648	0	0	Low
0.318983	0.681017	0	Medium		0.804444	0.195556	0	Low		0.406327	0.593673	0	Medium		0.715821	0.284179	0	Low		0.837754	0	0	Low
0.693905	0.306095	0	Low		0.901313	0.0986869	0	Low		0.629968	0.370032	0	Low		0.786458	0.213542	0	Low		0.710576	0	0	Low
0.473849	0.526151	0	Medium		0.701263	0.298737	0	Low		0.351392	0.648608	0	Medium		0.61254	0.38746	0	Low		0.81507	0	0	Low
0.824286	0.175714	0	Low		0.910404	0.089596	0	Low		0.772343	0.227657	0	Low		0.891991	0.108009	0	Low		0.717013	0	0	Low
0.853576	0.146424	0	Low		0.991934	0.00806566	0	Low		0.908922	0.0910779	0	Low		0.50757	0.49243	0	Low		0.756742	0	0	Low
0.89592	0.10408	0	Low		0.928687	0.0713131	0	Low		0.745444	0.254556	0	Low		0.920977	0.0790229	0	Low		0.65096	0	0	Low
0.903085	0.0969147	0	Low		0.900101	0.099899	0	Low		0.551051	0.448949	0	Low		0.687961	0.312039	0	Low		0.676884	0	0	Low
0.902004	0.0979962	0	Low		0.921414	0.0785859	0	Low		0.763592	0.236408	0	Low		0.338436	0.661564	0	Medium		0.690955	0	0	Low
0.701565	0.298435	0	Low		0.893081	0.106919	0	Low		0.75628	0.24372	0	Low		0.651939	0.348061	0	Low		0.679281	0	0	Low
0	0	1	High		0.411111	0.588889	0	Medium		0.36882	0.63118	0	Medium		0	0.782912	0.217088	Medium		0.568368	0.431632	0	Low
0.764953	0.235047	0	Low		0.890101	0.109899	0	Low		0.334344	0.665656	0	Medium		0.272584	0.727416	0	Medium		0.8635	0	0	Low
0.932646	0.0673536	0	Low		1	0	0	Low		1	0	0	Low		0.152699	0.847301	0	Medium		0.677638	0	0	Low
0.456274	0.543726	0	Medium		0.809949	0.190051	0	Low		0.499526	0.500474	0	Medium		0.693308	0.306692	0	Low		0.854489	0	0	Low
0.264458	0.735542	0	Medium		0.719646	0.280354	0	Low		0.286607	0.713393	0	Medium		0.5056	0.4944	0	Low		0.794118	0	0	Low
0.795446	0.204554	0	Low		0.882778	0.117222	0	Low		0.681	0.319	0	Low		0.700343	0.299657	0	Low		0.698235	0	0	Low
0.530928	0.469072	0	Low		0.764394	0.235606	0	Low		0.219549	0.780451	0	Medium		0.465076	0.534924	0	Medium		0.793852	0	0	Low
0.238321	0.761679	0	Medium		0.691414	0.308586	0	Low		0.452927	0.547073	0	Medium		0.619576	0.380424	0	Low		0.826257	0	0	Low
0.478355	0.521645	0	Medium		0.863333	0.136667	0	Low		0.537412	0.462588	0	Low		0.823606	0.176394	0	Low		0.753501	0	0	Low
0.793944	0.206056	0	Low		0.89899	0.10101	0	Low		0.723319	0.276681	0	Low		0.793494	0.206506	0	Low		0.690423	0	0	Low
0.766606	0.233394	0	Low		0.929242	0.0707576	0	Low		0.5681	0.4319	0	Low		0.798841	0.201159	0	Low		0.750882	0	0	Low
0.647941	0.352059	0	Low		0.86298	0.13702	0	Low		0.490434	0.509566	0	Medium		0.773231	0.226769	0	Low		0.720697	0	0	Low
0.264608	0.735392	0	Medium		0.547576	0.452424	0	Low		0.066111	0.933889	0	Medium		0.609726	0.390274	0	Low		0.833315	0	0	Low
0.566978	0.433022	0	Low		0.842828	0.157172	0	Low		0.510892	0.489108	0	Low		0.659537	0.340463	0	Low		0.80273	0	0	Low
0.746778	0.253222	0	Low		0.863586	0.136414	0	Low		0.607123	0.392877	0	Low		0.720324	0.279676	0	Low		0.761891	0	0	Low
0.745576	0.254424	0	Low		0.89702	0.10298	0	Low		0.687062	0.312938	0	Low		0.793212	0.206788	0	Low		0.730596	0	0	Low
0.846216	0.153784	0	Low		0.959722	0.0402778	0	Low		0.714832	0.285168	0	Low		0.599876	0.400124	0	Low		0.71244	0	0	Low
0.808063	0.191937	0	Low		0.901717	0.0982828	0	Low		0.574541	0.425459	0	Low		0.576237	0.423763	0	Low		0.717279	0	0	Low
0.577042	0.422958	0	Low		0.872424	0.127576	0	Low		0.685395	0.314605	0	Low		0.514324	0.485676	0	Low		0.789058	0	0	Low
0.848169	0.151831	0	Low		0.90702	0.0929798	0	Low		0.720667	0.279333	0	Low		0.953369	0.0466314	0	Low		0.676218	0	0	Low
0.491423	0.508577	0	Medium		0.722778	0.277222	0	Low		0	0.959379	0.0406215	Medium		0.328024	0.671976	0	Medium		0.707691	0	0	Low
0.774416	0.225584	0	Low		0.896717	0.103283	0	Low		0.744383	0.255617	0	Low		0.76704	0.23296	0	Low		0.732416	0	0	Low
0.617448	0.382552	0	Low		0.677323	0.322677	0	Low		0.466944	0.533056	0	Medium		0	0.875781	0.124219	Medium		0.801398	0	0	Low
0	0.748791	0.251209	Medium		0.273737	0.726263	0	Medium		0	0.583266	0.416734	Medium		0.609726	0.390274	0	Low		0.437476	0.562524	0	Medium
0.476552	0.523448	0	Medium		0.813737	0.186263	0	Low		0.383595	0.616405	0	Medium		0	0.955704	0.0442956	Medium		0.81436	0	0	Low
0.517409	0.482591	0	Low		0.802576	0.197424	0	Low		0.456336	0.543664	0	Medium		0.676141	0.323859	0	Low		0.805127	0	0	Low
0.404152	0.595848	0	Medium		0.699697	0.300303	0	Low		0.323736	0.676264	0	Medium		0.435808	0.564192	0	Medium		0.814671	0	0	Low
0.565176	0.434824	0	Low		0.708384	0.291616	0	Low		0.594241	0.405759	0	Low		0.501379	0.498621	0	Low		0.80748	0	0	Low
0.557815	0.442185	0	Low		0.82596	0.17404	0	Low		0.351392	0.648608	0	Medium		0.687961	0.312039	0	Low		0.782266	0	0	Low
0.636675	0.363325	0	Low		0.865455	0.134545	0	Low		0.591589	0.408411	0	Low		0.846963	0.153037	0	Low		0.702852	0	0	Low
0.779223	0.220777	0	Low		0.916566	0.0834343	0	Low		0.747717	0.252283	0	Low		0.835988	0.164012	0	Low		0.724115	0	0	Low
0.686244	0.313756	0	Low		0.871515	0.128485	0	Low		0.683273	0.316727	0	Low		0.703439	0.296561	0	Low		0.732238	0	0	Low
0.823535	0.176465	0	Low		0.956899	0.043101	0	Low		0.711157	0.288843	0	Low		0.47971	0.52029	0	Medium		0.769659	0	0	Low
0.677231	0.322769	0	Low		0.879596	0.120404	0	Low		0.672779	0.327221	0	Low		0.723138	0.276862	0	Low		0.741693	0	0	Low
0.867997	0.132003	0	Low		0.885909	0.114091	0	Low		0.656867	0.343133	0	Low		0.80475	0.19525	0	Low		0.713506	0	0	Low
0.819329	0.180671	0	Low		0.880808	0.119192	0	Low		0.512787	0.487213	0	Low		0.584117	0.415883	0	Low		0.667651	0	0	Low
0.912744	0.0872563	0	Low		0.985773	0.0142273	0	Low		0.811631	0.188369	0	Low		0.799122	0.200878	0	Low		0.727933	0	0	Low
0.552107	0.447893	0	Low		0.81596	0.18404	0	Low		0.562417	0.437583	0	Low		0.83036	0.16964	0	Low		0.744934	0	0	Low
0.689248	0.310752	0	Low		0.847677	0.152323	0	Low		0.670733	0.329267	0	Low		0.837677	0.162323	0	Low		0.753945	0	0	Low
0.454322	0.545678	0	Medium		0.763485	0.236515	0	Low		0.432089	0.567911	0	Medium		0.749029	0.250971	0	Low		0.852047	0	0	Low
0.732208	0.267792	0	Low		0.845707	0.154293	0	Low		0.475658	0.524342	0	Medium		0.890584	0.109416	0	Low		0.706403	0	0	Low
0.786433	0.213567	0	Low		0.917525	0.0824747	0	Low		0.881606	0.118394	0	Low		0.789272	0.210728	0	Low		0.693796	0	0	Low
0.93149	0.0685102	0	Low		0.983722	0.0162778	0	Low		0.870468	0.129532	0	Low		0.682614	0.317386	0	Low		0.715193	0	0	Low
0.724096	0.275904	0	Low		0.825404	0.174596	0	Low		0.586664	0.413336	0	Low		0.856532	0.143468	0	Low		0.730862	0	0	Low
0.87761	0.12239	0	Low		0.940101	0.059899	0	Low		0.635423	0.364577	0	Low		0.55119	0.44881	0	Low		0.759849	0	0	Low
0.826088	0.173912	0	Low		0.963121	0.0368788	0	Low		0.619625	0.380375	0	Low		0.866381	0.133619	0	Low		0.732549	0	0	Low
0.603779	0.396221	0	Low		0.772879	0.227121	0	Low		0.349877	0.650123	0	Medium		0.774357	0.225643	0	Low		0.738231	0	0	Low
0.563223	0.436777	0	Low		0.785	0.215	0	Low		0.366926	0.633074	0	Medium		0.844431	0.155569	0	Low		0.777294	0	0	Low
0.606483	0.393517	0	Low		0.805556	0.194444	0	Low		0.616973	0.383027	0	Low		0.888332	0.111668	0	Low		0.762024	0	0	Low
0.615496	0.384504	0	Low		0.868586	0.131414	0	Low		0.479447	0.520553	0	Medium		0.876794	0.123206	0	Low		0.72518	0	0	Low
0.846366	0.153634	0	Low		0.908586	0.0914141	0	Low		0.582118	0.417882	0	Low		0.687679	0.312321	0	Low		0.682344	0	0	Low
0.959774	0.0402259	0	Low		0.967207	0.0327929	0	Low		0.857473	0.142527	0	Low		0.737772	0.262228	0	Low		0.663078	0	0	Low
0.145492	0.854508	0	Medium		0.551515	0.448485	0	Low		0.502178	0.497822	0	Low		0.660382	0.339618	0	Low		0.987793	0	0	Low
0.63322	0.36678	0	Low		0.829747	0.170253	0	Low		0.618488	0.381512	0	Low		0.490685	0.509315	0	Medium		0.73974	0	0	Low
0.545348	0.454652	0	Low		0.802273	0.197727	0	Low		0.409358	0.590642	0	Medium		0.60663	0.39337	0	Low		0.778005	0	0	Low
0.825638	0.174362	0	Low		0.905808	0.0941919	0	Low		0.570752	0.429248	0	Low		0.243598	0.756402	0	Medium		0.760737	0	0	Low
0.798149	0.201851	0	Low		0.844495	0.155505	0	Low		0.79606	0.20394	0	Low		0.669668	0.330332	0	Low		0.702586	0	0	Low
0.193859	0.806141	0	Medium		0.58798	0.41202	0	Low		0.480962	0.519038	0	Medium		0.865537	0.134463	0	Low		0.938076	0	0	Low
0.878361	0.121639	0	Low		0.945404	0.054596	0	Low		0.763402	0.236598	0	Low		0.61451	0.38549	0	Low		0.718966	0	0	Low
0.849371	0.150629	0	Low		0.893687	0.106313	0	Low		0.618867	0.381133	0	Low		0.749873	0.250127	0	Low		0.72629	0	0	Low
0.446811	0.553189	0	Medium		0.519293	0.480707	0	Low		0.293806	0.706194	0	Medium		0.546125	0.453875	0	Low		0.824748	0	0	Low
0.873855	0.126145	0	Low		0.937121	0.0628788	0	Low		0.652396	0.347604	0	Low		0.5768	0.4232	0	Low		0.667562	0	0	Low
0.274221	0.725779	0	Medium		0.656566	0.343434	0	Low		0.253268	0.746732	0	Medium		0.808972	0.191028	0	Low		0.924936	0	0	Low
0.808063	0.191937	0	Low		0.882222	0.117778	0	Low		0.521879	0.478121	0	Low		0.829515	0.170485	0	Low		0.707557	0	0	Low
0.763451	0.236549	0	Low		0.861162	0.138838	0	Low		0.519985	0.480015	0	Low		0.837677	0.162323	0	Low		0.715903	0	0	Low
0.631418	0.368582	0	Low		0.842475	0.157525	0	Low		0.49157	0.50843	0	Medium		0.641526	0.358474	0	Low		0.722339	0	0	Low
0.318082	0.681918	0	Medium		0.804899	0.195101	0	Low		0.424512	0.575488	0	Medium		0.676985	0.323015	0	Low		0.835845	0	0	Low
0.344669	0.655331	0	Medium		0.748333	0.251667	0	Low		0.194166	0.805834	0	Medium		0.691619	0.308381	0	Low		0.987127	0	0	Low
0.133325	0.866675	0	Medium		0.584242	0.415758	0	Low		0	0.875546	0.124454	Medium		0.564136	0.435864	0	Low		0.870913	0	0	Low
0.649893	0.350107	0	Low		0.854091	0.145909	0	Low		0.612805	0.387195	0	Low		0.941887	0.0581134	0	Low		0.751814	0	0	Low
0.796798	0.203202	0	Low		0.893081	0.106919	0	Low		0.689903	0.310097	0	Low		0.861035	0.138965	0	Low		0.686694	0	0	Low
0.867696	0.132304	0	Low		0.937071	0.0629293	0	Low		0.709377	0.290623	0	Low		0.824731	0.175269	0	Low		0.672756	0	0	Low
0.135428	0.864572	0	Medium		0.765758	0.234242	0	Low		0.185831	0.814169	0	Medium		0.448753	0.551247	0	Medium		0.861858	0	0	Low
0.897062	0.102938	0	Low		0.933788	0.0662121	0	Low		0.803978	0.196022	0	Low		0.936737	0.0632634	0	Low		0.662413	0	0	Low
0.852675	0.147325	0	Low		0.896566	0.103434	0	Low		0.625876	0.374124	0	Low		0.899871	0.100129	0	Low		0.672622	0	0	Low
0.811818	0.188182	0	Low		0.891768	0.108232	0	Low		0.648418	0.351582	0	Low		0.837114	0.162886	0	Low		0.704761	0	0	Low
0.495929	0.504071	0	Medium		0.830606	0.169394	0	Low		0.482857	0.517143	0	Medium		0.235718	0.764282	0	Medium		0.749994	0	0	Low
0.672425	0.327575	0	Low		0.843485	0.156515	0	Low		0.624209	0.375791	0	Low		0.650532	0.349468	0	Low		0.736278	0	0	Low
0.706672	0.293328	0	Low		0.869242	0.130758	0	Low		0.760182	0.239818	0	Low		0.492092	0.507908	0	Medium		0.698457	0	0	Low
0.315078	0.684922	0	Medium		0.629343	0.370657	0	Low		0.33889	0.66111	0	Medium		0.4541	0.5459	0	Medium		0.940517	0	0	Low
0.9781	0.0219004	0	Low		0.975626	0.0243737	0	Low		0.863307	0.136693	0	Low		0.789554	0.210446	0	Low		0.664011	0	0	Low
0.865293	0.134707	0	Low		0.935253	0.0647475	0	Low		0.664747	0.335253	0	Low		0.745652	0.254348	0	Low		0.727755	0	0	Low
0.288791	0.711209	0	Medium		0.680354	0.319646	0	Low		0.4086	0.5914	0	Medium		0.680362	0.319638	0	Low		0.807524	0	0	Low
0.873554	0.126446	0	Low		0.957843	0.0421566	0	Low		0.641144	0.358856	0	Low		0.715821	0.284179	0	Low		0.791854	0	0	Low
0.858233	0.141767	0	Low		0.918081	0.0819192	0	Low		0.677136	0.322864	0	Low		0.82248	0.17752	0	Low		0.724825	0	0	Low
0.810166	0.189834	0	Low		0.93601	0.0639899	0	Low		0.276378	0.723622	0	Medium		0.468171	0.531829	0	Medium		0.735967	0	0	Low
0.898669	0.101331	0	Low		0.99249	0.0075101	0	Low		0.873726	0.126274	0	Low		0.558226	0.441774	0	Low		0.674931	0	0	Low
0.866494	0.133506	0	Low		0.867525	0.132475	0	Low		0.445728	0.554272	0	Medium		0.678674	0.321326	0	Low		0.677106	0	0	Low
0.954607	0.0453931	0	Low		0.946212	0.0537879	0	Low		0.808903	0.191097	0	Low		0.843586	0.156414	0	Low		0.652691	0	0	Low
0.802355	0.197645	0	Low		0.926414	0.0735859	0	Low		0.604849	0.395151	0	Low		0.791805	0.208195	0	Low		0.673421	0	0	Low
0.665966	0.334034	0	Low		0.798586	0.201414	0	Low		0.510134	0.489866	0	Low		0.817977	0.182023	0	Low		0.755676	0	0	Low
0.817226	0.182774	0	Low		0.923535	0.0764646	0	Low		0.300625	0.699375	0	Medium		0.399786	0.600214	0	Medium		0.69171	0	0	Low
0.703518	0.296482	0	Low		0.845505	0.154495	0	Low		0.432089	0.567911	0	Medium		0.76507	0.23493	0	Low		0.689935	0	0	Low
0.51095	0.48905	0	Low		0.804444	0.195556	0	Low		0.541959	0.458041	0	Low		0.831204	0.168796	0	Low		0.783864	0	0	Low
0.43885	0.56115	0	Medium		0.599646	0.400354	0	Low		0.327903	0.672097	0	Medium		0.693308	0.306692	0	Low		0.766774	0	0	Low
0.91354	0.0864602	0	Low		0.990606	0.00939394	0	Low		0.889221	0.110779	0	Low		0.498283	0.501717	0	Medium		0.692154	0	0	Low
0.25935	0.74065	0	Medium		0.778434	0.221566	0	Low		0.381322	0.618678	0	Medium		0.694996	0.305004	0	Low		0.958495	0	0	Low
0.831796	0.168204	0	Low		0.916566	0.0834343	0	Low		0.776283	0.223717	0	Low		0.766196	0.233804	0	Low		0.695084	0	0	Low
0	0.792802	0.207198	Medium		0.59096	0.40904	0	Low		0	0.725684	0.274316	Medium		0.25992	0.74008	0	Medium		0.891999	0	0	Low
0.824286	0.175714	0	Low		0.930505	0.0694949	0	Low		0.62402	0.37598	0	Low		0.260483	0.739517	0	Medium		0.732682	0	0	Low
0	0.435605	0.564395	High		0.49697	0.50303	0	Medium		0	0.957436	0.0425635	Medium		0.0744639	0.925536	0	Medium		0	0.482294	0.517706	High
0.716135	0.283865	0	Low		0.922424	0.0775758	0	Low		0.550294	0.449706	0	Low		0.793494	0.206506	0	Low		0.727666	0	0	Low
0.732959	0.267041	0	Low		0.882071	0.117929	0	Low		0.571131	0.428869	0	Low		0.483087	0.516913	0	Medium		0.812496	0	0	Low
0.808514	0.191486	0	Low		0.928687	0.0713131	0	Low		0.675014	0.324986	0	Low		0.71751	0.28249	0	Low		0.6819	0	0	Low
0.856581	0.143419	0	Low		0.966848	0.0331515	0	Low		0.697746	0.302254	0	Low		0.835144	0.164856	0	Low		0.664499	0	0	Low
0.911362	0.0886382	0	Low		0.978424	0.0215758	0	Low		0.741277	0.258723	0	Low		0.615636	0.384364	0	Low		0.682699	0	0	Low
0.850422	0.149578	0	Low		0.945859	0.0541414	0	Low		0.644137	0.355863	0	Low		0.394158	0.605842	0	Medium		0.754877	0	0	Low
0.882867	0.117133	0	Low		0.935758	0.0642424	0	Low		0.457473	0.542527	0	Medium		0.778578	0.221422	0	Low		0.725136	0	0	Low
0.82699	0.17301	0	Low		0.945505	0.0544949	0	Low		0.801364	0.198636	0	Low		0.911409	0.0885912	0	Low		0.689579	0	0	Low
0.817076	0.182924	0	Low		0.90601	0.0939899	0	Low		0.526425	0.473575	0	Low		0.246975	0.753025	0	Medium		0.690201	0	0	Low
0.552708	0.447292	0	Low		0.715253	0.284747	0	Low		0.343436	0.656564	0	Medium		0.691619	0.308381	0	Low		0.815204	0	0	Low
0.527774	0.472226	0	Low		0.76202	0.23798	0	Low		0.46846	0.53154	0	Medium		0.450723	0.549277	0	Medium		0.809167	0	0	Low
0.323039	0.676961	0	Medium		0.613687	0.386313	0	Low		0.266528	0.733472	0	Medium		0.451849	0.548151	0	Medium		0.865853	0	0	Low
0.893202	0.106798	0	Low		0.908687	0.0913131	0	Low		0.651487	0.348513	0	Low		0.717791	0.282209	0	Low		0.74995	0	0	Low
0.635473	0.364527	0	Low		0.887828	0.112172	0	Low		0.704224	0.295776	0	Low		0.688805	0.311195	0	Low		0.754123	0	0	Low
0.682789	0.317211	0	Low		0.919394	0.0806061	0	Low		0.734874	0.265126	0	Low		0.322958	0.677042	0	Medium		0.700855	0	0	Low
0.915748	0.0842521	0	Low		0.994303	0.00569697	0	Low		0.909604	0.0903959	0	Low		0.843586	0.156414	0	Low		0.717456	0	0	Low
0.96048	0.0395199	0	Low		0.981409	0.0185909	0	Low		0.86846	0.13154	0	Low		0.461699	0.538301	0	Medium		0.69828	0	0	Low
0.977559	0.0224412	0	Low		0.989747	0.0102525	0	Low		0.877174	0.122826	0	Low		0.805313	0.194687	0	Low		0.672223	0	0	Low
0.963064	0.0369363	0	Low		0.985702	0.014298	0	Low		0.817352	0.182648	0	Low		0.821636	0.178364	0	Low		0.703607	0	0	Low
0.896987	0.103013	0	Low		0.947374	0.0526263	0	Low		0.710627	0.289373	0	Low		0.560759	0.439241	0	Low		0.67644	0	0	Low
0.943386	0.0566137	0	Low		0.973106	0.0268939	0	Low		0.760409	0.239591	0	Low		0.801373	0.198627	0	Low		0.642428	0	0	Low
0.618049	0.381951	0	Low		0.841566	0.158434	0	Low		0.594999	0.405001	0	Low		0.734677	0.265323	0	Low		0.79767	0	0	Low
0.832547	0.167453	0	Low		0.949343	0.0506566	0	Low		0.823186	0.176814	0	Low		0.649969	0.350031	0	Low		0.689357	0	0	Low
0.823084	0.176916	0	Low		1	0	0	Low		1	0	0	Low		0	0.492205	0.507795	High		0.905449	0	0	Low
0.988584	0.0114159	0	Low		0.986768	0.0132323	0	Low		0.871567	0.128433	0	Low		0.829797	0.170203	0	Low		0.662368	0	0	Low
0.947202	0.0527984	0	Low		0.943283	0.0567172	0	Low		0.808638	0.191362	0	Low		0.665447	0.334553	0	Low		0.644887	0	0	Low
0.784631	0.215369	0	Low		0.878384	0.121616	0	Low		0.566963	0.433037	0	Low		0.863004	0.136996	0	Low		0.711508	0	0	Low
0.0439511	0.956049	0	Medium		0.481313	0.518687	0	Medium		0.0426217	0.957378	0	Medium		0.239376	0.760624	0	Medium		0.952369	0	0	Low
0.871752	0.128248	0	Low		0.949702	0.050298	0	Low		0.575677	0.424323	0	Low		0.255699	0.744301	0	Medium		0.734147	0	0	Low
0.393187	0.606813	0	Medium		0.797778	0.202222	0	Low		0.415041	0.584959	0	Medium		0.456633	0.543367	0	Medium		0.939896	0	0	Low
0.82714	0.17286	0	Low		0.866414	0.133586	0	Low		0.527562	0.472438	0	Low		0.60466	0.39534	0	Low		0.673244	0	0	Low
0.731006	0.268994	0	Low		0.903939	0.0960606	0	Low		0.616973	0.383027	0	Low		0.883548	0.116452	0	Low		0.740628	0	0	Low
0.668669	0.331331	0	Low		0.838889	0.161111	0	Low		0.481341	0.518659	0	Medium		0.442843	0.557157	0	Medium		0.751193	0	0	Low
0.820831	0.179169	0	Low		0.946919	0.0530808	0	Low		0.80519	0.19481	0	Low		0.846682	0.153318	0	Low		0.694374	0	0	Low
0.890918	0.109082	0	Low		0.932879	0.0671212	0	Low		0.754726	0.245274	0	Low		0.642934	0.357066	0	Low		0.6819	0	0	Low
0.863791	0.136209	0	Low		0.971126	0.0288737	0	Low		0.74893	0.25107	0	Low		0.823324	0.176676	0	Low		0.712618	0	0	Low
0.930378	0.0696218	0	Low		0.99402	0.0059798	0	Low		0.850313	0.149687	0	Low		0.809253	0.190747	0	Low		0.680613	0	0	Low
0.720942	0.279058	0	Low		0.83596	0.16404	0	Low		0.472627	0.527373	0	Medium		0.789554	0.210446	0	Low		0.726512	0	0	Low
0.469643	0.530357	0	Medium		0.705101	0.294899	0	Low		0.550672	0.449328	0	Low		0.089942	0.910058	0	Medium		0.87735	0	0	Low
0.546399	0.453601	0	Low		0.812374	0.187626	0	Low		0.447244	0.552756	0	Medium		0.808972	0.191028	0	Low		0.74125	0	0	Low
0.544897	0.455103	0	Low		0.778131	0.221869	0	Low		0.628301	0.371699	0	Low		0.447628	0.552372	0	Medium		0.80566	0	0	Low
0.867997	0.132003	0	Low		0.983348	0.0166515	0	Low		0.81182	0.18818	0	Low		0.0277481	0.972252	0	Medium		0.689846	0	0	Low
0.926818	0.0731817	0	Low		0.995082	0.00491768	0	Low		0.888577	0.111423	0	Low		0.743401	0.256599	0	Low		0.69282	0	0	Low
0.907171	0.092829	0	Low		0.964626	0.0353737	0	Low		0.752908	0.247092	0	Low		0.676141	0.323859	0	Low		0.701343	0	0	Low
0.763902	0.236098	0	Low		0.772626	0.227374	0	Low		0.339269	0.660731	0	Medium		0.707097	0.292903	0	Low		0.768416	0	0	Low
0.687596	0.312404	0	Low		0.842778	0.157222	0	Low		0.722864	0.277136	0	Low		0.760567	0.239433	0	Low		0.855776	0	0	Low
0.448463	0.551537	0	Medium		0.802323	0.197677	0	Low		0.311991	0.688009	0	Medium		0.611696	0.388304	0	Low		0.800022	0	0	Low
0.816174	0.183826	0	Low		0.914646	0.0853535	0	Low		0.695283	0.304717	0	Low		0.630832	0.369168	0	Low		0.726024	0	0	Low
0.737765	0.262235	0	Low		0.819091	0.180909	0	Low		0.507104	0.492896	0	Low		0.805595	0.194405	0	Low		0.741116	0	0	Low
0.57524	0.42476	0	Low		0.806061	0.193939	0	Low		0.529077	0.470923	0	Low		0.694715	0.305285	0	Low		0.752436	0	0	Low
0.512452	0.487548	0	Low		0.746061	0.253939	0	Low		0.67759	0.32241	0	Low		0.72933	0.27067	0	Low		0.781645	0	0	Low
0.751885	0.248115	0	Low		0.860707	0.139293	0	Low		0.617352	0.382648	0	Low		0.56104	0.43896	0	Low		0.732194	0	0	Low
0.527924	0.472076	0	Low		0.780556	0.219444	0	Low		0.31578	0.68422	0	Medium		0.1648	0.8352	0	Medium		0.748663	0	0	Low
0.869048	0.130952	0	Low		0.916616	0.0833838	0	Low		0.575298	0.424702	0	Low		0.672201	0.327799	0	Low		0.740317	0	0	Low
0.332202	0.667798	0	Medium		0.868131	0.131869	0	Low		0.508998	0.491002	0	Low		0.187595	0.812405	0	Medium		0.902697	0	0	Low
0.869198	0.130802	0	Low		0.970545	0.0294545	0	Low		0.791817	0.208183	0	Low		0.66404	0.33596	0	Low		0.724958	0	0	Low
0.807613	0.192387	0	Low		0.906313	0.0936869	0	Low		0.595757	0.404243	0	Low		0.613103	0.386897	0	Low		0.726246	0	0	Low
0.905429	0.0945715	0	Low		0.952525	0.0474747	0	Low		0.76075	0.23925	0	Low		0.727923	0.272077	0	Low		0.736278	0	0	Low
0.670772	0.329228	0	Low		0.960525	0.0394747	0	Low		0.60144	0.39856	0	Low		0.452412	0.547588	0	Medium		0.740939	0	0	Low
0.928816	0.0711839	0	Low		0.969955	0.0300455	0	Low		0.76147	0.23853	0	Low		0.598188	0.401812	0	Low		0.721141	0	0	Low
0.0486076	0.951392	0	Medium		0.497323	0.502677	0	Medium		0.135063	0.864937	0	Medium		0	0.661901	0.338099	Medium		0.928088	0	0	Low
0.396491	0.603509	0	Medium		0.784545	0.215455	0	Low		0.42868	0.57132	0	Medium		0.564699	0.435301	0	Low		0.752969	0	0	Low
0.668669	0.331331	0	Low		0.751919	0.248081	0	Low		0.338511	0.661489	0	Medium		0.625204	0.374796	0	Low		0.818755	0	0	Low
0.52507	0.47493	0	Low		0.772475	0.227525	0	Low		0.442697	0.557303	0	Medium		0.348849	0.651151	0	Medium		0.817157	0	0	Low
0.397693	0.602307	0	Medium		0.683283	0.316717	0	Low		0.255162	0.744838	0	Medium		0.479147	0.520853	0	Medium		0.789369	0	0	Low
0.443206	0.556794	0	Medium		0.741818	0.258182	0	Low		0.289259	0.710741	0	Medium		0.416953	0.583047	0	Medium		0.856398	0	0	Low
0.914576	0.0854237	0	Low		0.973465	0.0265354	0	Low		0.771093	0.228907	0	Low		0.787302	0.212698	0	Low		0.69535	0	0	Low
0.598372	0.401628	0	Low		0.837677	0.162323	0	Low		0.429437	0.570563	0	Medium		0.423425	0.576575	0	Medium		0.787992	0	0	Low
0.898909	0.101091	0	Low		0.881414	0.118586	0	Low		0.751279	0.248721	0	Low		0.675297	0.324703	0	Low		0.723138	0	0	Low
0.963334	0.036666	0	Low		0.995995	0.00400455	0	Low		0.862966	0.137034	0	Low		0.646873	0.353127	0	Low		0.649673	0	0	Low
0.72665	0.27335	0	Low		0.909343	0.0906566	0	Low		0.757568	0.242432	0	Low		0.707097	0.292903	0	Low		0.689535	0	0	Low
0.786583	0.213417	0	Low		0.922778	0.0772222	0	Low		0.621254	0.378746	0	Low		0.684584	0.315416	0	Low		0.697392	0	0	Low
0.7627	0.2373	0	Low		0.907475	0.0925253	0	Low		0.608638	0.391362	0	Low		0.745089	0.254911	0	Low		0.691533	0	0	Low
0.846066	0.153934	0	Low		0.926717	0.0732828	0	Low		0.792233	0.207767	0	Low		0.858502	0.141498	0	Low		0.694773	0	0	Low
0.747529	0.252471	0	Low		0.880051	0.119949	0	Low		0.446486	0.553514	0	Medium		0.815163	0.184837	0	Low		0.687316	0	0	Low
0.331751	0.668249	0	Medium		0.701818	0.298182	0	Low		0.039212	0.960788	0	Medium		0.177745	0.822255	0	Medium		0.792964	0	0	Low
0.825337	0.174663	0	Low		0.89899	0.10101	0	Low		0.731502	0.268498	0	Low		0.676423	0.323577	0	Low		0.689713	0	0	Low
0.866795	0.133205	0	Low		0.894141	0.105859	0	Low		0.546505	0.453495	0	Low		0.866381	0.133619	0	Low		0.682743	0	0	Low
0.610088	0.389912	0	Low		0.819394	0.180606	0	Low		0.442697	0.557303	0	Medium		0.794619	0.205381	0	Low		0.771213	0	0	Low
0.445459	0.554541	0	Medium		0.693333	0.306667	0	Low		0.372608	0.627392	0	Medium		0.322114	0.677886	0	Medium		0.784042	0	0	Low
0.810767	0.189233	0	Low		0.921667	0.0783333	0	Low		0.653154	0.346846	0	Low		0.758316	0.241684	0	Low		0.681145	0	0	Low
0.632019	0.367981	0	Low		0.826414	0.173586	0	Low		0.491192	0.508808	0	Medium		0.750436	0.249564	0	Low		0.79656	0	0	Low
0.749181	0.250819	0	Low		0.864596	0.135404	0	Low		0.533245	0.466755	0	Low		0.862723	0.137277	0	Low		0.678659	0	0	Low
0.795446	0.204554	0	Low		0.94096	0.0590404	0	Low		0.759992	0.240008	0	Low		0.675015	0.324985	0	Low		0.699345	0	0	Low
0.761649	0.238351	0	Low		0.901465	0.0985354	0	Low		0.546884	0.453116	0	Low		0.677548	0.322452	0	Low		0.766774	0	0	Low
0	0.885781	0.114219	Medium		0.224747	0.775253	0	Medium		0	0.909532	0.0904677	Medium		0.766759	0.233241	0	Low		0.493572	0.506428	0	Medium
0.853126	0.146874	0	Low		0.962081	0.0379192	0	Low		0.803789	0.196211	0	Low		0.816007	0.183993	0	Low		0.677461	0	0	Low
0.585604	0.414396	0	Low		0.876616	0.123384	0	Low		0.683425	0.316575	0	Low		0.710193	0.289807	0	Low		0.818799	0	0	Low
0.350527	0.649473	0	Medium		0.768283	0.231717	0	Low		0.492707	0.507293	0	Medium		0.732707	0.267293	0	Low		0.799578	0	0	Low
0.766906	0.233094	0	Low		0.893889	0.106111	0	Low		0.559007	0.440993	0	Low		0.628581	0.371419	0	Low		0.767884	0	0	Low
0.74798	0.25202	0	Low		0.91298	0.0870202	0	Low		0.736314	0.263686	0	Low		0.692745	0.307255	0	Low		0.688869	0	0	Low
0.348875	0.651125	0	Medium		0.782576	0.217424	0	Low		0.368441	0.631559	0	Medium		0.526707	0.473293	0	Low		0.929331	0	0	Low
0.477303	0.522697	0	Medium		0.759747	0.240253	0	Low		0.601819	0.398181	0	Low		0.704565	0.295435	0	Low		0.90829	0	0	Low
0.722444	0.277556	0	Low		0.857172	0.142828	0	Low		0.679182	0.320818	0	Low		0.81066	0.18934	0	Low		0.718699	0	0	Low
0.772163	0.227837	0	Low		0.828838	0.171162	0	Low		0.402917	0.597083	0	Medium		0.732144	0.267856	0	Low		0.730152	0	0	Low
0.579295	0.420705	0	Low		0.780606	0.219394	0	Low		0.58818	0.41182	0	Low		0.681207	0.318793	0	Low		0.807879	0	0	Low
0.821282	0.178718	0	Low		0.899596	0.100404	0	Low		0.734192	0.265808	0	Low		0.758316	0.241684	0	Low		0.690156	0	0	Low
0.0320846	0.967915	0	Medium		0.521616	0.478384	0	Low		0.224474	0.775526	0	Medium		0.878764	0.121236	0	Low		0.473315	0.526685	0	Medium
0.418422	0.581578	0	Medium		0.622778	0.377222	0	Low		0	0.740573	0.259427	Medium		0.442843	0.557157	0	Medium		0.879703	0	0	Low
0.828792	0.171208	0	Low		0.957091	0.0429091	0	Low		0.737488	0.262512	0	Low		0.676423	0.323577	0	Low		0.707957	0	0	Low
0.738517	0.261483	0	Low		1	0	0	Low		1	0	0	Low		0.696966	0.303034	0	Low		0.90172	0	0	Low
0.594016	0.405984	0	Low		0.748889	0.251111	0	Low		0.379049	0.620951	0	Medium		0.700625	0.299375	0	Low		0.790567	0	0	Low
0.474149	0.525851	0	Medium		0.761717	0.238283	0	Low		0.512029	0.487971	0	Low		0.646311	0.353689	0	Low		0.781511	0	0	Low
0.788836	0.211164	0	Low		0.906919	0.0930808	0	Low		0.715363	0.284637	0	Low		0.654753	0.345247	0	Low		0.682521	0	0	Low
0.842611	0.157389	0	Low		0.942828	0.0571717	0	Low		0.653154	0.346846	0	Low		0.738054	0.261946	0	Low		0.666807	0	0	Low
0.739868	0.260132	0	Low		0.833131	0.166869	0	Low		0.482099	0.517901	0	Medium		0.851748	0.148252	0	Low		0.712085	0	0	Low
0.511551	0.488449	0	Low		0.770455	0.229545	0	Low		0.475658	0.524342	0	Medium		0.695841	0.304159	0	Low		0.783243	0	0	Low
0.81317	0.18683	0	Low		0.90202	0.0979798	0	Low		0.842091	0.157909	0	Low		0.886644	0.113356	0	Low		0.759716	0	0	Low
0.738817	0.261183	0	Low		0.895	0.105	0	Low		0.795492	0.204508	0	Low		0.806157	0.193843	0	Low		0.73903	0	0	Low
0.475351	0.524649	0	Medium		0.688636	0.311364	0	Low		0.601819	0.398181	0	Low		0.774076	0.225924	0	Low		0.829053	0	0	Low
0.852976	0.147024	0	Low		0.930505	0.0694949	0	Low		0.779049	0.220951	0	Low		0.913379	0.0866213	0	Low		0.68514	0	0	Low
0.476102	0.523898	0	Medium		0.825657	0.174343	0	Low		0.596514	0.403486	0	Low		0.481117	0.518883	0	Medium		0.767173	0	0	Low
0.840809	0.159191	0	Low		0.918535	0.0814646	0	Low		0.723129	0.276871	0	Low		0.695559	0.304441	0	Low		0.690245	0	0	Low
0.906285	0.0937153	0	Low		0.93399	0.0660101	0	Low		0.609775	0.390225	0	Low		0.385997	0.614003	0	Medium		0.666275	0	0	Low
0.713281	0.286719	0	Low		0.899495	0.100505	0	Low		0.562417	0.437583	0	Low		0.636742	0.363258	0	Low		0.722606	0	0	Low
0.846667	0.153333	0	Low		0.907525	0.0924747	0	Low		0.668611	0.331389	0	Low		0.799685	0.200315	0	Low		0.674664	0	0	Low
0.360892	0.639108	0	Medium		0.738636	0.261364	0	Low		0.491949	0.508051	0	Medium		0.470704	0.529296	0	Medium		0.945888	0	0	Low
0.617448	0.382552	0	Low		0.873283	0.126717	0	Low		0.439288	0.560712	0	Medium		0.823887	0.176113	0	Low		0.750793	0	0	Low
0.686845	0.313155	0	Low		0.89601	0.10399	0	Low		0.592726	0.407274	0	Low		0.496313	0.503687	0	Medium		0.70334	0	0	Low
0.884414	0.115586	0	Low		0.941263	0.0587374	0	Low		0.777534	0.222466	0	Low		0.844431	0.155569	0	Low		0.676351	0	0	Low
0.893307	0.106693	0	Low		0.946667	0.0533333	0	Low		0.716499	0.283501	0	Low		0.738335	0.261665	0	Low		0.700277	0	0	Low
0.632169	0.367831	0	Low		0.811364	0.188636	0	Low		0.805721	0.194279	0	Low		0.672764	0.327236	0	Low		0.806148	0	0	Low
0.612041	0.387959	0	Low		0.832727	0.167273	0	Low		0.546884	0.453116	0	Low		0.685428	0.314572	0	Low		0.780934	0	0	Low
0.819479	0.180521	0	Low		0.874293	0.125707	0	Low		0.65573	0.34427	0	Low		0.335059	0.664941	0	Medium		0.680391	0	0	Low
0.57524	0.42476	0	Low		0.917677	0.0823232	0	Low		0.64857	0.35143	0	Low		0.586368	0.413632	0	Low		0.703562	0	0	Low
0.782378	0.217622	0	Low		0.93096	0.0690404	0	Low		0.671377	0.328623	0	Low		0.365171	0.634829	0	Medium		0.806459	0	0	Low
0.449665	0.550335	0	Medium		0.773081	0.226919	0	Low		0.189619	0.810381	0	Medium		0.653909	0.346091	0	Low		0.860837	0	0	Low
0.844113	0.155887	0	Low		0.954167	0.0458333	0	Low		0.688161	0.311839	0	Low		0.739742	0.260258	0	Low		0.798646	0	0	Low
0.892	0.108	0	Low		0.964788	0.0352121	0	Low		0.76666	0.23334	0	Low		0.463669	0.536331	0	Medium		0.694152	0	0	Low
0.72635	0.27365	0	Low		0.775404	0.224596	0	Low		0.666641	0.333359	0	Low		0.696122	0.303878	0	Low		0.750927	0	0	Low
0.246132	0.753868	0	Medium		0.733434	0.266566	0	Low		0.401402	0.598598	0	Medium		0.475207	0.524793	0	Medium		0.844368	0	0	Low
0.732658	0.267342	0	Low		0.867121	0.132879	0	Low		0.505967	0.494033	0	Low		0.70175	0.29825	0	Low		0.690689	0	0	Low
0.611891	0.388109	0	Low		0.814697	0.185303	0	Low		0.517333	0.482667	0	Low		0.77689	0.22311	0	Low		0.778315	0	0	Low
0.750683	0.249317	0	Low		0.969591	0.0304091	0	Low		0.60144	0.39856	0	Low		0.349412	0.650588	0	Medium		0.790256	0	0	Low
0.948253	0.0517469	0	Low		0.989525	0.0104747	0	Low		0.866376	0.133624	0	Low		0.815163	0.184837	0	Low		0.709733	0	0	Low
0.45297	0.54703	0	Medium		0.734192	0.265808	0	Low		0.521121	0.478879	0	Low		0.613666	0.386334	0	Low		0.817112	0	0	Low
0.711179	0.288821	0	Low		0.848939	0.151061	0	Low		0.604092	0.395908	0	Low		0.702876	0.297124	0	Low		0.722117	0	0	Low
0.939751	0.0602487	0	Low		0.952535	0.0474646	0	Low		0.765524	0.234476	0	Low		0.656442	0.343558	0	Low		0.708223	0	0	Low
0.857482	0.142518	0	Low		0.972813	0.0271869	0	Low		0.786967	0.213033	0	Low		0.67586	0.32414	0	Low		0.655088	0	0	Low
0.10058	0.89942	0	Medium		0.599697	0.400303	0	Low		0.153628	0.846372	0	Medium		0.799966	0.200034	0	Low		0.859461	0	0	Low
0.538889	0.461111	0	Low		0.754495	0.245505	0	Low		0.557871	0.442129	0	Low		0.606349	0.393651	0	Low		0.869271	0	0	Low
0.62601	0.37399	0	Low		0.719899	0.280101	0	Low		0.276378	0.723622	0	Medium		0.532054	0.467946	0	Low		0.780491	0	0	Low
0.419773	0.580227	0	Medium		0.731263	0.268737	0	Low		0.305171	0.694829	0	Medium		0.55119	0.44881	0	Low		0.80313	0	0	Low
0.783729	0.216271	0	Low		0.926212	0.0737879	0	Low		0.686266	0.313734	0	Low		0.785332	0.214668	0	Low		0.698946	0	0	Low
0.764803	0.235197	0	Low		0.889646	0.110354	0	Low		0.637545	0.362455	0	Low		0.877638	0.122362	0	Low		0.729042	0	0	Low
0.829243	0.170757	0	Low		0.964313	0.0356869	0	Low		0.753665	0.246335	0	Low		0.596218	0.403782	0	Low		0.708268	0	0	Low
0.839307	0.160693	0	Low		0.918788	0.0812121	0	Low		0.657284	0.342716	0	Low		0.657567	0.342433	0	Low		0.728332	0	0	Low
0.869348	0.130652	0	Low		0.970646	0.0293535	0	Low		0.733321	0.266679	0	Low		0.655035	0.344965	0	Low		0.705959	0	0	Low
0.895064	0.104936	0	Low		0.95347	0.0465303	0	Low		0.592347	0.407653	0	Low		0.892272	0.107728	0	Low		0.696105	0	0	Low
0.337159	0.662841	0	Medium		0.675253	0.324747	0	Low		0.330176	0.669824	0	Medium		0.795182	0.204818	0	Low		0.823593	0	0	Low
0.386728	0.613272	0	Medium		0.750404	0.249596	0	Low		0.340027	0.659973	0	Medium		0.773231	0.226769	0	Low		0.768683	0	0	Low
0.860186	0.139814	0	Low		0.960904	0.039096	0	Low		0.785679	0.214321	0	Low		0.876513	0.123487	0	Low		0.716524	0	0	Low
0.833899	0.166101	0	Low		0.899343	0.100657	0	Low		0.579087	0.420913	0	Low		0.738617	0.261383	0	Low		0.802109	0	0	Low
0.799501	0.200499	0	Low		0.849747	0.150253	0	Low		0.630498	0.369502	0	Low		0.857376	0.142624	0	Low		0.710842	0	0	Low
0.729654	0.270346	0	Low		0.882121	0.117879	0	Low		0.369199	0.630801	0	Medium		0.632521	0.367479	0	Low		0.765797	0	0	Low
0.731156	0.268844	0	Low		0.813283	0.186717	0	Low		0.579466	0.420534	0	Low		0.873698	0.126302	0	Low		0.716169	0	0	Low
0.857933	0.142067	0	Low		0.911212	0.0887879	0	Low		0.738701	0.261299	0	Low		0.587494	0.412506	0	Low		0.690201	0	0	Low
0.726199	0.273801	0	Low		0.829343	0.170657	0	Low		0.664785	0.335215	0	Low		0.829515	0.170485	0	Low		0.706004	0	0	Low
0.722144	0.277856	0	Low		0.839141	0.160859	0	Low		0.444592	0.555408	0	Medium		0.932234	0.0677661	0	Low		0.700588	0	0	Low
0.123111	0.876889	0	Medium		0.663485	0.336515	0	Low		0.411631	0.588369	0	Medium		0.559352	0.440648	0	Low		0.99889	0	0	Low
0.744074	0.255926	0	Low		0.752172	0.247828	0	Low		0.432089	0.567911	0	Medium		0.760005	0.239995	0	Low		0.682921	0	0	Low
0.644936	0.355064	0	Low		0.851465	0.148535	0	Low		0.652737	0.347263	0	Low		0.730737	0.269263	0	Low		0.793674	0	0	Low
0.845916	0.154084	0	Low		0.918434	0.0815657	0	Low		0.569615	0.430385	0	Low		0.60072	0.39928	0	Low		0.76087	0	0	Low
0.905564	0.0944363	0	Low		0.936566	0.0634343	0	Low		0.739041	0.260959	0	Low		0.769291	0.230709	0	Low		0.675419	0	0	Low
0.846667	0.153333	0	Low		0.959919	0.0400808	0	Low		0.654177	0.345823	0	Low		0.781674	0.218326	0	Low		0.735213	0	0	Low
0.670622	0.329378	0	Low		0.784091	0.215909	0	Low		0.650881	0.349119	0	Low		0.5253	0.4747	0	Low		0.69717	0	0	Low
0.912428	0.0875717	0	Low		0.923737	0.0762626	0	Low		0.755598	0.244402	0	Low		0.842742	0.157258	0	Low		0.683853	0	0	Low
0.89903	0.10097	0	Low		0.971308	0.0286919	0	Low		0.759955	0.240045	0	Low		0.87989	0.12011	0	Low		0.669915	0	0	Low
0.843062	0.156938	0	Low		0.926768	0.0732323	0	Low		0.768744	0.231256	0	Low		0.77886	0.22114	0	Low		0.703385	0	0	Low
0.700514	0.299486	0	Low		0.862576	0.137424	0	Low		0.447623	0.552377	0	Medium		0.646311	0.353689	0	Low		0.798779	0	0	Low
0.226605	0.773395	0	Medium		0.593182	0.406818	0	Low		0.0157227	0.984277	0	Medium		0.744245	0.255755	0	Low		0.805038	0	0	Low
0.781626	0.218374	0	Low		0.900455	0.0995455	0	Low		0.758666	0.241334	0	Low		0.823887	0.176113	0	Low		0.686694	0	0	Low
0.778322	0.221678	0	Low		0.894949	0.105051	0	Low		0.715969	0.284031	0	Low		0.624078	0.375922	0	Low		0.72558	0	0	Low
0.809565	0.190435	0	Low		0.92101	0.0789899	0	Low		0.679371	0.320629	0	Low		0.914223	0.085777	0	Low		0.676928	0	0	Low
0.0338871	0.966113	0	Medium		0.61197	0.38803	0	Low		0.48172	0.51828	0	Medium		0.792368	0.207632	0	Low		0.963733	0	0	Low
0.556313	0.443687	0	Low		0.766919	0.233081	0	Low		0.52491	0.47509	0	Low		0.782518	0.217482	0	Low		0.746088	0	0	Low
0.845015	0.154985	0	Low		0.947929	0.0520707	0	Low		0.850957	0.149043	0	Low		0.46395	0.53605	0	Medium		0.734946	0	0	Low
0	0.97861	0.0213897	Medium		0.667121	0.332879	0	Low		0.124455	0.875545	0	Medium		0.750999	0.249001	0	Low		0.633814	0.366186	0	Low
0.552258	0.447742	0	Low		0.749444	0.250556	0	Low		0.302519	0.697481	0	Medium		0.713289	0.286711	0	Low		0.834291	0	0	Low
0.735062	0.264938	0	Low		0.862929	0.137071	0	Low		0.625573	0.374427	0	Low		0.670231	0.329769	0	Low		0.776407	0	0	Low
0.800252	0.199748	0	Low		0.92601	0.0739899	0	Low		0.551809	0.448191	0	Low		0.645748	0.354252	0	Low		0.775075	0	0	Low
0.767957	0.232043	0	Low		0.883333	0.116667	0	Low		0.681796	0.318204	0	Low		0.898745	0.101255	0	Low		0.708312	0	0	Low
0.91001	0.0899901	0	Low		1	0	0	Low		1	0	0	Low		0.337874	0.662126	0	Medium		0.741915	0	0	Low
0.569231	0.430769	0	Low		0.860758	0.139242	0	Low		0.746505	0.253495	0	Low		0.880734	0.119266	0	Low		0.810099	0	0	Low
0.764052	0.235948	0	Low		0.832424	0.167576	0	Low		0.683273	0.316727	0	Low		0.771261	0.228739	0	Low		0.704317	0	0	Low
0.539941	0.460059	0	Low		0.857525	0.142475	0	Low		0.488539	0.511461	0	Medium		0.768729	0.231271	0	Low		0.724514	0	0	Low
0.836302	0.163698	0	Low		0.94998	0.0500202	0	Low		0.816935	0.183065	0	Low		0.851466	0.148534	0	Low		0.695705	0	0	Low
0.716286	0.283714	0	Low		0.790101	0.209899	0	Low		0.695473	0.304527	0	Low		0.703158	0.296842	0	Low		0.763134	0	0	Low
0.212185	0.787815	0	Medium		0.59197	0.40803	0	Low		0.160826	0.839174	0	Medium		0.441436	0.558564	0	Medium		0.884807	0	0	Low
0.783579	0.216421	0	Low		0.929444	0.0705556	0	Low		0.804471	0.195529	0	Low		0.81263	0.18737	0	Low		0.685185	0	0	Low
0.871301	0.128699	0	Low		0.922727	0.0772727	0	Low		0.762266	0.237734	0	Low		0.922947	0.077053	0	Low		0.701121	0	0	Low
0.815724	0.184276	0	Low		0.932626	0.0673737	0	Low		0.666944	0.333056	0	Low		0.743964	0.256036	0	Low		0.726423	0	0	Low
0.910866	0.0891339	0	Low		0.914242	0.0857576	0	Low		0.650199	0.349801	0	Low		0.86019	0.13981	0	Low		0.670358	0	0	Low
0.760447	0.239553	0	Low		0.831515	0.168485	0	Low		0.595757	0.404243	0	Low		0.891147	0.108853	0	Low		0.702852	0	0	Low
0	0.911617	0.0883829	Medium		0.437374	0.562626	0	Medium		0	0.97362	0.0263797	Medium		0.312264	0.687736	0	Medium		0.894507	0.105493	0	Low
0.824586	0.175414	0	Low		0.909091	0.0909091	0	Low		0.767229	0.232771	0	Low		0.868914	0.131086	0	Low		0.656819	0	0	Low
0.608286	0.391714	0	Low		0.785051	0.214949	0	Low		0.554461	0.445539	0	Low		0.738617	0.261383	0	Low		0.745245	0	0	Low
0.839757	0.160243	0	Low		0.906515	0.0934848	0	Low		0.557871	0.442129	0	Low		0.616199	0.383801	0	Low		0.745333	0	0	Low
0.816625	0.183375	0	Low		0.928131	0.0718687	0	Low		0.799318	0.200682	0	Low		0.66995	0.33005	0	Low		0.678171	0	0	Low
0.852825	0.147175	0	Low		0.952475	0.0475253	0	Low		0.827581	0.172419	0	Low		0.769291	0.230709	0	Low		0.7092	0	0	Low
0.909544	0.0904557	0	Low		0.941768	0.0582323	0	Low		0.718242	0.281758	0	Low		0.855406	0.144594	0	Low		0.660815	0	0	Low
0.628263	0.371737	0	Low		0.811263	0.188737	0	Low		0.375639	0.624361	0	Medium		0.40654	0.59346	0	Medium		0.780091	0	0	Low
0.883168	0.116832	0	Low		0.967596	0.032404	0	Low		0.70089	0.29911	0	Low		0.41442	0.58558	0	Medium		0.816713	0	0	Low
0.725599	0.274401	0	Low		0.932273	0.0677273	0	Low		0.789203	0.210797	0	Low		0.634772	0.365228	0	Low		0.722606	0	0	Low
0.827891	0.172109	0	Low		0.891263	0.108737	0	Low		0.551809	0.448191	0	Low		0.670513	0.329487	0	Low		0.683143	0	0	Low
0.658005	0.341995	0	Low		0.866869	0.133131	0	Low		0.609017	0.390983	0	Low		0.726797	0.273203	0	Low		0.76087	0	0	Low
0.827891	0.172109	0	Low		0.93202	0.0679798	0	Low		0.731161	0.268839	0	Low		0.789554	0.210446	0	Low		0.671113	0	0	Low
0.551056	0.448944	0	Low		0.77601	0.22399	0	Low		0.404054	0.595946	0	Medium		0.766759	0.233241	0	Low		0.835978	0	0	Low
0.614594	0.385406	0	Low		0.794848	0.205152	0	Low		0.439667	0.560333	0	Medium		0.907469	0.0925311	0	Low		0.76815	0	0	Low
0.760597	0.239403	0	Low		0.899192	0.100808	0	Low		0.619625	0.380375	0	Low		0.924917	0.075083	0	Low		0.746399	0	0	Low
0.454622	0.545378	0	Medium		0.824444	0.175556	0	Low		0.387763	0.612237	0	Medium		0.536838	0.463162	0	Low		0.913217	0	0	Low
0.79845	0.20155	0	Low		0.869949	0.130051	0	Low		0.560144	0.439856	0	Low		0.433557	0.566443	0	Medium		0.712795	0	0	Low
0.529726	0.470274	0	Low		0.799192	0.200808	0	Low		0.183179	0.816821	0	Medium		0.602409	0.397591	0	Low		0.731306	0	0	Low
0.351579	0.648421	0	Medium		0.824091	0.175909	0	Low		0.171055	0.828945	0	Medium		0.506445	0.493555	0	Low		0.766264	0.233736	0	Low
0.299606	0.700394	0	Medium		0.737929	0.262071	0	Low		0.450654	0.549346	0	Medium		0.481117	0.518883	0	Medium		0.605765	0.394235	0	Low
0.703668	0.296332	0	Low		0.799697	0.200303	0	Low		0.625156	0.374844	0	Low		0.850341	0.149659	0	Low		0.771968	0	0	Low
0.681137	0.318863	0	Low		0.909091	0.0909091	0	Low		0.513165	0.486835	0	Low		0.597062	0.402938	0	Low		0.971723	0	0	Low
0.853126	0.146874	0	Low		0.875253	0.124747	0	Low		0.457852	0.542148	0	Medium		0.843586	0.156414	0	Low		0.716746	0	0	Low
0.291796	0.708204	0	Medium		0.69601	0.30399	0	Low		0.226747	0.773253	0	Medium		0.629425	0.370575	0	Low		0.869049	0	0	Low
0.445609	0.554391	0	Medium		0.797121	0.202879	0	Low		0.421102	0.578898	0	Medium		0.585805	0.414195	0	Low		0.905538	0	0	Low
0.854027	0.145973	0	Low		0.925152	0.0748485	0	Low		0.599924	0.400076	0	Low		0.777171	0.222829	0	Low		0.681678	0	0	Low
0.693604	0.306396	0	Low		0.825657	0.174343	0	Low		0.494601	0.505399	0	Medium		0.741994	0.258006	0	Low		0.780491	0	0	Low
0.761649	0.238351	0	Low		0.846717	0.153283	0	Low		0.672362	0.327638	0	Low		0.788709	0.211291	0	Low		0.703962	0	0	Low
0.788987	0.211013	0	Low		0.850152	0.149848	0	Low		0.643001	0.356999	0	Low		0.897619	0.102381	0	Low		0.67897	0	0	Low
0.787334	0.212666	0	Low		0.89399	0.10601	0	Low		0.580602	0.419398	0	Low		0.536838	0.463162	0	Low		0.656731	0	0	Low
0.751885	0.248115	0	Low		0.852879	0.147121	0	Low		0.603713	0.396287	0	Low		0.783081	0.216919	0	Low		0.723671	0	0	Low
0.687896	0.312104	0	Low		0.845859	0.154141	0	Low		0.553703	0.446297	0	Low		0.924354	0.0756459	0	Low		0.753235	0	0	Low
0.683991	0.316009	0	Low		0.92904	0.0709596	0	Low		0.528699	0.471301	0	Low		0.710756	0.289244	0	Low		0.749151	0	0	Low
0.799351	0.200649	0	Low		0.900152	0.0998485	0	Low		0.651487	0.348513	0	Low		0.713852	0.286148	0	Low		0.7638	0	0	Low
0.652297	0.347703	0	Low		0.88904	0.11096	0	Low		0.401402	0.598598	0	Medium		0.0969775	0.903022	0	Medium		0.775874	0	0	Low
0.551356	0.448644	0	Low		0.819646	0.180354	0	Low		0.394961	0.605039	0	Medium		0.693026	0.306974	0	Low		0.814005	0	0	Low
0.945204	0.0547962	0	Low		0.980576	0.0194242	0	Low		0.845994	0.154006	0	Low		0.803343	0.196657	0	Low		0.704583	0	0	Low
0.695707	0.304293	0	Low		0.894646	0.105354	0	Low		0.487782	0.512218	0	Medium		0.695559	0.304441	0	Low		0.769038	0	0	Low
0.727101	0.272899	0	Low		0.946364	0.0536364	0	Low		0.742338	0.257662	0	Low		0.708505	0.291495	0	Low		0.757807	0	0	Low
0.769159	0.230841	0	Low		0.90904	0.0909596	0	Low		0.722675	0.277325	0	Low		0.773794	0.226206	0	Low		0.776939	0	0	Low
0.817076	0.182924	0	Low		0.923788	0.0762121	0	Low		0.720818	0.279182	0	Low		0.840772	0.159228	0	Low		0.682033	0	0	Low
0.896101	0.103899	0	Low		0.955899	0.044101	0	Low		0.782535	0.217465	0	Low		0.904092	0.0959081	0	Low		0.663345	0	0	Low
0.546099	0.453901	0	Low		0.759444	0.240556	0	Low		0	0.930895	0.069105	Medium		0.739179	0.260821	0	Low		0.848097	0	0	Low
0.860636	0.139364	0	Low		0.909192	0.0908081	0	Low		0.697443	0.302557	0	Low		0.669668	0.330332	0	Low		0.701875	0	0	Low
0.761198	0.238802	0	Low		0.912273	0.0877273	0	Low		0.501421	0.498579	0	Low		0.705409	0.294591	0	Low		0.705604	0	0	Low
0.774416	0.225584	0	Low		0.907071	0.0929293	0	Low		0.79928	0.20072	0	Low		0.814037	0.185963	0	Low		0.721274	0	0	Low
0.925256	0.0747439	0	Low		0.964253	0.0357475	0	Low		0.807653	0.192347	0	Low		0.925198	0.0748016	0	Low		0.678038	0	0	Low
0.569832	0.430168	0	Low		0.793283	0.206717	0	Low		0.356317	0.643683	0	Medium		0.429335	0.570665	0	Medium		0.723405	0	0	Low
0.526422	0.473578	0	Low		0.777727	0.222273	0	Low		0.490055	0.509945	0	Medium		0.849778	0.150222	0	Low		0.759583	0	0	Low
0.640881	0.359119	0	Low		0.797727	0.202273	0	Low		0.46164	0.53836	0	Medium		0.673608	0.326392	0	Low		0.722073	0	0	Low
0.645838	0.354162	0	Low		0.765404	0.234596	0	Low		0.516575	0.483425	0	Low		0.813474	0.186526	0	Low		0.769437	0	0	Low
0.508847	0.491153	0	Low		0.905808	0.0941919	0	Low		0.330934	0.669066	0	Medium		0.7828	0.2172	0	Low		0.861236	0	0	Low
0.888245	0.111755	0	Low		1	0	0	Low		1	0	0	Low		0.410762	0.589238	0	Medium		0.907757	0	0	Low
0.0639289	0.936071	0	Medium		0.532727	0.467273	0	Low		0.483235	0.516765	0	Medium		0.629425	0.370575	0	Low		0.937898	0	0	Low
0.416168	0.583832	0	Medium		0.719545	0.280455	0	Low		0.433984	0.566016	0	Medium		0.704002	0.295998	0	Low		0.847387	0	0	Low
0.334906	0.665094	0	Medium		0.806616	0.193384	0	Low		0.559765	0.440235	0	Low		0.639838	0.360162	0	Low		0.873976	0	0	Low
0.857782	0.142218	0	Low		0.901667	0.0983333	0	Low		0.519227	0.480773	0	Low		0.695559	0.304441	0	Low		0.719276	0	0	Low
0.827741	0.172259	0	Low		0.924343	0.0756566	0	Low		0.654594	0.345406	0	Low		0.736647	0.263353	0	Low		0.662324	0	0	Low
0.707574	0.292426	0	Low		0.867929	0.132071	0	Low		0.656715	0.343285	0	Low		0.802499	0.197501	0	Low		0.762468	0	0	Low
0.718539	0.281461	0	Low		0.897929	0.102071	0	Low		0.656602	0.343398	0	Low		0.634491	0.365509	0	Low		0.717368	0	0	Low
0.924971	0.0750293	0	Low		0.948889	0.0511111	0	Low		0.791817	0.208183	0	Low		0.7828	0.2172	0	Low		0.718389	0	0	Low
0.570583	0.429417	0	Low		0.86803	0.13197	0	Low		0.584391	0.415609	0	Low		0.581021	0.418979	0	Low		0.864166	0	0	Low
0.865143	0.134857	0	Low		0.88197	0.11803	0	Low		0.635726	0.364274	0	Low		0.601846	0.398154	0	Low		0.787105	0	0	Low
0.752937	0.247063	0	Low		0.935505	0.0644949	0	Low		0.775829	0.224171	0	Low		0.527832	0.472168	0	Low		0.734857	0	0	Low
0.867997	0.132003	0	Low		1	0	0	Low		1	0	0	Low		0.376428	0.623572	0	Medium		0.701609	0	0	Low
0.57554	0.42446	0	Low		0.82601	0.17399	0	Low		0.612048	0.387952	0	Low		0.402319	0.597681	0	Medium		0.812363	0	0	Low
0.84862	0.15138	0	Low		0.932929	0.0670707	0	Low		0.647471	0.352529	0	Low		0.687961	0.312039	0	Low		0.679325	0	0	Low
0.758344	0.241656	0	Low		0.798182	0.201818	0	Low		0.514302	0.485698	0	Low		0.163956	0.836044	0	Medium		0.807924	0	0	Low
0.710427	0.289573	0	Low		0.803131	0.196869	0	Low		0.711309	0.288691	0	Low		0.744808	0.255192	0	Low		0.727045	0	0	Low
0.622856	0.377144	0	Low		0.757374	0.242626	0	Low		0.347983	0.652017	0	Medium		0.703158	0.296842	0	Low		0.821907	0	0	Low
0.700063	0.299937	0	Low		0.978919	0.0210808	0	Low		0.731692	0.268308	0	Low		0.498002	0.501998	0	Medium		0.703829	0	0	Low
0.864992	0.135008	0	Low		1	0	0	Low		1	0	0	Low		0.376428	0.623572	0	Medium		0.750261	0	0	Low
0.337008	0.662992	0	Medium		0.667778	0.332222	0	Low		0.391551	0.608449	0	Medium		0.760849	0.239151	0	Low		0.798291	0	0	Low
0.585904	0.414096	0	Low		0.710202	0.289798	0	Low		0.519985	0.480015	0	Low		0.803062	0.196938	0	Low		0.813029	0	0	Low
0.631568	0.368432	0	Low		0.895404	0.104596	0	Low		0.383974	0.616026	0	Medium		0.636461	0.363539	0	Low		0.838153	0	0	Low
0.900472	0.0995283	0	Low		1	0	0	Low		1	0	0	Low		0.66207	0.33793	0	Low		0.681412	0	0	Low
0.306216	0.693784	0	Medium		0.628333	0.371667	0	Low		0.390794	0.609206	0	Medium		0.62042	0.37958	0	Low		0.875352	0	0	Low
0.386427	0.613573	0	Medium		0.603788	0.396212	0	Low		0.00587232	0.994128	0	Medium		0.642934	0.357066	0	Low		0.878504	0	0	Low
0.599573	0.400427	0	Low		0.737475	0.262525	0	Low		0.0702785	0.929722	0	Medium		0.908313	0.0916868	0	Low		0.790878	0	0	Low
0.669871	0.330129	0	Low		0.800505	0.199495	0	Low		0.364274	0.635726	0	Medium		0.687679	0.312321	0	Low		0.713594	0	0	Low
0.473398	0.526602	0	Medium		0.761111	0.238889	0	Low		0.410116	0.589884	0	Medium		0.850903	0.149097	0	Low		0.775474	0	0	Low
0.108841	0.891159	0	Medium		0.640556	0.359444	0	Low		0.369578	0.630422	0	Medium		0.567794	0.432206	0	Low		0.877261	0	0	Low
0.96383	0.0361703	0	Low		1	0	0	Low		1	0	0	Low		0.468734	0.531266	0	Medium		0.726246	0	0	Low
