# Supplementary material for: Breast cancer disease classification using fuzzy-ID3 algorithm with FUZZYDBD method: automatic fuzzy database definition
Source: PeerJ Comput Sci. 2021 May 4;7:e427. doi: 10.7717/peerj-cs.427 (PMC8114800; doi:10.7717/peerj-cs.427)
Supplement: Supplemental Information 3 — To run the FID3 algorithm-FUZZYDBD: 1. Open id310fold.py (python language) 2. Make sure the dataset is w5.data/WBCDF1.data/coimbrafold5.data (according to the folder) id310fold.py is located in the FID3 file. Apply the w5.data/WBCDF1.data/coimbrafold5.data dataset located in the same FID3 file as it is the latest data that has already undergone data transformation into the linguistic format. All the instances have been shuffled well. [file peerj-cs-07-427-s003.zip › WDBC/Fuzzificationdata/Fuzzification5.xlsx]

## Sheet: Sheet1
	RadiusnucC							TexturenucC					PerimeternucC					AreanucC					SmoothnessnucC
1-VeryLow	2-Low	3-Medium	4-High	5-VeryHigh				1-Low	2-Medium	3-High			1-Low	2-Medium	3-High			1-Low	2-Medium	3-High			1-Low	2-Medium	High
0	0	0.516898	0.489638	0	Medium			0.716951	0.283049	0	Low		0	0.66338	0.33662	Medium		0.098604	0.901396	0	Medium		0	0.797728	0.202272	Medium
0	0	0.572394	0.434844	0	Medium			0.392857	0.607143	0	Medium		0	0.920365	0.0796354	Medium		0.129571	0.870429	0	Medium		0.304893	0.695107	0	Medium
0	0	0.774457	0.235335	0	Medium			0.279851	0.720149	0	Medium		0	0.983117	0.0168833	Medium		0.250983	0.749017	0	Medium		0.0328204	0.96718	0	Medium
0.00675916	0.993241	0	0	0	Low			0.228145	0.771855	0	Medium		0.517307	0.482693	0	Low		0.811984	0.188016	0	Low		0	0.169055	0.830945	High
0	0	0.921025	0.0906217	0	Medium			0.752132	0.247868	0	Low		0	0.986105	0.0138951	Medium		0.31685	0.68315	0	Medium		0.125272	0.874728	0	Medium
0	0.927072	0.0729278	0	0	Low			0.374733	0.625267	0	Medium		0.472185	0.527815	0	Medium		0.726504	0.273496	0	Low		0	0.574523	0.425477	Medium
0	0	0.872643	0.138391	0	Medium			0.166311	0.833689	0	Medium		0	0.976144	0.0238558	Medium		0.301612	0.698388	0	Medium		0.0354619	0.964538	0	Medium
0	0.700818	0.299182	0	0	Low			0.140725	0.859275	0	Medium		0.400468	0.599532	0	Medium		0.650118	0.349882	0	Low		0	0.755465	0.244535	Medium
0	0.924226	0.0757737	0	0	Low			0.00266525	0.997335	0	Medium		0.444295	0.555705	0	Medium		0.727635	0.272365	0	Low		0	0.690748	0.309252	Medium
0	0.981145	0.0188545	0	0	Low			0	0.472281	0.527719	High		0.529459	0.470541	0	Low		0.741349	0.258651	0	Low		0	0.492637	0.507363	High
0	0.397723	0.602277	0	0	Medium			0	0.834755	0.165245	Medium		0.268987	0.731013	0	Medium		0.525757	0.474243	0	Low		0.380176	0.619824	0	Medium
0	0.222697	0.777303	0	0	Medium			0.186567	0.813433	0	Medium		0.142487	0.857513	0	Medium		0.452517	0.547483	0	Medium		0.0962161	0.903784	0	Medium
0	0.145856	0.854144	0	0	Medium			0.0447761	0.955224	0	Medium		0	0.991085	0.00891479	Medium		0.436296	0.563704	0	Medium		0.570363	0.429637	0	Low
0	0.732124	0.267876	0	0	Low			0.166311	0.833689	0	Medium		0.386523	0.613477	0	Medium		0.660195	0.339805	0	Low		0.446213	0.553787	0	Medium
0	0.989683	0.0103166	0	0	Low			0	0.934435	0.065565	Medium		0.418397	0.581603	0	Medium		0.748083	0.251917	0	Low		0	0.759427	0.240573	Medium
0	0.643899	0.356101	0	0	Low			0	0.661514	0.338486	Medium		0.265999	0.734001	0	Medium		0.627409	0.372591	0	Low		0	0.723767	0.276233	Medium
0	0.414799	0.585201	0	0	Medium			0	0.99467	0.00533049	Medium		0.272972	0.727028	0	Medium		0.531656	0.468344	0	Low		0.0064056	0.993594	0	Medium
0	0.145856	0.854144	0	0	Medium			0	0.962687	0.0373134	Medium		0.139499	0.860501	0	Medium		0.444652	0.555348	0	Medium		0	0.577164	0.422836	Medium
0	0	0.24084	0.762206	0	High			0	0.99467	0.00533049	Medium		0	0.641466	0.358534	Medium		0	0.912308	0.0876917	Medium		0	0.94301	0.05699	Medium
0	0.9783	0.0217005	0	0	Low			0.614072	0.385928	0	Low		0.509039	0.490961	0	Low		0.741447	0.258553	0	Low		0.0381034	0.961897	0	Medium
0.0651014	0.934899	0	0	0	Low			0.548507	0.451493	0	Low		0.544997	0.455003	0	Low		0.781115	0.218885	0	Low		0.207158	0.792842	0	Medium
0.672714	0.327286	0	0	0	VeryLow			0.80597	0.19403	0	Low		0.853379	0.146621	0	Low		0.936247	0.0637534	0	Low		0.19131	0.80869	0	Medium
0	0.557097	0.442903	0	0	Low			0.623667	0.376333	0	Low		0.256039	0.743961	0	Medium		0.608877	0.391123	0	Low		0.104141	0.895859	0	Medium
0	0	0	0.977588	0.022412	High			0	0.743603	0.256397	Medium		0	0.629513	0.370487	Medium		0	0.805643	0.194357	Medium		0.0896124	0.910388	0	Medium
0	0	0.363216	0.641377	0	High			0	0.958422	0.0415778	Medium		0	0.739081	0.260919	Medium		0.00226111	0.997739	0	Medium		0	0.556032	0.443968	Medium
0	0	0.962291	0.0498771	0	Medium			0.5	0.5	0	Low		0	0.984113	0.0158872	Medium		0.372886	0.627114	0	Medium		0	0.899425	0.100575	Medium
0	0.621131	0.378869	0	0	Low			0	0.870469	0.129531	Medium		0.282932	0.717068	0	Medium		0.650167	0.349833	0	Low		0	0.92584	0.0741597	Medium
0	0.0960512	0.903949	0	0	Medium			0.187633	0.812367	0	Medium		0.108621	0.891379	0	Medium		0.401396	0.598604	0	Medium		0.172819	0.827181	0	Medium
0	0.244041	0.755959	0	0	Medium			0	0.683902	0.316098	Medium		0.0149908	0.985009	0	Medium		0.467263	0.532737	0	Medium		0	0.772634	0.227366	Medium
0	0.281039	0.718961	0	0	Medium			0.600213	0.399787	0	Low		0.158424	0.841576	0	Medium		0.487908	0.512092	0	Medium		0.282441	0.717559	0	Medium
0	0	0.834223	0.176326	0	Medium			0	0.827825	0.172175	Medium		0	0.903431	0.0965686	Medium		0.270153	0.729847	0	Medium		0	0.970746	0.0292544	Medium
0	0.73497	0.26503	0	0	Low			0.141791	0.858209	0	Medium		0.312814	0.687186	0	Medium		0.654198	0.345802	0	Low		0	0.777917	0.222083	Medium
0	0.157239	0.842761	0	0	Medium			0	0.930171	0.0698294	Medium		0.146471	0.853529	0	Medium		0.430397	0.569603	0	Medium		0	0.781879	0.218121	Medium
0	0	0.691925	0.316825	0	Medium			0	0.993603	0.00639659	Medium		0	0.894467	0.105533	Medium		0.199862	0.800138	0	Medium		0	0.946972	0.0530278	Medium
0	0.252579	0.747421	0	0	Medium			0.187633	0.812367	0	Medium		0.180338	0.819662	0	Medium		0.471195	0.528805	0	Medium		0.030179	0.969821	0	Medium
0	0.281039	0.718961	0	0	Medium			0.0938166	0.906183	0	Medium		0.172369	0.827631	0	Medium		0.486925	0.513075	0	Medium		0	0.875652	0.124348	Medium
0	0.867307	0.132693	0	0	Low			0.0223881	0.977612	0	Medium		0.344688	0.655312	0	Medium		0.697994	0.302006	0	Low		0.030179	0.969821	0	Medium
0.235859	0.764141	0	0	0	Low			0.42484	0.57516	0	Medium		0.66084	0.33916	0	Low		0.8227	0.1773	0	Low		0.65872	0.34128	0	Low
0	0.995375	0.00462469	0	0	Low			0.297441	0.702559	0	Medium		0.550476	0.449524	0	Low		0.747542	0.252458	0	Low		0.700192	0.299808	0	Low
0	0.918534	0.0814657	0	0	Low			0.253731	0.746269	0	Medium		0.433338	0.566662	0	Medium		0.727094	0.272906	0	Low		0	0.813577	0.186423	Medium
0	0.861615	0.138385	0	0	Low			0.0282516	0.971748	0	Medium		0.481149	0.518851	0	Medium		0.703746	0.296254	0	Low		0.49508	0.50492	0	Medium
0.301316	0.698684	0	0	0	Low			0	0.75693	0.24307	Medium		0.633348	0.366652	0	Low		0.83838	0.16162	0	Low		0	0.418675	0.581325	High
0	0	0.700462	0.308395	0	Medium			0	0.872601	0.127399	Medium		0	0.735096	0.264904	Medium		0.279493	0.720507	0	Medium		0.293007	0.706993	0	Medium
0	0.655283	0.344717	0	0	Low			0.148188	0.851812	0	Medium		0.375567	0.624433	0	Medium		0.645104	0.354896	0	Low		0	0.919237	0.0807634	Medium
0	0.818926	0.181074	0	0	Low			0.0474414	0.952559	0	Medium		0.451267	0.548733	0	Medium		0.726947	0.273053	0	Low		0	0.954897	0.0451033	Medium
0	0	0.881181	0.129961	0	Medium			0.504264	0.495736	0	Low		0.00204193	0.997958	0	Medium		0.320783	0.679217	0	Medium		0	0.722446	0.277554	Medium
0.852864	0.147136	0	0	0	VeryLow			0.470149	0.529851	0	Medium		0.93177	0.0682305	0	Low		0.971982	0.0280181	0	Low		0.22697	0.77303	0	Medium
0	0.898613	0.101387	0	0	Low			0.150853	0.849147	0	Medium		0.478161	0.521839	0	Medium		0.717755	0.282245	0	Low		0	0.581127	0.418873	Medium
0.170402	0.829598	0	0	0	Low			0.537313	0.462687	0	Low		0.606853	0.393147	0	Low		0.80466	0.19534	0	Low		0	0.966783	0.0332167	Medium
0	0.972608	0.0273924	0	0	Low			0	0.944563	0.0554371	Medium		0.516012	0.483988	0	Low		0.747542	0.252458	0	Low		0.40527	0.59473	0	Medium
0.281395	0.718605	0	0	0	Low			0.269723	0.730277	0	Medium		0.675581	0.324419	0	Low		0.837151	0.162849	0	Low		0.506967	0.493033	0	Low
0.0409107	0.959089	0	0	0	Low			0.404584	0.595416	0	Medium		0.545097	0.454903	0	Low		0.768236	0.231764	0	Low		0.501684	0.498316	0	Low
0.264319	0.735681	0	0	0	Low			0.503731	0.496269	0	Low		0.668709	0.331291	0	Low		0.831891	0.168109	0	Low		0.429043	0.570957	0	Medium
0	0.197083	0.802917	0	0	Medium			0.354478	0.645522	0	Medium		0.156432	0.843568	0	Medium		0.441703	0.558297	0	Medium		0.249422	0.750578	0	Medium
0	0.552828	0.447172	0	0	Low			0	0.951493	0.0485075	Medium		0.329747	0.670253	0	Medium		0.584742	0.415258	0	Low		0.105461	0.894539	0	Medium
0.301316	0.698684	0	0	0	Low			0.442964	0.557036	0	Medium		0.687235	0.312765	0	Low		0.842214	0.157786	0	Low		0.290365	0.709635	0	Medium
0	0	0.408751	0.596417	0	High			0.140725	0.859275	0	Medium		0	0.807809	0.192191	Medium		0.0366693	0.963331	0	Medium		0	0.795087	0.204913	Medium
0	0.585557	0.414443	0	0	Low			0.00426439	0.995736	0	Medium		0.349669	0.650331	0	Medium		0.606616	0.393384	0	Low		0.133197	0.866803	0	Medium
0.103522	0.896478	0	0	0	Low			0.454691	0.545309	0	Medium		0.603267	0.396733	0	Low		0.784261	0.215739	0	Low		0.591494	0.408506	0	Low
0.775596	0.224404	0	0	0	VeryLow			0.819829	0.180171	0	Low		0.905473	0.0945266	0	Low		0.955908	0.0440916	0	Low		0	0.651126	0.348874	Medium
0.560299	0.439701	0	0	0	VeryLow			0.710554	0.289446	0	Low		0.806265	0.193735	0	Low		0.909851	0.0901494	0	Low		0.256026	0.743974	0	Medium
0.767343	0.232657	0	0	0	VeryLow			0.19936	0.80064	0	Medium		0.883958	0.116042	0	Low		0.9564	0.0436001	0	Low		0	0.775276	0.224724	Medium
0	0.614016	0.385984	0	0	Low			0.0676972	0.932303	0	Medium		0.315803	0.684197	0	Medium		0.619396	0.380604	0	Low		0	0.773955	0.226045	Medium
0.70402	0.29598	0	0	0	VeryLow			0.615672	0.384328	0	Low		0.848797	0.151203	0	Low		0.938606	0.061394	0	Low		0.64089	0.35911	0	Low
0	0.696549	0.303451	0	0	Low			0	0.85661	0.14339	Medium		0.388515	0.611485	0	Medium		0.654394	0.345606	0	Low		0	0.495278	0.504722	High
0	0.665244	0.334756	0	0	Low			0	0.860874	0.139126	Medium		0.360626	0.639374	0	Medium		0.636306	0.363694	0	Low		0	0.763389	0.236611	Medium
0.647101	0.352899	0	0	0	VeryLow			0	0.958422	0.0415778	Medium		0.834454	0.165546	0	Low		0.92848	0.0715199	0	Low		0	0.895463	0.104537	Medium
0.373888	0.626112	0	0	0	Low			0.369936	0.630064	0	Medium		0.725186	0.274814	0	Low		0.86163	0.13837	0	Low		0.236215	0.763785	0	Medium
0.66133	0.33867	0	0	0	VeryLow			0.433369	0.566631	0	Medium		0.849694	0.150306	0	Low		0.931429	0.0685706	0	Low		0	0.982632	0.0173678	Medium
0.213091	0.786909	0	0	0	Low			0.58742	0.41258	0	Low		0.648787	0.351213	0	Low		0.818276	0.181724	0	Low		0.22829	0.77171	0	Medium
0	0	0.590893	0.416579	0	Medium			0.223881	0.776119	0	Medium		0	0.849644	0.150356	Medium		0.17381	0.82619	0	Medium		0.364327	0.635673	0	Medium
0.743436	0.256564	0	0	0	VeryLow			0.805437	0.194563	0	Low		0.878978	0.121022	0	Low		0.951239	0.0487613	0	Low		0.345836	0.654164	0	Medium
0	0	0.810032	0.200211	0	Medium			0	0.837953	0.162047	Medium		0	0.992081	0.00791872	Medium		0.264746	0.735254	0	Medium		0	0.846596	0.153404	Medium
0	0.770544	0.229456	0	0	Low			0.528785	0.471215	0	Low		0.403456	0.596544	0	Medium		0.691703	0.308297	0	Low		0.0764049	0.923595	0	Medium
0.120598	0.879402	0	0	0	Low			0.403518	0.596482	0	Medium		0.608546	0.391454	0	Low		0.790651	0.209349	0	Low		0.386779	0.613221	0	Medium
0	0.31519	0.68481	0	0	Medium			0.331557	0.668443	0	Medium		0.219184	0.780816	0	Medium		0.489874	0.510126	0	Medium		0	0.958859	0.0411411	Medium
0.124867	0.875133	0	0	0	Low			0.974947	0.0250533	0	Low		0.592111	0.407889	0	Low		0.793403	0.206597	0	Low		0.0235752	0.976425	0	Medium
0	0	0.942369	0.0695469	0	Medium			0.632729	0.367271	0	Low		0.00702226	0.992978	0	Medium		0.299646	0.700354	0	Medium		0	0.987915	0.0120848	Medium
0	0	0.802917	0.207236	0	Medium			0	0.949893	0.0501066	Medium		0	0.805817	0.194183	Medium		0.293256	0.706744	0	Medium		0	0.775276	0.224724	Medium
0.102099	0.897901	0	0	0	Low			0.317697	0.682303	0	Medium		0.586932	0.413068	0	Low		0.785244	0.214756	0	Low		0.237535	0.762465	0	Medium
0.262896	0.737104	0	0	0	Low			0	0.926439	0.0735608	Medium		0.660142	0.339858	0	Low		0.832924	0.167076	0	Low		0	0.883577	0.116423	Medium
0	0.918534	0.0814657	0	0	Low			0.404584	0.595416	0	Medium		0.53932	0.46068	0	Low		0.788783	0.211217	0	Low		0	0.911312	0.0886878	Medium
0	0	0	0.859481	0.140519	High			0	0.848614	0.151386	Medium		0	0.393446	0.606554	High		0	0.831695	0.168305	Medium		0	0.862445	0.137555	Medium
0	0.235503	0.764497	0	0	Medium			0	0.896588	0.103412	Medium		0.094676	0.905324	0	Medium		0.453008	0.546992	0	Medium		0.101499	0.898501	0	Medium
0.183209	0.816791	0	0	0	Low			0.313433	0.686567	0	Medium		0.62777	0.37223	0	Low		0.811886	0.188114	0	Low		0.12131	0.87869	0	Medium
0	0	0.865528	0.145416	0	Medium			0.165245	0.834755	0	Medium		0	0.986105	0.0138951	Medium		0.303087	0.696913	0	Medium		0.0935746	0.906425	0	Medium
0	0.821772	0.178228	0	0	Low			0.0815565	0.918443	0	Medium		0.422382	0.577618	0	Medium		0.693423	0.306577	0	Low		0.215083	0.784917	0	Medium
0	0	0.633582	0.374429	0	Medium			0.0197228	0.980277	0	Medium		0	0.979132	0.0208676	Medium		0.293256	0.706744	0	Medium		0.290365	0.709635	0	Medium
0.160441	0.839559	0	0	0	Low			0.0149254	0.985075	0	Medium		0.591115	0.408885	0	Low		0.808543	0.191457	0	Low		0.217724	0.782276	0	Medium
0	0.803273	0.196727	0	0	Low			0.668443	0.331557	0	Low		0.412421	0.587579	0	Medium		0.696028	0.303972	0	Low		0.253384	0.746616	0	Medium
0	0.836001	0.163999	0	0	Low			0.0890192	0.910981	0	Medium		0.477165	0.522835	0	Medium		0.695979	0.304021	0	Low		0.467345	0.532655	0	Medium
0	0.790466	0.209534	0	0	Low			0.263326	0.736674	0	Medium		0.431346	0.568654	0	Medium		0.682609	0.317391	0	Low		0.279799	0.720201	0	Medium
0	0.800427	0.199573	0	0	Low			0.44936	0.55064	0	Medium		0.461228	0.538772	0	Medium		0.682757	0.317243	0	Low		0.611306	0.388694	0	Low
0	0.979723	0.0202775	0	0	Low			0.257996	0.742004	0	Medium		0.530056	0.469944	0	Low		0.747247	0.252753	0	Low		0.171498	0.828502	0	Medium
0	0.534329	0.465671	0	0	Low			0.349147	0.650853	0	Medium		0.271976	0.728024	0	Medium		0.5872	0.4128	0	Low		0	0.891501	0.108499	Medium
0	0	0.681964	0.32666	0	Medium			0	0.956823	0.043177	Medium		0	0.947258	0.0527417	Medium		0.23083	0.76917	0	Medium		0.368289	0.631711	0	Medium
0.302739	0.697261	0	0	0	Low			0.525586	0.474414	0	Low		0.683948	0.316052	0	Low		0.847621	0.152379	0	Low		0.434326	0.565674	0	Medium
0.574529	0.425471	0	0	0	VeryLow			0.239339	0.760661	0	Medium		0.816724	0.183276	0	Low		0.911079	0.0889206	0	Low		0.201875	0.798125	0	Medium
0.270011	0.729989	0	0	0	Low			0.726013	0.273987	0	Low		0.675781	0.324219	0	Low		0.839117	0.160883	0	Low		0.0499901	0.95001	0	Medium
0	0.804696	0.195304	0	0	Low			0	0.995736	0.00426439	Medium		0.411425	0.588575	0	Medium		0.684821	0.315179	0	Low		0.0499901	0.95001	0	Medium
0	0.710779	0.289221	0	0	Low			0	0.760661	0.239339	Medium		0.420389	0.579611	0	Medium		0.645448	0.354552	0	Low		0.269233	0.730767	0	Medium
1	0	0	0	0	VeryLow			0.599147	0.400853	0	Low		1	0	0	Low		1	0	0	Low		0	0.847917	0.152083	Medium
0.230167	0.769833	0	0	0	Low			0	0.890192	0.109808	Medium		0.659644	0.340356	0	Low		0.821766	0.178234	0	Low		0.456779	0.543221	0	Medium
0.597296	0.402704	0	0	0	VeryLow			0.210554	0.789446	0	Medium		0.782758	0.217242	0	Low		0.913488	0.086512	0	Low		0	0.880935	0.119065	Medium
0.486304	0.513696	0	0	0	Low			0.398188	0.601812	0	Medium		0.762837	0.237163	0	Low		0.89304	0.10696	0	Low		0.329987	0.670013	0	Medium
0	0.807542	0.192458	0	0	Low			0.446695	0.553305	0	Medium		0.442303	0.557697	0	Medium		0.684428	0.315572	0	Low		0	0.48075	0.51925	High
0.258627	0.741373	0	0	0	Low			0.0810235	0.918977	0	Medium		0.650381	0.349619	0	Low		0.834595	0.165405	0	Low		0	0.710559	0.289441	Medium
0.237282	0.762718	0	0	0	Low			0.175373	0.824627	0	Medium		0.649883	0.350117	0	Low		0.823584	0.176416	0	Low		0.376213	0.623787	0	Medium
0	0	0.0871576	0.913945	0	High			0.147655	0.852345	0	Medium		0	0.442253	0.557747	High		0	0.930987	0.069013	Medium		0	0.69339	0.30661	Medium
0.277126	0.722874	0	0	0	Low			0.086887	0.913113	0	Medium		0.665521	0.334479	0	Low		0.836365	0.163635	0	Low		0	0.696031	0.303969	Medium
0.55603	0.44397	0	0	0	VeryLow			0.496269	0.503731	0	Medium		0.788137	0.211863	0	Low		0.910637	0.089363	0	Low		0.00244337	0.997557	0	Medium
0.23159	0.76841	0	0	0	Low			0.283049	0.716951	0	Medium		0.615618	0.384382	0	Low		0.831793	0.168207	0	Low		0.240177	0.759823	0	Medium
0	0.951263	0.0487371	0	0	Low			0.3758	0.6242	0	Medium		0.436327	0.563673	0	Medium		0.742529	0.257471	0	Low		0.75804	0.24196	0	Low
0.540377	0.459623	0	0	0	VeryLow			0.428038	0.571962	0	Medium		0.778774	0.221226	0	Low		0.907	0.0930004	0	Low		0.223007	0.776993	0	Medium
0.758378	0.241622	0	0	0	VeryLow			0.594883	0.405117	0	Low		0.859854	0.140146	0	Low		0.951239	0.0487613	0	Low		0	0.663013	0.336987	Medium
0.183209	0.816791	0	0	0	Low			0.246802	0.753198	0	Medium		0.630161	0.369839	0	Low		0.804463	0.195537	0	Low		0	0.958859	0.0411411	Medium
0.78883	0.21117	0	0	0	VeryLow			0.73081	0.26919	0	Low		0.871209	0.128791	0	Low		0.958317	0.0416831	0	Low		0.382817	0.617183	0	Medium
0	0.451797	0.548203	0	0	Medium			0.18177	0.81823	0	Medium		0.236117	0.763883	0	Medium		0.552792	0.447208	0	Low		0	0.459618	0.540382	High
0	0.255425	0.744575	0	0	Medium			0.0149254	0.985075	0	Medium		0.204243	0.795757	0	Medium		0.465788	0.534212	0	Medium		0	0.489995	0.510005	High
0	0.199929	0.800071	0	0	Medium			0.157249	0.842751	0	Medium		0.2152	0.7848	0	Medium		0.471195	0.528805	0	Medium		0.524137	0.475863	0	Low
0.304162	0.695838	0	0	0	Low			0.789446	0.210554	0	Low		0.668011	0.331989	0	Low		0.8401	0.1599	0	Low		0	0.895463	0.104537	Medium
0	0	0.962291	0.0498771	0	Medium			0.313433	0.686567	0	Medium		0.0538373	0.946163	0	Medium		0.32963	0.67037	0	Medium		0	0.954897	0.0451033	Medium
0	0	0.425827	0.579557	0	High			0.36194	0.63806	0	Medium		0	0.700234	0.299766	Medium		0.0720606	0.927939	0	Medium		0	0.699993	0.300007	Medium
0	0.894344	0.105656	0	0	Low			0.788913	0.211087	0	Low		0.478161	0.521839	0	Medium		0.724587	0.275413	0	Low		0.205838	0.794162	0	Medium
0.0992529	0.900747	0	0	0	Low			0.428038	0.571962	0	Medium		0.585836	0.414164	0	Low		0.780328	0.219672	0	Low		0.586211	0.413789	0	Low
0	0.924226	0.0757737	0	0	Low			0.383795	0.616205	0	Medium		0.503063	0.496937	0	Low		0.734221	0.265779	0	Low		0.411873	0.588127	0	Medium
0	0.725009	0.274991	0	0	Low			0	0.740938	0.259062	Medium		0.37457	0.62543	0	Medium		0.67386	0.32614	0	Low		0	0.99716	0.0028396	Medium
0	0	0.95233	0.059712	0	Medium			0.26919	0.73081	0	Medium		0.0259475	0.974052	0	Medium		0.335037	0.664963	0	Medium		0.591494	0.408506	0	Low
0	0.836001	0.163999	0	0	Low			0.663646	0.336354	0	Low		0.447283	0.552717	0	Medium		0.716182	0.283818	0	Low		0.109423	0.890577	0	Medium
0	0	0.908218	0.103267	0	Medium			0	0.850746	0.149254	Medium		0.0209672	0.979033	0	Medium		0.309969	0.690031	0	Medium		0.256026	0.743974	0	Medium
0.230167	0.769833	0	0	0	Low			0.691365	0.308635	0	Low		0.591912	0.408088	0	Low		0.823044	0.176956	0	Low		0.0552731	0.944727	0	Medium
0	0.387762	0.612238	0	0	Medium			0.254797	0.745203	0	Medium		0.258031	0.741969	0	Medium		0.522808	0.477192	0	Low		0	0.898105	0.101895	Medium
0	0.35788	0.64212	0	0	Medium			0	0.952026	0.0479744	Medium		0.21022	0.78978	0	Medium		0.513468	0.486532	0	Low		0.0975368	0.902463	0	Medium
0	0.638207	0.361793	0	0	Low			0.614606	0.385394	0	Low		0.363614	0.636386	0	Medium		0.637436	0.362564	0	Low		0.324704	0.675296	0	Medium
0	0	0.923871	0.0878117	0	Medium			0	0.967484	0.032516	Medium		0.0518452	0.948155	0	Medium		0.309477	0.690523	0	Medium		0.00508486	0.994915	0	Medium
0.0665244	0.933476	0	0	0	Low			0	0.86194	0.13806	Medium		0.585338	0.414662	0	Low		0.76976	0.23024	0	Low		0.065839	0.934161	0	Medium
0.23159	0.76841	0	0	0	Low			0.282516	0.717484	0	Medium		0.643907	0.356093	0	Low		0.822306	0.177694	0	Low		0.261309	0.738691	0	Medium
0.375311	0.624689	0	0	0	Low			0.466951	0.533049	0	Medium		0.705961	0.294039	0	Low		0.86394	0.13606	0	Low		0.368289	0.631711	0	Medium
0	0.488794	0.511206	0	0	Medium			0.498401	0.501599	0	Medium		0.292893	0.707107	0	Medium		0.613547	0.386453	0	Low		0.0764049	0.923595	0	Medium
0.432231	0.567769	0	0	0	Low			0.800107	0.199893	0	Low		0.739828	0.260172	0	Low		0.877703	0.122297	0	Low		0.134518	0.865482	0	Medium
0.617218	0.382782	0	0	0	VeryLow			0.889126	0.110874	0	Low		0.839434	0.160566	0	Low		0.922483	0.0775167	0	Low		0.310176	0.689824	0	Medium
0	0.293846	0.706154	0	0	Medium			0.29371	0.70629	0	Medium		0.217192	0.782808	0	Medium		0.484959	0.515041	0	Medium		0.204517	0.795483	0	Medium
0.309854	0.690146	0	0	0	Low			0.214286	0.785714	0	Medium		0.678769	0.321231	0	Low		0.843787	0.156213	0	Low		0.0737635	0.926237	0	Medium
0.0679473	0.932053	0	0	0	Low			0.477612	0.522388	0	Medium		0.53424	0.46576	0	Low		0.774577	0.225423	0	Low		0.207158	0.792842	0	Medium
0.427962	0.572038	0	0	0	Low			0.536247	0.463753	0	Low		0.727277	0.272723	0	Low		0.874164	0.125836	0	Low		0.518854	0.481146	0	Low
0.257204	0.742796	0	0	0	Low			0.760661	0.239339	0	Low		0.642911	0.357089	0	Low		0.840543	0.159457	0	Low		0.0592353	0.940765	0	Medium
0.173248	0.826752	0	0	0	Low			0.234542	0.765458	0	Medium		0.586434	0.413566	0	Low		0.800187	0.199813	0	Low		0.110744	0.889256	0	Medium
0	0.81608	0.18392	0	0	Low			0.283049	0.716951	0	Medium		0.43533	0.56467	0	Medium		0.69303	0.30697	0	Low		0.623192	0.376808	0	Low
0	0.872999	0.127001	0	0	Low			0.582623	0.417377	0	Low		0.420389	0.579611	0	Medium		0.714068	0.285932	0	Low		0.201875	0.798125	0	Medium
0	0.945571	0.054429	0	0	Low			0.443497	0.556503	0	Medium		0.534041	0.465959	0	Low		0.734221	0.265779	0	Low		0.657399	0.342601	0	Low
0.113483	0.886517	0	0	0	Low			0.355544	0.644456	0	Medium		0.59749	0.40251	0	Low		0.787898	0.212102	0	Low		0.22697	0.77303	0	Medium
0.83465	0.16535	0	0	0	VeryLow			0.0565032	0.943497	0	Medium		0.923602	0.0763982	0	Low		0.968246	0.0317538	0	Low		0	0.787162	0.212838	Medium
0.560299	0.439701	0	0	0	VeryLow			0.601812	0.398188	0	Low		0.794512	0.205488	0	Low		0.904001	0.0959988	0	Low		0.233573	0.766427	0	Medium
0.42227	0.57773	0	0	0	Low			0.771855	0.228145	0	Low		0.742617	0.257383	0	Low		0.874361	0.125639	0	Low		0.168857	0.831143	0	Medium
0.0266809	0.973319	0	0	0	Low			0.547974	0.452026	0	Low		0.529259	0.470741	0	Low		0.75811	0.24189	0	Low		0	0.987915	0.0120848	Medium
0.194593	0.805407	0	0	0	Low			0.296375	0.703625	0	Medium		0.639524	0.360476	0	Low		0.813704	0.186296	0	Low		0.332629	0.667371	0	Medium
0	0.215582	0.784418	0	0	Medium			0.302239	0.697761	0	Medium		0.178346	0.821654	0	Medium		0.451042	0.548958	0	Medium		0.0671597	0.93284	0	Medium
0	0.535752	0.464248	0	0	Low			0.144456	0.855544	0	Medium		0.30385	0.69615	0	Medium		0.583759	0.416241	0	Low		0.781153	0.218847	0	Low
0.258627	0.741373	0	0	0	Low			0.659382	0.340618	0	Low		0.664625	0.335375	0	Low		0.829139	0.170861	0	Low		0.256026	0.743974	0	Medium
0.369619	0.630381	0	0	0	Low			0.670576	0.329424	0	Low		0.724488	0.275512	0	Low		0.860008	0.139992	0	Low		0.393383	0.606617	0	Medium
0.233013	0.766987	0	0	0	Low			0.243603	0.756397	0	Medium		0.616515	0.383485	0	Low		0.823683	0.176317	0	Low		0.146404	0.853596	0	Medium
0	0	0.993597	0.0189673	0	Medium			0.691365	0.308635	0	Low		0.0418846	0.958115	0	Medium		0.356174	0.643826	0	Medium		0.455458	0.544542	0	Medium
0	0	0.324795	0.679312	0	High			0.234009	0.765991	0	Medium		0	0.759998	0.240002	Medium		0	0.993905	0.00609516	Medium		0.0407449	0.959255	0	Medium
0.196016	0.803984	0	0	0	Low			0.11194	0.88806	0	Medium		0.631954	0.368046	0	Low		0.81921	0.18079	0	Low		0.0222545	0.977745	0	Medium
0	0	0.142654	0.85915	0	High			0.136461	0.863539	0	Medium		0	0.667364	0.332636	Medium		0	0.909851	0.0901494	Medium		0.318101	0.681899	0	Medium
0	0.8545	0.1455	0	0	Low			0.264392	0.735608	0	Medium		0.483142	0.516858	0	Medium		0.706597	0.293403	0	Low		0.559797	0.440203	0	Low
0.477766	0.522234	0	0	0	Low			1	0	0	Low		0.768415	0.231585	0	Low		0.887534	0.112466	0	Low		0.0433864	0.956614	0	Medium
0	0.275347	0.724653	0	0	Medium			0.238806	0.761194	0	Medium		0.200259	0.799741	0	Medium		0.471687	0.528313	0	Medium		0.397345	0.602655	0	Medium
0	0	0.835646	0.174921	0	Medium			0	0.917377	0.0826226	Medium		0	0.955227	0.0447731	Medium		0.275069	0.724931	0	Medium		0.122631	0.877369	0	Medium
0	0.836001	0.163999	0	0	Low			0.414712	0.585288	0	Medium		0.460232	0.539768	0	Medium		0.700895	0.299105	0	Low		0.33395	0.66605	0	Medium
0.2074	0.7926	0	0	0	Low			0.807036	0.192964	0	Low		0.635838	0.364162	0	Low		0.821127	0.178873	0	Low		0.110744	0.889256	0	Medium
0	0.569904	0.430096	0	0	Low			0.0485075	0.951493	0	Medium		0.340704	0.659296	0	Medium		0.602635	0.397365	0	Low		0.0896124	0.910388	0	Medium
0	0.454642	0.545358	0	0	Medium			0.732409	0.267591	0	Low		0.257035	0.742965	0	Medium		0.549351	0.450649	0	Low		0	0.917916	0.0820841	Medium
0.51334	0.48666	0	0	0	VeryLow			0.744136	0.255864	0	Low		0.78485	0.21515	0	Low		0.896136	0.103864	0	Low		0.33395	0.66605	0	Medium
0.486304	0.513696	0	0	0	Low			0.617271	0.382729	0	Low		0.772997	0.227003	0	Low		0.890336	0.109664	0	Low		0.518854	0.481146	0	Low
0.810459	0.189541	0	0	0	VeryLow			0.732409	0.267591	0	Low		0.920813	0.0791872	0	Low		0.963626	0.0363744	0	Low		0.40527	0.59473	0	Medium
0.526147	0.473853	0	0	0	VeryLow			0.340618	0.659382	0	Medium		0.774292	0.225708	0	Low		0.899233	0.100767	0	Low		0.221687	0.778313	0	Medium
0	0.596941	0.403059	0	0	Low			0.1242	0.8758	0	Medium		0.271976	0.728024	0	Medium		0.60873	0.39127	0	Low		0.071122	0.928878	0	Medium
0.13625	0.86375	0	0	0	Low			0.0938166	0.906183	0	Medium		0.623786	0.376214	0	Low		0.791781	0.208219	0	Low		0.866869	0.133131	0	Low
0.188901	0.811099	0	0	0	Low			0.779851	0.220149	0	Low		0.638528	0.361472	0	Low		0.810509	0.189491	0	Low		0.40527	0.59473	0	Medium
0	0	0	0.41551	0.58449	VeryHigh			0	0.889659	0.110341	Medium		0	0.302804	0.697196	High		0	0.510224	0.489776	Medium		0	0.99584	0.00416034	Medium
0	0	0.33191	0.672287	0	High			0	0.856077	0.143923	Medium		0	0.744061	0.255939	Medium		0.0641958	0.935804	0	Medium		0	0.970746	0.0292544	Medium
0	0.266809	0.733191	0	0	Medium			0	0.891258	0.108742	Medium		0.214204	0.785796	0	Medium		0.467263	0.532737	0	Medium		0.0724427	0.927557	0	Medium
0.368196	0.631804	0	0	0	Low			0.697228	0.302772	0	Low		0.71403	0.28597	0	Low		0.861384	0.138616	0	Low		0.45942	0.54058	0	Medium
0	0.595518	0.404482	0	0	Low			0.146588	0.853412	0	Medium		0.368594	0.631406	0	Medium		0.612711	0.387289	0	Low		0.221687	0.778313	0	Medium
0.439345	0.560655	0	0	0	Low			0.511727	0.488273	0	Low		0.751183	0.248817	0	Low		0.876229	0.123771	0	Low		0	0.931123	0.0688767	Medium
0	0.0960512	0.903949	0	0	Medium			0.235608	0.764392	0	Medium		0.115593	0.884407	0	Medium		0.397955	0.602045	0	Medium		0.310176	0.689824	0	Medium
0.277126	0.722874	0	0	0	Low			0.500533	0.499467	0	Low		0.661238	0.338762	0	Low		0.834693	0.165307	0	Low		0.19263	0.80737	0	Medium
0.339737	0.660263	0	0	0	Low			0.229211	0.770789	0	Medium		0.709547	0.290453	0	Low		0.850423	0.149577	0	Low		0.149046	0.850954	0	Medium
0.228744	0.771256	0	0	0	Low			0.596482	0.403518	0	Low		0.639026	0.360974	0	Low		0.822306	0.177694	0	Low		0.492439	0.507561	0	Medium
0	0.888652	0.111348	0	0	Low			0	0.658849	0.341151	Medium		0.442303	0.557697	0	Medium		0.71628	0.28372	0	Low		0	0.915274	0.0847256	Medium
0.171825	0.828175	0	0	0	Low			0.38806	0.61194	0	Medium		0.61522	0.38478	0	Low		0.806184	0.193816	0	Low		0.700059	0.299941	0	Low
0.709996	0.290004	0	0	0	VeryLow			0.530384	0.469616	0	Low		0.882066	0.117934	0	Low		0.941703	0.0582973	0	Low		1	0	0	Low
0	0.901459	0.0985414	0	0	Low			0	0.54371	0.45629	Medium		0.489118	0.510882	0	Medium		0.713085	0.286915	0	Low		0	0.582447	0.417553	Medium
0	0.84027	0.15973	0	0	Low			0.159915	0.840085	0	Medium		0.320783	0.679217	0	Medium		0.705319	0.294681	0	Low		0.201875	0.798125	0	Medium
0.153326	0.846674	0	0	0	Low			0.468017	0.531983	0	Medium		0.59759	0.40241	0	Low		0.795812	0.204188	0	Low		0.491118	0.508882	0	Medium
0	0.796158	0.203842	0	0	Low			0	0.827825	0.172175	Medium		0.390507	0.609493	0	Medium		0.694406	0.305594	0	Low		0	0.645843	0.354157	Medium
0	0.316613	0.683387	0	0	Medium			0.324094	0.675906	0	Medium		0.216196	0.783804	0	Medium		0.487416	0.512584	0	Medium		0.774813	0.225187	0	Low
0	0	0.80434	0.205831	0	Medium			0	0.93177	0.0682303	Medium		0	0.844664	0.155336	Medium		0.261306	0.738694	0	Medium		0.193951	0.806049	0	Medium
0	0.5201	0.4799	0	0	Low			0.0351812	0.964819	0	Medium		0.327755	0.672245	0	Medium		0.577861	0.422139	0	Low		0	0.89018	0.10982	Medium
0.0736393	0.926361	0	0	0	Low			0.128998	0.871002	0	Medium		0.584242	0.415758	0	Low		0.777232	0.222768	0	Low		0.0526316	0.947368	0	Medium
0	0.222697	0.777303	0	0	Medium			0.263326	0.736674	0	Medium		0.112605	0.887395	0	Medium		0.482009	0.517991	0	Medium		0.116027	0.883973	0	Medium
0	0	0.553895	0.453109	0	Medium			0	0.898721	0.101279	Medium		0	0.739081	0.260919	Medium		0.114825	0.885175	0	Medium		0	0.911312	0.0886878	Medium
0	0.3963	0.6037	0	0	Medium			0	0.409915	0.590085	High		0.222172	0.777828	0	Medium		0.524282	0.475718	0	Low		0	0	1	High
0	0.998221	0.00177873	0	0	Low			0.327292	0.672708	0	Medium		0.545396	0.454604	0	Low		0.757816	0.242184	0	Low		0.0565938	0.943406	0	Medium
0	0.599787	0.400213	0	0	Low			0.561834	0.438166	0	Low		0.329747	0.670253	0	Medium		0.60465	0.39535	0	Low		0	0.970746	0.0292544	Medium
0.645678	0.354322	0	0	0	VeryLow			0.402985	0.597015	0	Medium		0.833956	0.166044	0	Low		0.928038	0.0719622	0	Low		0.071122	0.928878	0	Medium
0	0.310921	0.689079	0	0	Medium			0.305437	0.694563	0	Medium		0.207231	0.792769	0	Medium		0.496264	0.503736	0	Medium		0.472628	0.527372	0	Medium
0.0579865	0.942014	0	0	0	Low			0.0863539	0.913646	0	Medium		0.511231	0.488769	0	Low		0.776789	0.223211	0	Low		0.158291	0.841709	0	Medium
0	0.655283	0.344717	0	0	Low			0.792111	0.207889	0	Low		0.36959	0.63041	0	Medium		0.63257	0.36743	0	Low		0.326025	0.673975	0	Medium
0	0	0.821416	0.188971	0	Medium			0.156716	0.843284	0	Medium		0	0.925345	0.0746551	Medium		0.277035	0.722965	0	Medium		0.384138	0.615862	0	Medium
0.235859	0.764141	0	0	0	Low			0.308635	0.691365	0	Medium		0.65327	0.34673	0	Low		0.822503	0.177497	0	Low		0.249422	0.750578	0	Medium
0	0	0.128424	0.8732	0	High			0.656183	0.343817	0	Low		0	0.624533	0.375467	Medium		0	0.862662	0.137338	Medium		0.431685	0.568315	0	Medium
0	0.557097	0.442903	0	0	Low			0.144456	0.855544	0	Medium		0.302854	0.697146	0	Medium		0.589166	0.410834	0	Low		0.29829	0.70171	0	Medium
0	0.729278	0.270722	0	0	Low			0	0.783049	0.216951	Medium		0.356641	0.643359	0	Medium		0.692243	0.307757	0	Low		0	0.880935	0.119065	Medium
0	0.887229	0.112771	0	0	Low			0.205224	0.794776	0	Medium		0.462224	0.537776	0	Medium		0.722326	0.277674	0	Low		0.0116886	0.988311	0	Medium
0.242974	0.757026	0	0	0	Low			0.196162	0.803838	0	Medium		0.643508	0.356492	0	Low		0.829925	0.170075	0	Low		0.0843294	0.915671	0	Medium
0.494842	0.505158	0	0	0	Low			0.336354	0.663646	0	Medium		0.751083	0.248917	0	Low		0.892597	0.107403	0	Low		0.681701	0.318299	0	Low
0	0	0.467094	0.538813	0	High			0.114072	0.885928	0	Medium		0	0.805817	0.194183	Medium		0.103519	0.896481	0	Medium		0.153008	0.846992	0	Medium
0	0	0.158307	0.843695	0	High			0	0.220149	0.779851	High		0	0.707207	0.292793	Medium		0	0.873476	0.126524	Medium		0.0803672	0.919633	0	Medium
0	0.945571	0.054429	0	0	Low			0.76919	0.23081	0	Low		0.50894	0.49106	0	Low		0.743905	0.256095	0	Low		0.208479	0.791521	0	Medium
0	0.996798	0.00320171	0	0	Low			0.727612	0.272388	0	Low		0.495094	0.504906	0	Medium		0.753539	0.246461	0	Low		0.122631	0.877369	0	Medium
0.538954	0.461046	0	0	0	VeryLow			0.423241	0.576759	0	Medium		0.785547	0.214453	0	Low		0.90641	0.0935902	0	Low		0.0830087	0.916991	0	Medium
0	0.345073	0.654927	0	0	Medium			0.0261194	0.973881	0	Medium		0.24807	0.75193	0	Medium		0.556233	0.443767	0	Low		0	0.89018	0.10982	Medium
0	0.974031	0.0259694	0	0	Low			0.382729	0.617271	0	Medium		0.517605	0.482395	0	Low		0.742627	0.257373	0	Low		0.254705	0.745295	0	Medium
0	0.742085	0.257915	0	0	Low			0.739872	0.260128	0	Low		0.40246	0.59754	0	Medium		0.661817	0.338183	0	Low		0.22697	0.77303	0	Medium
0.48915	0.51085	0	0	0	Low			0.585288	0.414712	0	Low		0.770307	0.229693	0	Low		0.896677	0.103323	0	Low		0.168857	0.831143	0	Medium
0	0.793312	0.206688	0	0	Low			0.611407	0.388593	0	Low		0.36461	0.63539	0	Medium		0.693767	0.306233	0	Low		0.439609	0.560391	0	Medium
0.107791	0.892209	0	0	0	Low			0	0.971748	0.0282516	Medium		0.598984	0.401016	0	Low		0.78431	0.21569	0	Low		0.319422	0.680578	0	Medium
0	0.965493	0.0345073	0	0	Low			0.0335821	0.966418	0	Medium		0.45326	0.54674	0	Medium		0.744003	0.255997	0	Low		0	0.593013	0.406987	Medium
0	0.340804	0.659196	0	0	Medium			0.313966	0.686034	0	Medium		0.172369	0.827631	0	Medium		0.506587	0.493413	0	Low		0	0.690748	0.309252	Medium
0.409463	0.590537	0	0	0	Low			0	0.841684	0.158316	Medium		0.707057	0.292943	0	Low		0.868708	0.131292	0	Low		0.724493	0.275507	0	Low
0.369619	0.630381	0	0	0	Low			0	0.413646	0.586354	High		0.720803	0.279197	0	Low		0.859565	0.140435	0	Low		0.620022	0.379978	0	Low
0	0	0.646389	0.361784	0	Medium			0	0.648188	0.351812	Medium		0	0.881518	0.118482	Medium		0.170861	0.829139	0	Medium		0.324704	0.675296	0	Medium
0.632871	0.367129	0	0	0	VeryLow			0.619403	0.380597	0	Low		0.847303	0.152697	0	Low		0.925924	0.0740759	0	Low		0	0.953576	0.0464241	Medium
0	0.946994	0.053006	0	0	Low			0.0266525	0.973348	0	Medium		0.523283	0.476717	0	Low		0.739333	0.260667	0	Low		0.240177	0.759823	0	Medium
0	0	0	0.71576	0.28424	High			0	0.801173	0.198827	Medium		0	0.450222	0.549778	High		0	0.643924	0.356076	Medium		0	0.983953	0.016047	Medium
0	0	0.681964	0.32666	0	Medium			0.245736	0.754264	0	Medium		0	0.891479	0.108521	Medium		0.23083	0.76917	0	Medium		0.318101	0.681899	0	Medium
0	0.887229	0.112771	0	0	Low			0	0.479744	0.520256	High		0.481149	0.518851	0	Medium		0.715494	0.284506	0	Low		0.51225	0.48775	0	Low
0	0	0.925293	0.0864067	0	Medium			0	0.248934	0.751066	High		0.0956721	0.904328	0	Medium		0.398938	0.601062	0	Medium		0.137159	0.862841	0	Medium
0.015297	0.984703	0	0	0	Low			0.625267	0.374733	0	Low		0.564719	0.435281	0	Low		0.755112	0.244888	0	Low		0.252064	0.747936	0	Medium
0.250089	0.749911	0	0	0	Low			0.554904	0.445096	0	Low		0.666916	0.333084	0	Low		0.823928	0.176072	0	Low		0.570363	0.429637	0	Low
0.338314	0.661686	0	0	0	Low			0.15032	0.84968	0	Medium		0.633946	0.366054	0	Low		0.858582	0.141418	0	Low		0.160932	0.839068	0	Medium
0	0.992529	0.00747065	0	0	Low			0.236674	0.763326	0	Medium		0.525972	0.474028	0	Low		0.744003	0.255997	0	Low		0.702701	0.297299	0	Low
0	0.0476699	0.95233	0	0	Medium			0.0133262	0.986674	0	Medium		0.0588177	0.941182	0	Medium		0.394514	0.605486	0	Medium		0.00772634	0.992274	0	Medium
0.494842	0.505158	0	0	0	Low			0.0703625	0.929638	0	Medium		0.768216	0.231784	0	Low		0.89304	0.10696	0	Low		0	0.939048	0.0609523	Medium
0.144788	0.855212	0	0	0	Low			0.157783	0.842217	0	Medium		0.62279	0.37721	0	Low		0.795124	0.204876	0	Low		0.485835	0.514165	0	Medium
0.0807542	0.919246	0	0	0	Low			0.697228	0.302772	0	Low		0.456248	0.543752	0	Medium		0.776888	0.223112	0	Low		0.283761	0.716239	0	Medium
0.385272	0.614728	0	0	0	Low			0	0.764925	0.235075	Medium		0.725385	0.274615	0	Low		0.867037	0.132963	0	Low		0	0.96018	0.0398204	Medium
0.328353	0.671647	0	0	0	Low			0.511194	0.488806	0	Low		0.696499	0.303501	0	Low		0.849292	0.150708	0	Low		0.105461	0.894539	0	Medium
0	0	0.488438	0.517738	0	High			0.201493	0.798507	0	Medium		0	0.85562	0.14438	Medium		0.103028	0.896972	0	Medium		0.340553	0.659447	0	Medium
0.282818	0.717182	0	0	0	Low			0.443497	0.556503	0	Medium		0.674187	0.325813	0	Low		0.840887	0.159113	0	Low		0.377534	0.622466	0	Medium
0	0	0.531128	0.475588	0	Medium			0.276652	0.723348	0	Medium		0	0.910404	0.0895961	Medium		0.140877	0.859123	0	Medium		0	0.681503	0.318497	Medium
0	0.303806	0.696194	0	0	Medium			0.303305	0.696695	0	Medium		0.198267	0.801733	0	Medium		0.490366	0.509634	0	Medium		0.0698012	0.930199	0	Medium
0	0	0.471363	0.534598	0	High			0.331023	0.668977	0	Medium		0	0.877534	0.122466	Medium		0.121707	0.878293	0	Medium		0	0.962821	0.0371789	Medium
0	0.796158	0.203842	0	0	Low			0.464286	0.535714	0	Medium		0.42537	0.57463	0	Medium		0.685018	0.314982	0	Low		0	0.94301	0.05699	Medium
0	0	0.563856	0.443274	0	Medium			0	0.707356	0.292644	Medium		0	0.723144	0.276856	Medium		0.144318	0.855682	0	Medium		0.248101	0.751899	0	Medium
0	0.605478	0.394522	0	0	Low			0.432836	0.567164	0	Medium		0.30883	0.69117	0	Medium		0.634487	0.365513	0	Low		0	0.608862	0.391138	Medium
0	0.303806	0.696194	0	0	Medium			0	0.954158	0.0458422	Medium		0.0707705	0.92923	0	Medium		0.4884	0.5116	0	Medium		0	0.953576	0.0464241	Medium
0	0.497332	0.502668	0	0	Medium			0	0	1	High		0.244086	0.755914	0	Medium		0.582285	0.417715	0	Low		0	0.453015	0.546985	High
0	0	0.666311	0.342115	0	Medium			0	0.553305	0.446695	Medium		0	0.885502	0.114498	Medium		0.184624	0.815376	0	Medium		0	0.929803	0.0701975	Medium
0	0.303806	0.696194	0	0	Medium			0	0.96322	0.0367804	Medium		0.225161	0.774839	0	Medium		0.492332	0.507668	0	Medium		0.302252	0.697748	0	Medium
0	0.226965	0.773035	0	0	Medium			0.188699	0.811301	0	Medium		0.128542	0.871458	0	Medium		0.454483	0.545517	0	Medium		0.442251	0.557749	0	Medium
0	0.579865	0.420135	0	0	Low			0	0.952559	0.0474414	Medium		0.347677	0.652323	0	Medium		0.605092	0.394908	0	Low		0.508288	0.491712	0	Low
0	0.0576307	0.942369	0	0	Medium			0.0772921	0.922708	0	Medium		0.102645	0.897355	0	Medium		0.385175	0.614825	0	Medium		0	0.882256	0.117744	Medium
0	0	0	0.505158	0.494842	High			0	0.126866	0.873134	High		0	0.370536	0.629464	High		0	0.40405	0.59595	High		0.0896124	0.910388	0	Medium
0.437922	0.562078	0	0	0	Low			0.41791	0.58209	0	Medium		0.722397	0.277603	0	Low		0.882226	0.117774	0	Low		0.337912	0.662088	0	Medium
0.022412	0.977588	0	0	0	Low			0.0394456	0.960554	0	Medium		0.529359	0.470641	0	Low		0.765877	0.234123	0	Low		0.612626	0.387374	0	Low
0.15048	0.84952	0	0	0	Low			0.380597	0.619403	0	Medium		0.612929	0.387071	0	Low		0.797336	0.202664	0	Low		0.28112	0.71888	0	Medium
0.464959	0.535041	0	0	0	Low			0.296908	0.703092	0	Medium		0.740027	0.259973	0	Low		0.889304	0.110696	0	Low		0.176781	0.823219	0	Medium
0.00675916	0.993241	0	0	0	Low			0.539979	0.460021	0	Low		0.561432	0.438568	0	Low		0.754522	0.245478	0	Low		0.808492	0.191508	0	Low
0.375311	0.624689	0	0	0	Low			0.778252	0.221748	0	Low		0.722496	0.277504	0	Low		0.866152	0.133848	0	Low		0.146404	0.853596	0	Medium
0	0	0.11704	0.88444	0	High			0.138593	0.861407	0	Medium		0	0.550824	0.449176	Medium		0	0.91919	0.0808101	Medium		0.259988	0.740012	0	Medium
0.598719	0.401281	0	0	0	VeryLow			0.527719	0.472281	0	Low		0.823896	0.176104	0	Low		0.916437	0.0835627	0	Low		0.00244337	0.997557	0	Medium
0	0.151547	0.848453	0	0	Medium			0	0.791578	0.208422	Medium		0.156432	0.843568	0	Medium		0.442194	0.557806	0	Medium		0.203196	0.796804	0	Medium
0.363927	0.636073	0	0	0	Low			0.628465	0.371535	0	Low		0.710643	0.289357	0	Low		0.858828	0.141172	0	Low		0.145084	0.854916	0	Medium
0.392387	0.607613	0	0	0	Low			0.628465	0.371535	0	Low		0.731461	0.268539	0	Low		0.865906	0.134094	0	Low		0.277158	0.722842	0	Medium
0	0.288154	0.711846	0	0	Medium			0.345416	0.654584	0	Medium		0.217192	0.782808	0	Medium		0.483484	0.516516	0	Medium		0.29829	0.70171	0	Medium
0	0.922803	0.0771967	0	0	Low			0.249467	0.750533	0	Medium		0.516908	0.483092	0	Low		0.727733	0.272267	0	Low		0.553193	0.446807	0	Low
0	0.996798	0.00320171	0	0	Low			0.481876	0.518124	0	Medium		0.522287	0.477713	0	Low		0.761699	0.238301	0	Low		0.374893	0.625107	0	Medium
0	0	0.753113	0.25641	0	Medium			0	0.727079	0.272921	Medium		0	0.910404	0.0895961	Medium		0.24361	0.75639	0	Medium		0	0.58641	0.41359	Medium
0.234436	0.765564	0	0	0	Low			0.667377	0.332623	0	Low		0.658449	0.341551	0	Low		0.828696	0.171304	0	Low		0.571683	0.428317	0	Low
0	0	0.743152	0.266245	0	Medium			0.113539	0.886461	0	Medium		0	0.984113	0.0158872	Medium		0.290798	0.709202	0	Medium		0	0.935086	0.0649145	Medium
0	0.488794	0.511206	0	0	Medium			0.303305	0.696695	0	Medium		0.238109	0.761891	0	Medium		0.584251	0.415749	0	Low		0.137159	0.862841	0	Medium
0.15048	0.84952	0	0	0	Low			0.591151	0.408849	0	Low		0.584541	0.415459	0	Low		0.79827	0.20173	0	Low		0.629003	0.370997	0	Low
0.2074	0.7926	0	0	0	Low			0.410448	0.589552	0	Medium		0.649883	0.350117	0	Low		0.813753	0.186247	0	Low		0.569042	0.430958	0	Low
0.244397	0.755603	0	0	0	Low			0.186034	0.813966	0	Medium		0.583744	0.416256	0	Low		0.822601	0.177399	0	Low		0.466024	0.533976	0	Medium
0.190324	0.809676	0	0	0	Low			0.812367	0.187633	0	Low		0.631555	0.368445	0	Low		0.807413	0.192587	0	Low		0.669947	0.330053	0	Low
0.440768	0.559232	0	0	0	Low			0.450426	0.549574	0	Medium		0.722496	0.277504	0	Low		0.875934	0.124066	0	Low		0.582249	0.417751	0	Low
0.369619	0.630381	0	0	0	Low			0.247335	0.752665	0	Medium		0.712336	0.287664	0	Low		0.865267	0.134733	0	Low		0.463382	0.536618	0	Medium
0	0.884383	0.115617	0	0	Low			0.461087	0.538913	0	Medium		0.489118	0.510882	0	Medium		0.713871	0.286129	0	Low		0.621475	0.378525	0	Low
0	0.81608	0.18392	0	0	Low			0.24467	0.75533	0	Medium		0.415409	0.584591	0	Medium		0.692981	0.307019	0	Low		0.205838	0.794162	0	Medium
0.173248	0.826752	0	0	0	Low			0.578358	0.421642	0	Low		0.617511	0.382489	0	Low		0.803284	0.196716	0	Low		0	0.981311	0.0186885	Medium
0.270011	0.729989	0	0	0	Low			0.268124	0.731876	0	Medium		0.661935	0.338065	0	Low		0.836512	0.163488	0	Low		0.131876	0.868124	0	Medium
0.2074	0.7926	0	0	0	Low			0.708955	0.291045	0	Low		0.6202	0.3798	0	Low		0.818866	0.181134	0	Low		0.225649	0.774351	0	Medium
0.0409107	0.959089	0	0	0	Low			0.738273	0.261727	0	Low		0.564122	0.435878	0	Low		0.766074	0.233926	0	Low		0.394704	0.605296	0	Medium
0.510494	0.489506	0	0	0	VeryLow			0.850746	0.149254	0	Low		0.780766	0.219234	0	Low		0.89825	0.10175	0	Low		0.710097	0.289903	0	Low
0.227321	0.772679	0	0	0	Low			0.393923	0.606077	0	Medium		0.654465	0.345535	0	Low		0.818915	0.181085	0	Low		0.438288	0.561712	0	Medium
0	0.820349	0.179651	0	0	Low			0.294243	0.705757	0	Medium		0.448279	0.551721	0	Medium		0.688114	0.311886	0	Low		0.692531	0.307469	0	Low
0.573106	0.426894	0	0	0	VeryLow			0.34968	0.65032	0	Medium		0.803875	0.196125	0	Low		0.912751	0.0872493	0	Low		0.430364	0.569636	0	Medium
0	0	0.438634	0.566913	0	High			0.242004	0.757996	0	Medium		0	0.797848	0.202152	Medium		0.0818915	0.918109	0	Medium		0	0.965463	0.0345374	Medium
0.213091	0.786909	0	0	0	Low			0.410981	0.589019	0	Medium		0.624284	0.375716	0	Low		0.820045	0.179955	0	Low		0.553193	0.446807	0	Low
0	0	0.758805	0.25079	0	Medium			0.0719616	0.928038	0	Medium		0	0.920365	0.0796354	Medium		0.257373	0.742627	0	Medium		0.160932	0.839068	0	Medium
0.554607	0.445393	0	0	0	VeryLow			0.332623	0.667377	0	Medium		0.797301	0.202699	0	Low		0.906508	0.0934919	0	Low		0.0737635	0.926237	0	Medium
0.324084	0.675916	0	0	0	Low			0.488806	0.511194	0	Medium		0.67847	0.32153	0	Low		0.850275	0.149725	0	Low		0.429043	0.570957	0	Medium
0.358236	0.641764	0	0	0	Low			0	0.955224	0.0447761	Medium		0.691419	0.308581	0	Low		0.856813	0.143187	0	Low		0.679324	0.320676	0	Low
0.0779082	0.922092	0	0	0	Low			0.55064	0.44936	0	Low		0.585736	0.414264	0	Low		0.777969	0.222031	0	Low		0.450175	0.549825	0	Medium
0.748275	0.251725	0	0	0	VeryLow			0.570896	0.429104	0	Low		0.895513	0.104487	0	Low		0.950698	0.049302	0	Low		0.637588	0.362412	0	Low
0	0.998221	0.00177873	0	0	Low			0.73774	0.26226	0	Low		0.551073	0.448927	0	Low		0.747591	0.252409	0	Low		0.748267	0.251733	0	Low
0.0323728	0.967627	0	0	0	Low			0.71322	0.28678	0	Low		0.566213	0.433787	0	Low		0.760519	0.239481	0	Low		0.598098	0.401902	0	Low
0.334045	0.665955	0	0	0	Low			0.22548	0.77452	0	Medium		0.6961	0.3039	0	Low		0.853569	0.146431	0	Low		0.324704	0.675296	0	Medium
0	0.786197	0.213803	0	0	Low			0.481343	0.518657	0	Medium		0.469197	0.530803	0	Medium		0.677743	0.322257	0	Low		0.604702	0.395298	0	Low
0.109214	0.890786	0	0	0	Low			0.766525	0.233475	0	Low		0.585338	0.414662	0	Low		0.786866	0.213134	0	Low		0.363006	0.636994	0	Medium
0.372465	0.627535	0	0	0	Low			0.954691	0.0453092	0	Low		0.693013	0.306987	0	Low		0.861089	0.138911	0	Low		0.497722	0.502278	0	Medium
0.854571	0.145429	0	0	0	VeryLow			0.444563	0.555437	0	Medium		0.937846	0.0621545	0	Low		0.973014	0.0269858	0	Low		0.160932	0.839068	0	Medium
0.230167	0.769833	0	0	0	Low			0.590085	0.409915	0	Low		0.66064	0.33936	0	Low		0.823535	0.176465	0	Low		0.481873	0.518127	0	Medium
0.299893	0.700107	0	0	0	Low			0.762793	0.237207	0	Low		0.689327	0.310673	0	Low		0.838822	0.161178	0	Low		0.617909	0.382091	0	Low
0	0.0206332	0.979367	0	0	Medium			0.308102	0.691898	0	Medium		0.0986603	0.90134	0	Medium		0.361089	0.638911	0	Medium		0.0460279	0.953972	0	Medium
0.696905	0.303095	0	0	0	VeryLow			0.39339	0.60661	0	Medium		0.818616	0.181384	0	Low		0.944996	0.0550039	0	Low		0.327346	0.672654	0	Medium
0.292778	0.707222	0	0	0	Low			0.563433	0.436567	0	Low		0.687733	0.312267	0	Low		0.837446	0.162554	0	Low		0.82936	0.17064	0	Low
0.523301	0.476699	0	0	0	VeryLow			0.542111	0.457889	0	Low		0.789631	0.210369	0	Low		0.899135	0.100865	0	Low		0.0882916	0.911708	0	Medium
0	0	0.84703	0.163681	0	Medium			0.413113	0.586887	0	Medium		0.0060262	0.993974	0	Medium		0.276543	0.723457	0	Medium		0.54791	0.45209	0	Low
0.130559	0.869441	0	0	0	Low			0.517058	0.482942	0	Low		0.577768	0.422232	0	Low		0.796353	0.203647	0	Low		0	0.896784	0.103216	Medium
0	0	0.528282	0.478398	0	Medium			0	0.942431	0.0575693	Medium		0	0.797848	0.202152	Medium		0.138419	0.861581	0	Medium		0	0.837351	0.162649	Medium
0.171825	0.828175	0	0	0	Low			0.501066	0.498934	0	Low		0.594601	0.405399	0	Low		0.804414	0.195586	0	Low		0.28112	0.71888	0	Medium
0.177517	0.822483	0	0	0	Low			0.515991	0.484009	0	Low		0.618607	0.381393	0	Low		0.808691	0.191309	0	Low		0.112065	0.887935	0	Medium
0	0.918534	0.0814657	0	0	Low			0.681237	0.318763	0	Low		0.521988	0.478012	0	Low		0.722424	0.277576	0	Low		0.248101	0.751899	0	Medium
0.268588	0.731412	0	0	0	Low			0.454691	0.545309	0	Medium		0.677972	0.322028	0	Low		0.833759	0.166241	0	Low		0.60206	0.39794	0	Low
0	0.384916	0.615084	0	0	Medium			0.021322	0.978678	0	Medium		0.209224	0.790776	0	Medium		0.540012	0.459988	0	Low		0	0.839992	0.160008	Medium
0	0.605478	0.394522	0	0	Low			0.296908	0.703092	0	Medium		0.36959	0.63041	0	Medium		0.611679	0.388321	0	Low		0.0565938	0.943406	0	Medium
0	0.458911	0.541089	0	0	Medium			0.469083	0.530917	0	Medium		0.264007	0.735993	0	Medium		0.565081	0.434919	0	Low		0.0447071	0.955293	0	Medium
0.0764852	0.923515	0	0	0	Low			0.470682	0.529318	0	Medium		0.51392	0.48608	0	Low		0.779247	0.220753	0	Low		0.238856	0.761144	0	Medium
0.423693	0.576307	0	0	0	Low			0.266525	0.733475	0	Medium		0.736043	0.263957	0	Low		0.876671	0.123329	0	Low		0.0592353	0.940765	0	Medium
0.3127	0.6873	0	0	0	Low			0.464819	0.535181	0	Medium		0.684546	0.315454	0	Low		0.84885	0.15115	0	Low		0.399987	0.600013	0	Medium
0.228744	0.771256	0	0	0	Low			0.123667	0.876333	0	Medium		0.660142	0.339858	0	Low		0.823486	0.176514	0	Low		0.326025	0.673975	0	Medium
0	0.141587	0.858413	0	0	Medium			0	0.873667	0.126333	Medium		0.0757508	0.924249	0	Medium		0.421549	0.578451	0	Medium		0.0262167	0.973783	0	Medium
0.176094	0.823906	0	0	0	Low			0.739339	0.260661	0	Low		0.631755	0.368245	0	Low		0.807904	0.192096	0	Low		0.431685	0.568315	0	Medium
0	0	0.636428	0.371619	0	Medium			0	0.808635	0.191365	Medium		0	0.897455	0.102545	Medium		0.17037	0.82963	0	Medium		0	0.9615	0.0384996	Medium
0.540377	0.459623	0	0	0	VeryLow			0.210021	0.789979	0	Medium		0.785149	0.214851	0	Low		0.902281	0.0977192	0	Low		0.0882916	0.911708	0	Medium
0	0	0	0.764141	0.235859	High			0.00266525	0.997335	0	Medium		0	0.48608	0.51392	High		0	0.662603	0.337397	Medium		0	0.939048	0.0609523	Medium
0	0.756314	0.243686	0	0	Low			0.494136	0.505864	0	Medium		0.3925	0.6075	0	Medium		0.667273	0.332727	0	Low		0.230932	0.769068	0	Medium
0.598719	0.401281	0	0	0	VeryLow			0.410981	0.589019	0	Medium		0.79242	0.20758	0	Low		0.917224	0.0827762	0	Low		0.311497	0.688503	0	Medium
0.432231	0.567769	0	0	0	Low			0.579957	0.420043	0	Low		0.707655	0.292345	0	Low		0.874754	0.125246	0	Low		0.0671597	0.93284	0	Medium
0	0	0.891142	0.120126	0	Medium			0	0.793177	0.206823	Medium		0	0.932317	0.0676827	Medium		0.334054	0.665946	0	Medium		0.331308	0.668692	0	Medium
0.270011	0.729989	0	0	0	Low			0.672708	0.327292	0	Low		0.663828	0.336172	0	Low		0.8372	0.1628	0	Low		0.0116886	0.988311	0	Medium
0.580221	0.419779	0	0	0	VeryLow			0.602345	0.397655	0	Low		0.796006	0.203994	0	Low		0.915503	0.0844967	0	Low		0.143763	0.856237	0	Medium
0.187478	0.812522	0	0	0	Low			0.198294	0.801706	0	Medium		0.640122	0.359878	0	Low		0.814491	0.185509	0	Low		0.237535	0.762465	0	Medium
0	0.670936	0.329064	0	0	Low			0.684968	0.315032	0	Low		0.36461	0.63539	0	Medium		0.658081	0.341919	0	Low		0.328667	0.671333	0	Medium
0.348275	0.651725	0	0	0	Low			0.532516	0.467484	0	Low		0.708551	0.291449	0	Low		0.857157	0.142843	0	Low		0	0.917916	0.0820841	Medium
0.305585	0.694415	0	0	0	Low			0.696162	0.303838	0	Low		0.674486	0.325514	0	Low		0.847129	0.152871	0	Low		0.232253	0.767747	0	Medium
0.238705	0.761295	0	0	0	Low			0.588486	0.411514	0	Low		0.669306	0.330694	0	Low		0.824371	0.175629	0	Low		0.624777	0.375223	0	Low
0	0.658129	0.341871	0	0	Low			0.352345	0.647655	0	Medium		0.312814	0.687186	0	Medium		0.641123	0.358877	0	Low		0	0.892822	0.107178	Medium
0	0	0	0.414088	0.585912	VeryHigh			0.383795	0.616205	0	Medium		0	0.218138	0.781862	High		0	0.501376	0.498624	Medium		0	0.919237	0.0807634	Medium
0	0.494486	0.505514	0	0	Medium			0	0.869936	0.130064	Medium		0.294885	0.705115	0	Medium		0.574912	0.425088	0	Low		0	0.74754	0.25246	Medium
0.403771	0.596229	0	0	0	Low			0.797441	0.202559	0	Low		0.709049	0.290951	0	Low		0.868118	0.131882	0	Low		0.769266	0.230734	0	Low
0.225898	0.774102	0	0	0	Low			0.445096	0.554904	0	Medium		0.615419	0.384581	0	Low		0.821962	0.178038	0	Low		0.492439	0.507561	0	Medium
0.109214	0.890786	0	0	0	Low			0.316098	0.683902	0	Medium		0.563624	0.436376	0	Low		0.800433	0.199567	0	Low		0.166215	0.833785	0	Medium
0	0.9783	0.0217005	0	0	Low			0.277186	0.722814	0	Medium		0.538523	0.461477	0	Low		0.749705	0.250295	0	Low		0.417156	0.582844	0	Medium
0.708147	0.291853	0	0	0	VeryLow			0.697228	0.302772	0	Low		0.851985	0.148015	0	Low		0.942587	0.0574125	0	Low		0.599419	0.400581	0	Low
0.418001	0.581999	0	0	0	Low			0.307036	0.692964	0	Medium		0.747199	0.252801	0	Low		0.874951	0.125049	0	Low		0.179423	0.820577	0	Medium
0.176094	0.823906	0	0	0	Low			0.522388	0.477612	0	Low		0.637333	0.362667	0	Low		0.803136	0.196864	0	Low		0.712606	0.287394	0	Low
0.107791	0.892209	0	0	0	Low			0.0842217	0.915778	0	Medium		0.576373	0.423627	0	Low		0.785686	0.214314	0	Low		0.434326	0.565674	0	Medium
0.171825	0.828175	0	0	0	Low			0.25533	0.74467	0	Medium		0.627372	0.372628	0	Low		0.806085	0.193915	0	Low		0.225649	0.774351	0	Medium
0	0.548559	0.451441	0	0	Low			0.284115	0.715885	0	Medium		0.334728	0.665272	0	Medium		0.595065	0.404935	0	Low		0.172819	0.827181	0	Medium
0.0323728	0.967627	0	0	0	Low			0.484009	0.515991	0	Medium		0.568206	0.431794	0	Low		0.764894	0.235106	0	Low		0.337912	0.662088	0	Medium
0	0	0.669157	0.339305	0	Medium			0.235075	0.764925	0	Medium		0	0.896459	0.103541	Medium		0.216083	0.783917	0	Medium		0.187347	0.812653	0	Medium
0	0	0.686233	0.322445	0	Medium			0	0.838486	0.161514	Medium		0	0.908412	0.0915882	Medium		0.269662	0.730338	0	Medium		0.252064	0.747936	0	Medium
0.094984	0.905016	0	0	0	Low			0.359275	0.640725	0	Medium		0.567309	0.432691	0	Low		0.784015	0.215985	0	Low		0.133197	0.866803	0	Medium
0	0	0	0.752757	0.247243	High			0.231343	0.768657	0	Medium		0	0.514966	0.485034	Medium		0	0.546107	0.453893	Medium		0.139801	0.860199	0	Medium
0	0	0.192458	0.809975	0	High			0.265458	0.734542	0	Medium		0	0.559789	0.440211	Medium		0	0.996363	0.00363744	Medium		0.230932	0.769068	0	Medium
0	0.370687	0.629313	0	0	Medium			0	0.986674	0.0133262	Medium		0.214204	0.785796	0	Medium		0.518384	0.481616	0	Low		0.071122	0.928878	0	Medium
0	0.823195	0.176805	0	0	Low			0.802239	0.197761	0	Low		0.461228	0.538772	0	Medium		0.688409	0.311591	0	Low		0.452816	0.547184	0	Medium
0	0	0.89968	0.111697	0	Medium			0.476546	0.523454	0	Medium		0	0.987101	0.012899	Medium		0.336512	0.663488	0	Medium		0.365647	0.634353	0	Medium
0	0	0.518321	0.488233	0	Medium			0.40565	0.59435	0	Medium		0	0.840679	0.159321	Medium		0.134487	0.865513	0	Medium		0	0.876973	0.123027	Medium
0.01672	0.98328	0	0	0	Low			0.563433	0.436567	0	Low		0.514418	0.485582	0	Low		0.761404	0.238596	0	Low		0.480552	0.519448	0	Medium
0	0.713625	0.286375	0	0	Low			0.620469	0.379531	0	Low		0.375567	0.624433	0	Medium		0.667568	0.332432	0	Low		0.308856	0.691144	0	Medium
0.58449	0.41551	0	0	0	VeryLow			0.424307	0.575693	0	Medium		0.740027	0.259973	0	Low		0.918059	0.0819406	0	Low		0.430364	0.569636	0	Medium
0.0380647	0.961935	0	0	0	Low			0	0.741471	0.258529	Medium		0.534837	0.465163	0	Low		0.756488	0.243512	0	Low		0.47659	0.52341	0	Medium
0.0594095	0.940591	0	0	0	Low			0.593817	0.406183	0	Low		0.526371	0.473629	0	Low		0.768089	0.231911	0	Low		0.256026	0.743974	0	Medium
0.244397	0.755603	0	0	0	Low			0	0.891258	0.108742	Medium		0.588127	0.411873	0	Low		0.84128	0.15872	0	Low		0	0.0554712	0.944529	High
0.301316	0.698684	0	0	0	Low			0.546375	0.453625	0	Low		0.656158	0.343842	0	Low		0.857009	0.142991	0	Low		0	0.813577	0.186423	Medium
0.40804	0.59196	0	0	0	Low			0.530384	0.469616	0	Low		0.707954	0.292046	0	Low		0.871264	0.128736	0	Low		0.493759	0.506241	0	Medium
0.339737	0.660263	0	0	0	Low			0.110341	0.889659	0	Medium		0.631954	0.368046	0	Low		0.850963	0.149037	0	Low		0.777851	0.222149	0	Low
0.110637	0.889363	0	0	0	Low			0.407783	0.592217	0	Medium		0.553563	0.446437	0	Low		0.795861	0.204139	0	Low		0.0552731	0.944727	0	Medium
0.102099	0.897901	0	0	0	Low			0.714819	0.285181	0	Low		0.540017	0.459983	0	Low		0.784457	0.215543	0	Low		0.399987	0.600013	0	Medium
0	0.881537	0.118463	0	0	Low			0	0.950426	0.0495736	Medium		0.484138	0.515862	0	Medium		0.718344	0.281656	0	Low		0.207158	0.792842	0	Medium
0.26005	0.73995	0	0	0	Low			0.612473	0.387527	0	Low		0.629065	0.370935	0	Low		0.830564	0.169436	0	Low		0.584891	0.415109	0	Low
0	0.92138	0.0786197	0	0	Low			0.576226	0.423774	0	Low		0.509438	0.490562	0	Low		0.724685	0.275315	0	Low		0.819455	0.180545	0	Low
0.415155	0.584845	0	0	0	Low			0.631663	0.368337	0	Low		0.707954	0.292046	0	Low		0.869839	0.130161	0	Low		0.484514	0.515486	0	Medium
0	0.165777	0.834223	0	0	Medium			0.0181237	0.981876	0	Medium		0.0877036	0.912296	0	Medium		0.445635	0.554365	0	Medium		0.287724	0.712276	0	Medium
0.509072	0.490928	0	0	0	VeryLow			0.806503	0.193497	0	Low		0.772698	0.227302	0	Low		0.89712	0.10288	0	Low		0.166215	0.833785	0	Medium
0.681252	0.318748	0	0	0	VeryLow			0.425373	0.574627	0	Medium		0.864535	0.135465	0	Low		0.935214	0.0647857	0	Low		0.0116886	0.988311	0	Medium
0	0.111704	0.888296	0	0	Medium			0.0730277	0.926972	0	Medium		0.0867075	0.913292	0	Medium		0.423024	0.576976	0	Medium		0	0.719805	0.280195	Medium
0	0	0.395945	0.609062	0	High			0.108742	0.891258	0	Medium		0	0.788884	0.211116	Medium		0.0681282	0.931872	0	Medium		0	0.956217	0.0437826	Medium
0.198862	0.801138	0	0	0	Low			0.265458	0.734542	0	Medium		0.622292	0.377708	0	Low		0.816015	0.183985	0	Low		0.0486694	0.951331	0	Medium
0.00533618	0.994664	0	0	0	Low			0.289979	0.710021	0	Medium		0.54171	0.45829	0	Low		0.754571	0.245429	0	Low		0.532061	0.467939	0	Low
0.022412	0.977588	0	0	0	Low			0.190832	0.809168	0	Medium		0.532646	0.467354	0	Low		0.759143	0.240857	0	Low		0.0539523	0.946048	0	Medium
0.173248	0.826752	0	0	0	Low			0.518124	0.481876	0	Low		0.598486	0.401514	0	Low		0.800531	0.199469	0	Low		0.680777	0.319223	0	Low
0.324084	0.675916	0	0	0	Low			0.55597	0.44403	0	Low		0.697395	0.302605	0	Low		0.846884	0.153116	0	Low		0.460741	0.539259	0	Medium
0.214514	0.785486	0	0	0	Low			0.335288	0.664712	0	Medium		0.6455	0.3545	0	Low		0.814786	0.185214	0	Low		0.296969	0.703031	0	Medium
0	0.168623	0.831377	0	0	Medium			0.159915	0.840085	0	Medium		0.0120026	0.987997	0	Medium		0.450059	0.549941	0	Medium		0	0.466222	0.533778	High
0.16471	0.83529	0	0	0	Low			0.567164	0.432836	0	Low		0.629165	0.370835	0	Low		0.801268	0.198732	0	Low		0.125272	0.874728	0	Medium
0.117752	0.882248	0	0	0	Low			0.328891	0.671109	0	Medium		0.542806	0.457194	0	Low		0.785342	0.214658	0	Low		0.707852	0.292148	0	Low
0.156172	0.843828	0	0	0	Low			0.413646	0.586354	0	Medium		0.608745	0.391255	0	Low		0.805495	0.194505	0	Low		0.392062	0.607938	0	Medium
0.252935	0.747065	0	0	0	Low			0.742537	0.257463	0	Low		0.664326	0.335674	0	Low		0.828991	0.171009	0	Low		0.555834	0.444166	0	Low
0.363927	0.636073	0	0	0	Low			0.277186	0.722814	0	Medium		0.677773	0.322227	0	Low		0.858828	0.141172	0	Low		0.139801	0.860199	0	Medium
0	0.608324	0.391676	0	0	Low			0.597015	0.402985	0	Low		0.347677	0.652323	0	Medium		0.625098	0.374902	0	Low		0.347157	0.652843	0	Medium
0.0793312	0.920669	0	0	0	Low			0.200959	0.799041	0	Medium		0.589422	0.410578	0	Low		0.773594	0.226406	0	Low		0.69821	0.30179	0	Low
0	0.12878	0.87122	0	0	Medium			0.286247	0.713753	0	Medium		0.12655	0.87345	0	Medium		0.427939	0.572061	0	Medium		0	0.982632	0.0173678	Medium
0.122021	0.877979	0	0	0	Low			0.101279	0.898721	0	Medium		0.615618	0.384382	0	Low		0.791093	0.208907	0	Low		0.302252	0.697748	0	Medium
0.271434	0.728566	0	0	0	Low			0	0.704691	0.295309	Medium		0.654764	0.345236	0	Low		0.834792	0.165208	0	Low		0.0209338	0.979066	0	Medium
0.362504	0.637496	0	0	0	Low			0.231343	0.768657	0	Medium		0.705961	0.294039	0	Low		0.85932	0.14068	0	Low		0.131876	0.868124	0	Medium
0.710423	0.289577	0	0	0	VeryLow			0.148721	0.851279	0	Medium		0.838637	0.161363	0	Low		0.943079	0.056921	0	Low		0.505646	0.494354	0	Low
0	0.743508	0.256492	0	0	Low			0	0.958955	0.0410448	Medium		0.404452	0.595548	0	Medium		0.664815	0.335185	0	Low		0.517533	0.482467	0	Low
0	0.672359	0.327641	0	0	Low			0	0.673241	0.326759	Medium		0.405448	0.594552	0	Medium		0.633209	0.366791	0	Low		0.42376	0.57624	0	Medium
0.271434	0.728566	0	0	0	Low			0.190299	0.809701	0	Medium		0.654564	0.345436	0	Low		0.834005	0.165995	0	Low		0.0565938	0.943406	0	Medium
0.58449	0.41551	0	0	0	VeryLow			0	0.97548	0.0245203	Medium		0.817521	0.182479	0	Low		0.914373	0.0856272	0	Low		0	0.92452	0.0754804	Medium
0	0	0.831377	0.179136	0	Medium			0.166844	0.833156	0	Medium		0	0.937298	0.0627023	Medium		0.231813	0.768187	0	Medium		0	0.936406	0.0635937	Medium
0.186055	0.813945	0	0	0	Low			0.738806	0.261194	0	Low		0.624384	0.375616	0	Low		0.812377	0.187623	0	Low		0.204517	0.795483	0	Medium
0.369619	0.630381	0	0	0	Low			0.0991471	0.900853	0	Medium		0.712635	0.287365	0	Low		0.865906	0.134094	0	Low		0.246781	0.753219	0	Medium
0.268588	0.731412	0	0	0	Low			0.202559	0.797441	0	Medium		0.641217	0.358783	0	Low		0.835185	0.164815	0	Low		0.290365	0.709635	0	Medium
0	0.786197	0.213803	0	0	Low			0.663113	0.336887	0	Low		0.365606	0.634394	0	Medium		0.693276	0.306724	0	Low		0.207158	0.792842	0	Medium
0.329776	0.670224	0	0	0	Low			0.592217	0.407783	0	Low		0.68604	0.31396	0	Low		0.857206	0.142794	0	Low		0.071122	0.928878	0	Medium
0	0.974031	0.0259694	0	0	Low			0.28145	0.71855	0	Medium		0.492106	0.507894	0	Medium		0.742627	0.257373	0	Low		0.425081	0.574919	0	Medium
0.533262	0.466738	0	0	0	VeryLow			0.40565	0.59435	0	Medium		0.787041	0.212959	0	Low		0.903805	0.0961954	0	Low		0.0935746	0.906425	0	Medium
0.547492	0.452508	0	0	0	VeryLow			0.098081	0.901919	0	Medium		0.805668	0.194332	0	Low		0.906066	0.0939343	0	Low		0.452816	0.547184	0	Medium
0.402348	0.597652	0	0	0	Low			0.490938	0.509062	0	Medium		0.69122	0.30878	0	Low		0.874558	0.125442	0	Low		0.187347	0.812653	0	Medium
0.3127	0.6873	0	0	0	Low			0	0.932836	0.0671642	Medium		0.668509	0.331491	0	Low		0.850423	0.149577	0	Low		0.219045	0.780955	0	Medium
0.466382	0.533618	0	0	0	Low			0.559168	0.440832	0	Low		0.761542	0.238458	0	Low		0.884044	0.115956	0	Low		0.579608	0.420392	0	Low
0.161864	0.838136	0	0	0	Low			0.523454	0.476546	0	Low		0.616913	0.383087	0	Low		0.802595	0.197405	0	Low		0.52942	0.47058	0	Low
0	0.80185	0.19815	0	0	Low			0.171109	0.828891	0	Medium		0.25305	0.74695	0	Medium		0.681724	0.318276	0	Low		0.065839	0.934161	0	Medium
0.295624	0.704376	0	0	0	Low			0.41951	0.58049	0	Medium		0.609542	0.390458	0	Low		0.837495	0.162505	0	Low		0.024896	0.975104	0	Medium
0	0	0.993597	0.0189673	0	Medium			0.304371	0.695629	0	Medium		0.0478609	0.952139	0	Medium		0.364039	0.635961	0	Medium		0	0.740936	0.259064	Medium
0	0	0.903949	0.107482	0	Medium			0	0.992004	0.00799574	Medium		0.0548334	0.945167	0	Medium		0.303087	0.696913	0	Medium		0.104141	0.895859	0	Medium
0	0.807542	0.192458	0	0	Low			0.545842	0.454158	0	Low		0.483142	0.516858	0	Medium		0.708858	0.291142	0	Low		0.331308	0.668692	0	Medium
0	0.703664	0.296336	0	0	Low			0	0.998934	0.0010661	Medium		0.367598	0.632402	0	Medium		0.663734	0.336266	0	Low		0	0.809615	0.190385	Medium
0.0722163	0.927784	0	0	0	Low			0.341151	0.658849	0	Medium		0.55446	0.44554	0	Low		0.782884	0.217116	0	Low		0.336591	0.663409	0	Medium
0	0.900036	0.0999644	0	0	Low			0.490405	0.509595	0	Medium		0.494098	0.505902	0	Medium		0.722375	0.277625	0	Low		0.361685	0.638315	0	Medium
0	0.904305	0.0956955	0	0	Low			0.147655	0.852345	0	Medium		0.497087	0.502913	0	Medium		0.722818	0.277182	0	Low		0.463382	0.536618	0	Medium
0.00675916	0.993241	0	0	0	Low			0.611407	0.388593	0	Low		0.540615	0.459385	0	Low		0.752409	0.247591	0	Low		0.574325	0.425675	0	Low
0.369619	0.630381	0	0	0	Low			0.208422	0.791578	0	Medium		0.604263	0.395737	0	Low		0.856862	0.143138	0	Low		0.10282	0.89718	0	Medium
0	0.228388	0.771612	0	0	Medium			0	0.750533	0.249467	Medium		0.179342	0.820658	0	Medium		0.45989	0.54011	0	Medium		0.0433864	0.956614	0	Medium
0	0.955532	0.0444682	0	0	Low			0.707889	0.292111	0	Low		0.526968	0.473032	0	Low		0.743708	0.256292	0	Low		0.524137	0.475863	0	Low
0.571683	0.428317	0	0	0	VeryLow			0.398188	0.601812	0	Medium		0.811345	0.188655	0	Low		0.910981	0.0890189	0	Low		0.646437	0.353563	0	Low
0	0.228388	0.771612	0	0	Medium			0.466951	0.533049	0	Medium		0.174361	0.825639	0	Medium		0.455958	0.544042	0	Medium		0.271875	0.728125	0	Medium
0.281395	0.718605	0	0	0	Low			0.0223881	0.977612	0	Medium		0.66064	0.33936	0	Low		0.838429	0.161571	0	Low		0.208479	0.791521	0	Medium
0	0.0647456	0.935254	0	0	Medium			0	0.586354	0.413646	Medium		0.0538373	0.946163	0	Medium		0.384683	0.615317	0	Medium		0.0896124	0.910388	0	Medium
0	0.790466	0.209534	0	0	Low			0.428571	0.571429	0	Medium		0.447283	0.552717	0	Medium		0.683297	0.316703	0	Low		0.320742	0.679258	0	Medium
0	0.808965	0.191035	0	0	Low			0.127399	0.872601	0	Medium		0.42537	0.57463	0	Medium		0.682806	0.317194	0	Low		0.501684	0.498316	0	Low
0	0	0.474208	0.531788	0	High			0	0.931237	0.0687633	Medium		0	0.826734	0.173266	Medium		0.0971294	0.902871	0	Medium		0.133197	0.866803	0	Medium
0.308431	0.691569	0	0	0	Low			0.138593	0.861407	0	Medium		0.670302	0.329698	0	Low		0.841722	0.158278	0	Low		0.690946	0.309054	0	Low
0	0.0775525	0.922448	0	0	Medium			0	0.990405	0.00959488	Medium		0.109617	0.890383	0	Medium		0.392548	0.607452	0	Medium		0	0.921878	0.0781219	Medium
0.265742	0.734258	0	0	0	Low			0	0.621535	0.378465	Medium		0.654764	0.345236	0	Low		0.833612	0.166388	0	Low		0.344516	0.655484	0	Medium
0	0.880114	0.119886	0	0	Low			0.738273	0.261727	0	Low		0.475173	0.524827	0	Medium		0.722424	0.277576	0	Low		0.160932	0.839068	0	Medium
0.0878691	0.912131	0	0	0	Low			0.460021	0.539979	0	Medium		0.589521	0.410479	0	Low		0.77964	0.22036	0	Low		0.322063	0.677937	0	Medium
0	0.986837	0.0131626	0	0	Low			0	0.422708	0.577292	High		0.539021	0.460979	0	Low		0.7442	0.2558	0	Low		0.392062	0.607938	0	Medium
0.261473	0.738527	0	0	0	Low			0	0.571962	0.428038	Medium		0.645102	0.354898	0	Low		0.831597	0.168403	0	Low		0.0830087	0.916991	0	Medium
0.0864461	0.913554	0	0	0	Low			0	0.816098	0.183902	Medium		0.592808	0.407192	0	Low		0.779935	0.220065	0	Low		0.237535	0.762465	0	Medium
0.0878691	0.912131	0	0	0	Low			0	0.941365	0.0586354	Medium		0.595099	0.404901	0	Low		0.782098	0.217902	0	Low		0.331308	0.668692	0	Medium
0.610103	0.389897	0	0	0	VeryLow			0	0.672708	0.327292	Medium		0.824493	0.175507	0	Low		0.919042	0.0809575	0	Low		0.473948	0.526052	0	Medium
0	0	0.861259	0.149631	0	Medium			0	0.802239	0.197761	Medium		0	0.987101	0.012899	Medium		0.280967	0.719033	0	Medium		0	0.826785	0.173215	Medium
0	0	0	0	1	VeryHigh			0	0.96855	0.0314499	Medium		0	0	1	High		0	0	1	High		0.147725	0.852275	0	Medium
0	0.937033	0.0629669	0	0	Low			0	0.936034	0.0639659	Medium		0.502067	0.497933	0	Low		0.729945	0.270055	0	Low		0.596777	0.403223	0	Low
0.311277	0.688723	0	0	0	Low			0.360341	0.639659	0	Medium		0.67857	0.32143	0	Low		0.84767	0.15233	0	Low		0.167536	0.832464	0	Medium
0.00818214	0.991818	0	0	0	Low			0.367271	0.632729	0	Medium		0.554858	0.445142	0	Low		0.753048	0.246952	0	Low		0.246781	0.753219	0	Medium
0	0.931341	0.0686588	0	0	Low			0.28145	0.71855	0	Medium		0.356641	0.643359	0	Medium		0.730486	0.269514	0	Low		0.353761	0.646239	0	Medium
0.022412	0.977588	0	0	0	Low			0.283582	0.716418	0	Medium		0.497087	0.502913	0	Medium		0.75231	0.24769	0	Low		0.155649	0.844351	0	Medium
0.5418	0.4582	0	0	0	VeryLow			0.328358	0.671642	0	Medium		0.793814	0.206186	0	Low		0.904149	0.0958514	0	Low		0.106782	0.893218	0	Medium
0	0.0590537	0.940946	0	0	Medium			0.101812	0.898188	0	Medium		0.0717665	0.928233	0	Medium		0.384683	0.615317	0	Medium		0.345836	0.654164	0	Medium
0.227321	0.772679	0	0	0	Low			0.28678	0.71322	0	Medium		0.624184	0.375816	0	Low		0.831449	0.168551	0	Low		0	0.589051	0.410949	Medium
0.543223	0.456777	0	0	0	VeryLow			0.275053	0.724947	0	Medium		0.796105	0.203895	0	Low		0.901691	0.0983091	0	Low		0.310176	0.689824	0	Medium
0.19317	0.80683	0	0	0	Low			0	0.864072	0.135928	Medium		0.633149	0.366851	0	Low		0.812033	0.187967	0	Low		0.56508	0.43492	0	Low
0	0.683742	0.316258	0	0	Low			0.66951	0.33049	0	Low		0.386523	0.613477	0	Medium		0.645399	0.354601	0	Low		0.533382	0.466618	0	Low
0.214514	0.785486	0	0	0	Low			0	0.612473	0.387527	Medium		0.654664	0.345336	0	Low		0.816309	0.183691	0	Low		0.695569	0.304431	0	Low
0.429385	0.570615	0	0	0	Low			0.609275	0.390725	0	Low		0.697495	0.302505	0	Low		0.878146	0.121854	0	Low		0.180744	0.819256	0	Medium
0.123444	0.876556	0	0	0	Low			0.609275	0.390725	0	Low		0.573584	0.426416	0	Low		0.793256	0.206744	0	Low		0.188668	0.811332	0	Medium
0	0.78762	0.21238	0	0	Low			0.187633	0.812367	0	Medium		0.385527	0.614473	0	Medium		0.683789	0.316211	0	Low		0.417156	0.582844	0	Medium
0	0.974031	0.0259694	0	0	Low			0.478678	0.521322	0	Medium		0.494098	0.505902	0	Medium		0.737662	0.262338	0	Low		0.700588	0.299412	0	Low
0.363927	0.636073	0	0	0	Low			0.473348	0.526652	0	Medium		0.684944	0.315056	0	Low		0.861188	0.138812	0	Low		0.154329	0.845671	0	Medium
0	0.65386	0.34614	0	0	Low			0.412047	0.587953	0	Medium		0.285921	0.714079	0	Medium		0.629129	0.370871	0	Low		0.12131	0.87869	0	Medium
0.230167	0.769833	0	0	0	Low			0.155117	0.844883	0	Medium		0.617312	0.382688	0	Low		0.821962	0.178038	0	Low		0.344516	0.655484	0	Medium
0	0.793312	0.206688	0	0	Low			0.232409	0.767591	0	Medium		0.462224	0.537776	0	Medium		0.682806	0.317194	0	Low		0.534703	0.465297	0	Low
0.018143	0.981857	0	0	0	Low			0.664179	0.335821	0	Low		0.556452	0.443548	0	Low		0.766516	0.233484	0	Low		0.100178	0.899822	0	Medium
0	0.999644	0.000355745	0	0	Low			0.386461	0.613539	0	Medium		0.548085	0.451915	0	Low		0.753588	0.246412	0	Low		0.356402	0.643598	0	Medium
0	0.707933	0.292067	0	0	Low			0.883795	0.116205	0	Low		0.381543	0.618457	0	Medium		0.671107	0.328893	0	Low		0	0.904708	0.0952916	Medium
0.167556	0.832444	0	0	0	Low			0.519723	0.480277	0	Low		0.527765	0.472235	0	Low		0.805643	0.194357	0	Low		0.3881	0.6119	0	Medium
0	0.786197	0.213803	0	0	Low			0.284648	0.715352	0	Medium		0.446287	0.553713	0	Medium		0.68256	0.31744	0	Low		0.431685	0.568315	0	Medium
0	0	0.718961	0.29013	0	Medium			0.0207889	0.979211	0	Medium		0	0.969172	0.0308282	Medium		0.235745	0.764255	0	Medium		0	0.940368	0.0596315	Medium
0.233013	0.766987	0	0	0	Low			0.489872	0.510128	0	Medium		0.639823	0.360177	0	Low		0.820783	0.179217	0	Low		0	0.92452	0.0754804	Medium
0	0.399146	0.600854	0	0	Medium			0.224947	0.775053	0	Medium		0.234125	0.765875	0	Medium		0.558199	0.441801	0	Low		0.607343	0.392657	0	Low
0.11206	0.88794	0	0	0	Low			0	0.935501	0.0644989	Medium		0.578365	0.421635	0	Low		0.784851	0.215149	0	Low		0.28112	0.71888	0	Medium
0	0.308075	0.691925	0	0	Medium			0.658849	0.341151	0	Low		0.236117	0.763883	0	Medium		0.496264	0.503736	0	Medium		0.637456	0.362544	0	Low
0	0.0647456	0.935254	0	0	Medium			0.251599	0.748401	0	Medium		0.0737587	0.926241	0	Medium		0.39009	0.60991	0	Medium		0.211121	0.788879	0	Medium
0.251512	0.748488	0	0	0	Low			0.768657	0.231343	0	Low		0.672992	0.327008	0	Low		0.828549	0.171451	0	Low		0.693324	0.306676	0	Low
0.0651014	0.934899	0	0	0	Low			0.123667	0.876333	0	Medium		0.552966	0.447034	0	Low		0.772365	0.227635	0	Low		0.463382	0.536618	0	Medium
0	0.850231	0.149769	0	0	Low			0.122601	0.877399	0	Medium		0.467205	0.532795	0	Medium		0.705859	0.294141	0	Low		0.33395	0.66605	0	Medium
0.0821772	0.917823	0	0	0	Low			0.460021	0.539979	0	Medium		0.552966	0.447034	0	Low		0.779542	0.220458	0	Low		0	0.915274	0.0847256	Medium
0.127713	0.872287	0	0	0	Low			0.343284	0.656716	0	Medium		0.577569	0.422431	0	Low		0.792519	0.207481	0	Low		0.254705	0.745295	0	Medium
0	0	0.891142	0.120126	0	Medium			0.421109	0.578891	0	Medium		0.0438767	0.956123	0	Medium		0.304562	0.695438	0	Medium		0.0750842	0.924916	0	Medium
0	0	0.733191	0.27608	0	Medium			0.0010661	0.998934	0	Medium		0	0.876538	0.123462	Medium		0.225914	0.774086	0	Medium		0.0064056	0.993594	0	Medium
0	0.743508	0.256492	0	0	Low			0.551706	0.448294	0	Low		0.409433	0.590567	0	Medium		0.669829	0.330171	0	Low		0.44093	0.55907	0	Medium
0	0.850231	0.149769	0	0	Low			0	0.884861	0.115139	Medium		0.446287	0.553713	0	Medium		0.703696	0.296304	0	Low		0	0.570561	0.429439	Medium
0.197439	0.802561	0	0	0	Low			0.5	0.5	0	Low		0.638827	0.361173	0	Low		0.819701	0.180299	0	Low		0	0.853199	0.146801	Medium
0	0	0	0.747065	0.252935	High			0.368337	0.631663	0	Medium		0	0.395438	0.604562	High		0	0.723555	0.276445	Medium		0.356402	0.643598	0	Medium
0.665599	0.334401	0	0	0	VeryLow			0.767591	0.232409	0	Low		0.814333	0.185667	0	Low		0.943472	0.0565277	0	Low		0	0.42792	0.57208	High
0.620064	0.379936	0	0	0	VeryLow			0.679104	0.320896	0	Low		0.81015	0.18985	0	Low		0.929758	0.0702418	0	Low		0	0.290563	0.709437	High
0.255781	0.744219	0	0	0	Low			0.352345	0.647655	0	Medium		0.654166	0.345834	0	Low		0.837741	0.162259	0	Low		0.0882916	0.911708	0	Medium
0.464959	0.535041	0	0	0	Low			0.535181	0.464819	0	Low		0.74431	0.25569	0	Low		0.88896	0.11104	0	Low		0	0.744899	0.255101	Medium
0	0.663821	0.336179	0	0	Low			0.69403	0.30597	0	Low		0.408437	0.591563	0	Medium		0.634782	0.365218	0	Low		0.151687	0.848313	0	Medium
0	0.693703	0.306297	0	0	Low			0	0.704158	0.295842	Medium		0.329747	0.670253	0	Medium		0.644023	0.355977	0	Low		0	0.652447	0.347553	Medium
0.356813	0.643187	0	0	0	Low			0.702559	0.297441	0	Low		0.692813	0.307187	0	Low		0.85814	0.14186	0	Low		0.522816	0.477184	0	Low
0	0.90715	0.0928495	0	0	Low			0.703625	0.296375	0	Low		0.489118	0.510882	0	Medium		0.717361	0.282639	0	Low		0.435647	0.564353	0	Medium
0	0.793312	0.206688	0	0	Low			0.0597015	0.940299	0	Medium		0.373574	0.626426	0	Medium		0.675973	0.324027	0	Low		0	0.861124	0.138876	Medium
0	0.743508	0.256492	0	0	Low			0.721748	0.278252	0	Low		0.421386	0.578614	0	Medium		0.667322	0.332678	0	Low		0.324704	0.675296	0	Medium
0	0.626823	0.373177	0	0	Low			0.144989	0.855011	0	Medium		0.368594	0.631406	0	Medium		0.61571	0.38429	0	Low		0.294327	0.705673	0	Medium
0.353967	0.646033	0	0	0	Low			0.413113	0.586887	0	Medium		0.713731	0.286269	0	Low		0.855781	0.144219	0	Low		0	0.981311	0.0186885	Medium
0	0.0177873	0.982213	0	0	Medium			0.244136	0.755864	0	Medium		0.0857114	0.914289	0	Medium		0.357157	0.642843	0	Medium		0	0.969425	0.0305752	Medium
0	0	0.75169	0.257815	0	Medium			0.295842	0.704158	0	Medium		0	0.903431	0.0965686	Medium		0.28195	0.71805	0	Medium		0.0684805	0.93152	0	Medium
0	0.986837	0.0131626	0	0	Low			0.341684	0.658316	0	Medium		0.512924	0.487076	0	Low		0.759389	0.240611	0	Low		0.0169715	0.983028	0	Medium
0.0722163	0.927784	0	0	0	Low			0.481876	0.518124	0	Medium		0.5695	0.4305	0	Low		0.784261	0.215739	0	Low		0	0.991877	0.00812256	Medium
0.624333	0.375667	0	0	0	VeryLow			0.689765	0.310235	0	Low		0.826386	0.173614	0	Low		0.930495	0.0695045	0	Low		0	0.496599	0.503401	High
0	0	0	0.870864	0.129136	High			0.205224	0.794776	0	Medium		0	0.45321	0.54679	High		0	0.792371	0.207629	Medium		0.167536	0.832464	0	Medium
0.430808	0.569192	0	0	0	Low			0.231876	0.768124	0	Medium		0.741322	0.258678	0	Low		0.87677	0.12323	0	Low		0.47659	0.52341	0	Medium
0	0.9783	0.0217005	0	0	Low			0.27452	0.72548	0	Medium		0.511729	0.488271	0	Low		0.746018	0.253982	0	Low		0.0579145	0.942085	0	Medium
0.528993	0.471007	0	0	0	VeryLow			0.415245	0.584755	0	Medium		0.761841	0.238159	0	Low		0.905967	0.0940326	0	Low		0.065839	0.934161	0	Medium
0.780434	0.219566	0	0	0	VeryLow			0.657249	0.342751	0	Low		0.871607	0.128393	0	Low		0.955564	0.0444357	0	Low		0	0.772634	0.227366	Medium
0	0.944148	0.055852	0	0	Low			0.299574	0.700426	0	Medium		0.487126	0.512874	0	Medium		0.73722	0.26278	0	Low		0	0.795087	0.204913	Medium
0.191747	0.808253	0	0	0	Low			0.613539	0.386461	0	Low		0.633348	0.366652	0	Low		0.81336	0.18664	0	Low		0.233573	0.766427	0	Medium
0.0480256	0.951974	0	0	0	Low			0.820896	0.179104	0	Low		0.560635	0.439365	0	Low		0.769908	0.230092	0	Low		0.0988576	0.901142	0	Medium
0.214514	0.785486	0	0	0	Low			0.800107	0.199893	0	Low		0.636336	0.363664	0	Low		0.820733	0.179267	0	Low		0	0.931123	0.0688767	Medium
0.2074	0.7926	0	0	0	Low			0.149254	0.850746	0	Medium		0.620399	0.379601	0	Low		0.819554	0.180446	0	Low		0.158291	0.841709	0	Medium
0.228744	0.771256	0	0	0	Low			0.105011	0.894989	0	Medium		0.63554	0.36446	0	Low		0.820389	0.179611	0	Low		0	0.892822	0.107178	Medium
0	0.872999	0.127001	0	0	Low			0.563966	0.436034	0	Low		0.490114	0.509886	0	Medium		0.710873	0.289127	0	Low		0.270554	0.729446	0	Medium
0	0	0.822839	0.187566	0	Medium			0.193497	0.806503	0	Medium		0	0.988097	0.011903	Medium		0.282442	0.717558	0	Medium		0.491118	0.508882	0	Medium
0.47492	0.52508	0	0	0	Low			0.227612	0.772388	0	Medium		0.740824	0.259176	0	Low		0.890729	0.109271	0	Low		0.0539523	0.946048	0	Medium
0	0	0.67058	0.3379	0	Medium			0.282516	0.717484	0	Medium		0	0.90642	0.0935804	Medium		0.201829	0.798171	0	Medium		0.265271	0.734729	0	Medium
0	0.952686	0.0473141	0	0	Low			0	0.813966	0.186034	Medium		0.46322	0.53678	0	Medium		0.733042	0.266958	0	Low		0.117348	0.882652	0	Medium
0.281395	0.718605	0	0	0	Low			0	0.92484	0.0751599	Medium		0.644305	0.355695	0	Low		0.851308	0.148692	0	Low		0	0.6049	0.3951	Medium
0.836784	0.163216	0	0	0	VeryLow			0	0.992537	0.00746269	Medium		0.932666	0.067334	0	Low		0.969131	0.0308691	0	Low		0.28112	0.71888	0	Medium
0.893561	0.106439	0	0	0	VeryLow			0	0.940832	0.0591684	Medium		0.959361	0.0406395	0	Low		0.981125	0.0188753	0	Low		0	0.832068	0.167932	Medium
0.383849	0.616151	0	0	0	Low			0.591684	0.408316	0	Low		0.717416	0.282584	0	Low		0.866005	0.133995	0	Low		0.163574	0.836426	0	Medium
0	0.820349	0.179651	0	0	Low			0	0.94936	0.0506397	Medium		0.371582	0.628418	0	Medium		0.693423	0.306577	0	Low		0.170178	0.829822	0	Medium
0	0.779082	0.220918	0	0	Low			0	0.91951	0.0804904	Medium		0.432342	0.567658	0	Medium		0.684821	0.315179	0	Low		0.539985	0.460015	0	Low
0.0836001	0.9164	0	0	0	Low			0	0.659382	0.340618	Medium		0.580955	0.419045	0	Low		0.781557	0.218443	0	Low		0.524137	0.475863	0	Low
0	0.986837	0.0131626	0	0	Low			0.321429	0.678571	0	Medium		0.514318	0.485682	0	Low		0.752556	0.247444	0	Low		0.270554	0.729446	0	Medium
0	0.944148	0.055852	0	0	Low			0.0900853	0.909915	0	Medium		0.530156	0.469844	0	Low		0.732304	0.267696	0	Low		0.33395	0.66605	0	Medium
0.52757	0.47243	0	0	0	VeryLow			0.480277	0.519723	0	Medium		0.793715	0.206285	0	Low		0.901838	0.0981616	0	Low		0.242818	0.757182	0	Medium
0.587335	0.412665	0	0	0	VeryLow			0.465885	0.534115	0	Medium		0.794113	0.205887	0	Low		0.915356	0.0846441	0	Low		0.0103678	0.989632	0	Medium
0.573106	0.426894	0	0	0	VeryLow			0.276652	0.723348	0	Medium		0.813835	0.186165	0	Low		0.912013	0.0879866	0	Low		0.356402	0.643598	0	Medium
0.27428	0.72572	0	0	0	Low			0	0.964286	0.0357143	Medium		0.666418	0.333582	0	Low		0.842509	0.157491	0	Low		0.349799	0.650201	0	Medium
0.469228	0.530772	0	0	0	Low			0.320362	0.679638	0	Medium		0.764231	0.235769	0	Low		0.88837	0.11163	0	Low		0.617909	0.382091	0	Low
0.418001	0.581999	0	0	0	Low			0.134328	0.865672	0	Medium		0.727178	0.272822	0	Low		0.876425	0.123575	0	Low		0.504325	0.495675	0	Low
0.154749	0.845251	0	0	0	Low			0	0.721748	0.278252	Medium		0.624583	0.375417	0	Low		0.798712	0.201288	0	Low		0.310176	0.689824	0	Medium
0.727499	0.272501	0	0	0	VeryLow			0.305437	0.694563	0	Medium		0.87599	0.12401	0	Low		0.945635	0.0543649	0	Low		0.483194	0.516806	0	Medium
0.151903	0.848097	0	0	0	Low			0	0.735608	0.264392	Medium		0.617212	0.382788	0	Low		0.798221	0.201779	0	Low		0.319422	0.680578	0	Medium
0.585912	0.414088	0	0	0	VeryLow			0	0.779851	0.220149	Medium		0.809154	0.190846	0	Low		0.915258	0.0847424	0	Low		0.112065	0.887935	0	Medium
0.612949	0.387051	0	0	0	VeryLow			0.421109	0.578891	0	Medium		0.825987	0.174013	0	Low		0.92032	0.0796795	0	Low		0.269233	0.730767	0	Medium
0.635717	0.364283	0	0	0	VeryLow			0	0.815565	0.184435	Medium		0.839733	0.160267	0	Low		0.928529	0.0714707	0	Low		0.522816	0.477184	0	Low
0	0.925649	0.0743508	0	0	Low			0.1871	0.8129	0	Medium		0.447283	0.552717	0	Medium		0.730486	0.269514	0	Low		0.584891	0.415109	0	Low
0.352544	0.647456	0	0	0	Low			0	0.659915	0.340085	Medium		0.682554	0.317446	0	Low		0.857943	0.142057	0	Low		0.225649	0.774351	0	Medium
0	0.951263	0.0487371	0	0	Low			0	0.872601	0.127399	Medium		0.504059	0.495941	0	Low		0.743659	0.256341	0	Low		0.300931	0.699069	0	Medium
0.432231	0.567769	0	0	0	Low			0	0.599147	0.400853	Medium		0.753175	0.246825	0	Low		0.874951	0.125049	0	Low		0.71604	0.28396	0	Low
0	0.635361	0.364639	0	0	Low			0	0.359808	0.640192	High		0.22018	0.77982	0	Medium		0.64127	0.35873	0	Low		0.0684805	0.93152	0	Medium
0	0	0.672003	0.336495	0	Medium			0.0730277	0.926972	0	Medium		0	0.718163	0.281837	Medium		0.196913	0.803087	0	Medium		0.0816879	0.918312	0	Medium
0	0	0.506937	0.499473	0	Medium			0.233475	0.766525	0	Medium		0	0.847652	0.152348	Medium		0.0946716	0.905328	0	Medium		0.0777257	0.922274	0	Medium
0	0	0.757382	0.252195	0	Medium			0	0.601812	0.398188	Medium		0	0.958215	0.0417849	Medium		0.240169	0.759831	0	Medium		0.399987	0.600013	0	Medium
0	0.427606	0.572394	0	0	Medium			0	0.821962	0.178038	Medium		0.240102	0.759898	0	Medium		0.538537	0.461463	0	Low		0.435647	0.564353	0	Medium
0	0	0.465671	0.540218	0	High			0	0.539446	0.460554	Medium		0	0.66338	0.33662	Medium		0.19593	0.80407	0	Medium		0	0.760748	0.239252	Medium
0.782853	0.217147	0	0	0	VeryLow			0.021855	0.978145	0	Medium		0.912844	0.0871557	0	Low		0.959005	0.0409949	0	Low		0.751833	0.248167	0	Low
