# Supplementary material for: Breast cancer disease classification using fuzzy-ID3 algorithm with FUZZYDBD method: automatic fuzzy database definition
Source: PeerJ Comput Sci. 2021 May 4;7:e427. doi: 10.7717/peerj-cs.427 (PMC8114800; doi:10.7717/peerj-cs.427)
Supplement: Supplemental Information 3 — To run the FID3 algorithm-FUZZYDBD: 1. Open id310fold.py (python language) 2. Make sure the dataset is w5.data/WBCDF1.data/coimbrafold5.data (according to the folder) id310fold.py is located in the FID3 file. Apply the w5.data/WBCDF1.data/coimbrafold5.data dataset located in the same FID3 file as it is the latest data that has already undergone data transformation into the linguistic format. All the instances have been shuffled well. [file peerj-cs-07-427-s003.zip › WDBC/Fuzzificationdata/Fuzzification6.xlsx]

## Sheet: Sheet1
CompactnessnucC					ConcativitynucC					ConcavepointsnucC					SymmetrynucC					FractalnucC
1-Low	2-Medium	3-High			1-Low	2-Medium	3-High			1-Low	2-Medium	3-High			1-Low	2-Medium	3-High			1-Low	2-Medium	High
0	0.761417	0.238583	Medium		0	0.86278	0.13722	Medium		0	0.175945	0.824055	High		0	0.803075	0.196925	Medium		0.162272	0.837728	0	Medium
0.690873	0.309127	0	Low		0.614058	0.385942	0	Low		0	0.721649	0.278351	Medium		0.532821	0.467179	0	Low		0.554244	0.445756	0	Low
0.22925	0.77075	0	Medium		0.280511	0.719489	0	Medium		0	0.329897	0.670103	High		0.192588	0.807412	0	Medium		0.573134	0.426866	0	Low
0	0.371977	0.628023	High		0	0.902716	0.0972843	Medium		0	0.230241	0.769759	High		0	0	1	High		0	0.452578	0.547422	High
0.65517	0.34483	0	Low		0.361022	0.638978	0	Medium		0	0.883162	0.116838	Medium		0.684999	0.315001	0	Low		0.71481	0.28519	0	Low
0.0344326	0.965567	0	Medium		0.144569	0.855431	0	Medium		0	0.803436	0.196564	Medium		0.0459294	0.954071	0	Medium		0.090122	0.909878	0	Medium
0.553104	0.446896	0	Low		0.395527	0.604473	0	Medium		0	0.672165	0.327835	Medium		0.409422	0.590578	0	Medium		0.624295	0.375705	0	Low
0.338495	0.661505	0	Medium		0.572204	0.427796	0	Low		0	0.930584	0.0694158	Medium		0.356988	0.643012	0	Medium		0.212121	0.787879	0	Medium
0.00493834	0.995062	0	Medium		0.138978	0.861022	0	Medium		0	0.584192	0.415808	Medium		0	0.890992	0.109008	Medium		0.315755	0.684245	0	Medium
0	0	1	High		0	0.234824	0.765176	High		0	0.4811	0.5189	High		0	0.895722	0.104278	Medium		0	0	1	High
0.751996	0.248004	0	Low		0.766933	0.233067	0	Low		0.314433	0.685567	0	Medium		0.45476	0.54524	0	Medium		0.613276	0.386724	0	Low
0	0.964578	0.0354222	Medium		0.366613	0.633387	0	Medium		0	0.756014	0.243986	Medium		0.122019	0.877981	0	Medium		0.347239	0.652761	0	Medium
0.295612	0.704388	0	Medium		0.41869	0.58131	0	Medium		0	0.785567	0.214433	Medium		0.364873	0.635127	0	Medium		0.380034	0.619966	0	Medium
0.679619	0.320381	0	Low		0.629073	0.370927	0	Low		0.230928	0.769072	0	Medium		0.50956	0.49044	0	Low		0.897285	0.102715	0	Low
0	0.553987	0.446013	Medium		0	0.890895	0.109105	Medium		0	0.482474	0.517526	High		0.19929	0.80071	0	Medium		0	0.844812	0.155188	Medium
0	0.776746	0.223254	Medium		0	0.877636	0.122364	Medium		0	0.823368	0.176632	Medium		0	0.954071	0.0459294	Medium		0	0.962876	0.0371245	Medium
0.689903	0.310097	0	Low		0.534505	0.465495	0	Low		0	0.894158	0.105842	Medium		0.422827	0.577173	0	Medium		0.644235	0.355765	0	Low
0.231578	0.768422	0	Medium		0.235783	0.764217	0	Medium		0	0.575258	0.424742	Medium		0.155924	0.844076	0	Medium		0.223928	0.776072	0	Medium
0.441725	0.558275	0	Medium		0.141853	0.858147	0	Medium		0	0.358763	0.641237	High		0.525724	0.474276	0	Low		0.723075	0.276925	0	Low
0.708919	0.291081	0	Low		0.618211	0.381789	0	Low		0.114777	0.885223	0	Medium		0.443327	0.556673	0	Medium		0.769776	0.230224	0	Low
0.514296	0.485704	0	Low		0.698083	0.301917	0	Low		0.49945	0.50055	0	Medium		0.361719	0.638281	0	Medium		0.648564	0.351436	0	Low
0.830195	0.169805	0	Low		0.858355	0.141645	0	Low		0.572027	0.427973	0	Low		0.651094	0.348906	0	Low		0.702348	0.297652	0	Low
0	0.897634	0.102366	Medium		0	0.992812	0.0071885	Medium		0	0.355326	0.644674	High		0	0.777055	0.222945	Medium		0.41729	0.58271	0	Medium
0.548447	0.451553	0	Low		0.496006	0.503994	0	Medium		0	0.619244	0.380756	Medium		0.504435	0.495565	0	Low		0.73475	0.26525	0	Low
0.358675	0.641325	0	Medium		0.25	0.75	0	Medium		0	0.560137	0.439863	Medium		0.192588	0.807412	0	Medium		0.467401	0.532599	0	Medium
0.286686	0.713314	0	Medium		0.384505	0.615495	0	Medium		0	0.247423	0.752577	High		0.0139957	0.986004	0	Medium		0.332809	0.667191	0	Medium
0	0.763939	0.236061	Medium		0.115176	0.884824	0	Medium		0	0.143643	0.856357	High		0	0.935935	0.0640647	Medium		0.0494556	0.950544	0	Medium
0.642169	0.357831	0	Low		0.449521	0.550479	0	Medium		0	0.975945	0.024055	Medium		0.694067	0.305933	0	Low		0.748524	0.251476	0	Low
0	0.867363	0.132637	Medium		0	0.988019	0.0119808	Medium		0	0.608935	0.391065	Medium		0.0293712	0.970629	0	Medium		0.426473	0.573527	0	Medium
0.50731	0.49269	0	Low		0.602396	0.397604	0	Low		0	0.999313	0.000687285	Medium		0.530455	0.469545	0	Low		0.683196	0.316804	0	Low
0.226921	0.773079	0	Medium		0.0202875	0.979712	0	Medium		0	0.729897	0.270103	Medium		0.259215	0.740785	0	Medium		0.438804	0.561196	0	Medium
0	0.932367	0.067633	Medium		0	0.888818	0.111182	Medium		0	0.937457	0.062543	Medium		0	0.739996	0.260004	Medium		0	0.882855	0.117145	Medium
0.362362	0.637638	0	Medium		0.107348	0.892652	0	Medium		0	0.730584	0.269416	Medium		0.22531	0.77469	0	Medium		0.60934	0.39066	0	Low
0	0.774224	0.225776	Medium		0.0269968	0.973003	0	Medium		0	0.773196	0.226804	Medium		0.169328	0.830672	0	Medium		0.248852	0.751148	0	Medium
0	0.92674	0.0732602	Medium		0.157508	0.842492	0	Medium		0	0.7189	0.2811	Medium		0	0.93357	0.0664301	Medium		0.104552	0.895448	0	Medium
0.308807	0.691193	0	Medium		0.135942	0.864058	0	Medium		0	0.753952	0.246048	Medium		0	0.699783	0.300217	Medium		0.589532	0.410468	0	Low
0.230608	0.769392	0	Medium		0.171565	0.828435	0	Medium		0.00549828	0.994502	0	Medium		0.201262	0.798738	0	Medium		0.39184	0.60816	0	Medium
0.963326	0.0366737	0	Low		0.922796	0.0772045	0	Low		0.655464	0.344536	0	Low		0.833629	0.166371	0	Low		0.912764	0.087236	0	Low
0.953391	0.0466086	0	Low		0.961693	0.0383067	0	Low		0.800756	0.199244	0	Low		1	0	0	Low		1	0	0	Low
0.233131	0.766869	0	Medium		0.196486	0.803514	0	Medium		0	0.44811	0.55189	High		0.510349	0.489651	0	Low		0.317067	0.682933	0	Medium
0.656528	0.343472	0	Low		0.666933	0.333067	0	Low		0.235739	0.764261	0	Medium		0.436625	0.563375	0	Medium		0.784599	0.215401	0	Low
0.529431	0.470569	0	Low		0.357348	0.642652	0	Medium		0.0213058	0.978694	0	Medium		0.448453	0.551547	0	Medium		0.461892	0.538108	0	Medium
0	0.608513	0.391487	Medium		0	0.843131	0.156869	Medium		0	0.286598	0.713402	High		0	0.775872	0.224128	Medium		0.360357	0.639643	0	Medium
0.330345	0.669655	0	Medium		0.414696	0.585304	0	Medium		0	0.97457	0.0254296	Medium		0.142913	0.857087	0	Medium		0.374787	0.625213	0	Medium
0.295418	0.704582	0	Medium		0.404473	0.595527	0	Medium		0	0.895533	0.104467	Medium		0.161049	0.838951	0	Medium		0.460317	0.539683	0	Medium
0.0652851	0.934715	0	Medium		0	0.826677	0.173323	Medium		0	0.365636	0.634364	High		0.119259	0.880741	0	Medium		0.517119	0.482881	0	Low
0.78964	0.21036	0	Low		0.890096	0.109904	0	Low		0.82378	0.17622	0	Low		0.392864	0.607136	0	Medium		0.750098	0.249902	0	Low
0.244579	0.755421	0	Medium		0.200319	0.799681	0	Medium		0	0.564948	0.435052	Medium		0.0794402	0.92056	0	Medium		0.17539	0.82461	0	Medium
0.634601	0.365399	0	Low		0.51278	0.48722	0	Low		0.549966	0.450034	0	Low		0.534004	0.465996	0	Low		0.633084	0.366916	0	Low
0.72095	0.27905	0	Low		0.635463	0.364537	0	Low		0.1189	0.8811	0	Medium		0.485117	0.514883	0	Medium		0.81464	0.18536	0	Low
0.885787	0.114213	0	Low		0.911773	0.0882268	0	Low		0.744674	0.255326	0	Low		0.657796	0.342204	0	Low		0.861078	0.138922	0	Low
0.745981	0.254019	0	Low		0.832268	0.167732	0	Low		0.409897	0.590103	0	Medium		0.692095	0.307905	0	Low		0.66929	0.33071	0	Low
0.880141	0.119859	0	Low		0.852987	0.147013	0	Low		0.567285	0.432715	0	Low		0.519022	0.480978	0	Low		0.75023	0.24977	0	Low
0.607242	0.392758	0	Low		0.58099	0.41901	0	Low		0.0893471	0.910653	0	Medium		0.425981	0.574019	0	Medium		0.674275	0.325725	0	Low
0.653811	0.346189	0	Low		0.566773	0.433227	0	Low		0	0.948454	0.0515464	Medium		0.562389	0.437611	0	Low		0.68923	0.31077	0	Low
0.88375	0.11625	0	Low		0.855016	0.144984	0	Low		0.565911	0.434089	0	Low		0.313621	0.686379	0	Medium		0.799029	0.200971	0	Low
0.371676	0.628324	0	Medium		0.380351	0.619649	0	Medium		0	0.562887	0.437113	Medium		0.222551	0.777449	0	Medium		0.634002	0.365998	0	Low
0.220518	0.779482	0	Medium		0.426997	0.573003	0	Medium		0	0.739519	0.260481	Medium		0.159077	0.840923	0	Medium		0.286895	0.713105	0	Medium
0.932823	0.067177	0	Low		0.997053	0.00294728	0	Low		0.923643	0.0763574	0	Low		0.655431	0.344569	0	Low		0.897022	0.102978	0	Low
0.812537	0.187463	0	Low		0.813419	0.186581	0	Low		0.696289	0.303711	0	Low		0.347526	0.652474	0	Medium		0.537977	0.462023	0	Low
0.861513	0.138487	0	Low		0.965367	0.0346326	0	Low		0.822749	0.177251	0	Low		0.214666	0.785334	0	Medium		0.669946	0.330054	0	Low
0.723472	0.276528	0	Low		0.856214	0.143786	0	Low		0.809072	0.190928	0	Low		0.445299	0.554701	0	Medium		0.71035	0.28965	0	Low
0	0.84078	0.15922	Medium		0	0.894249	0.105751	Medium		0	0.773196	0.226804	Medium		0.495762	0.504238	0	Medium		0.237046	0.762954	0	Medium
0.727353	0.272647	0	Low		0.776837	0.223163	0	Low		0.650378	0.349622	0	Low		0.323083	0.676917	0	Medium		0.608291	0.391709	0	Low
0.264953	0.735047	0	Medium		0.357188	0.642812	0	Medium		0	0.820619	0.179381	Medium		0.283264	0.716736	0	Medium		0.36954	0.63046	0	Medium
0.39011	0.60989	0	Medium		0.516933	0.483067	0	Low		0	0.890722	0.109278	Medium		0.307707	0.692293	0	Medium		0.553063	0.446937	0	Low
0.73007	0.26993	0	Low		0.849649	0.150351	0	Low		0.552096	0.447904	0	Low		0.482358	0.517642	0	Medium		0.513709	0.486291	0	Low
0.875445	0.124555	0	Low		0.769329	0.230671	0	Low		0.521581	0.478419	0	Low		0.670806	0.329194	0	Low		0.850846	0.149154	0	Low
0.205965	0.794035	0	Medium		0	0	1	High		0	0.797251	0.202749	Medium		0	0.950128	0.0498719	Medium		0.180638	0.819362	0	Medium
0.915941	0.0840586	0	Low		0.834026	0.165974	0	Low		0.595739	0.404261	0	Low		0.677508	0.322492	0	Low		0.881149	0.118851	0	Low
0.599674	0.400326	0	Low		0.570767	0.429233	0	Low		0	0.770447	0.229553	Medium		0.611275	0.388725	0	Low		0.857668	0.142332	0	Low
0.58027	0.41973	0	Low		0.770927	0.229073	0	Low		0.671065	0.328935	0	Low		0.728366	0.271634	0	Low		0.300013	0.699987	0	Medium
0	0.618215	0.381785	Medium		0	0.951118	0.0488818	Medium		0	0.694845	0.305155	Medium		0.310861	0.689139	0	Medium		0	0.965499	0.0345009	Medium
0.365661	0.634339	0	Medium		0.55607	0.44393	0	Low		0.0494845	0.950515	0	Medium		0.596294	0.403706	0	Low		0.370851	0.629149	0	Medium
0.695336	0.304664	0	Low		0.727955	0.272045	0	Low		0.404811	0.595189	0	Medium		0.584861	0.415139	0	Low		0.723862	0.276138	0	Low
0.65614	0.34386	0	Low		0.548083	0.451917	0	Low		0	0.955326	0.0446735	Medium		0.572245	0.427755	0	Low		0.884166	0.115834	0	Low
0.785371	0.214629	0	Low		0.863594	0.136406	0	Low		0.490928	0.509072	0	Medium		0.548591	0.451409	0	Low		0.778696	0.221304	0	Low
0	0.959727	0.0402732	Medium		0.395208	0.604792	0	Medium		0	0.555326	0.444674	Medium		0.138183	0.861817	0	Medium		0.268529	0.731471	0	Medium
0	0.856885	0.143115	Medium		0	0.773003	0.226997	Medium		0	0.276289	0.723711	High		0	0.472304	0.527696	High		0.414929	0.585071	0	Medium
0.637512	0.362488	0	Low		0.723482	0.276518	0	Low		0.455258	0.544742	0	Medium		0.521388	0.478612	0	Low		0.683327	0.316673	0	Low
0.727741	0.272259	0	Low		0.719649	0.280351	0	Low		0.5789	0.4211	0	Low		0.52809	0.47191	0	Low		0.560934	0.439066	0	Low
0.123303	0.876697	0	Medium		0.223962	0.776038	0	Medium		0	0.826117	0.173883	Medium		0.226493	0.773507	0	Medium		0.389217	0.610783	0	Medium
0	0.873961	0.126039	Medium		0	0.965495	0.0345048	Medium		0	0.0295533	0.970447	High		0.688547	0.311453	0	Low		0.343303	0.656697	0	Medium
0.50634	0.49366	0	Low		0.611502	0.388498	0	Low		0	0.734708	0.265292	Medium		0.705894	0.294106	0	Low		0.514758	0.485242	0	Low
0.66429	0.33571	0	Low		0.637859	0.362141	0	Low		0.475464	0.524536	0	Medium		0.284841	0.715159	0	Medium		0.68254	0.31746	0	Low
0.647602	0.352398	0	Low		0.495687	0.504313	0	Medium		0	0.871478	0.128522	Medium		0.16026	0.83974	0	Medium		0.596616	0.403384	0	Low
0.669529	0.330471	0	Low		0.465016	0.534984	0	Medium		0.158076	0.841924	0	Medium		0.426375	0.573625	0	Medium		0.823954	0.176046	0	Low
0.430858	0.569142	0	Medium		0.0806709	0.919329	0	Medium		0	0.65567	0.34433	Medium		0.0573625	0.942637	0	Medium		0.503608	0.496392	0	Low
0.575031	0.424969	0	Low		0.611182	0.388818	0	Low		0.171821	0.828179	0	Medium		0.445299	0.554701	0	Medium		0.507149	0.492851	0	Low
0.453561	0.546439	0	Medium		0.584026	0.415974	0	Low		0.0398625	0.960137	0	Medium		0.374729	0.625271	0	Medium		0.610521	0.389479	0	Low
0.710277	0.289723	0	Low		0.853211	0.146789	0	Low		0.522612	0.477388	0	Low		0.622708	0.377292	0	Low		0.771481	0.228519	0	Low
0.665454	0.334546	0	Low		0.545367	0.454633	0	Low		0	0.985567	0.014433	Medium		0.609304	0.390696	0	Low		0.826315	0.173685	0	Low
0.812731	0.187269	0	Low		0.784345	0.215655	0	Low		0.312027	0.687973	0	Medium		0.817859	0.182141	0	Low		0.90791	0.0920897	0	Low
0.713188	0.286812	0	Low		0.779393	0.220607	0	Low		0.456289	0.543711	0	Medium		0.561206	0.438794	0	Low		0.855831	0.144169	0	Low
0.237399	0.762601	0	Medium		0.16885	0.83115	0	Medium		0	0.546392	0.453608	Medium		0.499704	0.500296	0	Medium		0.641873	0.358127	0	Low
0.366243	0.633757	0	Medium		0.345367	0.654633	0	Medium		0	0.9189	0.0810997	Medium		0.162626	0.837374	0	Medium		0.624295	0.375705	0	Low
0.87137	0.12863	0	Low		0.920447	0.0795527	0	Low		0.595739	0.404261	0	Low		0.73901	0.26099	0	Low		0.754427	0.245573	0	Low
0.869139	0.130861	0	Low		0.967268	0.0327316	0	Low		0.836357	0.163643	0	Low		0.854524	0.145476	0	Low		0.542962	0.457038	0	Low
0.693784	0.306216	0	Low		0.692971	0.307029	0	Low		0.419313	0.580687	0	Medium		0.524147	0.475853	0	Low		0.573396	0.426604	0	Low
0.465786	0.534214	0	Medium		0.489776	0.510224	0	Medium		0	0.924399	0.0756014	Medium		0.545437	0.454563	0	Low		0.495081	0.504919	0	Medium
0.675932	0.324068	0	Low		0.49377	0.50623	0	Medium		0.186254	0.813746	0	Medium		0.571851	0.428149	0	Low		0.751673	0.248327	0	Low
0.819717	0.180283	0	Low		1	0	0	Low		1	0	0	Low		0.461068	0.538932	0	Medium		0.491276	0.508724	0	Medium
0.880995	0.119005	0	Low		0.817093	0.182907	0	Low		0.489278	0.510722	0	Medium		0.554898	0.445102	0	Low		0.819756	0.180244	0	Low
0.606271	0.393729	0	Low		0.577636	0.422364	0	Low		0.329966	0.670034	0	Medium		0.583284	0.416716	0	Low		0.608291	0.391709	0	Low
0.764609	0.235391	0	Low		0.872412	0.127588	0	Low		0.779863	0.220137	0	Low		0.502858	0.497142	0	Low		0.731339	0.268661	0	Low
0.25758	0.74242	0	Medium		0	0.98147	0.0185304	Medium		0	0.635052	0.364948	Medium		0.376306	0.623694	0	Medium		0	0.878919	0.121081	Medium
0.536805	0.463195	0	Low		0.541054	0.458946	0	Low		0.162887	0.837113	0	Medium		0.510743	0.489257	0	Low		0.528663	0.471337	0	Low
0.672051	0.327949	0	Low		0.690575	0.309425	0	Low		0.419794	0.580206	0	Medium		0.440962	0.559038	0	Medium		0.779483	0.220517	0	Low
0	0.695249	0.304751	Medium		0	0.465176	0.534824	High		0	0	1	High		0.0183323	0.981668	0	Medium		0.437885	0.562115	0	Medium
0.62684	0.37316	0	Low		0.501597	0.498403	0	Low		0.431065	0.568935	0	Medium		0.501676	0.498324	0	Low		0.563426	0.436574	0	Low
0.710471	0.289529	0	Low		0.792332	0.207668	0	Low		0.633402	0.366598	0	Low		0.618372	0.381628	0	Low		0.611177	0.388823	0	Low
0.616362	0.383638	0	Low		0.646006	0.353994	0	Low		0.24055	0.75945	0	Medium		0.739405	0.260595	0	Low		0.608815	0.391185	0	Low
0.23934	0.76066	0	Medium		0	0.916454	0.0835463	Medium		0	0.965636	0.0343643	Medium		0.671595	0.328405	0	Low		0.302637	0.697363	0	Medium
0.655364	0.344636	0	Low		0.793131	0.206869	0	Low		0.578282	0.421718	0	Low		0.677508	0.322492	0	Low		0.537977	0.462023	0	Low
0.594241	0.405759	0	Low		0.607668	0.392332	0	Low		0.278351	0.721649	0	Medium		0.463434	0.536566	0	Medium		0.387905	0.612095	0	Medium
0.587449	0.412551	0	Low		0.759904	0.240096	0	Low		0.501924	0.498076	0	Low		0.655825	0.344175	0	Low		0.6016	0.3984	0	Low
0.688351	0.311649	0	Low		0.753355	0.246645	0	Low		0.73567	0.26433	0	Low		0.965701	0.0342992	0	Low		0.709038	0.290962	0	Low
0.18365	0.81635	0	Medium		0.248562	0.751438	0	Medium		0	0.606873	0.393127	Medium		0.203627	0.796373	0	Medium		0.324938	0.675062	0	Medium
0.0973019	0.902698	0	Medium		0	0.82492	0.17508	Medium		0	0.602062	0.397938	Medium		0.326237	0.673763	0	Medium		0.0796274	0.920373	0	Medium
0.819717	0.180283	0	Low		0.640735	0.359265	0	Low		0.185567	0.814433	0	Medium		0	0.692293	0.307707	Medium		0.920373	0.0796274	0	Low
0.589196	0.410804	0	Low		0.664217	0.335783	0	Low		0.38433	0.61567	0	Medium		0.427952	0.572048	0	Medium		0.603962	0.396038	0	Low
0.608406	0.391594	0	Low		0.477316	0.522684	0	Medium		0	0.849485	0.150515	Medium		0.47605	0.52395	0	Medium		0.612751	0.387249	0	Low
0.229444	0.770556	0	Medium		0.0730032	0.926997	0	Medium		0	0.454983	0.545017	High		0.346738	0.653262	0	Medium		0.671389	0.328611	0	Low
0.706008	0.293992	0	Low		0.591054	0.408946	0	Low		0.160825	0.839175	0	Medium		0.478021	0.521979	0	Medium		0.671783	0.328217	0	Low
0.561836	0.438164	0	Low		0.471565	0.528435	0	Medium		0.382955	0.617045	0	Medium		0.80958	0.19042	0	Low		0.72137	0.27863	0	Low
0.790998	0.209002	0	Low		0.870367	0.129633	0	Low		0.64921	0.35079	0	Low		0.684999	0.315001	0	Low		0.779877	0.220123	0	Low
0.49334	0.50666	0	Medium		0.39361	0.60639	0	Medium		0.0865979	0.913402	0	Medium		0.248965	0.751035	0	Medium		0.685688	0.314312	0	Low
0.613645	0.386355	0	Low		0.4877	0.5123	0	Medium		0.162887	0.837113	0	Medium		0.496945	0.503055	0	Medium		0.863964	0.136036	0	Low
0.493534	0.506466	0	Medium		0.686901	0.313099	0	Low		0.0219931	0.978007	0	Medium		0.5959	0.4041	0	Low		0.701561	0.298439	0	Low
0.303761	0.696239	0	Medium		0.09377	0.90623	0	Medium		0	0.809622	0.190378	Medium		0.314015	0.685985	0	Medium		0.61157	0.38843	0	Low
0.551358	0.448642	0	Low		0.841613	0.158387	0	Low		0.43732	0.56268	0	Medium		0.249359	0.750641	0	Medium		0.509773	0.490227	0	Low
0.58842	0.41158	0	Low		0.394409	0.605591	0	Medium		0	0.95945	0.0405498	Medium		0.498522	0.501478	0	Medium		0.670077	0.329923	0	Low
0.460159	0.539841	0	Medium		0.522045	0.477955	0	Low		0.0982818	0.901718	0	Medium		0.245023	0.754977	0	Medium		0.72255	0.27745	0	Low
0.674768	0.325232	0	Low		0.726997	0.273003	0	Low		0.0556701	0.94433	0	Medium		0.543465	0.456535	0	Low		0.794438	0.205562	0	Low
0.611511	0.388489	0	Low		0.366613	0.633387	0	Medium		0.0522337	0.947766	0	Medium		0.391287	0.608713	0	Medium		0.723731	0.276269	0	Low
0.757429	0.242571	0	Low		0.652236	0.347764	0	Low		0.358694	0.641306	0	Medium		0.501676	0.498324	0	Low		0.663781	0.336219	0	Low
0.85348	0.14652	0	Low		0.832907	0.167093	0	Low		0.5211	0.4789	0	Low		0.942046	0.0579539	0	Low		0.758756	0.241244	0	Low
0.733174	0.266826	0	Low		0.776518	0.223482	0	Low		0.417457	0.582543	0	Medium		0.561995	0.438005	0	Low		0.83458	0.16542	0	Low
0.633049	0.366951	0	Low		0.464058	0.535942	0	Medium		0	0.854296	0.145704	Medium		0.271043	0.728957	0	Medium		0.784468	0.215532	0	Low
0.699411	0.300589	0	Low		0.861518	0.138482	0	Low		0.408179	0.591821	0	Medium		0.788291	0.211709	0	Low		0.832087	0.167913	0	Low
0.913167	0.0868333	0	Low		1	0	0	Low		1	0	0	Low		0.392864	0.607136	0	Medium		0.652761	0.347239	0	Low
0.619078	0.380922	0	Low		0.552396	0.447604	0	Low		0.164261	0.835739	0	Medium		0.516263	0.483737	0	Low		0.651843	0.348157	0	Low
0.705232	0.294768	0	Low		0.876869	0.123131	0	Low		0.56	0.44	0	Low		0.598265	0.401735	0	Low		0.659976	0.340024	0	Low
0.558537	0.441463	0	Low		0.666134	0.333866	0	Low		0.304467	0.695533	0	Medium		0.21782	0.78218	0	Medium		0.65709	0.34291	0	Low
0.815642	0.184358	0	Low		0.844169	0.155831	0	Low		0.76543	0.23457	0	Low		0.710231	0.289769	0	Low		0.834055	0.165945	0	Low
0.564553	0.435447	0	Low		0.849521	0.150479	0	Low		0.584742	0.415258	0	Low		0.541888	0.458112	0	Low		0.36298	0.63702	0	Medium
0.258938	0.741062	0	Medium		0.280511	0.719489	0	Medium		0	0.718213	0.281787	Medium		0	0.340627	0.659373	High		0.370851	0.629149	0	Medium
0.563776	0.436224	0	Low		0.600639	0.399361	0	Low		0.422337	0.577663	0	Medium		0.492608	0.507392	0	Medium		0.51279	0.48721	0	Low
0.522252	0.477748	0	Low		0.504313	0.495687	0	Low		0	0.901031	0.0989691	Medium		0.556081	0.443919	0	Low		0.714155	0.285845	0	Low
0.699023	0.300977	0	Low		0.75016	0.24984	0	Low		0.586323	0.413677	0	Low		0.690518	0.309482	0	Low		0.801915	0.198085	0	Low
0.838538	0.161462	0	Low		0.870415	0.129585	0	Low		0.567285	0.432715	0	Low		0.356988	0.643012	0	Medium		0.87787	0.12213	0	Low
0.216637	0.783363	0	Medium		0.140415	0.859585	0	Medium		0.458488	0.541512	0	Medium		0.307313	0.692687	0	Medium		0	0.772662	0.227338	Medium
0.515072	0.484928	0	Low		0	0.68754	0.31246	Medium		0	0.920275	0.0797251	Medium		0.391681	0.608319	0	Medium		0.0704447	0.929555	0	Medium
0.87888	0.12112	0	Low		0.886326	0.113674	0	Low		0.621581	0.378419	0	Low		0.489848	0.510152	0	Medium		0.833661	0.166339	0	Low
0.615197	0.384803	0	Low		0.519329	0.480671	0	Low		0.331821	0.668179	0	Medium		0.0995466	0.900453	0	Medium		0.589532	0.410468	0	Low
0.706008	0.293992	0	Low		0.689617	0.310383	0	Low		0.43567	0.56433	0	Medium		0.38971	0.61029	0	Medium		0.655254	0.344746	0	Low
0.374198	0.625802	0	Medium		0.427636	0.572364	0	Medium		0	0.958763	0.0412371	Medium		0.645969	0.354031	0	Low		0.70694	0.29306	0	Low
0.721144	0.278856	0	Low		0.699361	0.300639	0	Low		0.420206	0.579794	0	Medium		0.620737	0.379263	0	Low		0.938607	0.0613932	0	Low
0.813895	0.186105	0	Low		0.862045	0.137955	0	Low		0.517182	0.482818	0	Low		0.625862	0.374138	0	Low		0.68595	0.31405	0	Low
0.892016	0.107984	0	Low		0.970383	0.0296166	0	Low		0.728316	0.271684	0	Low		0.537552	0.462448	0	Low		0.713892	0.286108	0	Low
0.685828	0.314172	0	Low		0.68754	0.31246	0	Low		0.456426	0.543574	0	Medium		0.368027	0.631973	0	Medium		0.674275	0.325725	0	Low
0.661767	0.338233	0	Low		0.638339	0.361661	0	Low		0	0.778694	0.221306	Medium		0.653854	0.346146	0	Low		0.902007	0.0979929	0	Low
0.306672	0.693328	0	Medium		0	0.912141	0.0878594	Medium		0	0.45567	0.54433	High		0.180761	0.819239	0	Medium		0.512134	0.487866	0	Low
0.599286	0.400714	0	Low		0.730351	0.269649	0	Low		0.436838	0.563162	0	Medium		0.722846	0.277154	0	Low		0.530631	0.469369	0	Low
0.357705	0.642295	0	Medium		0.369329	0.630671	0	Medium		0	0.387629	0.612371	High		0.20205	0.79795	0	Medium		0.516857	0.483143	0	Low
0.85901	0.14099	0	Low		0.876198	0.123802	0	Low		0.604536	0.395464	0	Low		0.573822	0.426178	0	Low		0.923783	0.0762167	0	Low
0.809044	0.190956	0	Low		0.832748	0.167252	0	Low		0.683643	0.316357	0	Low		0.793022	0.206978	0	Low		0.712056	0.287944	0	Low
0.641781	0.358219	0	Low		0.629712	0.370288	0	Low		0	0.986942	0.0130584	Medium		0.509166	0.490834	0	Low		0.773842	0.226158	0	Low
0.309777	0.690223	0	Medium		0.21885	0.78115	0	Medium		0	0.817182	0.182818	Medium		0.765425	0.234575	0	Low		0.502033	0.497967	0	Low
0.735309	0.264691	0	Low		0.893802	0.106198	0	Low		0.416838	0.583162	0	Medium		0.669229	0.330771	0	Low		0.878788	0.121212	0	Low
0.807298	0.192702	0	Low		0.801597	0.198403	0	Low		0.35457	0.64543	0	Medium		0.502464	0.497536	0	Low		0.833792	0.166208	0	Low
0.752966	0.247034	0	Low		0.577636	0.422364	0	Low		0.202749	0.797251	0	Medium		0.479992	0.520008	0	Medium		0.755083	0.244917	0	Low
0.357705	0.642295	0	Medium		0.0686901	0.93131	0	Medium		0	0.74433	0.25567	Medium		0.349103	0.650897	0	Medium		0.397088	0.602912	0	Medium
0.893064	0.106936	0	Low		0.937093	0.0629073	0	Low		0.704055	0.295945	0	Low		0.86714	0.13286	0	Low		0.762692	0.237308	0	Low
0.921181	0.0788195	0	Low		1	0	0	Low		1	0	0	Low		0.548591	0.451409	0	Low		0.91342	0.0865801	0	Low
0.916019	0.0839809	0	Low		1	0	0	Low		1	0	0	Low		0.595111	0.404889	0	Low		0.69251	0.30749	0	Low
0.480533	0.519467	0	Medium		0.443131	0.556869	0	Medium		0.3189	0.6811	0	Medium		0.586438	0.413562	0	Low		0.197691	0.802309	0	Medium
0.147364	0.852636	0	Medium		0.0635783	0.936422	0	Medium		0	0.601375	0.398625	Medium		0.412971	0.587029	0	Medium		0.473304	0.526696	0	Medium
0.986359	0.0136411	0	Low		0.987257	0.0127428	0	Low		0.936364	0.0636357	0	Low		0.712202	0.287798	0	Low		0.955529	0.0444707	0	Low
0.947298	0.0527015	0	Low		0.955942	0.0440575	0	Low		0.725773	0.274227	0	Low		0.914055	0.0859452	0	Low		0.761905	0.238095	0	Low
0.270192	0.729808	0	Medium		0.146965	0.853035	0	Medium		0	0.152577	0.847423	High		0.491031	0.508969	0	Medium		0.661813	0.338187	0	Low
0	0.581347	0.418653	Medium		0	0.916933	0.0830671	Medium		0	0.004811	0.995189	High		0.00137985	0.99862	0	Medium		0.0376492	0.962351	0	Medium
0.36469	0.63531	0	Medium		0.536422	0.463578	0	Low		0	0.940893	0.0591065	Medium		0.261975	0.738025	0	Medium		0.589794	0.410206	0	Low
0.740548	0.259452	0	Low		0.736741	0.263259	0	Low		0.567285	0.432715	0	Low		0.903016	0.096984	0	Low		0.747737	0.252263	0	Low
0.412813	0.587187	0	Medium		0.420128	0.579872	0	Medium		0.157388	0.842612	0	Medium		0.365267	0.634733	0	Medium		0.440115	0.559885	0	Medium
0.855226	0.144774	0	Low		0.988946	0.0110543	0	Low		0.928385	0.0716151	0	Low		0.460674	0.539326	0	Medium		0.712318	0.287682	0	Low
0.578524	0.421476	0	Low		0.434824	0.565176	0	Medium		0	0.920275	0.0797251	Medium		0.353046	0.646954	0	Medium		0.811885	0.188115	0	Low
0.851151	0.148849	0	Low		0.757029	0.242971	0	Low		0.244674	0.755326	0	Medium		0.602996	0.397004	0	Low		0.791027	0.208973	0	Low
0.858913	0.141087	0	Low		0.859377	0.140623	0	Low		0.704055	0.295945	0	Low		0.355411	0.644589	0	Medium		0.859373	0.140627	0	Low
0.732786	0.267214	0	Low		0.772684	0.227316	0	Low		0.669072	0.330928	0	Low		0.638478	0.361522	0	Low		0.894792	0.105208	0	Low
0	0.243133	0.756867	High		0	0.644089	0.355911	Medium		0	0.782131	0.217869	Medium		0	0.580327	0.419673	Medium		0	0.825134	0.174866	Medium
0.878744	0.121256	0	Low		0.917157	0.0828435	0	Low		0.671959	0.328041	0	Low		0.757934	0.242066	0	Low		0.820674	0.179326	0	Low
1	0	0	Low		1	0	0	Low		1	0	0	Low		0.86438	0.13562	0	Low		0.861603	0.138397	0	Low
0.139797	0.860203	0	Medium		0.293131	0.706869	0	Medium		0	0.997251	0.00274914	Medium		0.349497	0.650503	0	Medium		0.141283	0.858717	0	Medium
0.151051	0.848949	0	Medium		0.266933	0.733067	0	Medium		0	0.813058	0.186942	Medium		0.43426	0.56574	0	Medium		0.580611	0.419389	0	Low
0.760728	0.239272	0	Low		0.718211	0.281789	0	Low		0.434021	0.565979	0	Medium		0.424798	0.575202	0	Medium		0.810442	0.189558	0	Low
0.447158	0.552842	0	Medium		0.391534	0.608466	0	Medium		0	0.850172	0.149828	Medium		0.40272	0.59728	0	Medium		0.497704	0.502296	0	Medium
0.672051	0.327949	0	Low		0.595048	0.404952	0	Low		0.369003	0.630997	0	Medium		0.683028	0.316972	0	Low		0.861734	0.138266	0	Low
0	0.96613	0.0338699	Medium		0.382588	0.617412	0	Medium		0	0.826117	0.173883	Medium		0.358171	0.641829	0	Medium		0.512397	0.487603	0	Low
0.265923	0.734077	0	Medium		0.20655	0.79345	0	Medium		0	0.73677	0.26323	Medium		0	0.74315	0.25685	Medium		0.393152	0.606848	0	Medium
0.656722	0.343278	0	Low		0.780032	0.219968	0	Low		0.257732	0.742268	0	Medium		0.565149	0.434851	0	Low		0.649744	0.350256	0	Low
0.389334	0.610666	0	Medium		0.439617	0.560383	0	Medium		0	0.667354	0.332646	Medium		0.462645	0.537355	0	Medium		0.690017	0.309983	0	Low
0.244385	0.755615	0	Medium		0	0.739297	0.260703	Medium		0	0.121649	0.878351	High		0.356199	0.643801	0	Medium		0.572609	0.427391	0	Low
0.0421942	0.957806	0	Medium		0.257827	0.742173	0	Medium		0	0.616495	0.383505	Medium		0	0.869702	0.130298	Medium		0.297389	0.702611	0	Medium
0.591524	0.408476	0	Low		0.573323	0.426677	0	Low		0.302405	0.697595	0	Medium		0.42874	0.57126	0	Medium		0.574183	0.425817	0	Low
0.406603	0.593397	0	Medium		0.46853	0.53147	0	Medium		0.139519	0.860481	0	Medium		0.270649	0.729351	0	Medium		0.444313	0.555687	0	Medium
0.810985	0.189015	0	Low		0.900751	0.0992492	0	Low		0.615945	0.384055	0	Low		0.438596	0.561404	0	Medium		0.753903	0.246097	0	Low
0.764609	0.235391	0	Low		0.691374	0.308626	0	Low		0.246735	0.753265	0	Medium		0.325843	0.674157	0	Medium		0.873409	0.126591	0	Low
0.198785	0.801215	0	Medium		0.494888	0.505112	0	Medium		0.226117	0.773883	0	Medium		0	0.989553	0.0104475	Medium		0.310508	0.689492	0	Medium
0.62878	0.37122	0	Low		0.526837	0.473163	0	Low		0.28866	0.71134	0	Medium		0.702346	0.297654	0	Low		0.741572	0.258428	0	Low
0.486354	0.513646	0	Medium		0.383227	0.616773	0	Medium		0	0.680412	0.319588	Medium		0.470136	0.529864	0	Medium		0.952643	0.0473567	0	Low
0.688157	0.311843	0	Low		0.765016	0.234984	0	Low		0.52488	0.47512	0	Low		0.617583	0.382417	0	Low		0.673488	0.326512	0	Low
0.758788	0.241212	0	Low		0.488658	0.511342	0	Medium		0	0.90378	0.0962199	Medium		0.967278	0.0327223	0	Low		0.997245	0.00275482	0	Low
0.705038	0.294962	0	Low		0.552236	0.447764	0	Low		0.244674	0.755326	0	Medium		0.985019	0.0149813	0	Low		0.827627	0.172373	0	Low
0.265341	0.734659	0	Medium		0.401917	0.598083	0	Medium		0	0.782131	0.217869	Medium		0	0.754583	0.245417	Medium		0.376099	0.623901	0	Medium
0.204995	0.795005	0	Medium		0.259425	0.740575	0	Medium		0	0.86323	0.13677	Medium		0.185886	0.814114	0	Medium		0.332809	0.667191	0	Medium
0.461905	0.538095	0	Medium		0.551757	0.448243	0	Low		0.217869	0.782131	0	Medium		0.277745	0.722255	0	Medium		0.624688	0.375312	0	Low
0.781879	0.218121	0	Low		0.692492	0.307508	0	Low		0.75457	0.24543	0	Low		0.4863	0.5137	0	Medium		0.697626	0.302374	0	Low
0.425231	0.574769	0	Medium		0.422204	0.577796	0	Medium		0	0.749141	0.250859	Medium		0.406663	0.593337	0	Medium		0.639118	0.360882	0	Low
0.257968	0.742032	0	Medium		0.361821	0.638179	0	Medium		0	0.883162	0.116838	Medium		0.547408	0.452592	0	Low		0.72924	0.27076	0	Low
0.572896	0.427104	0	Low		0.71901	0.28099	0	Low		0.446323	0.553677	0	Medium		0.678691	0.321309	0	Low		0.578381	0.421619	0	Low
0.529431	0.470569	0	Low		0.588339	0.411661	0	Low		0.375258	0.624742	0	Medium		0.408634	0.591366	0	Medium		0.649351	0.350649	0	Low
0.773535	0.226465	0	Low		0.895016	0.104984	0	Low		0.616838	0.383162	0	Low		0.412576	0.587424	0	Medium		0.568018	0.431982	0	Low
0.18365	0.81635	0	Medium		0.364856	0.635144	0	Medium		0	0.983505	0.0164948	Medium		0.0427755	0.957225	0	Medium		0.32625	0.67375	0	Medium
0.798566	0.201434	0	Low		0.714696	0.285304	0	Low		0.334845	0.665155	0	Medium		0.629016	0.370984	0	Low		0.722025	0.277975	0	Low
0.757041	0.242959	0	Low		0.739297	0.260703	0	Low		0.252921	0.747079	0	Medium		0.409817	0.590183	0	Medium		0.925489	0.0745113	0	Low
0.829225	0.170775	0	Low		0.957843	0.0421565	0	Low		0.693196	0.306804	0	Low		0.586044	0.413956	0	Low		0.637282	0.362718	0	Low
0.349167	0.650833	0	Medium		0.45655	0.54345	0	Medium		0.0522337	0.947766	0	Medium		0.452395	0.547605	0	Medium		0.625082	0.374918	0	Low
0.382736	0.617264	0	Medium		0.37524	0.62476	0	Medium		0.189003	0.810997	0	Medium		0.502858	0.497142	0	Low		0.464646	0.535354	0	Medium
0.0161927	0.983807	0	Medium		0	0.996486	0.00351438	Medium		0	0.641237	0.358763	Medium		0.273802	0.726198	0	Medium		0.0914338	0.908566	0	Medium
0.289596	0.710404	0	Medium		0.198403	0.801597	0	Medium		0	0.252234	0.747766	High		0.391287	0.608713	0	Medium		0.533386	0.466614	0	Low
0.775087	0.224913	0	Low		0.826038	0.173962	0	Low		0.856838	0.143162	0	Low		0.493791	0.506209	0	Medium		0.792339	0.207661	0	Low
0.919357	0.0806434	0	Low		0.962971	0.0370288	0	Low		0.793677	0.206323	0	Low		0.469348	0.530652	0	Medium		0.763479	0.236521	0	Low
0.517207	0.482793	0	Low		0.3377	0.6623	0	Medium		0	0.925773	0.0742268	Medium		0.656219	0.343781	0	Low		0.629542	0.370458	0	Low
0.868324	0.131676	0	Low		0.885607	0.114393	0	Low		0.503643	0.496357	0	Low		0.530061	0.469939	0	Low		0.649219	0.350781	0	Low
0.75937	0.24063	0	Low		0.900463	0.0995367	0	Low		0.452715	0.547285	0	Medium		0.739405	0.260595	0	Low		0.722813	0.277187	0	Low
0.252341	0.747659	0	Medium		0.0702875	0.929712	0	Medium		0	0.217869	0.782131	High		0.393653	0.606347	0	Medium		0.58376	0.41624	0	Low
0.604525	0.395475	0	Low		0.495527	0.504473	0	Medium		0.00687285	0.993127	0	Medium		0.734674	0.265326	0	Low		0.787092	0.212908	0	Low
0.58221	0.41779	0	Low		0.510543	0.489457	0	Low		0.43512	0.56488	0	Medium		0.871871	0.128129	0	Low		0.699331	0.300669	0	Low
0.328211	0.671789	0	Medium		0.482268	0.517732	0	Medium		0	0.580069	0.419931	Medium		0.492214	0.507786	0	Medium		0.607504	0.392496	0	Low
0.802447	0.197553	0	Low		0.755112	0.244888	0	Low		0.366186	0.633814	0	Medium		0.619555	0.380445	0	Low		0.868031	0.131969	0	Low
0.902068	0.0979325	0	Low		0.900272	0.0997284	0	Low		0.721512	0.278488	0	Low		0.47329	0.52671	0	Medium		0.832218	0.167782	0	Low
0.112243	0.887757	0	Medium		0	0.812141	0.187859	Medium		0.162887	0.837113	0	Medium		0.312833	0.687167	0	Medium		0.0205956	0.979404	0	Medium
0.773147	0.226853	0	Low		0.782907	0.217093	0	Low		0.580344	0.419656	0	Low		0.56712	0.43288	0	Low		0.892824	0.107176	0	Low
0.47704	0.52296	0	Medium		0.447604	0.552396	0	Medium		0	0.925086	0.0749141	Medium		0.465799	0.534201	0	Medium		0.723206	0.276794	0	Low
0.853868	0.146132	0	Low		0.811342	0.188658	0	Low		0.537045	0.462955	0	Low		0.480386	0.519614	0	Medium		0.705628	0.294372	0	Low
0.76034	0.23966	0	Low		0.632907	0.367093	0	Low		0.658419	0.341581	0	Low		0.526119	0.473881	0	Low		0.777778	0.222222	0	Low
0	0.918008	0.081992	Medium		0	0.765655	0.234345	Medium		0	0.927148	0.0728522	Medium		0.576582	0.423418	0	Low		0.176702	0.823298	0	Medium
0.781684	0.218316	0	Low		0.820288	0.179712	0	Low		0.578282	0.421718	0	Low		0.273014	0.726986	0	Medium		0.653286	0.346714	0	Low
0.745981	0.254019	0	Low		0.711821	0.288179	0	Low		0.339656	0.660344	0	Medium		0.566726	0.433274	0	Low		0.697626	0.302374	0	Low
0.437456	0.562544	0	Medium		0	0.883227	0.116773	Medium		0	0.553265	0.446735	Medium		0.384585	0.615415	0	Medium		0.692378	0.307622	0	Low
0.849405	0.150595	0	Low		0.870527	0.129473	0	Low		0.550241	0.449759	0	Low		0.536763	0.463237	0	Low		0.871048	0.128952	0	Low
0	0.89744	0.10256	Medium		0	0.64393	0.35607	Medium		0	0.276976	0.723024	High		0.533215	0.466785	0	Low		0.0205956	0.979404	0	Medium
0.586285	0.413715	0	Low		0.460383	0.539617	0	Medium		0	0.723711	0.276289	Medium		0.379854	0.620146	0	Medium		0.657746	0.342254	0	Low
0.43959	0.56041	0	Medium		0.310383	0.689617	0	Medium		0	0.626117	0.373883	Medium		0.284841	0.715159	0	Medium		0.547947	0.452053	0	Low
0.419992	0.580008	0	Medium		0.48738	0.51262	0	Medium		0.0556701	0.94433	0	Medium		0.407451	0.592549	0	Medium		0.678211	0.321789	0	Low
0.0189093	0.981091	0	Medium		0.320927	0.679073	0	Medium		0	0.665979	0.334021	Medium		0.506012	0.493988	0	Low		0.403647	0.596353	0	Medium
0.179187	0.820813	0	Medium		0.292492	0.707508	0	Medium		0	0.468041	0.531959	High		0.332545	0.667455	0	Medium		0.159648	0.840352	0	Medium
0.0493737	0.950626	0	Medium		0.0126198	0.98738	0	Medium		0	0.307904	0.692096	High		0.325054	0.674946	0	Medium		0.385281	0.614719	0	Medium
0	0.97331	0.0266903	Medium		0.0889776	0.911022	0	Medium		0	0.615808	0.384192	Medium		0.232407	0.767593	0	Medium		0.142595	0.857405	0	Medium
0.481503	0.518497	0	Medium		0.394888	0.605112	0	Medium		0	0.833677	0.166323	Medium		0.374729	0.625271	0	Medium		0.672701	0.327299	0	Low
0.764609	0.235391	0	Low		0.80655	0.19345	0	Low		0.434021	0.565979	0	Medium		0.650306	0.349694	0	Low		0.867375	0.132625	0	Low
0.496638	0.503362	0	Medium		0.632907	0.367093	0	Low		0	0.949828	0.0501718	Medium		0.407845	0.592155	0	Medium		0.74026	0.25974	0	Low
0.702322	0.297678	0	Low		0.638978	0.361022	0	Low		0.411134	0.588866	0	Medium		0.559235	0.440765	0	Low		0.826184	0.173816	0	Low
0.554851	0.445149	0	Low		0.378754	0.621246	0	Medium		0	0.636426	0.363574	Medium		0.349103	0.650897	0	Medium		0.728978	0.271022	0	Low
0.539909	0.460091	0	Low		0.45016	0.54984	0	Medium		0	0.859794	0.140206	Medium		0.4863	0.5137	0	Medium		0.643972	0.356028	0	Low
0.564941	0.435059	0	Low		0.69393	0.30607	0	Low		0.455258	0.544742	0	Medium		0.457914	0.542086	0	Medium		0.726748	0.273252	0	Low
0.717263	0.282737	0	Low		0.767891	0.232109	0	Low		0.574639	0.425361	0	Low		0.652671	0.347329	0	Low		0.800603	0.199397	0	Low
0.702128	0.297872	0	Low		0.681789	0.318211	0	Low		0.602749	0.397251	0	Low		0.196136	0.803864	0	Medium		0.795619	0.204381	0	Low
0.558149	0.441851	0	Low		0.595208	0.404792	0	Low		0.408935	0.591065	0	Medium		0.589986	0.410014	0	Low		0.580611	0.419389	0	Low
0.955235	0.0447653	0	Low		0.938243	0.0617572	0	Low		0.770928	0.229072	0	Low		0.64794	0.35206	0	Low		0.919192	0.0808081	0	Low
0.760534	0.239466	0	Low		0.796326	0.203674	0	Low		0.398625	0.601375	0	Medium		0.539523	0.460477	0	Low		0.669684	0.330316	0	Low
0.13611	0.86389	0	Medium		0.0723642	0.927636	0	Medium		0	0.734708	0.265292	Medium		0.500099	0.499901	0	Low		0.560016	0.439984	0	Low
0.871137	0.128863	0	Low		0.935415	0.0645847	0	Low		0.64543	0.35457	0	Low		0.496945	0.503055	0	Medium		0.649613	0.350387	0	Low
0.702516	0.297484	0	Low		0.667732	0.332268	0	Low		0.219244	0.780756	0	Medium		0.629805	0.370195	0	Low		0.679391	0.320609	0	Low
0.89058	0.10942	0	Low		0.885735	0.114265	0	Low		0.385155	0.614845	0	Medium		0.74177	0.25823	0	Low		0.930605	0.0693953	0	Low
0.910372	0.0896275	0	Low		0.992085	0.00791534	0	Low		0.923643	0.0763574	0	Low		0.529667	0.470333	0	Low		0.884298	0.115702	0	Low
0.827866	0.172134	0	Low		0.646965	0.353035	0	Low		0.110653	0.889347	0	Medium		0.604967	0.395033	0	Low		0.969435	0.0305654	0	Low
0.905056	0.0949443	0	Low		0.830671	0.169329	0	Low		0.643643	0.356357	0	Low		0.696432	0.303568	0	Low		0.900433	0.0995671	0	Low
0.718427	0.281573	0	Low		0.767412	0.232588	0	Low		0.313196	0.686804	0	Medium		0.452001	0.547999	0	Medium		0.815296	0.184704	0	Low
0.307642	0.692358	0	Medium		0.0808307	0.919169	0	Medium		0	0.713402	0.286598	Medium		0.332545	0.667455	0	Medium		0.446937	0.553063	0	Medium
0.888019	0.111981	0	Low		0.892412	0.107588	0	Low		0.430241	0.569759	0	Medium		0.394441	0.605559	0	Medium		0.844681	0.155319	0	Low
0.325494	0.674506	0	Medium		0.310543	0.689457	0	Medium		0	0.452234	0.547766	High		0.201656	0.798344	0	Medium		0.700512	0.299488	0	Low
0.139797	0.860203	0	Medium		0.197125	0.802875	0	Medium		0	0.809622	0.190378	Medium		0.524936	0.475064	0	Low		0.327561	0.672439	0	Medium
0.603361	0.396639	0	Low		0.465815	0.534185	0	Medium		0.301031	0.698969	0	Medium		0.828898	0.171102	0	Low		0.787092	0.212908	0	Low
0.924421	0.075579	0	Low		0.991088	0.00891214	0	Low		0.939711	0.0602887	0	Low		0.629411	0.370589	0	Low		0.878394	0.121606	0	Low
0.507116	0.492884	0	Low		0.622204	0.377796	0	Low		0.206186	0.793814	0	Medium		0.64518	0.35482	0	Low		0.412698	0.587302	0	Medium
0.830389	0.169611	0	Low		0.810543	0.189457	0	Low		0.631203	0.368797	0	Low		0.706682	0.293318	0	Low		0.814902	0.185098	0	Low
0.695336	0.304664	0	Low		0.753035	0.246965	0	Low		0.359863	0.640137	0	Medium		0.452001	0.547999	0	Medium		0.802571	0.197429	0	Low
0.864579	0.135421	0	Low		0.879728	0.120272	0	Low		0.573677	0.426323	0	Low		0.328997	0.671003	0	Medium		0.804539	0.195461	0	Low
0.573284	0.426716	0	Low		0.645367	0.354633	0	Low		0.298282	0.701718	0	Medium		0.721269	0.278731	0	Low		0.567755	0.432245	0	Low
0.46501	0.53499	0	Medium		0.711821	0.288179	0	Low		0	0.976632	0.0233677	Medium		0.449241	0.550759	0	Medium		0.610652	0.389348	0	Low
0.651677	0.348323	0	Low		0.642013	0.357987	0	Low		0.274227	0.725773	0	Medium		0.284447	0.715553	0	Medium		0.464778	0.535222	0	Medium
0.71183	0.28817	0	Low		0.789776	0.210224	0	Low		0.371821	0.628179	0	Medium		0.394441	0.605559	0	Medium		0.802834	0.197166	0	Low
0.767325	0.232675	0	Low		0.916406	0.0835942	0	Low		0.564055	0.435945	0	Low		0.683028	0.316972	0	Low		0.813984	0.186016	0	Low
0.844942	0.155058	0	Low		0.940383	0.0596166	0	Low		0.601237	0.398763	0	Low		0.504041	0.495959	0	Low		0.830775	0.169225	0	Low
0.907307	0.0926934	0	Low		0.95393	0.0460703	0	Low		0.780481	0.219519	0	Low		0.772127	0.227873	0	Low		0.850584	0.149416	0	Low
0.898225	0.101775	0	Low		0.902236	0.0977636	0	Low		0.507904	0.492096	0	Low		0.837177	0.162823	0	Low		0.814902	0.185098	0	Low
0.632467	0.367533	0	Low		0.75	0.25	0	Low		0.482474	0.517526	0	Medium		0.577765	0.422235	0	Low		0.715073	0.284927	0	Low
0.885807	0.114193	0	Low		0.933578	0.0664217	0	Low		0.785223	0.214777	0	Low		0.73901	0.26099	0	Low		0.833005	0.166995	0	Low
0.254281	0.745719	0	Medium		0.0222045	0.977796	0	Medium		0	0.639175	0.360825	Medium		0.446876	0.553124	0	Medium		0.41952	0.58048	0	Medium
0.634213	0.365787	0	Low		0.695847	0.304153	0	Low		0.475945	0.524055	0	Medium		0.558447	0.441553	0	Low		0.703529	0.296471	0	Low
0.394961	0.605039	0	Medium		0.212141	0.787859	0	Medium		0	0.678351	0.321649	Medium		0.318352	0.681648	0	Medium		0.479864	0.520136	0	Medium
0.850375	0.149625	0	Low		0.865447	0.134553	0	Low		0.55134	0.44866	0	Low		0.74453	0.25547	0	Low		0.693297	0.306703	0	Low
0.705814	0.294186	0	Low		0.804153	0.195847	0	Low		0.621375	0.378625	0	Low		0.746501	0.253499	0	Low		0.720058	0.279942	0	Low
0.788864	0.211136	0	Low		0.884361	0.115639	0	Low		0.669072	0.330928	0	Low		0.338064	0.661936	0	Medium		0.837203	0.162797	0	Low
0.791775	0.208225	0	Low		0.982109	0.0178914	0	Low		0.828179	0.171821	0	Low		0.571851	0.428149	0	Low		0.622065	0.377935	0	Low
0.951432	0.0485685	0	Low		0.976486	0.0235144	0	Low		0.904536	0.0954639	0	Low		0.437808	0.562192	0	Medium		0.698282	0.301718	0	Low
0.939711	0.0602885	0	Low		0.977971	0.0220288	0	Low		0.84811	0.15189	0	Low		0.723241	0.276759	0	Low		0.909747	0.0902532	0	Low
0.939498	0.060502	0	Low		0.970863	0.0291374	0	Low		0.757251	0.242749	0	Low		0.78632	0.21368	0	Low		0.858848	0.141152	0	Low
0.842031	0.157969	0	Low		0.873562	0.126438	0	Low		0.60543	0.39457	0	Low		0.242263	0.757737	0	Medium		0.809261	0.190739	0	Low
0.915437	0.0845631	0	Low		0.924185	0.0758147	0	Low		0.600481	0.399519	0	Low		0.619555	0.380445	0	Low		0.974944	0.0250558	0	Low
0.624511	0.375489	0	Low		0.717412	0.282588	0	Low		0.421924	0.578076	0	Medium		0.60615	0.39385	0	Low		0.639381	0.360619	0	Low
0.737443	0.262557	0	Low		0.867029	0.132971	0	Low		0.675945	0.324055	0	Low		0.280505	0.719495	0	Medium		0.746819	0.253181	0	Low
0.902242	0.0977579	0	Low		1	0	0	Low		1	0	0	Low		0.378277	0.621723	0	Medium		0.657353	0.342647	0	Low
0.956845	0.0431547	0	Low		0.969042	0.0309585	0	Low		0.80866	0.19134	0	Low		0.861226	0.138774	0	Low		0.912108	0.0878919	0	Low
0.949491	0.0505089	0	Low		0.934249	0.0657508	0	Low		0.872715	0.127285	0	Low		0.71299	0.28701	0	Low		0.93008	0.06992	0	Low
0.516819	0.483181	0	Low		0.384505	0.615495	0	Medium		0	0.779381	0.220619	Medium		0.508378	0.491622	0	Low		0.646596	0.353404	0	Low
0.325688	0.674312	0	Medium		0.263738	0.736262	0	Medium		0.213058	0.786942	0	Medium		0.381037	0.618963	0	Medium		0.338056	0.661944	0	Medium
0.961522	0.0384783	0	Low		0.964265	0.0357348	0	Low		0.805361	0.194639	0	Low		0.867534	0.132466	0	Low		0.943854	0.0561459	0	Low
0.595017	0.404983	0	Low		0.696805	0.303195	0	Low		0.330309	0.669691	0	Medium		0.588803	0.411197	0	Low		0.449298	0.550702	0	Medium
0.754713	0.245287	0	Low		0.583706	0.416294	0	Low		0.0206186	0.979381	0	Medium		0.412576	0.587424	0	Medium		0.943723	0.0562771	0	Low
0.620048	0.379952	0	Low		0.713898	0.286102	0	Low		0.206186	0.793814	0	Medium		0.677903	0.322097	0	Low		0.600026	0.399974	0	Low
0.181322	0.818678	0	Medium		0.146326	0.853674	0	Medium		0	0.154639	0.845361	High		0	0.425784	0.574216	High		0.378722	0.621278	0	Medium
0.678843	0.321157	0	Low		0.813578	0.186422	0	Low		0.618144	0.381856	0	Low		0.567909	0.432091	0	Low		0.677686	0.322314	0	Low
0.817776	0.182224	0	Low		0.837061	0.162939	0	Low		0.614983	0.385017	0	Low		0.557264	0.442736	0	Low		0.818444	0.181556	0	Low
0.837762	0.162238	0	Low		0.915224	0.0847764	0	Low		0.595189	0.404811	0	Low		0.789079	0.210921	0	Low		0.792864	0.207136	0	Low
0.909557	0.0904425	0	Low		0.987649	0.0123514	0	Low		0.807835	0.192165	0	Low		0.761088	0.238912	0	Low		0.798898	0.201102	0	Low
0.481115	0.518885	0	Medium		0.425399	0.574601	0	Medium		0	0.912027	0.0879725	Medium		0.393653	0.606347	0	Medium		0.646333	0.353667	0	Low
0.642363	0.357637	0	Low		0.465815	0.534185	0	Medium		0.280412	0.719588	0	Medium		0.53834	0.46166	0	Low		0.678735	0.321265	0	Low
0.184038	0.815962	0	Medium		0.208307	0.791693	0	Medium		0	0.638488	0.361512	Medium		0.426769	0.573231	0	Medium		0.525121	0.474879	0	Low
0.421738	0.578262	0	Medium		0.450639	0.549361	0	Medium		0.322474	0.677526	0	Medium		0.19929	0.80071	0	Medium		0.519612	0.480388	0	Low
0.865336	0.134664	0	Low		0.978674	0.0213259	0	Low		0.861031	0.138969	0	Low		0.319141	0.680859	0	Medium		0.866457	0.133543	0	Low
0.86291	0.13709	0	Low		0.991185	0.0088147	0	Low		0.88543	0.11457	0	Low		0.507195	0.492805	0	Low		0.748918	0.251082	0	Low
0.877308	0.122692	0	Low		0.942188	0.0578115	0	Low		0.726254	0.273746	0	Low		0.610093	0.389907	0	Low		0.776597	0.223403	0	Low
0.654588	0.345412	0	Low		0.373802	0.626198	0	Medium		0	0.74433	0.25567	Medium		0.58289	0.41711	0	Low		0.725174	0.274826	0	Low
0.669723	0.330277	0	Low		0.768371	0.231629	0	Low		0.597938	0.402062	0	Low		0.65819	0.34181	0	Low		0.3984	0.6016	0	Medium
0.116318	0.883682	0	Medium		0.259744	0.740256	0	Medium		0	0.59244	0.40756	Medium		0.166568	0.833432	0	Medium		0.42726	0.57274	0	Medium
0.780908	0.219092	0	Low		0.83147	0.16853	0	Low		0.553333	0.446667	0	Low		0.47605	0.52395	0	Medium		0.716647	0.283353	0	Low
0.533312	0.466688	0	Low		0.230192	0.769808	0	Medium		0	0.564261	0.435739	Medium		0.594717	0.405283	0	Low		0.70694	0.29306	0	Low
0.398842	0.601158	0	Medium		0.40016	0.59984	0	Medium		0.0281787	0.971821	0	Medium		0.413365	0.586635	0	Medium		0.572347	0.427653	0	Low
0.39011	0.60989	0	Medium		0.30655	0.69345	0	Medium		0.441924	0.558076	0	Medium		0.441356	0.558644	0	Medium		0.433163	0.566837	0	Medium
0.624123	0.375877	0	Low		0.632748	0.367252	0	Low		0.261168	0.738832	0	Medium		0.315592	0.684408	0	Medium		0.530893	0.469107	0	Low
0.38196	0.61804	0	Medium		0.24377	0.75623	0	Medium		0	0.450172	0.549828	High		0.0222748	0.977725	0	Medium		0.683327	0.316673	0	Low
0.836598	0.163402	0	Low		0.826358	0.173642	0	Low		0.459519	0.540481	0	Medium		0.526907	0.473093	0	Low		0.698019	0.301981	0	Low
0.735503	0.264497	0	Low		0.885591	0.114409	0	Low		0.72	0.28	0	Low		0.657402	0.342598	0	Low		0.608553	0.391447	0	Low
0.79061	0.20939	0	Low		0.928019	0.0719808	0	Low		0.649966	0.350034	0	Low		0.481569	0.518431	0	Medium		0.661682	0.338318	0	Low
0.663125	0.336875	0	Low		0.65639	0.34361	0	Low		0.140206	0.859794	0	Medium		0.391287	0.608713	0	Medium		0.648039	0.351961	0	Low
0.835628	0.164372	0	Low		0.843083	0.156917	0	Low		0.549966	0.450034	0	Low		0.493002	0.506998	0	Medium		0.572478	0.427522	0	Low
0.687187	0.312813	0	Low		0.950128	0.0498722	0	Low		0.67244	0.32756	0	Low		0.385374	0.614626	0	Medium		0.726354	0.273646	0	Low
0.927293	0.0727072	0	Low		0.951342	0.0486581	0	Low		0.707079	0.292921	0	Low		0.540311	0.459689	0	Low		0.826709	0.173291	0	Low
0.0738229	0.926177	0	Medium		0	0.902236	0.0977636	Medium		0	0.532646	0.467354	Medium		0	0.943426	0.056574	Medium		0.344615	0.655385	0	Medium
0	0.900932	0.0990676	Medium		0	0.969489	0.0305112	Medium		0	0.105842	0.894158	High		0.162231	0.837769	0	Medium		0.565657	0.434343	0	Low
0.595793	0.404207	0	Low		0.35639	0.64361	0	Medium		0	0.951203	0.0487973	Medium		0.570668	0.429332	0	Low		0.48393	0.51607	0	Medium
0.809238	0.190762	0	Low		0.808147	0.191853	0	Low		0.730447	0.269553	0	Low		0.601419	0.398581	0	Low		0.801391	0.198609	0	Low
0.664484	0.335516	0	Low		0.61853	0.38147	0	Low		0.36323	0.63677	0	Medium		0.7808	0.2192	0	Low		0.77909	0.22091	0	Low
0.537193	0.462807	0	Low		0.588978	0.411022	0	Low		0.135395	0.864605	0	Medium		0.38971	0.61029	0	Medium		0.630985	0.369015	0	Low
0.85736	0.14264	0	Low		0.915575	0.0844249	0	Low		0.618144	0.381856	0	Low		0.685788	0.314212	0	Low		0.788928	0.211072	0	Low
0.810791	0.189209	0	Low		0.849185	0.150815	0	Low		0.672715	0.327285	0	Low		0.657402	0.342598	0	Low		0.747212	0.252788	0	Low
0.849405	0.150595	0	Low		0.817252	0.182748	0	Low		0.652784	0.347216	0	Low		0.649517	0.350483	0	Low		0.654729	0.345271	0	Low
0.968992	0.0310078	0	Low		0.99428	0.00572045	0	Low		0.887629	0.112371	0	Low		0.736645	0.263355	0	Low		0.99777	0.00223009	0	Low
0.729487	0.270513	0	Low		0.80639	0.19361	0	Low		0.614158	0.385842	0	Low		0.57737	0.42263	0	Low		0.848616	0.151384	0	Low
0.696112	0.303888	0	Low		0.799521	0.200479	0	Low		0.428729	0.571271	0	Medium		0.535186	0.464814	0	Low		0.77253	0.22747	0	Low
0.727159	0.272841	0	Low		0.734345	0.265655	0	Low		0.37299	0.62701	0	Medium		0.673172	0.326828	0	Low		0.873409	0.126591	0	Low
0.727741	0.272259	0	Low		0.782109	0.217891	0	Low		0.519794	0.480206	0	Low		0.536369	0.463631	0	Low		0.727404	0.272596	0	Low
0.591912	0.408088	0	Low		0.568371	0.431629	0	Low		0	0.786942	0.213058	Medium		0.588409	0.411591	0	Low		0.838515	0.161485	0	Low
0.39011	0.60989	0	Medium		0.408466	0.591534	0	Medium		0	0.520962	0.479038	Medium		0.32742	0.67258	0	Medium		0.720845	0.279155	0	Low
0.631885	0.368115	0	Low		0.614537	0.385463	0	Low		0.393196	0.606804	0	Medium		0.348315	0.651685	0	Medium		0.742096	0.257904	0	Low
0.737055	0.262945	0	Low		0.542971	0.457029	0	Low		0	0.749141	0.250859	Medium		0.627439	0.372561	0	Low		0.87013	0.12987	0	Low
0.299105	0.700895	0	Medium		0.240256	0.759744	0	Medium		0	0.328522	0.671478	High		0.536369	0.463631	0	Low		0.597271	0.402729	0	Low
0.147753	0.852247	0	Medium		0	0.867891	0.132109	Medium		0	0.454983	0.545017	High		0	0.715159	0.284841	Medium		0.460842	0.539158	0	Medium
0.715905	0.284095	0	Low		0.782428	0.217572	0	Low		0.437938	0.562062	0	Medium		0.636507	0.363493	0	Low		0.834448	0.165552	0	Low
0.501877	0.498123	0	Low		0.357188	0.642812	0	Medium		0	0.648797	0.351203	Medium		0.540706	0.459294	0	Low		0.585203	0.414797	0	Low
0.460159	0.539841	0	Medium		0.335623	0.664377	0	Medium		0	0.548454	0.451546	Medium		0.55687	0.44313	0	Low		0.796537	0.203463	0	Low
0.646244	0.353756	0	Low		0.784984	0.215016	0	Low		0.519794	0.480206	0	Low		0.306919	0.693081	0	Medium		0.711793	0.288207	0	Low
0.558149	0.441851	0	Low		0.6623	0.3377	0	Low		0.140206	0.859794	0	Medium		0.37394	0.62606	0	Medium		0.546635	0.453365	0	Low
0.350719	0.649281	0	Medium		0.0367412	0.963259	0	Medium		0	0.993127	0.00687285	Medium		0.59314	0.40686	0	Low		0.147842	0.852158	0	Medium
0.770236	0.229764	0	Low		0.873259	0.126741	0	Low		0.60268	0.39732	0	Low		0.554898	0.445102	0	Low		0.79575	0.20425	0	Low
0.450651	0.549349	0	Medium		0.589617	0.410383	0	Low		0.275601	0.724399	0	Medium		0.281687	0.718313	0	Medium		0.457694	0.542306	0	Medium
0	0.233043	0.766957	High		0	0.657827	0.342173	Medium		0	0.265292	0.734708	High		0	0.979302	0.0206978	Medium		0	0.881543	0.118457	Medium
0.581628	0.418372	0	Low		0.641054	0.358946	0	Low		0.0941581	0.905842	0	Medium		0.299034	0.700966	0	Medium		0.513184	0.486816	0	Low
0.668365	0.331635	0	Low		0.751917	0.248083	0	Low		0.535808	0.464192	0	Low		0.354623	0.645377	0	Medium		0.766103	0.233897	0	Low
0.429306	0.570694	0	Medium		0.534824	0.465176	0	Low		0.249485	0.750515	0	Medium		0.753203	0.246797	0	Low		0.495605	0.504395	0	Medium
0.355764	0.644236	0	Medium		0.487859	0.512141	0	Medium		0.326186	0.673814	0	Medium		0.505618	0.494382	0	Low		0.255411	0.744589	0	Medium
0.531954	0.468046	0	Low		0.542173	0.457827	0	Low		0.369553	0.630447	0	Medium		0.53834	0.46166	0	Low		0.761774	0.238226	0	Low
0.746175	0.253825	0	Low		0.572684	0.427316	0	Low		0.0659794	0.934021	0	Medium		0.640449	0.359551	0	Low		0.825266	0.174734	0	Low
0.58124	0.41876	0	Low		0.508626	0.491374	0	Low		0.371821	0.628179	0	Medium		0.561601	0.438399	0	Low		0.564476	0.435524	0	Low
0.813701	0.186299	0	Low		0.825719	0.174281	0	Low		0.688179	0.311821	0	Low		0.614824	0.385176	0	Low		0.853207	0.146793	0	Low
0.507893	0.492107	0	Low		0.517412	0.482588	0	Low		0.431478	0.568522	0	Medium		0.766608	0.233392	0	Low		0.353798	0.646202	0	Medium
0.584539	0.415461	0	Low		0.388339	0.611661	0	Medium		0	0.745704	0.254296	Medium		0.601419	0.398581	0	Low		0.72478	0.27522	0	Low
0.732786	0.267214	0	Low		0.86238	0.13762	0	Low		0.539794	0.460206	0	Low		0.459097	0.540903	0	Medium		0.709038	0.290962	0	Low
0.79876	0.20124	0	Low		1	0	0	Low		1	0	0	Low		0.653065	0.346935	0	Low		0.559097	0.440903	0	Low
0.293671	0.706329	0	Medium		0.112939	0.887061	0	Medium		0	0.542268	0.457732	Medium		0.360536	0.639464	0	Medium		0.385281	0.614719	0	Medium
0	0.943621	0.0563786	Medium		0	0.873323	0.126677	Medium		0	0.335395	0.664605	High		0.107826	0.892174	0	Medium		0.401023	0.598977	0	Medium
0.708919	0.291081	0	Low		0.74393	0.25607	0	Low		0.569347	0.430653	0	Low		0.414942	0.585058	0	Medium		0.793126	0.206874	0	Low
0.814089	0.185911	0	Low		0.864856	0.135144	0	Low		0.456289	0.543711	0	Medium		0.622314	0.377686	0	Low		0.855044	0.144956	0	Low
0.554268	0.445732	0	Low		0.450799	0.549201	0	Medium		0.00137457	0.998625	0	Medium		0.565937	0.434063	0	Low		0.713761	0.286239	0	Low
0.701351	0.298649	0	Low		0.696326	0.303674	0	Low		0.429828	0.570172	0	Medium		0.833235	0.166765	0	Low		0.796799	0.203201	0	Low
0.688351	0.311649	0	Low		0.667891	0.332109	0	Low		0.618144	0.381856	0	Low		0.5959	0.4041	0	Low		0.520661	0.479339	0	Low
0.718039	0.281961	0	Low		0.76853	0.23147	0	Low		0.63189	0.36811	0	Low		0.521388	0.478612	0	Low		0.656697	0.343303	0	Low
0	0.904813	0.0951868	Medium		0	0.556869	0.443131	Medium		0	0.650172	0.349828	Medium		0.33767	0.66233	0	Medium		0.150466	0.849534	0	Medium
0.747339	0.252661	0	Low		0.758147	0.241853	0	Low		0.527423	0.472577	0	Low		0.647152	0.352848	0	Low		0.769382	0.230618	0	Low
0.603167	0.396833	0	Low		0.74377	0.25623	0	Low		0.545842	0.454158	0	Low		0.352651	0.647349	0	Medium		0.77135	0.22865	0	Low
0.673022	0.326978	0	Low		0.710863	0.289137	0	Low		0.423505	0.576495	0	Medium		0.317169	0.682831	0	Medium		0.694346	0.305654	0	Low
0.922093	0.0779075	0	Low		0.92139	0.0786102	0	Low		0.670584	0.329416	0	Low		0.711019	0.288981	0	Low		0.938344	0.0616555	0	Low
0.73395	0.26605	0	Low		0.774441	0.225559	0	Low		0.457938	0.542062	0	Medium		0.729549	0.270451	0	Low		0.707727	0.292273	0	Low
0.718815	0.281185	0	Low		0.63099	0.36901	0	Low		0.224055	0.775945	0	Medium		0.521782	0.478218	0	Low		0.802178	0.197822	0	Low
0.67729	0.32271	0	Low		0.70639	0.29361	0	Low		0.615052	0.384948	0	Low		0.636113	0.363887	0	Low		0.652761	0.347239	0	Low
0.328211	0.671789	0	Medium		0.472684	0.527316	0	Medium		0	0.643299	0.356701	Medium		0.410605	0.589395	0	Medium		0.606585	0.393415	0	Low
0.70465	0.29535	0	Low		0.780032	0.219968	0	Low		0.34488	0.65512	0	Medium		0.254879	0.745121	0	Medium		0.817395	0.182605	0	Low
0.738219	0.261781	0	Low		0.710703	0.289297	0	Low		0.402199	0.597801	0	Medium		0.444904	0.555096	0	Medium		0.706021	0.293979	0	Low
0.765385	0.234615	0	Low		0.829553	0.170447	0	Low		0.489278	0.510722	0	Medium		0.435048	0.564952	0	Medium		0.688181	0.311819	0	Low
0.686798	0.313202	0	Low		0.701597	0.298403	0	Low		0.82378	0.17622	0	Low		0.680268	0.319732	0	Low		0.514364	0.485636	0	Low
0.403887	0.596113	0	Medium		0.502556	0.497444	0	Low		0.101031	0.898969	0	Medium		0.369998	0.630002	0	Medium		0.508461	0.491539	0	Low
0.861513	0.138487	0	Low		0.752875	0.247125	0	Low		0.54811	0.45189	0	Low		0.342401	0.657599	0	Medium		0.913289	0.0867113	0	Low
0.628586	0.371414	0	Low		0.814058	0.185942	0	Low		0.432096	0.567904	0	Medium		0.404692	0.595308	0	Medium		0.757707	0.242293	0	Low
0.821463	0.178537	0	Low		0.901901	0.098099	0	Low		0.740893	0.259107	0	Low		0.484723	0.515277	0	Medium		0.632691	0.367309	0	Low
0.276402	0.723598	0	Medium		0.327316	0.672684	0	Medium		0	0.533333	0.466667	Medium		0.433077	0.566923	0	Medium		0.347239	0.652761	0	Medium
0.74113	0.25887	0	Low		0.85008	0.14992	0	Low		0.434777	0.565223	0	Medium		0.522965	0.477035	0	Low		0.480519	0.519481	0	Medium
0.837956	0.162044	0	Low		0.94278	0.0572204	0	Low		0.704055	0.295945	0	Low		0.443722	0.556278	0	Medium		0.787616	0.212384	0	Low
0.677096	0.322904	0	Low		0.591054	0.408946	0	Low		0.541993	0.458007	0	Low		0.420461	0.579539	0	Medium		0.635314	0.364686	0	Low
0.347615	0.652385	0	Medium		0.485783	0.514217	0	Medium		0.238488	0.761512	0	Medium		0.502464	0.497536	0	Low		0.514102	0.485898	0	Low
0.631885	0.368115	0	Low		0.632268	0.367732	0	Low		0.24055	0.75945	0	Medium		0.518234	0.481766	0	Low		0.747737	0.252263	0	Low
0.438426	0.561574	0	Medium		0.415335	0.584665	0	Medium		0.0329897	0.96701	0	Medium		0.535186	0.464814	0	Low		0.562508	0.437492	0	Low
0.79061	0.20939	0	Low		0.966693	0.0333067	0	Low		0.684605	0.315395	0	Low		0.356988	0.643012	0	Medium		0.671389	0.328611	0	Low
0.915301	0.0846989	0	Low		0.980272	0.0197284	0	Low		0.822749	0.177251	0	Low		0.690913	0.309087	0	Low		0.664568	0.335432	0	Low
0.471607	0.528393	0	Medium		0.530511	0.469489	0	Low		0.360137	0.639863	0	Medium		0.426375	0.573625	0	Medium		0.456644	0.543356	0	Medium
0.72386	0.27614	0	Low		0.692173	0.307827	0	Low		0.485567	0.514433	0	Medium		0.448058	0.551942	0	Medium		0.716909	0.283091	0	Low
0.93228	0.0677203	0	Low		0.926837	0.0731629	0	Low		0.722062	0.277938	0	Low		0.677508	0.322492	0	Low		0.792864	0.207136	0	Low
0.866577	0.133423	0	Low		0.944585	0.0554153	0	Low		0.751753	0.248247	0	Low		0.763454	0.236546	0	Low		0.931654	0.0683458	0	Low
0	0.677203	0.322797	Medium		0	0.559265	0.440735	Medium		0	0.298969	0.701031	High		0.487089	0.512911	0	Medium		0.206874	0.793126	0	Medium
0.54282	0.45718	0	Low		0.616134	0.383866	0	Low		0.493471	0.506529	0	Medium		0.609304	0.390696	0	Low		0.494294	0.505706	0	Medium
0.482085	0.517915	0	Medium		0.152077	0.847923	0	Medium		0	0.506529	0.493471	Medium		0.421644	0.578356	0	Medium		0.662731	0.337269	0	Low
0.38099	0.61901	0	Medium		0.37508	0.62492	0	Medium		0	0.826117	0.173883	Medium		0.4315	0.5685	0	Medium		0.631379	0.368621	0	Low
0.75219	0.24781	0	Low		0.805112	0.194888	0	Low		0.452165	0.547835	0	Medium		0.621526	0.378474	0	Low		0.826446	0.173554	0	Low
0.360615	0.639385	0	Medium		0.35	0.65	0	Medium		0	0.74433	0.25567	Medium		0.36369	0.63631	0	Medium		0.338056	0.661944	0	Medium
0.732398	0.267602	0	Low		0.88615	0.11385	0	Low		0.561237	0.438763	0	Low		0.310861	0.689139	0	Medium		0.707333	0.292667	0	Low
0.810014	0.189986	0	Low		0.821565	0.178435	0	Low		0.487766	0.512234	0	Medium		0.542677	0.457323	0	Low		0.773055	0.226945	0	Low
0.831553	0.168447	0	Low		0.924073	0.0759265	0	Low		0.595189	0.404811	0	Low		0.626257	0.373743	0	Low		0.815427	0.184573	0	Low
0.855614	0.144386	0	Low		0.9	0.1	0	Low		0.435326	0.564674	0	Medium		0.774887	0.225113	0	Low		0.841795	0.158205	0	Low
0.260878	0.739122	0	Medium		0.236581	0.763419	0	Medium		0	0.931271	0.0687285	Medium		0.615612	0.384388	0	Low		0.471599	0.528401	0	Medium
0.253117	0.746883	0	Medium		0.195527	0.804473	0	Medium		0	0.804811	0.195189	Medium		0.631382	0.368618	0	Low		0.679916	0.320084	0	Low
0.845136	0.154864	0	Low		0.943818	0.0561821	0	Low		0.772371	0.227629	0	Low		0.884092	0.115908	0	Low		0.828676	0.171324	0	Low
0.926012	0.0739878	0	Low		0.936326	0.0636741	0	Low		0.847285	0.152715	0	Low		0.552927	0.447073	0	Low		0.838384	0.161616	0	Low
0.53564	0.46436	0	Low		0.314696	0.685304	0	Medium		0	0.945017	0.0549828	Medium		0.49655	0.50345	0	Medium		0.643054	0.356946	0	Low
0.699411	0.300589	0	Low		0.742971	0.257029	0	Low		0.173883	0.826117	0	Medium		0.592352	0.407648	0	Low		0.639643	0.360357	0	Low
0.322972	0.677028	0	Medium		0	0.977796	0.0222045	Medium		0	0.646048	0.353952	Medium		0.445299	0.554701	0	Medium		0.531549	0.468451	0	Low
0.687963	0.312037	0	Low		0.670927	0.329073	0	Low		0.429003	0.570997	0	Medium		0.197713	0.802287	0	Medium		0.766365	0.233635	0	Low
0.538939	0.461061	0	Low		0.396326	0.603674	0	Medium		0.340619	0.659381	0	Medium		0.642815	0.357185	0	Low		0.743015	0.256985	0	Low
0.451233	0.548767	0	Medium		0.297284	0.702716	0	Medium		0	0.43299	0.56701	High		0.722846	0.277154	0	Low		0.747999	0.252001	0	Low
0.393408	0.606592	0	Medium		0.485942	0.514058	0	Medium		0.398625	0.601375	0	Medium		0.708259	0.291741	0	Low		0.416503	0.583497	0	Medium
0.694948	0.305052	0	Low		0.364696	0.635304	0	Medium		0	0.99244	0.00756014	Medium		0.71299	0.28701	0	Low		0.922996	0.0770038	0	Low
0.692814	0.307186	0	Low		0.710703	0.289297	0	Low		0.510928	0.489072	0	Low		0.652277	0.347723	0	Low		0.647121	0.352879	0	Low
0.766161	0.233839	0	Low		0.780671	0.219329	0	Low		0.265292	0.734708	0	Medium		0.589592	0.410408	0	Low		0.697494	0.302506	0	Low
0.758594	0.241406	0	Low		0.698562	0.301438	0	Low		0.322955	0.677045	0	Medium		0.327814	0.672186	0	Medium		0.760462	0.239538	0	Low
0.777222	0.222778	0	Low		0.888131	0.111869	0	Low		0.46646	0.53354	0	Medium		0.751232	0.248768	0	Low		0.715204	0.284796	0	Low
0.658857	0.341143	0	Low		0.533067	0.466933	0	Low		0.530241	0.469759	0	Low		0.479992	0.520008	0	Medium		0.774892	0.225108	0	Low
0.846688	0.153312	0	Low		0.777955	0.222045	0	Low		0.587285	0.412715	0	Low		0.653459	0.346541	0	Low		0.831562	0.168438	0	Low
0.840867	0.159133	0	Low		0.928722	0.071278	0	Low		0.593058	0.406942	0	Low		0.707865	0.292135	0	Low		0.89676	0.10324	0	Low
0.837762	0.162238	0	Low		0.885144	0.114856	0	Low		0.665567	0.334433	0	Low		0.701952	0.298048	0	Low		0.776072	0.223928	0	Low
0.578718	0.421282	0	Low		0.578435	0.421565	0	Low		0	0.931271	0.0687285	Medium		0.430317	0.569683	0	Medium		0.533517	0.466483	0	Low
0.227115	0.772885	0	Medium		0	0.908466	0.0915335	Medium		0	0.195876	0.804124	High		0.575793	0.424207	0	Low		0.747737	0.252263	0	Low
0.769654	0.230346	0	Low		0.764856	0.235144	0	Low		0.617663	0.382337	0	Low		0.69249	0.30751	0	Low		0.874065	0.125935	0	Low
0.702128	0.297872	0	Low		0.702875	0.297125	0	Low		0.430378	0.569622	0	Medium		0.351469	0.648531	0	Medium		0.690542	0.309458	0	Low
0.671663	0.328337	0	Low		0.700319	0.299681	0	Low		0.281787	0.718213	0	Medium		0.735856	0.264144	0	Low		0.81359	0.18641	0	Low
0	0.957398	0.0426017	Medium		0	0.952716	0.0472843	Medium		0.067354	0.932646	0	Medium		0.495368	0.504632	0	Medium		0.0835629	0.916437	0	Medium
0.364302	0.635698	0	Medium		0.280511	0.719489	0	Medium		0.188316	0.811684	0	Medium		0.606544	0.393456	0	Low		0.649744	0.350256	0	Low
0.809432	0.190568	0	Low		0.89762	0.10238	0	Low		0.828179	0.171821	0	Low		0.411788	0.588212	0	Medium		0.688968	0.311032	0	Low
0.124468	0.875532	0	Medium		0.17492	0.82508	0	Medium		0	0.628179	0.371821	Medium		0.709836	0.290164	0	Low		0.116358	0.883642	0	Medium
0.494504	0.505496	0	Medium		0.491054	0.508946	0	Medium		0.0268041	0.973196	0	Medium		0.568303	0.431697	0	Low		0.505969	0.494031	0	Low
0.753743	0.246257	0	Low		0.796006	0.203994	0	Low		0.549141	0.450859	0	Low		0.365661	0.634339	0	Medium		0.603831	0.396169	0	Low
0.86423	0.13577	0	Low		0.911757	0.0882428	0	Low		0.618763	0.381237	0	Low		0.669229	0.330771	0	Low		0.851108	0.148892	0	Low
0.511385	0.488615	0	Low		0.496645	0.503355	0	Medium		0.211684	0.788316	0	Medium		0.557264	0.442736	0	Low		0.636757	0.363243	0	Low
0.9518	0.0481998	0	Low		1	0	0	Low		1	0	0	Low		0.667258	0.332742	0	Low		0.837466	0.162534	0	Low
0.296582	0.703418	0	Medium		0.46246	0.53754	0	Medium		0.452509	0.547491	0	Medium		0.599448	0.400552	0	Low		0.30526	0.69474	0	Medium
0.546507	0.453493	0	Low		0.444728	0.555272	0	Medium		0.327629	0.672371	0	Medium		0.431894	0.568106	0	Medium		0.698544	0.301456	0	Low
0.387587	0.612413	0	Medium		0.598722	0.401278	0	Low		0.0797251	0.920275	0	Medium		0.617978	0.382022	0	Low		0.691198	0.308802	0	Low
0.663708	0.336292	0	Low		0.778914	0.221086	0	Low		0.572371	0.427629	0	Low		0.560812	0.439188	0	Low		0.712187	0.287813	0	Low
0.662931	0.337069	0	Low		0.585304	0.414696	0	Low		0.489278	0.510722	0	Medium		0.45752	0.54248	0	Medium		0.517775	0.482225	0	Low
0.187143	0.812857	0	Medium		0.0579872	0.942013	0	Medium		0	0.780069	0.219931	Medium		0.30889	0.69111	0	Medium		0.523547	0.476453	0	Low
0.610734	0.389266	0	Low		0.741214	0.258786	0	Low		0.608935	0.391065	0	Low		0.668441	0.331559	0	Low		0.70812	0.29188	0	Low
0.778386	0.221614	0	Low		0.732748	0.267252	0	Low		0.439863	0.560137	0	Medium		0.688153	0.311847	0	Low		0.724649	0.275351	0	Low
0.568045	0.431955	0	Low		0.704792	0.295208	0	Low		0.0824742	0.917526	0	Medium		0.344766	0.655234	0	Medium		0.498623	0.501377	0	Medium
0.791775	0.208225	0	Low		0.721725	0.278275	0	Low		0.376151	0.623849	0	Medium		0.624285	0.375715	0	Low		0.808999	0.191001	0	Low
0.474906	0.525094	0	Medium		0.360383	0.639617	0	Medium		0.00206186	0.997938	0	Medium		0.60891	0.39109	0	Low		0.648826	0.351174	0	Low
0.264953	0.735047	0	Medium		0.217891	0.782109	0	Medium		0.0776632	0.922337	0	Medium		0.343189	0.656811	0	Medium		0.365604	0.634396	0	Medium
0.651289	0.348711	0	Low		0.610703	0.389297	0	Low		0.461993	0.538007	0	Medium		0.649123	0.350877	0	Low		0.856749	0.143251	0	Low
0.330151	0.669849	0	Medium		0.0517572	0.948243	0	Medium		0	0.584192	0.415808	Medium		0.329391	0.670609	0	Medium		0.540207	0.459793	0	Low
0.766355	0.233645	0	Low		0.761981	0.238019	0	Low		0.32543	0.67457	0	Medium		0.511532	0.488468	0	Low		0.669421	0.330579	0	Low
0.486354	0.513646	0	Medium		0.604313	0.395687	0	Low		0.399519	0.600481	0	Medium		0	0.773113	0.226887	Medium		0.722025	0.277975	0	Low
0.702904	0.297096	0	Low		0.803514	0.196486	0	Low		0.564605	0.435395	0	Low		0.394835	0.605165	0	Medium		0.64594	0.35406	0	Low
0.859378	0.140622	0	Low		0.832588	0.167412	0	Low		0.426735	0.573265	0	Medium		0.914055	0.0859452	0	Low		0.951856	0.0481438	0	Low
0.60142	0.39858	0	Low		0.59361	0.40639	0	Low		0	0.976632	0.0233677	Medium		0.335305	0.664695	0	Medium		0.721763	0.278237	0	Low
0.927273	0.0727266	0	Low		0.973259	0.0267412	0	Low		0.815808	0.184192	0	Low		0.718116	0.281884	0	Low		0.800079	0.199921	0	Low
0.733562	0.266438	0	Low		0.877029	0.122971	0	Low		0.711684	0.288316	0	Low		0.557658	0.442342	0	Low		0.747475	0.252525	0	Low
0.783625	0.216375	0	Low		0.728435	0.271565	0	Low		0.301031	0.698969	0	Medium		0.683028	0.316972	0	Low		0.856356	0.143644	0	Low
0.307448	0.692552	0	Medium		0.427796	0.572204	0	Medium		0.0329897	0.96701	0	Medium		0.343584	0.656416	0	Medium		0.366916	0.633084	0	Medium
0.566687	0.433313	0	Low		0.676038	0.323962	0	Low		0.276289	0.723711	0	Medium		0.420461	0.579539	0	Medium		0.717041	0.282959	0	Low
0.453561	0.546439	0	Medium		0.435623	0.564377	0	Medium		0	0.857045	0.142955	Medium		0.627439	0.372561	0	Low		0.483012	0.516988	0	Medium
0.354988	0.645012	0	Medium		0.172684	0.827316	0	Medium		0	0.547766	0.452234	Medium		0.639267	0.360733	0	Low		0.541519	0.458481	0	Low
0.630721	0.369279	0	Low		0.703514	0.296486	0	Low		0.300344	0.699656	0	Medium		0.758723	0.241277	0	Low		0.600551	0.399449	0	Low
0.283387	0.716613	0	Medium		0.459904	0.540096	0	Medium		0	0.954639	0.0453608	Medium		0.177607	0.822393	0	Medium		0.170143	0.829857	0	Medium
0.713188	0.286812	0	Low		0.698243	0.301757	0	Low		0.421924	0.578076	0	Medium		0.373152	0.626848	0	Medium		0.733176	0.266824	0	Low
0.349555	0.650445	0	Medium		0.39393	0.60607	0	Medium		0	0.443986	0.556014	High		0.47053	0.52947	0	Medium		0.767414	0.232586	0	Low
0.385259	0.614741	0	Medium		0.664696	0.335304	0	Low		0.295533	0.704467	0	Medium		0.419279	0.580721	0	Medium		0.0796274	0.920373	0	Medium
0.342182	0.657818	0	Medium		0.534665	0.465335	0	Low		0.261168	0.738832	0	Medium		0.494185	0.505815	0	Medium		0	0.932704	0.0672963	Medium
0.603749	0.396251	0	Low		0.435304	0.564696	0	Medium		0.444124	0.555876	0	Medium		0.548985	0.451015	0	Low		0.562508	0.437492	0	Low
0.658857	0.341143	0	Low		0.799361	0.200639	0	Low		0.346117	0.653883	0	Medium		0.520993	0.479007	0	Low		0.18982	0.81018	0	Medium
0.788864	0.211136	0	Low		0.688978	0.311022	0	Low		0.067354	0.932646	0	Medium		0.710231	0.289769	0	Low		0.77358	0.22642	0	Low
0.0891521	0.910848	0	Medium		0.0557508	0.944249	0	Medium		0	0.513402	0.486598	Medium		0.429135	0.570865	0	Medium		0.322314	0.677686	0	Medium
0.510997	0.489003	0	Low		0.570288	0.429712	0	Low		0.274227	0.725773	0	Medium		0.59038	0.40962	0	Low		0.426079	0.573921	0	Medium
0.856778	0.143222	0	Low		0.824121	0.175879	0	Low		0.453265	0.546735	0	Medium		0.696826	0.303174	0	Low		0.916306	0.0836941	0	Low
0.304732	0.695268	0	Medium		0.184345	0.815655	0	Medium		0	0.590378	0.409622	Medium		0.203627	0.796373	0	Medium		0.267218	0.732782	0	Medium
0.678843	0.321157	0	Low		0.601917	0.398083	0	Low		0.36866	0.63134	0	Medium		0.581707	0.418293	0	Low		0.797455	0.202545	0	Low
0.645274	0.354726	0	Low		0.542173	0.457827	0	Low		0.230241	0.769759	0	Medium		0.717327	0.282673	0	Low		0.809786	0.190214	0	Low
0.747533	0.252467	0	Low		0.740575	0.259425	0	Low		0.412921	0.587079	0	Medium		0.410605	0.589395	0	Medium		0.832218	0.167782	0	Low
0.560866	0.439134	0	Low		0.399521	0.600479	0	Medium		0	0.962199	0.0378007	Medium		0.405086	0.594914	0	Medium		0.690542	0.309458	0	Low
0.410872	0.589128	0	Medium		0.33147	0.66853	0	Medium		0	0.891409	0.108591	Medium		0.612064	0.387936	0	Low		0.523547	0.476453	0	Low
0.478398	0.521602	0	Medium		0.800958	0.199042	0	Low		0.246735	0.753265	0	Medium		0.599054	0.400946	0	Low		0.555424	0.444576	0	Low
0.668947	0.331053	0	Low		0.772684	0.227316	0	Low		0.447079	0.552921	0	Medium		0.406268	0.593732	0	Medium		0.599502	0.400498	0	Low
0.64605	0.35395	0	Low		0.840319	0.159681	0	Low		0.500893	0.499107	0	Low		0.16578	0.83422	0	Medium		0.543749	0.456251	0	Low
0.24031	0.75969	0	Medium		0.255911	0.744089	0	Medium		0	0.298969	0.701031	High		0.372363	0.627637	0	Medium		0.453365	0.546635	0	Medium
0.903096	0.0969041	0	Low		0.959537	0.0404633	0	Low		0.805361	0.194639	0	Low		0.60891	0.39109	0	Low		0.723337	0.276663	0	Low
0.555045	0.444955	0	Low		0.690895	0.309105	0	Low		0.117526	0.882474	0	Medium		0.493791	0.506209	0	Medium		0.537321	0.462679	0	Low
0.61772	0.38228	0	Low		0.865272	0.134728	0	Low		0.55134	0.44866	0	Low		0.630593	0.369407	0	Low		0.513971	0.486029	0	Low
0.619272	0.380728	0	Low		0.719808	0.280192	0	Low		0.414983	0.585017	0	Medium		0.440962	0.559038	0	Medium		0.345927	0.654073	0	Medium
0.44677	0.55323	0	Medium		0.576038	0.423962	0	Low		0.019244	0.980756	0	Medium		0.230041	0.769959	0	Medium		0.585334	0.414666	0	Low
0.650513	0.349487	0	Low		0.713898	0.286102	0	Low		0.264605	0.735395	0	Medium		0.390893	0.609107	0	Medium		0.726092	0.273908	0	Low
0.788282	0.211718	0	Low		0.750958	0.249042	0	Low		0.302405	0.697595	0	Medium		0.765425	0.234575	0	Low		0.770563	0.229437	0	Low
0.736279	0.263721	0	Low		0.740895	0.259105	0	Low		0.49189	0.50811	0	Medium		0.520599	0.479401	0	Low		0.665748	0.334252	0	Low
0.693202	0.306798	0	Low		0.781789	0.218211	0	Low		0.305842	0.694158	0	Medium		0.640055	0.359945	0	Low		0.704447	0.295553	0	Low
0.477816	0.522184	0	Medium		0.559425	0.440575	0	Low		0.441924	0.558076	0	Medium		0.353046	0.646954	0	Medium		0.547947	0.452053	0	Low
0.749474	0.250526	0	Low		0.807348	0.192652	0	Low		0.401787	0.598213	0	Medium		0.510743	0.489257	0	Low		0.701168	0.298832	0	Low
0.561254	0.438746	0	Low		0.50607	0.49393	0	Low		0	0.891409	0.108591	Medium		0.347526	0.652474	0	Medium		0.884298	0.115702	0	Low
0.565911	0.434089	0	Low		0.660863	0.339137	0	Low		0.322268	0.677732	0	Medium		0.714567	0.285433	0	Low		0.636101	0.363899	0	Low
0.444635	0.555365	0	Medium		0.291853	0.708147	0	Medium		0	0.523711	0.476289	Medium		0.403903	0.596097	0	Medium		0.729109	0.270891	0	Low
0.52264	0.47736	0	Low		0.323642	0.676358	0	Medium		0.0639175	0.936082	0	Medium		0.553322	0.446678	0	Low		0.626525	0.373475	0	Low
0.422126	0.577874	0	Medium		0.777157	0.222843	0	Low		0.101031	0.898969	0	Medium		0.511926	0.488074	0	Low		0.414141	0.585859	0	Medium
0.891124	0.108876	0	Low		1	0	0	Low		1	0	0	Low		0.411394	0.588606	0	Medium		0.418339	0.581661	0	Medium
0.458412	0.541588	0	Medium		0.457987	0.542013	0	Medium		0.656357	0.343643	0	Low		0.517051	0.482949	0	Low		0.323626	0.676374	0	Medium
0.641975	0.358025	0	Low		0.712939	0.287061	0	Low		0.524536	0.475464	0	Low		0.698798	0.301202	0	Low		0.654991	0.345009	0	Low
0.237594	0.762406	0	Medium		0.354633	0.645367	0	Medium		0.171821	0.828179	0	Medium		0.360536	0.639464	0	Medium		0.380034	0.619966	0	Medium
0.785953	0.214047	0	Low		0.742652	0.257348	0	Low		0.247423	0.752577	0	Medium		0.54386	0.45614	0	Low		0.809524	0.190476	0	Low
0.784983	0.215017	0	Low		0.830351	0.169649	0	Low		0.453058	0.546942	0	Medium		0.642026	0.357974	0	Low		0.87682	0.12318	0	Low
0.657692	0.342308	0	Low		0.780032	0.219968	0	Low		0.529553	0.470447	0	Low		0.730337	0.269663	0	Low		0.608028	0.391972	0	Low
0.758594	0.241406	0	Low		0.832428	0.167572	0	Low		0.506942	0.493058	0	Low		0.575399	0.424601	0	Low		0.809917	0.190083	0	Low
0.881383	0.118617	0	Low		0.929968	0.0700319	0	Low		0.836357	0.163643	0	Low		0.560024	0.439976	0	Low		0.75141	0.24859	0	Low
0.617138	0.382862	0	Low		0.715176	0.284824	0	Low		0.427285	0.572715	0	Medium		0.556081	0.443919	0	Low		0.478552	0.521448	0	Medium
0.867722	0.132278	0	Low		0.850639	0.149361	0	Low		0.73567	0.26433	0	Low		0.610881	0.389119	0	Low		0.683064	0.316936	0	Low
0.736085	0.263915	0	Low		0.901054	0.0989457	0	Low		0.77567	0.22433	0	Low		0.410999	0.589001	0	Medium		0.721632	0.278368	0	Low
0.910372	0.0896275	0	Low		1	0	0	Low		1	0	0	Low		0.64794	0.35206	0	Low		0.857274	0.142726	0	Low
0.707173	0.292827	0	Low		0.75016	0.24984	0	Low		0.559244	0.440756	0	Low		0.367633	0.632367	0	Medium		0.668372	0.331628	0	Low
0.846494	0.153506	0	Low		0.861773	0.138227	0	Low		0.553402	0.446598	0	Low		0.668047	0.331953	0	Low		0.871442	0.128558	0	Low
0.891939	0.108061	0	Low		0.872316	0.127684	0	Low		0.82378	0.17622	0	Low		0.657008	0.342992	0	Low		0.752197	0.247803	0	Low
0.738607	0.261393	0	Low		0.610383	0.389617	0	Low		0.553746	0.446254	0	Low		0.681845	0.318155	0	Low		0.772006	0.227994	0	Low
0.721144	0.278856	0	Low		0.680511	0.319489	0	Low		0.372715	0.627285	0	Medium		0.739405	0.260595	0	Low		0.635445	0.364555	0	Low
0.820105	0.179895	0	Low		0.983946	0.0160543	0	Low		0.846598	0.153402	0	Low		0.725212	0.274788	0	Low		0.837597	0.162403	0	Low
0.914059	0.0859408	0	Low		1	0	0	Low		1	0	0	Low		0.641238	0.358762	0	Low		0.807818	0.192182	0	Low
0.43765	0.56235	0	Medium		0.415016	0.584984	0	Medium		0.24055	0.75945	0	Medium		0.726789	0.273211	0	Low		0.672045	0.327955	0	Low
0.564553	0.435447	0	Low		0.420128	0.579872	0	Medium		0.336564	0.663436	0	Medium		0.784349	0.215651	0	Low		0.576545	0.423455	0	Low
0.613645	0.386355	0	Low		0.788179	0.211821	0	Low		0.279725	0.720275	0	Medium		0.729943	0.270057	0	Low		0.63046	0.36954	0	Low
0.946348	0.0536523	0	Low		1	0	0	Low		1	0	0	Low		0.999606	0.000394244	0	Low		0.947396	0.052604	0	Low
0	0.516731	0.483269	Medium		0	0.13099	0.86901	High		0	0.380756	0.619244	High		0.00492805	0.995072	0	Medium		0	0.873672	0.126328	Medium
0.240698	0.759302	0	Medium		0	0.945847	0.0541534	Medium		0	0.252921	0.747079	High		0.462251	0.537749	0	Medium		0.426866	0.573134	0	Medium
0.642945	0.357055	0	Low		0.34393	0.65607	0	Medium		0	0.476976	0.523024	High		0.804849	0.195151	0	Low		0.788666	0.211334	0	Low
0.680007	0.319993	0	Low		0.486422	0.513578	0	Medium		0	0.8811	0.1189	Medium		0.602996	0.397004	0	Low		0.851371	0.148629	0	Low
0.452591	0.547409	0	Medium		0.45639	0.54361	0	Medium		0.0254296	0.97457	0	Medium		0.742559	0.257441	0	Low		0.696183	0.303817	0	Low
0	0.368484	0.631516	High		0	0.500479	0.499521	Medium		0	0.178694	0.821306	High		0.00571654	0.994283	0	Medium		0.0953693	0.904631	0	Medium
0.927914	0.0720862	0	Low		1	0	0	Low		1	0	0	Low		0.485117	0.514883	0	Medium		0.798636	0.201364	0	Low
