# Supplementary material for: Breast cancer disease classification using fuzzy-ID3 algorithm with FUZZYDBD method: automatic fuzzy database definition
Source: PeerJ Comput Sci. 2021 May 4;7:e427. doi: 10.7717/peerj-cs.427 (PMC8114800; doi:10.7717/peerj-cs.427)
Supplement: Supplemental Information 3 — To run the FID3 algorithm-FUZZYDBD: 1. Open id310fold.py (python language) 2. Make sure the dataset is w5.data/WBCDF1.data/coimbrafold5.data (according to the folder) id310fold.py is located in the FID3 file. Apply the w5.data/WBCDF1.data/coimbrafold5.data dataset located in the same FID3 file as it is the latest data that has already undergone data transformation into the linguistic format. All the instances have been shuffled well. [file peerj-cs-07-427-s003.zip › WDBC/Fuzzificationdata/PerimeternucA.ipynb]

# %% [code]
import warnings
warnings.filterwarnings('ignore')
import numpy as np # numerical processing library
import matplotlib.pyplot as plt # chart library
%pylab inline

def triangular(x, a, b, c):
    return max( min( (x-a)/(b-a), (c-x)/(c-b) ), 0 )

# U variable represents the Universe of Discourse of numerical variable height

U = np.arange(-30,270,0.5) # generates a sequence of number between 0 and 10, step 0.2

height = {
  'Low': [-28.565, 43.79, 116.145],
  'Medium': [43.79, 116.145, 188.5],
  'High': [116.145, 188.5, 260.855],

}

plt.figure(figsize=(15,7))

lines = []

for fuzzy_set in height.keys():
  memberships = [ triangular(x, *height[fuzzy_set]) for x in U ]
  # plot the chart
  tmp, = plot(U, memberships, label=fuzzy_set)
  lines.append(tmp)

legend(handles=lines)
xlabel("Height")
ylabel("Membership value")

for fuzzy_set in height.keys():
    print(fuzzy_set,	triangular(	122.8	, *height[fuzzy_set]))
    print(fuzzy_set,	triangular(	132.9	, *height[fuzzy_set]))
    print(fuzzy_set,	triangular(	130	, *height[fuzzy_set]))
    print(fuzzy_set,	triangular(	77.58	, *height[fuzzy_set]))
    print(fuzzy_set,	triangular(	135.1	, *height[fuzzy_set]))
    print(fuzzy_set,	triangular(	82.57	, *height[fuzzy_set]))
    print(fuzzy_set,	triangular(	119.6	, *height[fuzzy_set]))
    print(fuzzy_set,	triangular(	90.2	, *height[fuzzy_set]))
    print(fuzzy_set,	triangular(	87.5	, *height[fuzzy_set]))
    print(fuzzy_set,	triangular(	83.97	, *height[fuzzy_set]))
    print(fuzzy_set,	triangular(	102.7	, *height[fuzzy_set]))
    print(fuzzy_set,	triangular(	103.6	, *height[fuzzy_set]))
    print(fuzzy_set,	triangular(	132.4	, *height[fuzzy_set]))
    print(fuzzy_set,	triangular(	103.7	, *height[fuzzy_set]))
    print(fuzzy_set,	triangular(	93.6	, *height[fuzzy_set]))
    print(fuzzy_set,	triangular(	96.73	, *height[fuzzy_set]))
    print(fuzzy_set,	triangular(	94.74	, *height[fuzzy_set]))
    print(fuzzy_set,	triangular(	108.1	, *height[fuzzy_set]))
    print(fuzzy_set,	triangular(	130	, *height[fuzzy_set]))
    print(fuzzy_set,	triangular(	87.46	, *height[fuzzy_set]))
    print(fuzzy_set,	triangular(	85.63	, *height[fuzzy_set]))
    print(fuzzy_set,	triangular(	60.34	, *height[fuzzy_set]))
    print(fuzzy_set,	triangular(	102.5	, *height[fuzzy_set]))
    print(fuzzy_set,	triangular(	137.2	, *height[fuzzy_set]))
    print(fuzzy_set,	triangular(	110	, *height[fuzzy_set]))
    print(fuzzy_set,	triangular(	116	, *height[fuzzy_set]))
    print(fuzzy_set,	triangular(	97.41	, *height[fuzzy_set]))
    print(fuzzy_set,	triangular(	122.1	, *height[fuzzy_set]))
    print(fuzzy_set,	triangular(	102.4	, *height[fuzzy_set]))
    print(fuzzy_set,	triangular(	115	, *height[fuzzy_set]))
    print(fuzzy_set,	triangular(	124.8	, *height[fuzzy_set]))
    print(fuzzy_set,	triangular(	77.93	, *height[fuzzy_set]))
    print(fuzzy_set,	triangular(	112.8	, *height[fuzzy_set]))
    print(fuzzy_set,	triangular(	127.9	, *height[fuzzy_set]))
    print(fuzzy_set,	triangular(	107	, *height[fuzzy_set]))
    print(fuzzy_set,	triangular(	110.1	, *height[fuzzy_set]))
    print(fuzzy_set,	triangular(	93.63	, *height[fuzzy_set]))
    print(fuzzy_set,	triangular(	82.61	, *height[fuzzy_set]))
    print(fuzzy_set,	triangular(	95.54	, *height[fuzzy_set]))
    print(fuzzy_set,	triangular(	88.4	, *height[fuzzy_set]))
    print(fuzzy_set,	triangular(	86.18	, *height[fuzzy_set]))
    print(fuzzy_set,	triangular(	71.9	, *height[fuzzy_set]))
    print(fuzzy_set,	triangular(	128.3	, *height[fuzzy_set]))
    print(fuzzy_set,	triangular(	87.32	, *height[fuzzy_set]))
    print(fuzzy_set,	triangular(	85.42	, *height[fuzzy_set]))
    print(fuzzy_set,	triangular(	123.7	, *height[fuzzy_set]))
    print(fuzzy_set,	triangular(	51.71	, *height[fuzzy_set]))
    print(fuzzy_set,	triangular(	85.98	, *height[fuzzy_set]))
    print(fuzzy_set,	triangular(	78.04	, *height[fuzzy_set]))
    print(fuzzy_set,	triangular(	86.91	, *height[fuzzy_set]))
    print(fuzzy_set,	triangular(	74.72	, *height[fuzzy_set]))
    print(fuzzy_set,	triangular(	87.21	, *height[fuzzy_set]))
    print(fuzzy_set,	triangular(	75.71	, *height[fuzzy_set]))
    print(fuzzy_set,	triangular(	120.3	, *height[fuzzy_set]))
    print(fuzzy_set,	triangular(	97.26	, *height[fuzzy_set]))
    print(fuzzy_set,	triangular(	73.34	, *height[fuzzy_set]))
    print(fuzzy_set,	triangular(	125.5	, *height[fuzzy_set]))
    print(fuzzy_set,	triangular(	95.55	, *height[fuzzy_set]))
    print(fuzzy_set,	triangular(	82.61	, *height[fuzzy_set]))
    print(fuzzy_set,	triangular(	54.34	, *height[fuzzy_set]))
    print(fuzzy_set,	triangular(	64.55	, *height[fuzzy_set]))
    print(fuzzy_set,	triangular(	54.66	, *height[fuzzy_set]))
    print(fuzzy_set,	triangular(	96.42	, *height[fuzzy_set]))
    print(fuzzy_set,	triangular(	59.2	, *height[fuzzy_set]))
    print(fuzzy_set,	triangular(	82.69	, *height[fuzzy_set]))
    print(fuzzy_set,	triangular(	97.4	, *height[fuzzy_set]))
    print(fuzzy_set,	triangular(	60.11	, *height[fuzzy_set]))
    print(fuzzy_set,	triangular(	71.8	, *height[fuzzy_set]))
    print(fuzzy_set,	triangular(	58.79	, *height[fuzzy_set]))
    print(fuzzy_set,	triangular(	81.37	, *height[fuzzy_set]))
    print(fuzzy_set,	triangular(	123.6	, *height[fuzzy_set]))
    print(fuzzy_set,	triangular(	58.79	, *height[fuzzy_set]))
    print(fuzzy_set,	triangular(	114.2	, *height[fuzzy_set]))
    print(fuzzy_set,	triangular(	90.43	, *height[fuzzy_set]))
    print(fuzzy_set,	triangular(	79.19	, *height[fuzzy_set]))
    print(fuzzy_set,	triangular(	104.1	, *height[fuzzy_set]))
    print(fuzzy_set,	triangular(	87.91	, *height[fuzzy_set]))
    print(fuzzy_set,	triangular(	120.2	, *height[fuzzy_set]))
    print(fuzzy_set,	triangular(	143.7	, *height[fuzzy_set]))
    print(fuzzy_set,	triangular(	83.19	, *height[fuzzy_set]))
    print(fuzzy_set,	triangular(	73.81	, *height[fuzzy_set]))
    print(fuzzy_set,	triangular(	86.49	, *height[fuzzy_set]))
    print(fuzzy_set,	triangular(	171.5	, *height[fuzzy_set]))
    print(fuzzy_set,	triangular(	129.1	, *height[fuzzy_set]))
    print(fuzzy_set,	triangular(	76.95	, *height[fuzzy_set]))
    print(fuzzy_set,	triangular(	121.1	, *height[fuzzy_set]))
    print(fuzzy_set,	triangular(	94.25	, *height[fuzzy_set]))
    print(fuzzy_set,	triangular(	122	, *height[fuzzy_set]))
    print(fuzzy_set,	triangular(	79.78	, *height[fuzzy_set]))
    print(fuzzy_set,	triangular(	95.77	, *height[fuzzy_set]))
    print(fuzzy_set,	triangular(	94.57	, *height[fuzzy_set]))
    print(fuzzy_set,	triangular(	100.2	, *height[fuzzy_set]))
    print(fuzzy_set,	triangular(	84.74	, *height[fuzzy_set]))
    print(fuzzy_set,	triangular(	86.6	, *height[fuzzy_set]))
    print(fuzzy_set,	triangular(	100.3	, *height[fuzzy_set]))
    print(fuzzy_set,	triangular(	132.4	, *height[fuzzy_set]))
    print(fuzzy_set,	triangular(	77.79	, *height[fuzzy_set]))
    print(fuzzy_set,	triangular(	62.11	, *height[fuzzy_set]))
    print(fuzzy_set,	triangular(	74.34	, *height[fuzzy_set]))
    print(fuzzy_set,	triangular(	94.48	, *height[fuzzy_set]))
    print(fuzzy_set,	triangular(	88.05	, *height[fuzzy_set]))
    print(fuzzy_set,	triangular(	43.79	, *height[fuzzy_set]))
    print(fuzzy_set,	triangular(	77.22	, *height[fuzzy_set]))
    print(fuzzy_set,	triangular(	63.95	, *height[fuzzy_set]))
    print(fuzzy_set,	triangular(	67.41	, *height[fuzzy_set]))
    print(fuzzy_set,	triangular(	87.21	, *height[fuzzy_set]))
    print(fuzzy_set,	triangular(	75.17	, *height[fuzzy_set]))
    print(fuzzy_set,	triangular(	79.01	, *height[fuzzy_set]))
    print(fuzzy_set,	triangular(	152.8	, *height[fuzzy_set]))
    print(fuzzy_set,	triangular(	72.48	, *height[fuzzy_set]))
    print(fuzzy_set,	triangular(	62.5	, *height[fuzzy_set]))
    print(fuzzy_set,	triangular(	82.15	, *height[fuzzy_set]))
    print(fuzzy_set,	triangular(	97.83	, *height[fuzzy_set]))
    print(fuzzy_set,	triangular(	68.64	, *height[fuzzy_set]))
    print(fuzzy_set,	triangular(	55.84	, *height[fuzzy_set]))
    print(fuzzy_set,	triangular(	76.53	, *height[fuzzy_set]))
    print(fuzzy_set,	triangular(	58.74	, *height[fuzzy_set]))
    print(fuzzy_set,	triangular(	98.64	, *height[fuzzy_set]))
    print(fuzzy_set,	triangular(	105.7	, *height[fuzzy_set]))
    print(fuzzy_set,	triangular(	114.2	, *height[fuzzy_set]))
    print(fuzzy_set,	triangular(	73.34	, *height[fuzzy_set]))
    print(fuzzy_set,	triangular(	121.4	, *height[fuzzy_set]))
    print(fuzzy_set,	triangular(	166.2	, *height[fuzzy_set]))
    print(fuzzy_set,	triangular(	94.28	, *height[fuzzy_set]))
    print(fuzzy_set,	triangular(	86.1	, *height[fuzzy_set]))
    print(fuzzy_set,	triangular(	88.44	, *height[fuzzy_set]))
    print(fuzzy_set,	triangular(	87.76	, *height[fuzzy_set]))
    print(fuzzy_set,	triangular(	123.4	, *height[fuzzy_set]))
    print(fuzzy_set,	triangular(	99.58	, *height[fuzzy_set]))
    print(fuzzy_set,	triangular(	130.4	, *height[fuzzy_set]))
    print(fuzzy_set,	triangular(	79.08	, *height[fuzzy_set]))
    print(fuzzy_set,	triangular(	101.7	, *height[fuzzy_set]))
    print(fuzzy_set,	triangular(	106.2	, *height[fuzzy_set]))
    print(fuzzy_set,	triangular(	102	, *height[fuzzy_set]))
    print(fuzzy_set,	triangular(	120.2	, *height[fuzzy_set]))
    print(fuzzy_set,	triangular(	81.72	, *height[fuzzy_set]))
    print(fuzzy_set,	triangular(	74.72	, *height[fuzzy_set]))
    print(fuzzy_set,	triangular(	73.06	, *height[fuzzy_set]))
    print(fuzzy_set,	triangular(	96.85	, *height[fuzzy_set]))
    print(fuzzy_set,	triangular(	73	, *height[fuzzy_set]))
    print(fuzzy_set,	triangular(	61.24	, *height[fuzzy_set]))
    print(fuzzy_set,	triangular(	105.1	, *height[fuzzy_set]))
    print(fuzzy_set,	triangular(	73.66	, *height[fuzzy_set]))
    print(fuzzy_set,	triangular(	83.74	, *height[fuzzy_set]))
    print(fuzzy_set,	triangular(	68.26	, *height[fuzzy_set]))
    print(fuzzy_set,	triangular(	78.11	, *height[fuzzy_set]))
    print(fuzzy_set,	triangular(	78.99	, *height[fuzzy_set]))
    print(fuzzy_set,	triangular(	97.84	, *height[fuzzy_set]))
    print(fuzzy_set,	triangular(	93.97	, *height[fuzzy_set]))
    print(fuzzy_set,	triangular(	88.12	, *height[fuzzy_set]))
    print(fuzzy_set,	triangular(	83.51	, *height[fuzzy_set]))
    print(fuzzy_set,	triangular(	53.27	, *height[fuzzy_set]))
    print(fuzzy_set,	triangular(	63.78	, *height[fuzzy_set]))
    print(fuzzy_set,	triangular(	70.87	, *height[fuzzy_set]))
    print(fuzzy_set,	triangular(	85.31	, *height[fuzzy_set]))
    print(fuzzy_set,	triangular(	78.27	, *height[fuzzy_set]))
    print(fuzzy_set,	triangular(	117.4	, *height[fuzzy_set]))
    print(fuzzy_set,	triangular(	108.4	, *height[fuzzy_set]))
    print(fuzzy_set,	triangular(	76.84	, *height[fuzzy_set]))
    print(fuzzy_set,	triangular(	68.69	, *height[fuzzy_set]))
    print(fuzzy_set,	triangular(	76.1	, *height[fuzzy_set]))
    print(fuzzy_set,	triangular(	126.3	, *height[fuzzy_set]))
    print(fuzzy_set,	triangular(	130.7	, *height[fuzzy_set]))
    print(fuzzy_set,	triangular(	79.85	, *height[fuzzy_set]))
    print(fuzzy_set,	triangular(	152.1	, *height[fuzzy_set]))
    print(fuzzy_set,	triangular(	95.5	, *height[fuzzy_set]))
    print(fuzzy_set,	triangular(	68.77	, *height[fuzzy_set]))
    print(fuzzy_set,	triangular(	109.3	, *height[fuzzy_set]))
    print(fuzzy_set,	triangular(	116.1	, *height[fuzzy_set]))
    print(fuzzy_set,	triangular(	96.22	, *height[fuzzy_set]))
    print(fuzzy_set,	triangular(	78.85	, *height[fuzzy_set]))
    print(fuzzy_set,	triangular(	85.84	, *height[fuzzy_set]))
    print(fuzzy_set,	triangular(	102.5	, *height[fuzzy_set]))
    print(fuzzy_set,	triangular(	70.21	, *height[fuzzy_set]))
    print(fuzzy_set,	triangular(	67.49	, *height[fuzzy_set]))
    print(fuzzy_set,	triangular(	54.42	, *height[fuzzy_set]))
    print(fuzzy_set,	triangular(	64.6	, *height[fuzzy_set]))
    print(fuzzy_set,	triangular(	109.3	, *height[fuzzy_set]))
    print(fuzzy_set,	triangular(	82.01	, *height[fuzzy_set]))
    print(fuzzy_set,	triangular(	81.29	, *height[fuzzy_set]))
    print(fuzzy_set,	triangular(	182.1	, *height[fuzzy_set]))
    print(fuzzy_set,	triangular(	142.7	, *height[fuzzy_set]))
    print(fuzzy_set,	triangular(	101.2	, *height[fuzzy_set]))
    print(fuzzy_set,	triangular(	73.53	, *height[fuzzy_set]))
    print(fuzzy_set,	triangular(	98.92	, *height[fuzzy_set]))
    print(fuzzy_set,	triangular(	63.76	, *height[fuzzy_set]))
    print(fuzzy_set,	triangular(	118.6	, *height[fuzzy_set]))
    print(fuzzy_set,	triangular(	74.68	, *height[fuzzy_set]))
    print(fuzzy_set,	triangular(	75.27	, *height[fuzzy_set]))
    print(fuzzy_set,	triangular(	78.83	, *height[fuzzy_set]))
    print(fuzzy_set,	triangular(	94.37	, *height[fuzzy_set]))
    print(fuzzy_set,	triangular(	82.02	, *height[fuzzy_set]))
    print(fuzzy_set,	triangular(	60.73	, *height[fuzzy_set]))
    print(fuzzy_set,	triangular(	81.15	, *height[fuzzy_set]))
    print(fuzzy_set,	triangular(	100.4	, *height[fuzzy_set]))
    print(fuzzy_set,	triangular(	82.53	, *height[fuzzy_set]))
    print(fuzzy_set,	triangular(	90.63	, *height[fuzzy_set]))
    print(fuzzy_set,	triangular(	117.4	, *height[fuzzy_set]))
    print(fuzzy_set,	triangular(	127.5	, *height[fuzzy_set]))
    print(fuzzy_set,	triangular(	94.49	, *height[fuzzy_set]))
    print(fuzzy_set,	triangular(	78.54	, *height[fuzzy_set]))
    print(fuzzy_set,	triangular(	115.1	, *height[fuzzy_set]))
    print(fuzzy_set,	triangular(	158.9	, *height[fuzzy_set]))
    print(fuzzy_set,	triangular(	91.56	, *height[fuzzy_set]))
    print(fuzzy_set,	triangular(	81.09	, *height[fuzzy_set]))
    print(fuzzy_set,	triangular(	98.78	, *height[fuzzy_set]))
    print(fuzzy_set,	triangular(	62.92	, *height[fuzzy_set]))
    print(fuzzy_set,	triangular(	109.7	, *height[fuzzy_set]))
    print(fuzzy_set,	triangular(	87.02	, *height[fuzzy_set]))
    print(fuzzy_set,	triangular(	98.17	, *height[fuzzy_set]))
    print(fuzzy_set,	triangular(	134.7	, *height[fuzzy_set]))
    print(fuzzy_set,	triangular(	75.51	, *height[fuzzy_set]))
    print(fuzzy_set,	triangular(	188.5	, *height[fuzzy_set]))
    print(fuzzy_set,	triangular(	114.5	, *height[fuzzy_set]))
    print(fuzzy_set,	triangular(	92.87	, *height[fuzzy_set]))
    print(fuzzy_set,	triangular(	90.96	, *height[fuzzy_set]))
    print(fuzzy_set,	triangular(	77.32	, *height[fuzzy_set]))
    print(fuzzy_set,	triangular(	65.05	, *height[fuzzy_set]))
    print(fuzzy_set,	triangular(	129.7	, *height[fuzzy_set]))
    print(fuzzy_set,	triangular(	128	, *height[fuzzy_set]))
    print(fuzzy_set,	triangular(	87.88	, *height[fuzzy_set]))
    print(fuzzy_set,	triangular(	88.59	, *height[fuzzy_set]))
    print(fuzzy_set,	triangular(	65.12	, *height[fuzzy_set]))
    print(fuzzy_set,	triangular(	102.6	, *height[fuzzy_set]))
    print(fuzzy_set,	triangular(	84.55	, *height[fuzzy_set]))
    print(fuzzy_set,	triangular(	92.51	, *height[fuzzy_set]))
    print(fuzzy_set,	triangular(	66.62	, *height[fuzzy_set]))
    print(fuzzy_set,	triangular(	97.45	, *height[fuzzy_set]))
    print(fuzzy_set,	triangular(	81.35	, *height[fuzzy_set]))
    print(fuzzy_set,	triangular(	85.26	, *height[fuzzy_set]))
    print(fuzzy_set,	triangular(	113.4	, *height[fuzzy_set]))
    print(fuzzy_set,	triangular(	71.76	, *height[fuzzy_set]))
    print(fuzzy_set,	triangular(	70.79	, *height[fuzzy_set]))
    print(fuzzy_set,	triangular(	134.4	, *height[fuzzy_set]))
    print(fuzzy_set,	triangular(	60.21	, *height[fuzzy_set]))
    print(fuzzy_set,	triangular(	89.79	, *height[fuzzy_set]))
    print(fuzzy_set,	triangular(	153.5	, *height[fuzzy_set]))
    print(fuzzy_set,	triangular(	132.5	, *height[fuzzy_set]))
    print(fuzzy_set,	triangular(	92.55	, *height[fuzzy_set]))
    print(fuzzy_set,	triangular(	113.4	, *height[fuzzy_set]))
    print(fuzzy_set,	triangular(	87.38	, *height[fuzzy_set]))
    print(fuzzy_set,	triangular(	78.61	, *height[fuzzy_set]))
    print(fuzzy_set,	triangular(	73.93	, *height[fuzzy_set]))
    print(fuzzy_set,	triangular(	88.54	, *height[fuzzy_set]))
    print(fuzzy_set,	triangular(	129.1	, *height[fuzzy_set]))
    print(fuzzy_set,	triangular(	66.72	, *height[fuzzy_set]))
    print(fuzzy_set,	triangular(	84.13	, *height[fuzzy_set]))
    print(fuzzy_set,	triangular(	84.95	, *height[fuzzy_set]))
    print(fuzzy_set,	triangular(	68.01	, *height[fuzzy_set]))
    print(fuzzy_set,	triangular(	73.87	, *height[fuzzy_set]))
    print(fuzzy_set,	triangular(	138.9	, *height[fuzzy_set]))
    print(fuzzy_set,	triangular(	73.28	, *height[fuzzy_set]))
    print(fuzzy_set,	triangular(	130.7	, *height[fuzzy_set]))
    print(fuzzy_set,	triangular(	113	, *height[fuzzy_set]))
    print(fuzzy_set,	triangular(	126.5	, *height[fuzzy_set]))
    print(fuzzy_set,	triangular(	91.43	, *height[fuzzy_set]))
    print(fuzzy_set,	triangular(	133.6	, *height[fuzzy_set]))
    print(fuzzy_set,	triangular(	103.2	, *height[fuzzy_set]))
    print(fuzzy_set,	triangular(	110.2	, *height[fuzzy_set]))
    print(fuzzy_set,	triangular(	103.7	, *height[fuzzy_set]))
    print(fuzzy_set,	triangular(	132.9	, *height[fuzzy_set]))
    print(fuzzy_set,	triangular(	111	, *height[fuzzy_set]))
    print(fuzzy_set,	triangular(	114.4	, *height[fuzzy_set]))
    print(fuzzy_set,	triangular(	100	, *height[fuzzy_set]))
    print(fuzzy_set,	triangular(	111.6	, *height[fuzzy_set]))
    print(fuzzy_set,	triangular(	135.7	, *height[fuzzy_set]))
    print(fuzzy_set,	triangular(	69.28	, *height[fuzzy_set]))
    print(fuzzy_set,	triangular(	87.16	, *height[fuzzy_set]))
    print(fuzzy_set,	triangular(	82.38	, *height[fuzzy_set]))
    print(fuzzy_set,	triangular(	69.5	, *height[fuzzy_set]))
    print(fuzzy_set,	triangular(	90.3	, *height[fuzzy_set]))
    print(fuzzy_set,	triangular(	72.23	, *height[fuzzy_set]))
    print(fuzzy_set,	triangular(	147.3	, *height[fuzzy_set]))
    print(fuzzy_set,	triangular(	61.5	, *height[fuzzy_set]))
    print(fuzzy_set,	triangular(	115.2	, *height[fuzzy_set]))
    print(fuzzy_set,	triangular(	76.2	, *height[fuzzy_set]))
    print(fuzzy_set,	triangular(	71.79	, *height[fuzzy_set]))
    print(fuzzy_set,	triangular(	120.9	, *height[fuzzy_set]))
    print(fuzzy_set,	triangular(	86.24	, *height[fuzzy_set]))
    print(fuzzy_set,	triangular(	88.99	, *height[fuzzy_set]))
    print(fuzzy_set,	triangular(	126.2	, *height[fuzzy_set]))
    print(fuzzy_set,	triangular(	74.24	, *height[fuzzy_set]))
    print(fuzzy_set,	triangular(	127.2	, *height[fuzzy_set]))
    print(fuzzy_set,	triangular(	108.8	, *height[fuzzy_set]))
    print(fuzzy_set,	triangular(	84.08	, *height[fuzzy_set]))
    print(fuzzy_set,	triangular(	79.83	, *height[fuzzy_set]))
    print(fuzzy_set,	triangular(	77.87	, *height[fuzzy_set]))
    print(fuzzy_set,	triangular(	81.89	, *height[fuzzy_set]))
    print(fuzzy_set,	triangular(	73.72	, *height[fuzzy_set]))
    print(fuzzy_set,	triangular(	72.17	, *height[fuzzy_set]))
    print(fuzzy_set,	triangular(	96.03	, *height[fuzzy_set]))
    print(fuzzy_set,	triangular(	97.03	, *height[fuzzy_set]))
    print(fuzzy_set,	triangular(	83.14	, *height[fuzzy_set]))
    print(fuzzy_set,	triangular(	75.54	, *height[fuzzy_set]))
    print(fuzzy_set,	triangular(	81.78	, *height[fuzzy_set]))
    print(fuzzy_set,	triangular(	88.06	, *height[fuzzy_set]))
    print(fuzzy_set,	triangular(	69.14	, *height[fuzzy_set]))
    print(fuzzy_set,	triangular(	75	, *height[fuzzy_set]))
    print(fuzzy_set,	triangular(	91.22	, *height[fuzzy_set]))
    print(fuzzy_set,	triangular(	66.85	, *height[fuzzy_set]))
    print(fuzzy_set,	triangular(	129.5	, *height[fuzzy_set]))
    print(fuzzy_set,	triangular(	80.43	, *height[fuzzy_set]))
    print(fuzzy_set,	triangular(	134.7	, *height[fuzzy_set]))
    print(fuzzy_set,	triangular(	66.86	, *height[fuzzy_set]))
    print(fuzzy_set,	triangular(	73.59	, *height[fuzzy_set]))
    print(fuzzy_set,	triangular(	74.23	, *height[fuzzy_set]))
    print(fuzzy_set,	triangular(	84.07	, *height[fuzzy_set]))
    print(fuzzy_set,	triangular(	56.36	, *height[fuzzy_set]))
    print(fuzzy_set,	triangular(	85.69	, *height[fuzzy_set]))
    print(fuzzy_set,	triangular(	82.71	, *height[fuzzy_set]))
    print(fuzzy_set,	triangular(	74.33	, *height[fuzzy_set]))
    print(fuzzy_set,	triangular(	92.68	, *height[fuzzy_set]))
    print(fuzzy_set,	triangular(	82.29	, *height[fuzzy_set]))
    print(fuzzy_set,	triangular(	73.73	, *height[fuzzy_set]))
    print(fuzzy_set,	triangular(	54.09	, *height[fuzzy_set]))
    print(fuzzy_set,	triangular(	79.19	, *height[fuzzy_set]))
    print(fuzzy_set,	triangular(	77.25	, *height[fuzzy_set]))
    print(fuzzy_set,	triangular(	118.7	, *height[fuzzy_set]))
    print(fuzzy_set,	triangular(	60.07	, *height[fuzzy_set]))
    print(fuzzy_set,	triangular(	78.6	, *height[fuzzy_set]))
    print(fuzzy_set,	triangular(	66.52	, *height[fuzzy_set]))
    print(fuzzy_set,	triangular(	131.1	, *height[fuzzy_set]))
    print(fuzzy_set,	triangular(	82.82	, *height[fuzzy_set]))
    print(fuzzy_set,	triangular(	135.9	, *height[fuzzy_set]))
    print(fuzzy_set,	triangular(	78.01	, *height[fuzzy_set]))
    print(fuzzy_set,	triangular(	81.25	, *height[fuzzy_set]))
    print(fuzzy_set,	triangular(	90.03	, *height[fuzzy_set]))
    print(fuzzy_set,	triangular(	76.09	, *height[fuzzy_set]))
    print(fuzzy_set,	triangular(	106.9	, *height[fuzzy_set]))
    print(fuzzy_set,	triangular(	107.5	, *height[fuzzy_set]))
    print(fuzzy_set,	triangular(	105.8	, *height[fuzzy_set]))
    print(fuzzy_set,	triangular(	84.52	, *height[fuzzy_set]))
    print(fuzzy_set,	triangular(	71.94	, *height[fuzzy_set]))
    print(fuzzy_set,	triangular(	71.38	, *height[fuzzy_set]))
    print(fuzzy_set,	triangular(	77.88	, *height[fuzzy_set]))
    print(fuzzy_set,	triangular(	111.8	, *height[fuzzy_set]))
    print(fuzzy_set,	triangular(	84.08	, *height[fuzzy_set]))
    print(fuzzy_set,	triangular(	122.9	, *height[fuzzy_set]))
    print(fuzzy_set,	triangular(	64.41	, *height[fuzzy_set]))
    print(fuzzy_set,	triangular(	155.1	, *height[fuzzy_set]))
    print(fuzzy_set,	triangular(	94.15	, *height[fuzzy_set]))
    print(fuzzy_set,	triangular(	61.64	, *height[fuzzy_set]))
    print(fuzzy_set,	triangular(	71.49	, *height[fuzzy_set]))
    print(fuzzy_set,	triangular(	129.9	, *height[fuzzy_set]))
    print(fuzzy_set,	triangular(	75.03	, *height[fuzzy_set]))
    print(fuzzy_set,	triangular(	66.2	, *height[fuzzy_set]))
    print(fuzzy_set,	triangular(	76.66	, *height[fuzzy_set]))
    print(fuzzy_set,	triangular(	94.87	, *height[fuzzy_set]))
    print(fuzzy_set,	triangular(	73.02	, *height[fuzzy_set]))
    print(fuzzy_set,	triangular(	77.23	, *height[fuzzy_set]))
    print(fuzzy_set,	triangular(	73.7	, *height[fuzzy_set]))
    print(fuzzy_set,	triangular(	107.1	, *height[fuzzy_set]))
    print(fuzzy_set,	triangular(	174.2	, *height[fuzzy_set]))
    print(fuzzy_set,	triangular(	98	, *height[fuzzy_set]))
    print(fuzzy_set,	triangular(	71.24	, *height[fuzzy_set]))
    print(fuzzy_set,	triangular(	81.92	, *height[fuzzy_set]))
    print(fuzzy_set,	triangular(	85.09	, *height[fuzzy_set]))
    print(fuzzy_set,	triangular(	88.52	, *height[fuzzy_set]))
    print(fuzzy_set,	triangular(	56.74	, *height[fuzzy_set]))
    print(fuzzy_set,	triangular(	59.82	, *height[fuzzy_set]))
    print(fuzzy_set,	triangular(	79.42	, *height[fuzzy_set]))
    print(fuzzy_set,	triangular(	85.24	, *height[fuzzy_set]))
    print(fuzzy_set,	triangular(	81.87	, *height[fuzzy_set]))
    print(fuzzy_set,	triangular(	106.6	, *height[fuzzy_set]))
    print(fuzzy_set,	triangular(	85.48	, *height[fuzzy_set]))
    print(fuzzy_set,	triangular(	133.8	, *height[fuzzy_set]))
    print(fuzzy_set,	triangular(	133.7	, *height[fuzzy_set]))
    print(fuzzy_set,	triangular(	78.31	, *height[fuzzy_set]))
    print(fuzzy_set,	triangular(	140.9	, *height[fuzzy_set]))
    print(fuzzy_set,	triangular(	147.2	, *height[fuzzy_set]))
    print(fuzzy_set,	triangular(	109	, *height[fuzzy_set]))
    print(fuzzy_set,	triangular(	97.65	, *height[fuzzy_set]))
    print(fuzzy_set,	triangular(	141.3	, *height[fuzzy_set]))
    print(fuzzy_set,	triangular(	134.8	, *height[fuzzy_set]))
    print(fuzzy_set,	triangular(	87.84	, *height[fuzzy_set]))
    print(fuzzy_set,	triangular(	106.3	, *height[fuzzy_set]))
    print(fuzzy_set,	triangular(	70.15	, *height[fuzzy_set]))
    print(fuzzy_set,	triangular(	85.89	, *height[fuzzy_set]))
    print(fuzzy_set,	triangular(	88.27	, *height[fuzzy_set]))
    print(fuzzy_set,	triangular(	73.3	, *height[fuzzy_set]))
    print(fuzzy_set,	triangular(	73.16	, *height[fuzzy_set]))
    print(fuzzy_set,	triangular(	70.67	, *height[fuzzy_set]))
    print(fuzzy_set,	triangular(	78.75	, *height[fuzzy_set]))
    print(fuzzy_set,	triangular(	80.64	, *height[fuzzy_set]))
    print(fuzzy_set,	triangular(	85.79	, *height[fuzzy_set]))
    print(fuzzy_set,	triangular(	93.97	, *height[fuzzy_set]))
    print(fuzzy_set,	triangular(	78.78	, *height[fuzzy_set]))
    print(fuzzy_set,	triangular(	88.37	, *height[fuzzy_set]))
    print(fuzzy_set,	triangular(	73.38	, *height[fuzzy_set]))
    print(fuzzy_set,	triangular(	128.9	, *height[fuzzy_set]))
    print(fuzzy_set,	triangular(	65.75	, *height[fuzzy_set]))
    print(fuzzy_set,	triangular(	55.27	, *height[fuzzy_set]))
    print(fuzzy_set,	triangular(	102.4	, *height[fuzzy_set]))
    print(fuzzy_set,	triangular(	144.4	, *height[fuzzy_set]))
    print(fuzzy_set,	triangular(	78.07	, *height[fuzzy_set]))
    print(fuzzy_set,	triangular(	89.75	, *height[fuzzy_set]))
    print(fuzzy_set,	triangular(	88.1	, *height[fuzzy_set]))
    print(fuzzy_set,	triangular(	83.05	, *height[fuzzy_set]))
    print(fuzzy_set,	triangular(	70.31	, *height[fuzzy_set]))
    print(fuzzy_set,	triangular(	75.26	, *height[fuzzy_set]))
    print(fuzzy_set,	triangular(	124.4	, *height[fuzzy_set]))
    print(fuzzy_set,	triangular(	76.14	, *height[fuzzy_set]))
    print(fuzzy_set,	triangular(	84.18	, *height[fuzzy_set]))
    print(fuzzy_set,	triangular(	83.18	, *height[fuzzy_set]))
    print(fuzzy_set,	triangular(	78.29	, *height[fuzzy_set]))
    print(fuzzy_set,	triangular(	70.39	, *height[fuzzy_set]))
    print(fuzzy_set,	triangular(	104.3	, *height[fuzzy_set]))
    print(fuzzy_set,	triangular(	82.63	, *height[fuzzy_set]))
    print(fuzzy_set,	triangular(	117.8	, *height[fuzzy_set]))
    print(fuzzy_set,	triangular(	78.41	, *height[fuzzy_set]))
    print(fuzzy_set,	triangular(	72.49	, *height[fuzzy_set]))
    print(fuzzy_set,	triangular(	70.92	, *height[fuzzy_set]))
    print(fuzzy_set,	triangular(	59.75	, *height[fuzzy_set]))
    print(fuzzy_set,	triangular(	97.53	, *height[fuzzy_set]))
    print(fuzzy_set,	triangular(	96.71	, *height[fuzzy_set]))
    print(fuzzy_set,	triangular(	76.39	, *height[fuzzy_set]))
    print(fuzzy_set,	triangular(	59.6	, *height[fuzzy_set]))
    print(fuzzy_set,	triangular(	102.9	, *height[fuzzy_set]))
    print(fuzzy_set,	triangular(	80.88	, *height[fuzzy_set]))
    print(fuzzy_set,	triangular(	70.95	, *height[fuzzy_set]))
    print(fuzzy_set,	triangular(	74.2	, *height[fuzzy_set]))
    print(fuzzy_set,	triangular(	98.22	, *height[fuzzy_set]))
    print(fuzzy_set,	triangular(	75.46	, *height[fuzzy_set]))
    print(fuzzy_set,	triangular(	89.46	, *height[fuzzy_set]))
    print(fuzzy_set,	triangular(	61.93	, *height[fuzzy_set]))
    print(fuzzy_set,	triangular(	63.19	, *height[fuzzy_set]))
    print(fuzzy_set,	triangular(	67.49	, *height[fuzzy_set]))
    print(fuzzy_set,	triangular(	68.79	, *height[fuzzy_set]))
    print(fuzzy_set,	triangular(	70.47	, *height[fuzzy_set]))
    print(fuzzy_set,	triangular(	80.98	, *height[fuzzy_set]))
    print(fuzzy_set,	triangular(	102.1	, *height[fuzzy_set]))
    print(fuzzy_set,	triangular(	81.47	, *height[fuzzy_set]))
    print(fuzzy_set,	triangular(	133.8	, *height[fuzzy_set]))
    print(fuzzy_set,	triangular(	123.7	, *height[fuzzy_set]))
    print(fuzzy_set,	triangular(	94.89	, *height[fuzzy_set]))
    print(fuzzy_set,	triangular(	91.12	, *height[fuzzy_set]))
    print(fuzzy_set,	triangular(	82.67	, *height[fuzzy_set]))
    print(fuzzy_set,	triangular(	89.78	, *height[fuzzy_set]))
    print(fuzzy_set,	triangular(	88.68	, *height[fuzzy_set]))
    print(fuzzy_set,	triangular(	89.59	, *height[fuzzy_set]))
    print(fuzzy_set,	triangular(	71.73	, *height[fuzzy_set]))
    print(fuzzy_set,	triangular(	112.4	, *height[fuzzy_set]))
    print(fuzzy_set,	triangular(	88.37	, *height[fuzzy_set]))
    print(fuzzy_set,	triangular(	66.82	, *height[fuzzy_set]))
    print(fuzzy_set,	triangular(	117.5	, *height[fuzzy_set]))
    print(fuzzy_set,	triangular(	77.61	, *height[fuzzy_set]))
    print(fuzzy_set,	triangular(	117.3	, *height[fuzzy_set]))
    print(fuzzy_set,	triangular(	95.88	, *height[fuzzy_set]))
    print(fuzzy_set,	triangular(	94.25	, *height[fuzzy_set]))
    print(fuzzy_set,	triangular(	138.1	, *height[fuzzy_set]))
    print(fuzzy_set,	triangular(	76.83	, *height[fuzzy_set]))
    print(fuzzy_set,	triangular(	127.7	, *height[fuzzy_set]))
    print(fuzzy_set,	triangular(	76.77	, *height[fuzzy_set]))
    print(fuzzy_set,	triangular(	93.86	, *height[fuzzy_set]))
    print(fuzzy_set,	triangular(	80.62	, *height[fuzzy_set]))
    print(fuzzy_set,	triangular(	86.34	, *height[fuzzy_set]))
    print(fuzzy_set,	triangular(	74.87	, *height[fuzzy_set]))
    print(fuzzy_set,	triangular(	84.1	, *height[fuzzy_set]))
    print(fuzzy_set,	triangular(	82.61	, *height[fuzzy_set]))
    print(fuzzy_set,	triangular(	61.68	, *height[fuzzy_set]))
    print(fuzzy_set,	triangular(	111.2	, *height[fuzzy_set]))
    print(fuzzy_set,	triangular(	186.9	, *height[fuzzy_set]))
    print(fuzzy_set,	triangular(	92.25	, *height[fuzzy_set]))
    print(fuzzy_set,	triangular(	73.88	, *height[fuzzy_set]))
    print(fuzzy_set,	triangular(	84.28	, *height[fuzzy_set]))
    print(fuzzy_set,	triangular(	86.87	, *height[fuzzy_set]))
    print(fuzzy_set,	triangular(	85.98	, *height[fuzzy_set]))
    print(fuzzy_set,	triangular(	61.06	, *height[fuzzy_set]))
    print(fuzzy_set,	triangular(	119	, *height[fuzzy_set]))
    print(fuzzy_set,	triangular(	76.38	, *height[fuzzy_set]))
    print(fuzzy_set,	triangular(	61.49	, *height[fuzzy_set]))
    print(fuzzy_set,	triangular(	76.85	, *height[fuzzy_set]))
    print(fuzzy_set,	triangular(	96.45	, *height[fuzzy_set]))
    print(fuzzy_set,	triangular(	77.42	, *height[fuzzy_set]))
    print(fuzzy_set,	triangular(	70.41	, *height[fuzzy_set]))
    print(fuzzy_set,	triangular(	82.89	, *height[fuzzy_set]))
    print(fuzzy_set,	triangular(	92.41	, *height[fuzzy_set]))
    print(fuzzy_set,	triangular(	88.97	, *height[fuzzy_set]))
    print(fuzzy_set,	triangular(	73.99	, *height[fuzzy_set]))
    print(fuzzy_set,	triangular(	109.8	, *height[fuzzy_set]))
    print(fuzzy_set,	triangular(	78.29	, *height[fuzzy_set]))
    print(fuzzy_set,	triangular(	88.73	, *height[fuzzy_set]))
    print(fuzzy_set,	triangular(	87.32	, *height[fuzzy_set]))
    print(fuzzy_set,	triangular(	87.76	, *height[fuzzy_set]))
    print(fuzzy_set,	triangular(	102.8	, *height[fuzzy_set]))
    print(fuzzy_set,	triangular(	82.85	, *height[fuzzy_set]))
    print(fuzzy_set,	triangular(	94.21	, *height[fuzzy_set]))
    print(fuzzy_set,	triangular(	128.1	, *height[fuzzy_set]))
    print(fuzzy_set,	triangular(	75.49	, *height[fuzzy_set]))
    print(fuzzy_set,	triangular(	107.1	, *height[fuzzy_set]))
    print(fuzzy_set,	triangular(	78.18	, *height[fuzzy_set]))
    print(fuzzy_set,	triangular(	114.6	, *height[fuzzy_set]))
    print(fuzzy_set,	triangular(	118.4	, *height[fuzzy_set]))
    print(fuzzy_set,	triangular(	78.83	, *height[fuzzy_set]))
    print(fuzzy_set,	triangular(	84.06	, *height[fuzzy_set]))
    print(fuzzy_set,	triangular(	96.12	, *height[fuzzy_set]))
    print(fuzzy_set,	triangular(	82.69	, *height[fuzzy_set]))
    print(fuzzy_set,	triangular(	80.45	, *height[fuzzy_set]))
    print(fuzzy_set,	triangular(	121.3	, *height[fuzzy_set]))
    print(fuzzy_set,	triangular(	137.8	, *height[fuzzy_set]))
    print(fuzzy_set,	triangular(	98.73	, *height[fuzzy_set]))
    print(fuzzy_set,	triangular(	92.33	, *height[fuzzy_set]))
    print(fuzzy_set,	triangular(	81.25	, *height[fuzzy_set]))
    print(fuzzy_set,	triangular(	152.1	, *height[fuzzy_set]))
    print(fuzzy_set,	triangular(	61.49	, *height[fuzzy_set]))
    print(fuzzy_set,	triangular(	64.12	, *height[fuzzy_set]))
    print(fuzzy_set,	triangular(	79.47	, *height[fuzzy_set]))
    print(fuzzy_set,	triangular(	71.25	, *height[fuzzy_set]))
    print(fuzzy_set,	triangular(	104.7	, *height[fuzzy_set]))
    print(fuzzy_set,	triangular(	103.8	, *height[fuzzy_set]))
    print(fuzzy_set,	triangular(	76.31	, *height[fuzzy_set]))
    print(fuzzy_set,	triangular(	94.66	, *height[fuzzy_set]))
    print(fuzzy_set,	triangular(	88.64	, *height[fuzzy_set]))
    print(fuzzy_set,	triangular(	94.29	, *height[fuzzy_set]))
    print(fuzzy_set,	triangular(	97.26	, *height[fuzzy_set]))
    print(fuzzy_set,	triangular(	72.76	, *height[fuzzy_set]))
    print(fuzzy_set,	triangular(	120.8	, *height[fuzzy_set]))
    print(fuzzy_set,	triangular(	130.5	, *height[fuzzy_set]))
    print(fuzzy_set,	triangular(	84.45	, *height[fuzzy_set]))
    print(fuzzy_set,	triangular(	82.51	, *height[fuzzy_set]))
    print(fuzzy_set,	triangular(	59.96	, *height[fuzzy_set]))
    print(fuzzy_set,	triangular(	165.5	, *height[fuzzy_set]))
    print(fuzzy_set,	triangular(	71.3	, *height[fuzzy_set]))
    print(fuzzy_set,	triangular(	88.73	, *height[fuzzy_set]))
    print(fuzzy_set,	triangular(	63	, *height[fuzzy_set]))
    print(fuzzy_set,	triangular(	54.53	, *height[fuzzy_set]))
    print(fuzzy_set,	triangular(	87.44	, *height[fuzzy_set]))
    print(fuzzy_set,	triangular(	78.94	, *height[fuzzy_set]))
    print(fuzzy_set,	triangular(	90.31	, *height[fuzzy_set]))
    print(fuzzy_set,	triangular(	77.83	, *height[fuzzy_set]))
    print(fuzzy_set,	triangular(	75.89	, *height[fuzzy_set]))
    print(fuzzy_set,	triangular(	75.21	, *height[fuzzy_set]))
    print(fuzzy_set,	triangular(	87.76	, *height[fuzzy_set]))
    print(fuzzy_set,	triangular(	134.7	, *height[fuzzy_set]))
    print(fuzzy_set,	triangular(	70.79	, *height[fuzzy_set]))
    print(fuzzy_set,	triangular(	137.8	, *height[fuzzy_set]))
    print(fuzzy_set,	triangular(	93.77	, *height[fuzzy_set]))
    print(fuzzy_set,	triangular(	76.37	, *height[fuzzy_set]))
    print(fuzzy_set,	triangular(	47.98	, *height[fuzzy_set]))
    print(fuzzy_set,	triangular(	48.34	, *height[fuzzy_set]))
    print(fuzzy_set,	triangular(	74.65	, *height[fuzzy_set]))
    print(fuzzy_set,	triangular(	95.81	, *height[fuzzy_set]))
    print(fuzzy_set,	triangular(	94.7	, *height[fuzzy_set]))
    print(fuzzy_set,	triangular(	84.88	, *height[fuzzy_set]))
    print(fuzzy_set,	triangular(	89.77	, *height[fuzzy_set]))
    print(fuzzy_set,	triangular(	87.19	, *height[fuzzy_set]))
    print(fuzzy_set,	triangular(	65.31	, *height[fuzzy_set]))
    print(fuzzy_set,	triangular(	65.85	, *height[fuzzy_set]))
    print(fuzzy_set,	triangular(	61.05	, *height[fuzzy_set]))
    print(fuzzy_set,	triangular(	68.89	, *height[fuzzy_set]))
    print(fuzzy_set,	triangular(	68.51	, *height[fuzzy_set]))
    print(fuzzy_set,	triangular(	71.49	, *height[fuzzy_set]))
    print(fuzzy_set,	triangular(	81.35	, *height[fuzzy_set]))
    print(fuzzy_set,	triangular(	59.01	, *height[fuzzy_set]))
    print(fuzzy_set,	triangular(	82.5	, *height[fuzzy_set]))
    print(fuzzy_set,	triangular(	65.67	, *height[fuzzy_set]))
    print(fuzzy_set,	triangular(	64.73	, *height[fuzzy_set]))
    print(fuzzy_set,	triangular(	59.26	, *height[fuzzy_set]))
    print(fuzzy_set,	triangular(	96.39	, *height[fuzzy_set]))
    print(fuzzy_set,	triangular(	74.52	, *height[fuzzy_set]))
    print(fuzzy_set,	triangular(	91.38	, *height[fuzzy_set]))
    print(fuzzy_set,	triangular(	70.67	, *height[fuzzy_set]))
    print(fuzzy_set,	triangular(	103.4	, *height[fuzzy_set]))
    print(fuzzy_set,	triangular(	143	, *height[fuzzy_set]))
    print(fuzzy_set,	triangular(	142	, *height[fuzzy_set]))
    print(fuzzy_set,	triangular(	131.2	, *height[fuzzy_set]))
    print(fuzzy_set,	triangular(	108.3	, *height[fuzzy_set]))
    print(fuzzy_set,	triangular(	140.1	, *height[fuzzy_set]))
    print(fuzzy_set,	triangular(	47.92	, *height[fuzzy_set]))


# %% [code]
