# Supplementary material for: Breast cancer disease classification using fuzzy-ID3 algorithm with FUZZYDBD method: automatic fuzzy database definition
Source: PeerJ Comput Sci. 2021 May 4;7:e427. doi: 10.7717/peerj-cs.427 (PMC8114800; doi:10.7717/peerj-cs.427)
Supplement: Supplemental Information 3 — To run the FID3 algorithm-FUZZYDBD: 1. Open id310fold.py (python language) 2. Make sure the dataset is w5.data/WBCDF1.data/coimbrafold5.data (according to the folder) id310fold.py is located in the FID3 file. Apply the w5.data/WBCDF1.data/coimbrafold5.data dataset located in the same FID3 file as it is the latest data that has already undergone data transformation into the linguistic format. All the instances have been shuffled well. [file peerj-cs-07-427-s003.zip › WDBC/Fuzzificationdata/PerimeternucB.ipynb]

# %% [code]
import warnings
warnings.filterwarnings('ignore')
import numpy as np # numerical processing library
import matplotlib.pyplot as plt # chart library
%pylab inline

def triangular(x, a, b, c):
    return max( min( (x-a)/(b-a), (c-x)/(c-b) ), 0 )

# U variable represents the Universe of Discourse of numerical variable height

U = np.arange(-30,270,0.5) # generates a sequence of number between 0 and 10, step 0.2

height = {
  'Low': [-9.8545, 0.757, 11.3685],
  'Medium': [0.757, 11.3685, 21.98],
  'High': [11.3685, 21.98, 32.5915],


}

plt.figure(figsize=(15,7))

lines = []

for fuzzy_set in height.keys():
  memberships = [ triangular(x, *height[fuzzy_set]) for x in U ]
  # plot the chart
  tmp, = plot(U, memberships, label=fuzzy_set)
  lines.append(tmp)

legend(handles=lines)
xlabel("Height")
ylabel("Membership value")

for fuzzy_set in height.keys():
    print(fuzzy_set,	triangular(	8.589	, *height[fuzzy_set]))
    print(fuzzy_set,	triangular(	3.398	, *height[fuzzy_set]))
    print(fuzzy_set,	triangular(	4.585	, *height[fuzzy_set]))
    print(fuzzy_set,	triangular(	3.445	, *height[fuzzy_set]))
    print(fuzzy_set,	triangular(	5.438	, *height[fuzzy_set]))
    print(fuzzy_set,	triangular(	2.217	, *height[fuzzy_set]))
    print(fuzzy_set,	triangular(	3.18	, *height[fuzzy_set]))
    print(fuzzy_set,	triangular(	3.856	, *height[fuzzy_set]))
    print(fuzzy_set,	triangular(	2.406	, *height[fuzzy_set]))
    print(fuzzy_set,	triangular(	2.039	, *height[fuzzy_set]))
    print(fuzzy_set,	triangular(	2.466	, *height[fuzzy_set]))
    print(fuzzy_set,	triangular(	3.564	, *height[fuzzy_set]))
    print(fuzzy_set,	triangular(	11.07	, *height[fuzzy_set]))
    print(fuzzy_set,	triangular(	2.903	, *height[fuzzy_set]))
    print(fuzzy_set,	triangular(	2.061	, *height[fuzzy_set]))
    print(fuzzy_set,	triangular(	2.879	, *height[fuzzy_set]))
    print(fuzzy_set,	triangular(	3.195	, *height[fuzzy_set]))
    print(fuzzy_set,	triangular(	3.854	, *height[fuzzy_set]))
    print(fuzzy_set,	triangular(	5.865	, *height[fuzzy_set]))
    print(fuzzy_set,	triangular(	2.058	, *height[fuzzy_set]))
    print(fuzzy_set,	triangular(	1.383	, *height[fuzzy_set]))
    print(fuzzy_set,	triangular(	1.909	, *height[fuzzy_set]))
    print(fuzzy_set,	triangular(	3.384	, *height[fuzzy_set]))
    print(fuzzy_set,	triangular(	4.303	, *height[fuzzy_set]))
    print(fuzzy_set,	triangular(	5.455	, *height[fuzzy_set]))
    print(fuzzy_set,	triangular(	7.276	, *height[fuzzy_set]))
    print(fuzzy_set,	triangular(	2.11	, *height[fuzzy_set]))
    print(fuzzy_set,	triangular(	5.632	, *height[fuzzy_set]))
    print(fuzzy_set,	triangular(	3.498	, *height[fuzzy_set]))
    print(fuzzy_set,	triangular(	4.655	, *height[fuzzy_set]))
    print(fuzzy_set,	triangular(	5.574	, *height[fuzzy_set]))
    print(fuzzy_set,	triangular(	3.475	, *height[fuzzy_set]))
    print(fuzzy_set,	triangular(	3.999	, *height[fuzzy_set]))
    print(fuzzy_set,	triangular(	3.528	, *height[fuzzy_set]))
    print(fuzzy_set,	triangular(	2.183	, *height[fuzzy_set]))
    print(fuzzy_set,	triangular(	3.008	, *height[fuzzy_set]))
    print(fuzzy_set,	triangular(	2.657	, *height[fuzzy_set]))
    print(fuzzy_set,	triangular(	1.17	, *height[fuzzy_set]))
    print(fuzzy_set,	triangular(	8.077	, *height[fuzzy_set]))
    print(fuzzy_set,	triangular(	1.545	, *height[fuzzy_set]))
    print(fuzzy_set,	triangular(	1.572	, *height[fuzzy_set]))
    print(fuzzy_set,	triangular(	1.822	, *height[fuzzy_set]))
    print(fuzzy_set,	triangular(	8.83	, *height[fuzzy_set]))
    print(fuzzy_set,	triangular(	2.427	, *height[fuzzy_set]))
    print(fuzzy_set,	triangular(	1.334	, *height[fuzzy_set]))
    print(fuzzy_set,	triangular(	4.293	, *height[fuzzy_set]))
    print(fuzzy_set,	triangular(	1.094	, *height[fuzzy_set]))
    print(fuzzy_set,	triangular(	1.897	, *height[fuzzy_set]))
    print(fuzzy_set,	triangular(	1.848	, *height[fuzzy_set]))
    print(fuzzy_set,	triangular(	1.735	, *height[fuzzy_set]))
    print(fuzzy_set,	triangular(	2.635	, *height[fuzzy_set]))
    print(fuzzy_set,	triangular(	1.449	, *height[fuzzy_set]))
    print(fuzzy_set,	triangular(	1.52	, *height[fuzzy_set]))
    print(fuzzy_set,	triangular(	4.877	, *height[fuzzy_set]))
    print(fuzzy_set,	triangular(	2.097	, *height[fuzzy_set]))
    print(fuzzy_set,	triangular(	2.183	, *height[fuzzy_set]))
    print(fuzzy_set,	triangular(	4.837	, *height[fuzzy_set]))
    print(fuzzy_set,	triangular(	2.735	, *height[fuzzy_set]))
    print(fuzzy_set,	triangular(	2.595	, *height[fuzzy_set]))
    print(fuzzy_set,	triangular(	1.046	, *height[fuzzy_set]))
    print(fuzzy_set,	triangular(	3.312	, *height[fuzzy_set]))
    print(fuzzy_set,	triangular(	2.493	, *height[fuzzy_set]))
    print(fuzzy_set,	triangular(	5.373	, *height[fuzzy_set]))
    print(fuzzy_set,	triangular(	2.608	, *height[fuzzy_set]))
    print(fuzzy_set,	triangular(	2.927	, *height[fuzzy_set]))
    print(fuzzy_set,	triangular(	2.45	, *height[fuzzy_set]))
    print(fuzzy_set,	triangular(	1.66	, *height[fuzzy_set]))
    print(fuzzy_set,	triangular(	1.831	, *height[fuzzy_set]))
    print(fuzzy_set,	triangular(	1.885	, *height[fuzzy_set]))
    print(fuzzy_set,	triangular(	1.471	, *height[fuzzy_set]))
    print(fuzzy_set,	triangular(	5.486	, *height[fuzzy_set]))
    print(fuzzy_set,	triangular(	3.168	, *height[fuzzy_set]))
    print(fuzzy_set,	triangular(	3.705	, *height[fuzzy_set]))
    print(fuzzy_set,	triangular(	1.957	, *height[fuzzy_set]))
    print(fuzzy_set,	triangular(	1.74	, *height[fuzzy_set]))
    print(fuzzy_set,	triangular(	5.029	, *height[fuzzy_set]))
    print(fuzzy_set,	triangular(	2.652	, *height[fuzzy_set]))
    print(fuzzy_set,	triangular(	6.311	, *height[fuzzy_set]))
    print(fuzzy_set,	triangular(	8.649	, *height[fuzzy_set]))
    print(fuzzy_set,	triangular(	1.778	, *height[fuzzy_set]))
    print(fuzzy_set,	triangular(	2.077	, *height[fuzzy_set]))
    print(fuzzy_set,	triangular(	1.535	, *height[fuzzy_set]))
    print(fuzzy_set,	triangular(	7.382	, *height[fuzzy_set]))
    print(fuzzy_set,	triangular(	5.801	, *height[fuzzy_set]))
    print(fuzzy_set,	triangular(	1.441	, *height[fuzzy_set]))
    print(fuzzy_set,	triangular(	4.782	, *height[fuzzy_set]))
    print(fuzzy_set,	triangular(	3.301	, *height[fuzzy_set]))
    print(fuzzy_set,	triangular(	3.055	, *height[fuzzy_set]))
    print(fuzzy_set,	triangular(	2.203	, *height[fuzzy_set]))
    print(fuzzy_set,	triangular(	3.814	, *height[fuzzy_set]))
    print(fuzzy_set,	triangular(	2.279	, *height[fuzzy_set]))
    print(fuzzy_set,	triangular(	2.075	, *height[fuzzy_set]))
    print(fuzzy_set,	triangular(	2.701	, *height[fuzzy_set]))
    print(fuzzy_set,	triangular(	2.099	, *height[fuzzy_set]))
    print(fuzzy_set,	triangular(	3.706	, *height[fuzzy_set]))
    print(fuzzy_set,	triangular(	4.554	, *height[fuzzy_set]))
    print(fuzzy_set,	triangular(	2.41	, *height[fuzzy_set]))
    print(fuzzy_set,	triangular(	2.132	, *height[fuzzy_set]))
    print(fuzzy_set,	triangular(	1.475	, *height[fuzzy_set]))
    print(fuzzy_set,	triangular(	2.376	, *height[fuzzy_set]))
    print(fuzzy_set,	triangular(	2.861	, *height[fuzzy_set]))
    print(fuzzy_set,	triangular(	1.553	, *height[fuzzy_set]))
    print(fuzzy_set,	triangular(	1.183	, *height[fuzzy_set]))
    print(fuzzy_set,	triangular(	1.528	, *height[fuzzy_set]))
    print(fuzzy_set,	triangular(	2.302	, *height[fuzzy_set]))
    print(fuzzy_set,	triangular(	2.41	, *height[fuzzy_set]))
    print(fuzzy_set,	triangular(	2.155	, *height[fuzzy_set]))
    print(fuzzy_set,	triangular(	0.8484	, *height[fuzzy_set]))
    print(fuzzy_set,	triangular(	10.05	, *height[fuzzy_set]))
    print(fuzzy_set,	triangular(	1.597	, *height[fuzzy_set]))
    print(fuzzy_set,	triangular(	2.747	, *height[fuzzy_set]))
    print(fuzzy_set,	triangular(	2.711	, *height[fuzzy_set]))
    print(fuzzy_set,	triangular(	3.399	, *height[fuzzy_set]))
    print(fuzzy_set,	triangular(	2.041	, *height[fuzzy_set]))
    print(fuzzy_set,	triangular(	1.354	, *height[fuzzy_set]))
    print(fuzzy_set,	triangular(	2	, *height[fuzzy_set]))
    print(fuzzy_set,	triangular(	3.28	, *height[fuzzy_set]))
    print(fuzzy_set,	triangular(	2.989	, *height[fuzzy_set]))
    print(fuzzy_set,	triangular(	3.598	, *height[fuzzy_set]))
    print(fuzzy_set,	triangular(	3.357	, *height[fuzzy_set]))
    print(fuzzy_set,	triangular(	1.103	, *height[fuzzy_set]))
    print(fuzzy_set,	triangular(	4.895	, *height[fuzzy_set]))
    print(fuzzy_set,	triangular(	9.807	, *height[fuzzy_set]))
    print(fuzzy_set,	triangular(	1.928	, *height[fuzzy_set]))
    print(fuzzy_set,	triangular(	1.223	, *height[fuzzy_set]))
    print(fuzzy_set,	triangular(	1.495	, *height[fuzzy_set]))
    print(fuzzy_set,	triangular(	1.752	, *height[fuzzy_set]))
    print(fuzzy_set,	triangular(	5.216	, *height[fuzzy_set]))
    print(fuzzy_set,	triangular(	2.796	, *height[fuzzy_set]))
    print(fuzzy_set,	triangular(	2.765	, *height[fuzzy_set]))
    print(fuzzy_set,	triangular(	1.973	, *height[fuzzy_set]))
    print(fuzzy_set,	triangular(	3.094	, *height[fuzzy_set]))
    print(fuzzy_set,	triangular(	2.844	, *height[fuzzy_set]))
    print(fuzzy_set,	triangular(	1.972	, *height[fuzzy_set]))
    print(fuzzy_set,	triangular(	3.766	, *height[fuzzy_set]))
    print(fuzzy_set,	triangular(	1.457	, *height[fuzzy_set]))
    print(fuzzy_set,	triangular(	3.258	, *height[fuzzy_set]))
    print(fuzzy_set,	triangular(	1.143	, *height[fuzzy_set]))
    print(fuzzy_set,	triangular(	8.419	, *height[fuzzy_set]))
    print(fuzzy_set,	triangular(	1.851	, *height[fuzzy_set]))
    print(fuzzy_set,	triangular(	1.218	, *height[fuzzy_set]))
    print(fuzzy_set,	triangular(	4.533	, *height[fuzzy_set]))
    print(fuzzy_set,	triangular(	1.937	, *height[fuzzy_set]))
    print(fuzzy_set,	triangular(	1.689	, *height[fuzzy_set]))
    print(fuzzy_set,	triangular(	1.806	, *height[fuzzy_set]))
    print(fuzzy_set,	triangular(	3.021	, *height[fuzzy_set]))
    print(fuzzy_set,	triangular(	2.281	, *height[fuzzy_set]))
    print(fuzzy_set,	triangular(	3.271	, *height[fuzzy_set]))
    print(fuzzy_set,	triangular(	2.12	, *height[fuzzy_set]))
    print(fuzzy_set,	triangular(	1.573	, *height[fuzzy_set]))
    print(fuzzy_set,	triangular(	2.873	, *height[fuzzy_set]))
    print(fuzzy_set,	triangular(	1.243	, *height[fuzzy_set]))
    print(fuzzy_set,	triangular(	4.073	, *height[fuzzy_set]))
    print(fuzzy_set,	triangular(	1.429	, *height[fuzzy_set]))
    print(fuzzy_set,	triangular(	1.819	, *height[fuzzy_set]))
    print(fuzzy_set,	triangular(	1.484	, *height[fuzzy_set]))
    print(fuzzy_set,	triangular(	5.54	, *height[fuzzy_set]))
    print(fuzzy_set,	triangular(	3.479	, *height[fuzzy_set]))
    print(fuzzy_set,	triangular(	1.171	, *height[fuzzy_set]))
    print(fuzzy_set,	triangular(	1.808	, *height[fuzzy_set]))
    print(fuzzy_set,	triangular(	3.926	, *height[fuzzy_set]))
    print(fuzzy_set,	triangular(	6.971	, *height[fuzzy_set]))
    print(fuzzy_set,	triangular(	4.792	, *height[fuzzy_set]))
    print(fuzzy_set,	triangular(	1.955	, *height[fuzzy_set]))
    print(fuzzy_set,	triangular(	4.603	, *height[fuzzy_set]))
    print(fuzzy_set,	triangular(	1.286	, *height[fuzzy_set]))
    print(fuzzy_set,	triangular(	1.126	, *height[fuzzy_set]))
    print(fuzzy_set,	triangular(	4.129	, *height[fuzzy_set]))
    print(fuzzy_set,	triangular(	7.337	, *height[fuzzy_set]))
    print(fuzzy_set,	triangular(	1.893	, *height[fuzzy_set]))
    print(fuzzy_set,	triangular(	1.67	, *height[fuzzy_set]))
    print(fuzzy_set,	triangular(	3.142	, *height[fuzzy_set]))
    print(fuzzy_set,	triangular(	2.805	, *height[fuzzy_set]))
    print(fuzzy_set,	triangular(	1.377	, *height[fuzzy_set]))
    print(fuzzy_set,	triangular(	2.155	, *height[fuzzy_set]))
    print(fuzzy_set,	triangular(	1.435	, *height[fuzzy_set]))
    print(fuzzy_set,	triangular(	3.132	, *height[fuzzy_set]))
    print(fuzzy_set,	triangular(	2.482	, *height[fuzzy_set]))
    print(fuzzy_set,	triangular(	1.101	, *height[fuzzy_set]))
    print(fuzzy_set,	triangular(	1.778	, *height[fuzzy_set]))
    print(fuzzy_set,	triangular(	5.82	, *height[fuzzy_set]))
    print(fuzzy_set,	triangular(	4.414	, *height[fuzzy_set]))
    print(fuzzy_set,	triangular(	2.406	, *height[fuzzy_set]))
    print(fuzzy_set,	triangular(	1.902	, *height[fuzzy_set]))
    print(fuzzy_set,	triangular(	1.344	, *height[fuzzy_set]))
    print(fuzzy_set,	triangular(	2.68	, *height[fuzzy_set]))
    print(fuzzy_set,	triangular(	1.817	, *height[fuzzy_set]))
    print(fuzzy_set,	triangular(	1.742	, *height[fuzzy_set]))
    print(fuzzy_set,	triangular(	1.011	, *height[fuzzy_set]))
    print(fuzzy_set,	triangular(	1.687	, *height[fuzzy_set]))
    print(fuzzy_set,	triangular(	2.112	, *height[fuzzy_set]))
    print(fuzzy_set,	triangular(	5.118	, *height[fuzzy_set]))
    print(fuzzy_set,	triangular(	2.23	, *height[fuzzy_set]))
    print(fuzzy_set,	triangular(	2.642	, *height[fuzzy_set]))
    print(fuzzy_set,	triangular(	3.591	, *height[fuzzy_set]))
    print(fuzzy_set,	triangular(	1.493	, *height[fuzzy_set]))
    print(fuzzy_set,	triangular(	4.906	, *height[fuzzy_set]))
    print(fuzzy_set,	triangular(	4.312	, *height[fuzzy_set]))
    print(fuzzy_set,	triangular(	3.833	, *height[fuzzy_set]))
    print(fuzzy_set,	triangular(	1.446	, *height[fuzzy_set]))
    print(fuzzy_set,	triangular(	2.308	, *height[fuzzy_set]))
    print(fuzzy_set,	triangular(	3.088	, *height[fuzzy_set]))
    print(fuzzy_set,	triangular(	4.667	, *height[fuzzy_set]))
    print(fuzzy_set,	triangular(	3.909	, *height[fuzzy_set]))
    print(fuzzy_set,	triangular(	2.497	, *height[fuzzy_set]))
    print(fuzzy_set,	triangular(	1.974	, *height[fuzzy_set]))
    print(fuzzy_set,	triangular(	1.517	, *height[fuzzy_set]))
    print(fuzzy_set,	triangular(	4.106	, *height[fuzzy_set]))
    print(fuzzy_set,	triangular(	1.491	, *height[fuzzy_set]))
    print(fuzzy_set,	triangular(	1.525	, *height[fuzzy_set]))
    print(fuzzy_set,	triangular(	7.029	, *height[fuzzy_set]))
    print(fuzzy_set,	triangular(	1.444	, *height[fuzzy_set]))
    print(fuzzy_set,	triangular(	21.98	, *height[fuzzy_set]))
    print(fuzzy_set,	triangular(	3.767	, *height[fuzzy_set]))
    print(fuzzy_set,	triangular(	3.534	, *height[fuzzy_set]))
    print(fuzzy_set,	triangular(	1.933	, *height[fuzzy_set]))
    print(fuzzy_set,	triangular(	2.087	, *height[fuzzy_set]))
    print(fuzzy_set,	triangular(	2.747	, *height[fuzzy_set]))
    print(fuzzy_set,	triangular(	6.487	, *height[fuzzy_set]))
    print(fuzzy_set,	triangular(	4.722	, *height[fuzzy_set]))
    print(fuzzy_set,	triangular(	1.391	, *height[fuzzy_set]))
    print(fuzzy_set,	triangular(	2.011	, *height[fuzzy_set]))
    print(fuzzy_set,	triangular(	1.641	, *height[fuzzy_set]))
    print(fuzzy_set,	triangular(	2.244	, *height[fuzzy_set]))
    print(fuzzy_set,	triangular(	2.044	, *height[fuzzy_set]))
    print(fuzzy_set,	triangular(	3.763	, *height[fuzzy_set]))
    print(fuzzy_set,	triangular(	1.208	, *height[fuzzy_set]))
    print(fuzzy_set,	triangular(	2.276	, *height[fuzzy_set]))
    print(fuzzy_set,	triangular(	1.445	, *height[fuzzy_set]))
    print(fuzzy_set,	triangular(	2.257	, *height[fuzzy_set]))
    print(fuzzy_set,	triangular(	2.153	, *height[fuzzy_set]))
    print(fuzzy_set,	triangular(	1.059	, *height[fuzzy_set]))
    print(fuzzy_set,	triangular(	1.489	, *height[fuzzy_set]))
    print(fuzzy_set,	triangular(	3.767	, *height[fuzzy_set]))
    print(fuzzy_set,	triangular(	1.215	, *height[fuzzy_set]))
    print(fuzzy_set,	triangular(	1.667	, *height[fuzzy_set]))
    print(fuzzy_set,	triangular(	7.247	, *height[fuzzy_set]))
    print(fuzzy_set,	triangular(	5.144	, *height[fuzzy_set]))
    print(fuzzy_set,	triangular(	2.105	, *height[fuzzy_set]))
    print(fuzzy_set,	triangular(	3.002	, *height[fuzzy_set]))
    print(fuzzy_set,	triangular(	1.996	, *height[fuzzy_set]))
    print(fuzzy_set,	triangular(	0.757	, *height[fuzzy_set]))
    print(fuzzy_set,	triangular(	2.369	, *height[fuzzy_set]))
    print(fuzzy_set,	triangular(	2.829	, *height[fuzzy_set]))
    print(fuzzy_set,	triangular(	4.037	, *height[fuzzy_set]))
    print(fuzzy_set,	triangular(	2.517	, *height[fuzzy_set]))
    print(fuzzy_set,	triangular(	0.873	, *height[fuzzy_set]))
    print(fuzzy_set,	triangular(	2.393	, *height[fuzzy_set]))
    print(fuzzy_set,	triangular(	1.497	, *height[fuzzy_set]))
    print(fuzzy_set,	triangular(	1.686	, *height[fuzzy_set]))
    print(fuzzy_set,	triangular(	6.372	, *height[fuzzy_set]))
    print(fuzzy_set,	triangular(	2.684	, *height[fuzzy_set]))
    print(fuzzy_set,	triangular(	4.115	, *height[fuzzy_set]))
    print(fuzzy_set,	triangular(	2.193	, *height[fuzzy_set]))
    print(fuzzy_set,	triangular(	3.797	, *height[fuzzy_set]))
    print(fuzzy_set,	triangular(	2.563	, *height[fuzzy_set]))
    print(fuzzy_set,	triangular(	7.158	, *height[fuzzy_set]))
    print(fuzzy_set,	triangular(	4.061	, *height[fuzzy_set]))
    print(fuzzy_set,	triangular(	10.12	, *height[fuzzy_set]))
    print(fuzzy_set,	triangular(	1.903	, *height[fuzzy_set]))
    print(fuzzy_set,	triangular(	2.587	, *height[fuzzy_set]))
    print(fuzzy_set,	triangular(	2.577	, *height[fuzzy_set]))
    print(fuzzy_set,	triangular(	6.146	, *height[fuzzy_set]))
    print(fuzzy_set,	triangular(	1.534	, *height[fuzzy_set]))
    print(fuzzy_set,	triangular(	2.819	, *height[fuzzy_set]))
    print(fuzzy_set,	triangular(	7.749	, *height[fuzzy_set]))
    print(fuzzy_set,	triangular(	3.43	, *height[fuzzy_set]))
    print(fuzzy_set,	triangular(	2.591	, *height[fuzzy_set]))
    print(fuzzy_set,	triangular(	1.546	, *height[fuzzy_set]))
    print(fuzzy_set,	triangular(	2.23	, *height[fuzzy_set]))
    print(fuzzy_set,	triangular(	0.8439	, *height[fuzzy_set]))
    print(fuzzy_set,	triangular(	1.164	, *height[fuzzy_set]))
    print(fuzzy_set,	triangular(	8.867	, *height[fuzzy_set]))
    print(fuzzy_set,	triangular(	1.75	, *height[fuzzy_set]))
    print(fuzzy_set,	triangular(	2.765	, *height[fuzzy_set]))
    print(fuzzy_set,	triangular(	4.021	, *height[fuzzy_set]))
    print(fuzzy_set,	triangular(	1.565	, *height[fuzzy_set]))
    print(fuzzy_set,	triangular(	2.363	, *height[fuzzy_set]))
    print(fuzzy_set,	triangular(	1.683	, *height[fuzzy_set]))
    print(fuzzy_set,	triangular(	1.83	, *height[fuzzy_set]))
    print(fuzzy_set,	triangular(	4.321	, *height[fuzzy_set]))
    print(fuzzy_set,	triangular(	3.717	, *height[fuzzy_set]))
    print(fuzzy_set,	triangular(	2.903	, *height[fuzzy_set]))
    print(fuzzy_set,	triangular(	2.464	, *height[fuzzy_set]))
    print(fuzzy_set,	triangular(	2.347	, *height[fuzzy_set]))
    print(fuzzy_set,	triangular(	1.721	, *height[fuzzy_set]))
    print(fuzzy_set,	triangular(	3.198	, *height[fuzzy_set]))
    print(fuzzy_set,	triangular(	1.115	, *height[fuzzy_set]))
    print(fuzzy_set,	triangular(	2.877	, *height[fuzzy_set]))
    print(fuzzy_set,	triangular(	1.954	, *height[fuzzy_set]))
    print(fuzzy_set,	triangular(	4.36	, *height[fuzzy_set]))
    print(fuzzy_set,	triangular(	2.171	, *height[fuzzy_set]))
    print(fuzzy_set,	triangular(	1.231	, *height[fuzzy_set]))
    print(fuzzy_set,	triangular(	1.234	, *height[fuzzy_set]))
    print(fuzzy_set,	triangular(	1.34	, *height[fuzzy_set]))
    print(fuzzy_set,	triangular(	1.479	, *height[fuzzy_set]))
    print(fuzzy_set,	triangular(	1.267	, *height[fuzzy_set]))
    print(fuzzy_set,	triangular(	4.138	, *height[fuzzy_set]))
    print(fuzzy_set,	triangular(	1.661	, *height[fuzzy_set]))
    print(fuzzy_set,	triangular(	2.289	, *height[fuzzy_set]))
    print(fuzzy_set,	triangular(	7.237	, *height[fuzzy_set]))
    print(fuzzy_set,	triangular(	2.579	, *height[fuzzy_set]))
    print(fuzzy_set,	triangular(	7.804	, *height[fuzzy_set]))
    print(fuzzy_set,	triangular(	1.035	, *height[fuzzy_set]))
    print(fuzzy_set,	triangular(	2.475	, *height[fuzzy_set]))
    print(fuzzy_set,	triangular(	1.961	, *height[fuzzy_set]))
    print(fuzzy_set,	triangular(	1.204	, *height[fuzzy_set]))
    print(fuzzy_set,	triangular(	1.144	, *height[fuzzy_set]))
    print(fuzzy_set,	triangular(	1.509	, *height[fuzzy_set]))
    print(fuzzy_set,	triangular(	2.567	, *height[fuzzy_set]))
    print(fuzzy_set,	triangular(	1.109	, *height[fuzzy_set]))
    print(fuzzy_set,	triangular(	1.954	, *height[fuzzy_set]))
    print(fuzzy_set,	triangular(	2.346	, *height[fuzzy_set]))
    print(fuzzy_set,	triangular(	1.107	, *height[fuzzy_set]))
    print(fuzzy_set,	triangular(	2.222	, *height[fuzzy_set]))
    print(fuzzy_set,	triangular(	1.047	, *height[fuzzy_set]))
    print(fuzzy_set,	triangular(	1.438	, *height[fuzzy_set]))
    print(fuzzy_set,	triangular(	2.547	, *height[fuzzy_set]))
    print(fuzzy_set,	triangular(	3.769	, *height[fuzzy_set]))
    print(fuzzy_set,	triangular(	2.487	, *height[fuzzy_set]))
    print(fuzzy_set,	triangular(	1.597	, *height[fuzzy_set]))
    print(fuzzy_set,	triangular(	3.868	, *height[fuzzy_set]))
    print(fuzzy_set,	triangular(	1.614	, *height[fuzzy_set]))
    print(fuzzy_set,	triangular(	4.012	, *height[fuzzy_set]))
    print(fuzzy_set,	triangular(	1.959	, *height[fuzzy_set]))
    print(fuzzy_set,	triangular(	1.566	, *height[fuzzy_set]))
    print(fuzzy_set,	triangular(	1.558	, *height[fuzzy_set]))
    print(fuzzy_set,	triangular(	1.466	, *height[fuzzy_set]))
    print(fuzzy_set,	triangular(	3.27	, *height[fuzzy_set]))
    print(fuzzy_set,	triangular(	2.961	, *height[fuzzy_set]))
    print(fuzzy_set,	triangular(	2.629	, *height[fuzzy_set]))
    print(fuzzy_set,	triangular(	2.465	, *height[fuzzy_set]))
    print(fuzzy_set,	triangular(	1.959	, *height[fuzzy_set]))
    print(fuzzy_set,	triangular(	1.529	, *height[fuzzy_set]))
    print(fuzzy_set,	triangular(	1.199	, *height[fuzzy_set]))
    print(fuzzy_set,	triangular(	6.076	, *height[fuzzy_set]))
    print(fuzzy_set,	triangular(	0.9219	, *height[fuzzy_set]))
    print(fuzzy_set,	triangular(	4.369	, *height[fuzzy_set]))
    print(fuzzy_set,	triangular(	1.778	, *height[fuzzy_set]))
    print(fuzzy_set,	triangular(	6.462	, *height[fuzzy_set]))
    print(fuzzy_set,	triangular(	2.677	, *height[fuzzy_set]))
    print(fuzzy_set,	triangular(	1.429	, *height[fuzzy_set]))
    print(fuzzy_set,	triangular(	1.355	, *height[fuzzy_set]))
    print(fuzzy_set,	triangular(	5.173	, *height[fuzzy_set]))
    print(fuzzy_set,	triangular(	2.355	, *height[fuzzy_set]))
    print(fuzzy_set,	triangular(	2.394	, *height[fuzzy_set]))
    print(fuzzy_set,	triangular(	1.559	, *height[fuzzy_set]))
    print(fuzzy_set,	triangular(	2.537	, *height[fuzzy_set]))
    print(fuzzy_set,	triangular(	1.09	, *height[fuzzy_set]))
    print(fuzzy_set,	triangular(	2.455	, *height[fuzzy_set]))
    print(fuzzy_set,	triangular(	2.225	, *height[fuzzy_set]))
    print(fuzzy_set,	triangular(	3.477	, *height[fuzzy_set]))
    print(fuzzy_set,	triangular(	7.222	, *height[fuzzy_set]))
    print(fuzzy_set,	triangular(	4.174	, *height[fuzzy_set]))
    print(fuzzy_set,	triangular(	3.33	, *height[fuzzy_set]))
    print(fuzzy_set,	triangular(	3.212	, *height[fuzzy_set]))
    print(fuzzy_set,	triangular(	2.59	, *height[fuzzy_set]))
    print(fuzzy_set,	triangular(	1.737	, *height[fuzzy_set]))
    print(fuzzy_set,	triangular(	4.277	, *height[fuzzy_set]))
    print(fuzzy_set,	triangular(	3.267	, *height[fuzzy_set]))
    print(fuzzy_set,	triangular(	2.329	, *height[fuzzy_set]))
    print(fuzzy_set,	triangular(	2.028	, *height[fuzzy_set]))
    print(fuzzy_set,	triangular(	1.535	, *height[fuzzy_set]))
    print(fuzzy_set,	triangular(	2.344	, *height[fuzzy_set]))
    print(fuzzy_set,	triangular(	1.036	, *height[fuzzy_set]))
    print(fuzzy_set,	triangular(	4.218	, *height[fuzzy_set]))
    print(fuzzy_set,	triangular(	7.128	, *height[fuzzy_set]))
    print(fuzzy_set,	triangular(	1.874	, *height[fuzzy_set]))
    print(fuzzy_set,	triangular(	7.733	, *height[fuzzy_set]))
    print(fuzzy_set,	triangular(	7.561	, *height[fuzzy_set]))
    print(fuzzy_set,	triangular(	2.972	, *height[fuzzy_set]))
    print(fuzzy_set,	triangular(	1.338	, *height[fuzzy_set]))
    print(fuzzy_set,	triangular(	2.407	, *height[fuzzy_set]))
    print(fuzzy_set,	triangular(	4.119	, *height[fuzzy_set]))
    print(fuzzy_set,	triangular(	1.372	, *height[fuzzy_set]))
    print(fuzzy_set,	triangular(	1.349	, *height[fuzzy_set]))
    print(fuzzy_set,	triangular(	2.363	, *height[fuzzy_set]))
    print(fuzzy_set,	triangular(	1.4	, *height[fuzzy_set]))
    print(fuzzy_set,	triangular(	1.101	, *height[fuzzy_set]))
    print(fuzzy_set,	triangular(	1.719	, *height[fuzzy_set]))
    print(fuzzy_set,	triangular(	1.809	, *height[fuzzy_set]))
    print(fuzzy_set,	triangular(	1.281	, *height[fuzzy_set]))
    print(fuzzy_set,	triangular(	1.778	, *height[fuzzy_set]))
    print(fuzzy_set,	triangular(	2.117	, *height[fuzzy_set]))
    print(fuzzy_set,	triangular(	1.592	, *height[fuzzy_set]))
    print(fuzzy_set,	triangular(	2.914	, *height[fuzzy_set]))
    print(fuzzy_set,	triangular(	2.097	, *height[fuzzy_set]))
    print(fuzzy_set,	triangular(	1.709	, *height[fuzzy_set]))
    print(fuzzy_set,	triangular(	2.569	, *height[fuzzy_set]))
    print(fuzzy_set,	triangular(	5.383	, *height[fuzzy_set]))
    print(fuzzy_set,	triangular(	1.348	, *height[fuzzy_set]))
    print(fuzzy_set,	triangular(	3.167	, *height[fuzzy_set]))
    print(fuzzy_set,	triangular(	4.675	, *height[fuzzy_set]))
    print(fuzzy_set,	triangular(	4.158	, *height[fuzzy_set]))
    print(fuzzy_set,	triangular(	1.869	, *height[fuzzy_set]))
    print(fuzzy_set,	triangular(	1.237	, *height[fuzzy_set]))
    print(fuzzy_set,	triangular(	1.513	, *height[fuzzy_set]))
    print(fuzzy_set,	triangular(	2.668	, *height[fuzzy_set]))
    print(fuzzy_set,	triangular(	1.263	, *height[fuzzy_set]))
    print(fuzzy_set,	triangular(	2.225	, *height[fuzzy_set]))
    print(fuzzy_set,	triangular(	3.123	, *height[fuzzy_set]))
    print(fuzzy_set,	triangular(	1.649	, *height[fuzzy_set]))
    print(fuzzy_set,	triangular(	2.397	, *height[fuzzy_set]))
    print(fuzzy_set,	triangular(	0.9975	, *height[fuzzy_set]))
    print(fuzzy_set,	triangular(	2.602	, *height[fuzzy_set]))
    print(fuzzy_set,	triangular(	3.018	, *height[fuzzy_set]))
    print(fuzzy_set,	triangular(	1.729	, *height[fuzzy_set]))
    print(fuzzy_set,	triangular(	2.552	, *height[fuzzy_set]))
    print(fuzzy_set,	triangular(	3.061	, *height[fuzzy_set]))
    print(fuzzy_set,	triangular(	2.079	, *height[fuzzy_set]))
    print(fuzzy_set,	triangular(	1.359	, *height[fuzzy_set]))
    print(fuzzy_set,	triangular(	1.342	, *height[fuzzy_set]))
    print(fuzzy_set,	triangular(	1.174	, *height[fuzzy_set]))
    print(fuzzy_set,	triangular(	2.31	, *height[fuzzy_set]))
    print(fuzzy_set,	triangular(	3.043	, *height[fuzzy_set]))
    print(fuzzy_set,	triangular(	1.93	, *height[fuzzy_set]))
    print(fuzzy_set,	triangular(	2.759	, *height[fuzzy_set]))
    print(fuzzy_set,	triangular(	9.424	, *height[fuzzy_set]))
    print(fuzzy_set,	triangular(	1.527	, *height[fuzzy_set]))
    print(fuzzy_set,	triangular(	1.968	, *height[fuzzy_set]))
    print(fuzzy_set,	triangular(	2.206	, *height[fuzzy_set]))
    print(fuzzy_set,	triangular(	4.795	, *height[fuzzy_set]))
    print(fuzzy_set,	triangular(	1.667	, *height[fuzzy_set]))
    print(fuzzy_set,	triangular(	1.804	, *height[fuzzy_set]))
    print(fuzzy_set,	triangular(	4.607	, *height[fuzzy_set]))
    print(fuzzy_set,	triangular(	1.184	, *height[fuzzy_set]))
    print(fuzzy_set,	triangular(	2.564	, *height[fuzzy_set]))
    print(fuzzy_set,	triangular(	2.24	, *height[fuzzy_set]))
    print(fuzzy_set,	triangular(	0.968	, *height[fuzzy_set]))
    print(fuzzy_set,	triangular(	2.109	, *height[fuzzy_set]))
    print(fuzzy_set,	triangular(	3.466	, *height[fuzzy_set]))
    print(fuzzy_set,	triangular(	2.204	, *height[fuzzy_set]))
    print(fuzzy_set,	triangular(	3.008	, *height[fuzzy_set]))
    print(fuzzy_set,	triangular(	4.493	, *height[fuzzy_set]))
    print(fuzzy_set,	triangular(	1.612	, *height[fuzzy_set]))
    print(fuzzy_set,	triangular(	1.602	, *height[fuzzy_set]))
    print(fuzzy_set,	triangular(	2.597	, *height[fuzzy_set]))
    print(fuzzy_set,	triangular(	2.644	, *height[fuzzy_set]))
    print(fuzzy_set,	triangular(	2.331	, *height[fuzzy_set]))
    print(fuzzy_set,	triangular(	1.606	, *height[fuzzy_set]))
    print(fuzzy_set,	triangular(	2.806	, *height[fuzzy_set]))
    print(fuzzy_set,	triangular(	3.283	, *height[fuzzy_set]))
    print(fuzzy_set,	triangular(	2.235	, *height[fuzzy_set]))
    print(fuzzy_set,	triangular(	1.277	, *height[fuzzy_set]))
    print(fuzzy_set,	triangular(	1.921	, *height[fuzzy_set]))
    print(fuzzy_set,	triangular(	1.865	, *height[fuzzy_set]))
    print(fuzzy_set,	triangular(	2.873	, *height[fuzzy_set]))
    print(fuzzy_set,	triangular(	1.482	, *height[fuzzy_set]))
    print(fuzzy_set,	triangular(	1.994	, *height[fuzzy_set]))
    print(fuzzy_set,	triangular(	4.542	, *height[fuzzy_set]))
    print(fuzzy_set,	triangular(	1.955	, *height[fuzzy_set]))
    print(fuzzy_set,	triangular(	2.916	, *height[fuzzy_set]))
    print(fuzzy_set,	triangular(	1.516	, *height[fuzzy_set]))
    print(fuzzy_set,	triangular(	2.143	, *height[fuzzy_set]))
    print(fuzzy_set,	triangular(	1.116	, *height[fuzzy_set]))
    print(fuzzy_set,	triangular(	2.287	, *height[fuzzy_set]))
    print(fuzzy_set,	triangular(	2.15	, *height[fuzzy_set]))
    print(fuzzy_set,	triangular(	1.314	, *height[fuzzy_set]))
    print(fuzzy_set,	triangular(	1.657	, *height[fuzzy_set]))
    print(fuzzy_set,	triangular(	1.243	, *height[fuzzy_set]))
    print(fuzzy_set,	triangular(	6.051	, *height[fuzzy_set]))
    print(fuzzy_set,	triangular(	18.65	, *height[fuzzy_set]))
    print(fuzzy_set,	triangular(	1.727	, *height[fuzzy_set]))
    print(fuzzy_set,	triangular(	1.303	, *height[fuzzy_set]))
    print(fuzzy_set,	triangular(	1.236	, *height[fuzzy_set]))
    print(fuzzy_set,	triangular(	3.369	, *height[fuzzy_set]))
    print(fuzzy_set,	triangular(	2.312	, *height[fuzzy_set]))
    print(fuzzy_set,	triangular(	2.275	, *height[fuzzy_set]))
    print(fuzzy_set,	triangular(	5.801	, *height[fuzzy_set]))
    print(fuzzy_set,	triangular(	3.027	, *height[fuzzy_set]))
    print(fuzzy_set,	triangular(	2.569	, *height[fuzzy_set]))
    print(fuzzy_set,	triangular(	4.099	, *height[fuzzy_set]))
    print(fuzzy_set,	triangular(	1.826	, *height[fuzzy_set]))
    print(fuzzy_set,	triangular(	2.884	, *height[fuzzy_set]))
    print(fuzzy_set,	triangular(	1.301	, *height[fuzzy_set]))
    print(fuzzy_set,	triangular(	1.195	, *height[fuzzy_set]))
    print(fuzzy_set,	triangular(	2.749	, *height[fuzzy_set]))
    print(fuzzy_set,	triangular(	1.392	, *height[fuzzy_set]))
    print(fuzzy_set,	triangular(	1.567	, *height[fuzzy_set]))
    print(fuzzy_set,	triangular(	3.07	, *height[fuzzy_set]))
    print(fuzzy_set,	triangular(	1.678	, *height[fuzzy_set]))
    print(fuzzy_set,	triangular(	2.056	, *height[fuzzy_set]))
    print(fuzzy_set,	triangular(	1.102	, *height[fuzzy_set]))
    print(fuzzy_set,	triangular(	1.564	, *height[fuzzy_set]))
    print(fuzzy_set,	triangular(	1.143	, *height[fuzzy_set]))
    print(fuzzy_set,	triangular(	5.004	, *height[fuzzy_set]))
    print(fuzzy_set,	triangular(	1.471	, *height[fuzzy_set]))
    print(fuzzy_set,	triangular(	3.631	, *height[fuzzy_set]))
    print(fuzzy_set,	triangular(	2.554	, *height[fuzzy_set]))
    print(fuzzy_set,	triangular(	1.775	, *height[fuzzy_set]))
    print(fuzzy_set,	triangular(	1.577	, *height[fuzzy_set]))
    print(fuzzy_set,	triangular(	3.163	, *height[fuzzy_set]))
    print(fuzzy_set,	triangular(	5.353	, *height[fuzzy_set]))
    print(fuzzy_set,	triangular(	2.108	, *height[fuzzy_set]))
    print(fuzzy_set,	triangular(	2.326	, *height[fuzzy_set]))
    print(fuzzy_set,	triangular(	1.596	, *height[fuzzy_set]))
    print(fuzzy_set,	triangular(	1.696	, *height[fuzzy_set]))
    print(fuzzy_set,	triangular(	1.253	, *height[fuzzy_set]))
    print(fuzzy_set,	triangular(	4.851	, *height[fuzzy_set]))
    print(fuzzy_set,	triangular(	4.206	, *height[fuzzy_set]))
    print(fuzzy_set,	triangular(	2.304	, *height[fuzzy_set]))
    print(fuzzy_set,	triangular(	2.974	, *height[fuzzy_set]))
    print(fuzzy_set,	triangular(	1.566	, *height[fuzzy_set]))
    print(fuzzy_set,	triangular(	9.635	, *height[fuzzy_set]))
    print(fuzzy_set,	triangular(	3.014	, *height[fuzzy_set]))
    print(fuzzy_set,	triangular(	1.787	, *height[fuzzy_set]))
    print(fuzzy_set,	triangular(	0.9857	, *height[fuzzy_set]))
    print(fuzzy_set,	triangular(	1.318	, *height[fuzzy_set]))
    print(fuzzy_set,	triangular(	1.146	, *height[fuzzy_set]))
    print(fuzzy_set,	triangular(	2.937	, *height[fuzzy_set]))
    print(fuzzy_set,	triangular(	1.345	, *height[fuzzy_set]))
    print(fuzzy_set,	triangular(	1.677	, *height[fuzzy_set]))
    print(fuzzy_set,	triangular(	3.093	, *height[fuzzy_set]))
    print(fuzzy_set,	triangular(	2.561	, *height[fuzzy_set]))
    print(fuzzy_set,	triangular(	2.63	, *height[fuzzy_set]))
    print(fuzzy_set,	triangular(	1.491	, *height[fuzzy_set]))
    print(fuzzy_set,	triangular(	3.218	, *height[fuzzy_set]))
    print(fuzzy_set,	triangular(	3.654	, *height[fuzzy_set]))
    print(fuzzy_set,	triangular(	3.176	, *height[fuzzy_set]))
    print(fuzzy_set,	triangular(	2.495	, *height[fuzzy_set]))
    print(fuzzy_set,	triangular(	2.388	, *height[fuzzy_set]))
    print(fuzzy_set,	triangular(	7.05	, *height[fuzzy_set]))
    print(fuzzy_set,	triangular(	0.9812	, *height[fuzzy_set]))
    print(fuzzy_set,	triangular(	2.284	, *height[fuzzy_set]))
    print(fuzzy_set,	triangular(	1.976	, *height[fuzzy_set]))
    print(fuzzy_set,	triangular(	1.069	, *height[fuzzy_set]))
    print(fuzzy_set,	triangular(	1.443	, *height[fuzzy_set]))
    print(fuzzy_set,	triangular(	0.7714	, *height[fuzzy_set]))
    print(fuzzy_set,	triangular(	4.091	, *height[fuzzy_set]))
    print(fuzzy_set,	triangular(	1.714	, *height[fuzzy_set]))
    print(fuzzy_set,	triangular(	3.149	, *height[fuzzy_set]))
    print(fuzzy_set,	triangular(	1.393	, *height[fuzzy_set]))
    print(fuzzy_set,	triangular(	1.373	, *height[fuzzy_set]))
    print(fuzzy_set,	triangular(	5.168	, *height[fuzzy_set]))
    print(fuzzy_set,	triangular(	1.165	, *height[fuzzy_set]))
    print(fuzzy_set,	triangular(	4.706	, *height[fuzzy_set]))
    print(fuzzy_set,	triangular(	1.895	, *height[fuzzy_set]))
    print(fuzzy_set,	triangular(	2.158	, *height[fuzzy_set]))
    print(fuzzy_set,	triangular(	2.492	, *height[fuzzy_set]))
    print(fuzzy_set,	triangular(	1.445	, *height[fuzzy_set]))
    print(fuzzy_set,	triangular(	1.628	, *height[fuzzy_set]))
    print(fuzzy_set,	triangular(	2.615	, *height[fuzzy_set]))
    print(fuzzy_set,	triangular(	2.177	, *height[fuzzy_set]))
    print(fuzzy_set,	triangular(	1.539	, *height[fuzzy_set]))
    print(fuzzy_set,	triangular(	2.076	, *height[fuzzy_set]))
    print(fuzzy_set,	triangular(	2.066	, *height[fuzzy_set]))
    print(fuzzy_set,	triangular(	1.356	, *height[fuzzy_set]))
    print(fuzzy_set,	triangular(	0.9887	, *height[fuzzy_set]))
    print(fuzzy_set,	triangular(	2.054	, *height[fuzzy_set]))
    print(fuzzy_set,	triangular(	3.564	, *height[fuzzy_set]))
    print(fuzzy_set,	triangular(	2.115	, *height[fuzzy_set]))
    print(fuzzy_set,	triangular(	1.994	, *height[fuzzy_set]))
    print(fuzzy_set,	triangular(	1.477	, *height[fuzzy_set]))
    print(fuzzy_set,	triangular(	2.121	, *height[fuzzy_set]))
    print(fuzzy_set,	triangular(	1.502	, *height[fuzzy_set]))
    print(fuzzy_set,	triangular(	1.437	, *height[fuzzy_set]))
    print(fuzzy_set,	triangular(	1.648	, *height[fuzzy_set]))
    print(fuzzy_set,	triangular(	3.618	, *height[fuzzy_set]))
    print(fuzzy_set,	triangular(	2.224	, *height[fuzzy_set]))
    print(fuzzy_set,	triangular(	1.936	, *height[fuzzy_set]))
    print(fuzzy_set,	triangular(	2.888	, *height[fuzzy_set]))
    print(fuzzy_set,	triangular(	2.041	, *height[fuzzy_set]))
    print(fuzzy_set,	triangular(	2.362	, *height[fuzzy_set]))
    print(fuzzy_set,	triangular(	8.758	, *height[fuzzy_set]))
    print(fuzzy_set,	triangular(	7.673	, *height[fuzzy_set]))
    print(fuzzy_set,	triangular(	5.203	, *height[fuzzy_set]))
    print(fuzzy_set,	triangular(	3.425	, *height[fuzzy_set]))
    print(fuzzy_set,	triangular(	5.772	, *height[fuzzy_set]))
    print(fuzzy_set,	triangular(	2.548	, *height[fuzzy_set]))


# %% [code]
