# Supplementary material for: Breast cancer disease classification using fuzzy-ID3 algorithm with FUZZYDBD method: automatic fuzzy database definition
Source: PeerJ Comput Sci. 2021 May 4;7:e427. doi: 10.7717/peerj-cs.427 (PMC8114800; doi:10.7717/peerj-cs.427)
Supplement: Supplemental Information 3 — To run the FID3 algorithm-FUZZYDBD: 1. Open id310fold.py (python language) 2. Make sure the dataset is w5.data/WBCDF1.data/coimbrafold5.data (according to the folder) id310fold.py is located in the FID3 file. Apply the w5.data/WBCDF1.data/coimbrafold5.data dataset located in the same FID3 file as it is the latest data that has already undergone data transformation into the linguistic format. All the instances have been shuffled well. [file peerj-cs-07-427-s003.zip › WDBC/Fuzzificationdata/PerimeternucC.ipynb]

# %% [code]
import warnings
warnings.filterwarnings('ignore')
import numpy as np # numerical processing library
import matplotlib.pyplot as plt # chart library
%pylab inline

def triangular(x, a, b, c):
    return max( min( (x-a)/(b-a), (c-x)/(c-b) ), 0 )

# U variable represents the Universe of Discourse of numerical variable height

U = np.arange(-50,501,0.5) # generates a sequence of number between 0 and 10, step 0.2

height = {
  'Low': [-49.985, 50.41, 150.805],
  'Medium': [50.41, 150.805, 251.2],
  'High': [150.805, 251.2, 351.595],

}

plt.figure(figsize=(15,7))

lines = []

for fuzzy_set in height.keys():
  memberships = [ triangular(x, *height[fuzzy_set]) for x in U ]
  # plot the chart
  tmp, = plot(U, memberships, label=fuzzy_set)
  lines.append(tmp)

legend(handles=lines)
xlabel("Height")
ylabel("Membership value")

for fuzzy_set in height.keys():
    print(fuzzy_set,	triangular(	184.6	, *height[fuzzy_set]))
    print(fuzzy_set,	triangular(	158.8	, *height[fuzzy_set]))
    print(fuzzy_set,	triangular(	152.5	, *height[fuzzy_set]))
    print(fuzzy_set,	triangular(	98.87	, *height[fuzzy_set]))
    print(fuzzy_set,	triangular(	152.2	, *height[fuzzy_set]))
    print(fuzzy_set,	triangular(	103.4	, *height[fuzzy_set]))
    print(fuzzy_set,	triangular(	153.2	, *height[fuzzy_set]))
    print(fuzzy_set,	triangular(	110.6	, *height[fuzzy_set]))
    print(fuzzy_set,	triangular(	106.2	, *height[fuzzy_set]))
    print(fuzzy_set,	triangular(	97.65	, *height[fuzzy_set]))
    print(fuzzy_set,	triangular(	123.8	, *height[fuzzy_set]))
    print(fuzzy_set,	triangular(	136.5	, *height[fuzzy_set]))
    print(fuzzy_set,	triangular(	151.7	, *height[fuzzy_set]))
    print(fuzzy_set,	triangular(	112	, *height[fuzzy_set]))
    print(fuzzy_set,	triangular(	108.8	, *height[fuzzy_set]))
    print(fuzzy_set,	triangular(	124.1	, *height[fuzzy_set]))
    print(fuzzy_set,	triangular(	123.4	, *height[fuzzy_set]))
    print(fuzzy_set,	triangular(	136.8	, *height[fuzzy_set]))
    print(fuzzy_set,	triangular(	186.8	, *height[fuzzy_set]))
    print(fuzzy_set,	triangular(	99.7	, *height[fuzzy_set]))
    print(fuzzy_set,	triangular(	96.09	, *height[fuzzy_set]))
    print(fuzzy_set,	triangular(	65.13	, *height[fuzzy_set]))
    print(fuzzy_set,	triangular(	125.1	, *height[fuzzy_set]))
    print(fuzzy_set,	triangular(	188	, *height[fuzzy_set]))
    print(fuzzy_set,	triangular(	177	, *height[fuzzy_set]))
    print(fuzzy_set,	triangular(	152.4	, *height[fuzzy_set]))
    print(fuzzy_set,	triangular(	122.4	, *height[fuzzy_set]))
    print(fuzzy_set,	triangular(	139.9	, *height[fuzzy_set]))
    print(fuzzy_set,	triangular(	149.3	, *height[fuzzy_set]))
    print(fuzzy_set,	triangular(	134.9	, *height[fuzzy_set]))
    print(fuzzy_set,	triangular(	160.5	, *height[fuzzy_set]))
    print(fuzzy_set,	triangular(	119.4	, *height[fuzzy_set]))
    print(fuzzy_set,	triangular(	136.1	, *height[fuzzy_set]))
    print(fuzzy_set,	triangular(	161.4	, *height[fuzzy_set]))
    print(fuzzy_set,	triangular(	132.7	, *height[fuzzy_set]))
    print(fuzzy_set,	triangular(	133.5	, *height[fuzzy_set]))
    print(fuzzy_set,	triangular(	116.2	, *height[fuzzy_set]))
    print(fuzzy_set,	triangular(	84.46	, *height[fuzzy_set]))
    print(fuzzy_set,	triangular(	95.54	, *height[fuzzy_set]))
    print(fuzzy_set,	triangular(	107.3	, *height[fuzzy_set]))
    print(fuzzy_set,	triangular(	102.5	, *height[fuzzy_set]))
    print(fuzzy_set,	triangular(	87.22	, *height[fuzzy_set]))
    print(fuzzy_set,	triangular(	177.4	, *height[fuzzy_set]))
    print(fuzzy_set,	triangular(	113.1	, *height[fuzzy_set]))
    print(fuzzy_set,	triangular(	105.5	, *height[fuzzy_set]))
    print(fuzzy_set,	triangular(	150.6	, *height[fuzzy_set]))
    print(fuzzy_set,	triangular(	57.26	, *height[fuzzy_set]))
    print(fuzzy_set,	triangular(	102.8	, *height[fuzzy_set]))
    print(fuzzy_set,	triangular(	89.88	, *height[fuzzy_set]))
    print(fuzzy_set,	triangular(	99	, *height[fuzzy_set]))
    print(fuzzy_set,	triangular(	82.98	, *height[fuzzy_set]))
    print(fuzzy_set,	triangular(	96.08	, *height[fuzzy_set]))
    print(fuzzy_set,	triangular(	83.67	, *height[fuzzy_set]))
    print(fuzzy_set,	triangular(	135.1	, *height[fuzzy_set]))
    print(fuzzy_set,	triangular(	117.7	, *height[fuzzy_set]))
    print(fuzzy_set,	triangular(	81.81	, *height[fuzzy_set]))
    print(fuzzy_set,	triangular(	170.1	, *height[fuzzy_set]))
    print(fuzzy_set,	triangular(	115.7	, *height[fuzzy_set]))
    print(fuzzy_set,	triangular(	90.24	, *height[fuzzy_set]))
    print(fuzzy_set,	triangular(	59.9	, *height[fuzzy_set]))
    print(fuzzy_set,	triangular(	69.86	, *height[fuzzy_set]))
    print(fuzzy_set,	triangular(	62.06	, *height[fuzzy_set]))
    print(fuzzy_set,	triangular(	119.1	, *height[fuzzy_set]))
    print(fuzzy_set,	triangular(	65.59	, *height[fuzzy_set]))
    print(fuzzy_set,	triangular(	111.8	, *height[fuzzy_set]))
    print(fuzzy_set,	triangular(	114.6	, *height[fuzzy_set]))
    print(fuzzy_set,	triangular(	67.03	, *height[fuzzy_set]))
    print(fuzzy_set,	triangular(	78	, *height[fuzzy_set]))
    print(fuzzy_set,	triangular(	65.5	, *height[fuzzy_set]))
    print(fuzzy_set,	triangular(	85.67	, *height[fuzzy_set]))
    print(fuzzy_set,	triangular(	165.9	, *height[fuzzy_set]))
    print(fuzzy_set,	triangular(	62.56	, *height[fuzzy_set]))
    print(fuzzy_set,	triangular(	151.6	, *height[fuzzy_set]))
    print(fuzzy_set,	triangular(	110.3	, *height[fuzzy_set]))
    print(fuzzy_set,	triangular(	89.71	, *height[fuzzy_set]))
    print(fuzzy_set,	triangular(	128.8	, *height[fuzzy_set]))
    print(fuzzy_set,	triangular(	91.36	, *height[fuzzy_set]))
    print(fuzzy_set,	triangular(	150.1	, *height[fuzzy_set]))
    print(fuzzy_set,	triangular(	170.3	, *height[fuzzy_set]))
    print(fuzzy_set,	triangular(	91.88	, *height[fuzzy_set]))
    print(fuzzy_set,	triangular(	84.53	, *height[fuzzy_set]))
    print(fuzzy_set,	triangular(	96.66	, *height[fuzzy_set]))
    print(fuzzy_set,	triangular(	211.7	, *height[fuzzy_set]))
    print(fuzzy_set,	triangular(	141.3	, *height[fuzzy_set]))
    print(fuzzy_set,	triangular(	87.78	, *height[fuzzy_set]))
    print(fuzzy_set,	triangular(	152.2	, *height[fuzzy_set]))
    print(fuzzy_set,	triangular(	108.4	, *height[fuzzy_set]))
    print(fuzzy_set,	triangular(	152.9	, *height[fuzzy_set]))
    print(fuzzy_set,	triangular(	91.46	, *height[fuzzy_set]))
    print(fuzzy_set,	triangular(	109.4	, *height[fuzzy_set]))
    print(fuzzy_set,	triangular(	102.9	, *height[fuzzy_set]))
    print(fuzzy_set,	triangular(	107.5	, *height[fuzzy_set]))
    print(fuzzy_set,	triangular(	104.5	, *height[fuzzy_set]))
    print(fuzzy_set,	triangular(	97.59	, *height[fuzzy_set]))
    print(fuzzy_set,	triangular(	123.5	, *height[fuzzy_set]))
    print(fuzzy_set,	triangular(	156.1	, *height[fuzzy_set]))
    print(fuzzy_set,	triangular(	82.14	, *height[fuzzy_set]))
    print(fuzzy_set,	triangular(	68.81	, *height[fuzzy_set]))
    print(fuzzy_set,	triangular(	82.96	, *height[fuzzy_set]))
    print(fuzzy_set,	triangular(	109.5	, *height[fuzzy_set]))
    print(fuzzy_set,	triangular(	108.6	, *height[fuzzy_set]))
    print(fuzzy_set,	triangular(	50.41	, *height[fuzzy_set]))
    print(fuzzy_set,	triangular(	84.58	, *height[fuzzy_set]))
    print(fuzzy_set,	triangular(	72.22	, *height[fuzzy_set]))
    print(fuzzy_set,	triangular(	74.22	, *height[fuzzy_set]))
    print(fuzzy_set,	triangular(	106.4	, *height[fuzzy_set]))
    print(fuzzy_set,	triangular(	85.51	, *height[fuzzy_set]))
    print(fuzzy_set,	triangular(	85.56	, *height[fuzzy_set]))
    print(fuzzy_set,	triangular(	206.8	, *height[fuzzy_set]))
    print(fuzzy_set,	triangular(	83.99	, *height[fuzzy_set]))
    print(fuzzy_set,	triangular(	71.68	, *height[fuzzy_set]))
    print(fuzzy_set,	triangular(	89	, *height[fuzzy_set]))
    print(fuzzy_set,	triangular(	107	, *height[fuzzy_set]))
    print(fuzzy_set,	triangular(	72.62	, *height[fuzzy_set]))
    print(fuzzy_set,	triangular(	64.48	, *height[fuzzy_set]))
    print(fuzzy_set,	triangular(	87.54	, *height[fuzzy_set]))
    print(fuzzy_set,	triangular(	63.34	, *height[fuzzy_set]))
    print(fuzzy_set,	triangular(	127.1	, *height[fuzzy_set]))
    print(fuzzy_set,	triangular(	130.3	, *height[fuzzy_set]))
    print(fuzzy_set,	triangular(	129.2	, *height[fuzzy_set]))
    print(fuzzy_set,	triangular(	83.74	, *height[fuzzy_set]))
    print(fuzzy_set,	triangular(	145.4	, *height[fuzzy_set]))
    print(fuzzy_set,	triangular(	180.9	, *height[fuzzy_set]))
    print(fuzzy_set,	triangular(	102.8	, *height[fuzzy_set]))
    print(fuzzy_set,	triangular(	91.99	, *height[fuzzy_set]))
    print(fuzzy_set,	triangular(	100.3	, *height[fuzzy_set]))
    print(fuzzy_set,	triangular(	113.2	, *height[fuzzy_set]))
    print(fuzzy_set,	triangular(	148.2	, *height[fuzzy_set]))
    print(fuzzy_set,	triangular(	105.9	, *height[fuzzy_set]))
    print(fuzzy_set,	triangular(	148.7	, *height[fuzzy_set]))
    print(fuzzy_set,	triangular(	91.38	, *height[fuzzy_set]))
    print(fuzzy_set,	triangular(	124.9	, *height[fuzzy_set]))
    print(fuzzy_set,	triangular(	129.7	, *height[fuzzy_set]))
    print(fuzzy_set,	triangular(	114.3	, *height[fuzzy_set]))
    print(fuzzy_set,	triangular(	145.6	, *height[fuzzy_set]))
    print(fuzzy_set,	triangular(	92.04	, *height[fuzzy_set]))
    print(fuzzy_set,	triangular(	86.16	, *height[fuzzy_set]))
    print(fuzzy_set,	triangular(	79.93	, *height[fuzzy_set]))
    print(fuzzy_set,	triangular(	121.4	, *height[fuzzy_set]))
    print(fuzzy_set,	triangular(	76.53	, *height[fuzzy_set]))
    print(fuzzy_set,	triangular(	66.53	, *height[fuzzy_set]))
    print(fuzzy_set,	triangular(	129	, *height[fuzzy_set]))
    print(fuzzy_set,	triangular(	82.66	, *height[fuzzy_set]))
    print(fuzzy_set,	triangular(	97.17	, *height[fuzzy_set]))
    print(fuzzy_set,	triangular(	77.79	, *height[fuzzy_set]))
    print(fuzzy_set,	triangular(	86.26	, *height[fuzzy_set]))
    print(fuzzy_set,	triangular(	91.93	, *height[fuzzy_set]))
    print(fuzzy_set,	triangular(	107.1	, *height[fuzzy_set]))
    print(fuzzy_set,	triangular(	108.6	, *height[fuzzy_set]))
    print(fuzzy_set,	triangular(	97.19	, *height[fuzzy_set]))
    print(fuzzy_set,	triangular(	90.82	, *height[fuzzy_set]))
    print(fuzzy_set,	triangular(	58.08	, *height[fuzzy_set]))
    print(fuzzy_set,	triangular(	71.04	, *height[fuzzy_set]))
    print(fuzzy_set,	triangular(	76.25	, *height[fuzzy_set]))
    print(fuzzy_set,	triangular(	97.67	, *height[fuzzy_set]))
    print(fuzzy_set,	triangular(	86.6	, *height[fuzzy_set]))
    print(fuzzy_set,	triangular(	132.9	, *height[fuzzy_set]))
    print(fuzzy_set,	triangular(	120.3	, *height[fuzzy_set]))
    print(fuzzy_set,	triangular(	84.08	, *height[fuzzy_set]))
    print(fuzzy_set,	triangular(	78.07	, *height[fuzzy_set]))
    print(fuzzy_set,	triangular(	88.91	, *height[fuzzy_set]))
    print(fuzzy_set,	triangular(	146.6	, *height[fuzzy_set]))
    print(fuzzy_set,	triangular(	174.9	, *height[fuzzy_set]))
    print(fuzzy_set,	triangular(	87.36	, *height[fuzzy_set]))
    print(fuzzy_set,	triangular(	184.2	, *height[fuzzy_set]))
    print(fuzzy_set,	triangular(	102.3	, *height[fuzzy_set]))
    print(fuzzy_set,	triangular(	73.66	, *height[fuzzy_set]))
    print(fuzzy_set,	triangular(	130.7	, *height[fuzzy_set]))
    print(fuzzy_set,	triangular(	155.3	, *height[fuzzy_set]))
    print(fuzzy_set,	triangular(	104.6	, *height[fuzzy_set]))
    print(fuzzy_set,	triangular(	86.97	, *height[fuzzy_set]))
    print(fuzzy_set,	triangular(	116.6	, *height[fuzzy_set]))
    print(fuzzy_set,	triangular(	125	, *height[fuzzy_set]))
    print(fuzzy_set,	triangular(	72.01	, *height[fuzzy_set]))
    print(fuzzy_set,	triangular(	73.2	, *height[fuzzy_set]))
    print(fuzzy_set,	triangular(	58.36	, *height[fuzzy_set]))
    print(fuzzy_set,	triangular(	73.07	, *height[fuzzy_set]))
    print(fuzzy_set,	triangular(	123.5	, *height[fuzzy_set]))
    print(fuzzy_set,	triangular(	88.18	, *height[fuzzy_set]))
    print(fuzzy_set,	triangular(	86.7	, *height[fuzzy_set]))
    print(fuzzy_set,	triangular(	220.8	, *height[fuzzy_set]))
    print(fuzzy_set,	triangular(	176.5	, *height[fuzzy_set]))
    print(fuzzy_set,	triangular(	129.3	, *height[fuzzy_set]))
    print(fuzzy_set,	triangular(	79.12	, *height[fuzzy_set]))
    print(fuzzy_set,	triangular(	113.8	, *height[fuzzy_set]))
    print(fuzzy_set,	triangular(	75.39	, *height[fuzzy_set]))
    print(fuzzy_set,	triangular(	139.2	, *height[fuzzy_set]))
    print(fuzzy_set,	triangular(	84.42	, *height[fuzzy_set]))
    print(fuzzy_set,	triangular(	79.57	, *height[fuzzy_set]))
    print(fuzzy_set,	triangular(	86.65	, *height[fuzzy_set]))
    print(fuzzy_set,	triangular(	106.4	, *height[fuzzy_set]))
    print(fuzzy_set,	triangular(	89.04	, *height[fuzzy_set]))
    print(fuzzy_set,	triangular(	62.25	, *height[fuzzy_set]))
    print(fuzzy_set,	triangular(	101.7	, *height[fuzzy_set]))
    print(fuzzy_set,	triangular(	118.6	, *height[fuzzy_set]))
    print(fuzzy_set,	triangular(	90.81	, *height[fuzzy_set]))
    print(fuzzy_set,	triangular(	111.6	, *height[fuzzy_set]))
    print(fuzzy_set,	triangular(	129.1	, *height[fuzzy_set]))
    print(fuzzy_set,	triangular(	166.4	, *height[fuzzy_set]))
    print(fuzzy_set,	triangular(	117.9	, *height[fuzzy_set]))
    print(fuzzy_set,	triangular(	92.15	, *height[fuzzy_set]))
    print(fuzzy_set,	triangular(	139.5	, *height[fuzzy_set]))
    print(fuzzy_set,	triangular(	177	, *height[fuzzy_set]))
    print(fuzzy_set,	triangular(	128.5	, *height[fuzzy_set]))
    print(fuzzy_set,	triangular(	96.05	, *height[fuzzy_set]))
    print(fuzzy_set,	triangular(	117.7	, *height[fuzzy_set]))
    print(fuzzy_set,	triangular(	67.08	, *height[fuzzy_set]))
    print(fuzzy_set,	triangular(	130	, *height[fuzzy_set]))
    print(fuzzy_set,	triangular(	99.48	, *height[fuzzy_set]))
    print(fuzzy_set,	triangular(	113.7	, *height[fuzzy_set]))
    print(fuzzy_set,	triangular(	158.3	, *height[fuzzy_set]))
    print(fuzzy_set,	triangular(	85.22	, *height[fuzzy_set]))
    print(fuzzy_set,	triangular(	188.5	, *height[fuzzy_set]))
    print(fuzzy_set,	triangular(	120.4	, *height[fuzzy_set]))
    print(fuzzy_set,	triangular(	115	, *height[fuzzy_set]))
    print(fuzzy_set,	triangular(	104.4	, *height[fuzzy_set]))
    print(fuzzy_set,	triangular(	86.2	, *height[fuzzy_set]))
    print(fuzzy_set,	triangular(	75.4	, *height[fuzzy_set]))
    print(fuzzy_set,	triangular(	170.3	, *height[fuzzy_set]))
    print(fuzzy_set,	triangular(	180.2	, *height[fuzzy_set]))
    print(fuzzy_set,	triangular(	99.71	, *height[fuzzy_set]))
    print(fuzzy_set,	triangular(	101.1	, *height[fuzzy_set]))
    print(fuzzy_set,	triangular(	71.94	, *height[fuzzy_set]))
    print(fuzzy_set,	triangular(	125.9	, *height[fuzzy_set]))
    print(fuzzy_set,	triangular(	98.84	, *height[fuzzy_set]))
    print(fuzzy_set,	triangular(	110.4	, *height[fuzzy_set]))
    print(fuzzy_set,	triangular(	73.47	, *height[fuzzy_set]))
    print(fuzzy_set,	triangular(	114.2	, *height[fuzzy_set]))
    print(fuzzy_set,	triangular(	90.67	, *height[fuzzy_set]))
    print(fuzzy_set,	triangular(	105.3	, *height[fuzzy_set]))
    print(fuzzy_set,	triangular(	133.5	, *height[fuzzy_set]))
    print(fuzzy_set,	triangular(	79.82	, *height[fuzzy_set]))
    print(fuzzy_set,	triangular(	78.44	, *height[fuzzy_set]))
    print(fuzzy_set,	triangular(	162.7	, *height[fuzzy_set]))
    print(fuzzy_set,	triangular(	65.74	, *height[fuzzy_set]))
    print(fuzzy_set,	triangular(	98.27	, *height[fuzzy_set]))
    print(fuzzy_set,	triangular(	206	, *height[fuzzy_set]))
    print(fuzzy_set,	triangular(	161.7	, *height[fuzzy_set]))
    print(fuzzy_set,	triangular(	102.5	, *height[fuzzy_set]))
    print(fuzzy_set,	triangular(	141.2	, *height[fuzzy_set]))
    print(fuzzy_set,	triangular(	94.11	, *height[fuzzy_set]))
    print(fuzzy_set,	triangular(	83.85	, *height[fuzzy_set]))
    print(fuzzy_set,	triangular(	87.16	, *height[fuzzy_set]))
    print(fuzzy_set,	triangular(	98	, *height[fuzzy_set]))
    print(fuzzy_set,	triangular(	144.9	, *height[fuzzy_set]))
    print(fuzzy_set,	triangular(	73.68	, *height[fuzzy_set]))
    print(fuzzy_set,	triangular(	88.28	, *height[fuzzy_set]))
    print(fuzzy_set,	triangular(	105	, *height[fuzzy_set]))
    print(fuzzy_set,	triangular(	77.98	, *height[fuzzy_set]))
    print(fuzzy_set,	triangular(	80.88	, *height[fuzzy_set]))
    print(fuzzy_set,	triangular(	165.3	, *height[fuzzy_set]))
    print(fuzzy_set,	triangular(	83.12	, *height[fuzzy_set]))
    print(fuzzy_set,	triangular(	159.8	, *height[fuzzy_set]))
    print(fuzzy_set,	triangular(	130.9	, *height[fuzzy_set]))
    print(fuzzy_set,	triangular(	163.1	, *height[fuzzy_set]))
    print(fuzzy_set,	triangular(	108.1	, *height[fuzzy_set]))
    print(fuzzy_set,	triangular(	178.6	, *height[fuzzy_set]))
    print(fuzzy_set,	triangular(	119.8	, *height[fuzzy_set]))
    print(fuzzy_set,	triangular(	143.7	, *height[fuzzy_set]))
    print(fuzzy_set,	triangular(	126.3	, *height[fuzzy_set]))
    print(fuzzy_set,	triangular(	162.3	, *height[fuzzy_set]))
    print(fuzzy_set,	triangular(	128.2	, *height[fuzzy_set]))
    print(fuzzy_set,	triangular(	137.9	, *height[fuzzy_set]))
    print(fuzzy_set,	triangular(	115.9	, *height[fuzzy_set]))
    print(fuzzy_set,	triangular(	140.5	, *height[fuzzy_set]))
    print(fuzzy_set,	triangular(	214	, *height[fuzzy_set]))
    print(fuzzy_set,	triangular(	78.28	, *height[fuzzy_set]))
    print(fuzzy_set,	triangular(	97.66	, *height[fuzzy_set]))
    print(fuzzy_set,	triangular(	89.27	, *height[fuzzy_set]))
    print(fuzzy_set,	triangular(	76.51	, *height[fuzzy_set]))
    print(fuzzy_set,	triangular(	94.44	, *height[fuzzy_set]))
    print(fuzzy_set,	triangular(	78.27	, *height[fuzzy_set]))
    print(fuzzy_set,	triangular(	195.9	, *height[fuzzy_set]))
    print(fuzzy_set,	triangular(	68.09	, *height[fuzzy_set]))
    print(fuzzy_set,	triangular(	135.1	, *height[fuzzy_set]))
    print(fuzzy_set,	triangular(	79.46	, *height[fuzzy_set]))
    print(fuzzy_set,	triangular(	77.37	, *height[fuzzy_set]))
    print(fuzzy_set,	triangular(	129	, *height[fuzzy_set]))
    print(fuzzy_set,	triangular(	98.91	, *height[fuzzy_set]))
    print(fuzzy_set,	triangular(	98.37	, *height[fuzzy_set]))
    print(fuzzy_set,	triangular(	159.8	, *height[fuzzy_set]))
    print(fuzzy_set,	triangular(	84.7	, *height[fuzzy_set]))
    print(fuzzy_set,	triangular(	152.4	, *height[fuzzy_set]))
    print(fuzzy_set,	triangular(	126.9	, *height[fuzzy_set]))
    print(fuzzy_set,	triangular(	92.12	, *height[fuzzy_set]))
    print(fuzzy_set,	triangular(	85.56	, *height[fuzzy_set]))
    print(fuzzy_set,	triangular(	92.2	, *height[fuzzy_set]))
    print(fuzzy_set,	triangular(	87.4	, *height[fuzzy_set]))
    print(fuzzy_set,	triangular(	78.27	, *height[fuzzy_set]))
    print(fuzzy_set,	triangular(	79.29	, *height[fuzzy_set]))
    print(fuzzy_set,	triangular(	101.7	, *height[fuzzy_set]))
    print(fuzzy_set,	triangular(	109.1	, *height[fuzzy_set]))
    print(fuzzy_set,	triangular(	88.81	, *height[fuzzy_set]))
    print(fuzzy_set,	triangular(	84.35	, *height[fuzzy_set]))
    print(fuzzy_set,	triangular(	88.54	, *height[fuzzy_set]))
    print(fuzzy_set,	triangular(	94.17	, *height[fuzzy_set]))
    print(fuzzy_set,	triangular(	72.42	, *height[fuzzy_set]))
    print(fuzzy_set,	triangular(	85.1	, *height[fuzzy_set]))
    print(fuzzy_set,	triangular(	105.8	, *height[fuzzy_set]))
    print(fuzzy_set,	triangular(	70.1	, *height[fuzzy_set]))
    print(fuzzy_set,	triangular(	171.1	, *height[fuzzy_set]))
    print(fuzzy_set,	triangular(	88.13	, *height[fuzzy_set]))
    print(fuzzy_set,	triangular(	158.8	, *height[fuzzy_set]))
    print(fuzzy_set,	triangular(	70.76	, *height[fuzzy_set]))
    print(fuzzy_set,	triangular(	82.69	, *height[fuzzy_set]))
    print(fuzzy_set,	triangular(	81.39	, *height[fuzzy_set]))
    print(fuzzy_set,	triangular(	92	, *height[fuzzy_set]))
    print(fuzzy_set,	triangular(	60.9	, *height[fuzzy_set]))
    print(fuzzy_set,	triangular(	95.48	, *height[fuzzy_set]))
    print(fuzzy_set,	triangular(	93.96	, *height[fuzzy_set]))
    print(fuzzy_set,	triangular(	80.92	, *height[fuzzy_set]))
    print(fuzzy_set,	triangular(	103.7	, *height[fuzzy_set]))
    print(fuzzy_set,	triangular(	92.04	, *height[fuzzy_set]))
    print(fuzzy_set,	triangular(	81.23	, *height[fuzzy_set]))
    print(fuzzy_set,	triangular(	56.65	, *height[fuzzy_set]))
    print(fuzzy_set,	triangular(	84.48	, *height[fuzzy_set]))
    print(fuzzy_set,	triangular(	81.6	, *height[fuzzy_set]))
    print(fuzzy_set,	triangular(	140.9	, *height[fuzzy_set]))
    print(fuzzy_set,	triangular(	68.62	, *height[fuzzy_set]))
    print(fuzzy_set,	triangular(	81.76	, *height[fuzzy_set]))
    print(fuzzy_set,	triangular(	71.53	, *height[fuzzy_set]))
    print(fuzzy_set,	triangular(	150.2	, *height[fuzzy_set]))
    print(fuzzy_set,	triangular(	92.8	, *height[fuzzy_set]))
    print(fuzzy_set,	triangular(	171.1	, *height[fuzzy_set]))
    print(fuzzy_set,	triangular(	91.11	, *height[fuzzy_set]))
    print(fuzzy_set,	triangular(	88.7	, *height[fuzzy_set]))
    print(fuzzy_set,	triangular(	98.4	, *height[fuzzy_set]))
    print(fuzzy_set,	triangular(	82.74	, *height[fuzzy_set]))
    print(fuzzy_set,	triangular(	129.8	, *height[fuzzy_set]))
    print(fuzzy_set,	triangular(	113.7	, *height[fuzzy_set]))
    print(fuzzy_set,	triangular(	124.3	, *height[fuzzy_set]))
    print(fuzzy_set,	triangular(	99.21	, *height[fuzzy_set]))
    print(fuzzy_set,	triangular(	76.91	, *height[fuzzy_set]))
    print(fuzzy_set,	triangular(	82.08	, *height[fuzzy_set]))
    print(fuzzy_set,	triangular(	84.53	, *height[fuzzy_set]))
    print(fuzzy_set,	triangular(	143.2	, *height[fuzzy_set]))
    print(fuzzy_set,	triangular(	87.38	, *height[fuzzy_set]))
    print(fuzzy_set,	triangular(	161.1	, *height[fuzzy_set]))
    print(fuzzy_set,	triangular(	71.98	, *height[fuzzy_set]))
    print(fuzzy_set,	triangular(	202.4	, *height[fuzzy_set]))
    print(fuzzy_set,	triangular(	111.4	, *height[fuzzy_set]))
    print(fuzzy_set,	triangular(	71.25	, *height[fuzzy_set]))
    print(fuzzy_set,	triangular(	79.76	, *height[fuzzy_set]))
    print(fuzzy_set,	triangular(	157.6	, *height[fuzzy_set]))
    print(fuzzy_set,	triangular(	84.16	, *height[fuzzy_set]))
    print(fuzzy_set,	triangular(	70.89	, *height[fuzzy_set]))
    print(fuzzy_set,	triangular(	86.54	, *height[fuzzy_set]))
    print(fuzzy_set,	triangular(	114.2	, *height[fuzzy_set]))
    print(fuzzy_set,	triangular(	79.67	, *height[fuzzy_set]))
    print(fuzzy_set,	triangular(	83.09	, *height[fuzzy_set]))
    print(fuzzy_set,	triangular(	83.61	, *height[fuzzy_set]))
    print(fuzzy_set,	triangular(	119.4	, *height[fuzzy_set]))
    print(fuzzy_set,	triangular(	229.3	, *height[fuzzy_set]))
    print(fuzzy_set,	triangular(	121.2	, *height[fuzzy_set]))
    print(fuzzy_set,	triangular(	79.62	, *height[fuzzy_set]))
    print(fuzzy_set,	triangular(	89.02	, *height[fuzzy_set]))
    print(fuzzy_set,	triangular(	94.22	, *height[fuzzy_set]))
    print(fuzzy_set,	triangular(	96.74	, *height[fuzzy_set]))
    print(fuzzy_set,	triangular(	65.27	, *height[fuzzy_set]))
    print(fuzzy_set,	triangular(	75.79	, *height[fuzzy_set]))
    print(fuzzy_set,	triangular(	86.82	, *height[fuzzy_set]))
    print(fuzzy_set,	triangular(	92.94	, *height[fuzzy_set]))
    print(fuzzy_set,	triangular(	87.82	, *height[fuzzy_set]))
    print(fuzzy_set,	triangular(	117.2	, *height[fuzzy_set]))
    print(fuzzy_set,	triangular(	93.76	, *height[fuzzy_set]))
    print(fuzzy_set,	triangular(	161.2	, *height[fuzzy_set]))
    print(fuzzy_set,	triangular(	160	, *height[fuzzy_set]))
    print(fuzzy_set,	triangular(	93.85	, *height[fuzzy_set]))
    print(fuzzy_set,	triangular(	199.5	, *height[fuzzy_set]))
    print(fuzzy_set,	triangular(	195	, *height[fuzzy_set]))
    print(fuzzy_set,	triangular(	129.3	, *height[fuzzy_set]))
    print(fuzzy_set,	triangular(	104.5	, *height[fuzzy_set]))
    print(fuzzy_set,	triangular(	152.1	, *height[fuzzy_set]))
    print(fuzzy_set,	triangular(	166.8	, *height[fuzzy_set]))
    print(fuzzy_set,	triangular(	99.16	, *height[fuzzy_set]))
    print(fuzzy_set,	triangular(	113.1	, *height[fuzzy_set]))
    print(fuzzy_set,	triangular(	76.51	, *height[fuzzy_set]))
    print(fuzzy_set,	triangular(	97.11	, *height[fuzzy_set]))
    print(fuzzy_set,	triangular(	97.96	, *height[fuzzy_set]))
    print(fuzzy_set,	triangular(	91.76	, *height[fuzzy_set]))
    print(fuzzy_set,	triangular(	84.93	, *height[fuzzy_set]))
    print(fuzzy_set,	triangular(	79.73	, *height[fuzzy_set]))
    print(fuzzy_set,	triangular(	87.36	, *height[fuzzy_set]))
    print(fuzzy_set,	triangular(	95.23	, *height[fuzzy_set]))
    print(fuzzy_set,	triangular(	96.59	, *height[fuzzy_set]))
    print(fuzzy_set,	triangular(	102.2	, *height[fuzzy_set]))
    print(fuzzy_set,	triangular(	87.65	, *height[fuzzy_set]))
    print(fuzzy_set,	triangular(	99.66	, *height[fuzzy_set]))
    print(fuzzy_set,	triangular(	79.73	, *height[fuzzy_set]))
    print(fuzzy_set,	triangular(	142	, *height[fuzzy_set]))
    print(fuzzy_set,	triangular(	73.23	, *height[fuzzy_set]))
    print(fuzzy_set,	triangular(	64.01	, *height[fuzzy_set]))
    print(fuzzy_set,	triangular(	142.1	, *height[fuzzy_set]))
    print(fuzzy_set,	triangular(	172	, *height[fuzzy_set]))
    print(fuzzy_set,	triangular(	88.33	, *height[fuzzy_set]))
    print(fuzzy_set,	triangular(	96.42	, *height[fuzzy_set]))
    print(fuzzy_set,	triangular(	97.33	, *height[fuzzy_set]))
    print(fuzzy_set,	triangular(	90.72	, *height[fuzzy_set]))
    print(fuzzy_set,	triangular(	80.79	, *height[fuzzy_set]))
    print(fuzzy_set,	triangular(	86	, *height[fuzzy_set]))
    print(fuzzy_set,	triangular(	149.6	, *height[fuzzy_set]))
    print(fuzzy_set,	triangular(	87.64	, *height[fuzzy_set]))
    print(fuzzy_set,	triangular(	96.31	, *height[fuzzy_set]))
    print(fuzzy_set,	triangular(	89.69	, *height[fuzzy_set]))
    print(fuzzy_set,	triangular(	84.11	, *height[fuzzy_set]))
    print(fuzzy_set,	triangular(	82.76	, *height[fuzzy_set]))
    print(fuzzy_set,	triangular(	115.9	, *height[fuzzy_set]))
    print(fuzzy_set,	triangular(	91.63	, *height[fuzzy_set]))
    print(fuzzy_set,	triangular(	138.1	, *height[fuzzy_set]))
    print(fuzzy_set,	triangular(	89	, *height[fuzzy_set]))
    print(fuzzy_set,	triangular(	85.07	, *height[fuzzy_set]))
    print(fuzzy_set,	triangular(	79.93	, *height[fuzzy_set]))
    print(fuzzy_set,	triangular(	66.61	, *height[fuzzy_set]))
    print(fuzzy_set,	triangular(	110.2	, *height[fuzzy_set]))
    print(fuzzy_set,	triangular(	110.1	, *height[fuzzy_set]))
    print(fuzzy_set,	triangular(	85.09	, *height[fuzzy_set]))
    print(fuzzy_set,	triangular(	68.73	, *height[fuzzy_set]))
    print(fuzzy_set,	triangular(	157.1	, *height[fuzzy_set]))
    print(fuzzy_set,	triangular(	88.12	, *height[fuzzy_set]))
    print(fuzzy_set,	triangular(	79.26	, *height[fuzzy_set]))
    print(fuzzy_set,	triangular(	86.43	, *height[fuzzy_set]))
    print(fuzzy_set,	triangular(	114.1	, *height[fuzzy_set]))
    print(fuzzy_set,	triangular(	81.93	, *height[fuzzy_set]))
    print(fuzzy_set,	triangular(	101.4	, *height[fuzzy_set]))
    print(fuzzy_set,	triangular(	71.79	, *height[fuzzy_set]))
    print(fuzzy_set,	triangular(	69.92	, *height[fuzzy_set]))
    print(fuzzy_set,	triangular(	81.41	, *height[fuzzy_set]))
    print(fuzzy_set,	triangular(	83.69	, *height[fuzzy_set]))
    print(fuzzy_set,	triangular(	74.35	, *height[fuzzy_set]))
    print(fuzzy_set,	triangular(	88.87	, *height[fuzzy_set]))
    print(fuzzy_set,	triangular(	125.4	, *height[fuzzy_set]))
    print(fuzzy_set,	triangular(	89.61	, *height[fuzzy_set]))
    print(fuzzy_set,	triangular(	146	, *height[fuzzy_set]))
    print(fuzzy_set,	triangular(	145.3	, *height[fuzzy_set]))
    print(fuzzy_set,	triangular(	102.3	, *height[fuzzy_set]))
    print(fuzzy_set,	triangular(	113.9	, *height[fuzzy_set]))
    print(fuzzy_set,	triangular(	95.14	, *height[fuzzy_set]))
    print(fuzzy_set,	triangular(	101.2	, *height[fuzzy_set]))
    print(fuzzy_set,	triangular(	100.9	, *height[fuzzy_set]))
    print(fuzzy_set,	triangular(	96.53	, *height[fuzzy_set]))
    print(fuzzy_set,	triangular(	90.14	, *height[fuzzy_set]))
    print(fuzzy_set,	triangular(	132.8	, *height[fuzzy_set]))
    print(fuzzy_set,	triangular(	97.9	, *height[fuzzy_set]))
    print(fuzzy_set,	triangular(	69.35	, *height[fuzzy_set]))
    print(fuzzy_set,	triangular(	133.3	, *height[fuzzy_set]))
    print(fuzzy_set,	triangular(	84.48	, *height[fuzzy_set]))
    print(fuzzy_set,	triangular(	145.4	, *height[fuzzy_set]))
    print(fuzzy_set,	triangular(	105.9	, *height[fuzzy_set]))
    print(fuzzy_set,	triangular(	108.1	, *height[fuzzy_set]))
    print(fuzzy_set,	triangular(	168.2	, *height[fuzzy_set]))
    print(fuzzy_set,	triangular(	83.51	, *height[fuzzy_set]))
    print(fuzzy_set,	triangular(	139.8	, *height[fuzzy_set]))
    print(fuzzy_set,	triangular(	85.07	, *height[fuzzy_set]))
    print(fuzzy_set,	triangular(	103.1	, *height[fuzzy_set]))
    print(fuzzy_set,	triangular(	91.62	, *height[fuzzy_set]))
    print(fuzzy_set,	triangular(	96.69	, *height[fuzzy_set]))
    print(fuzzy_set,	triangular(	86.04	, *height[fuzzy_set]))
    print(fuzzy_set,	triangular(	91.29	, *height[fuzzy_set]))
    print(fuzzy_set,	triangular(	91.06	, *height[fuzzy_set]))
    print(fuzzy_set,	triangular(	68.03	, *height[fuzzy_set]))
    print(fuzzy_set,	triangular(	152.1	, *height[fuzzy_set]))
    print(fuzzy_set,	triangular(	251.2	, *height[fuzzy_set]))
    print(fuzzy_set,	triangular(	100.4	, *height[fuzzy_set]))
    print(fuzzy_set,	triangular(	82.68	, *height[fuzzy_set]))
    print(fuzzy_set,	triangular(	95.1	, *height[fuzzy_set]))
    print(fuzzy_set,	triangular(	115	, *height[fuzzy_set]))
    print(fuzzy_set,	triangular(	100.9	, *height[fuzzy_set]))
    print(fuzzy_set,	triangular(	71.11	, *height[fuzzy_set]))
    print(fuzzy_set,	triangular(	143.6	, *height[fuzzy_set]))
    print(fuzzy_set,	triangular(	88.14	, *height[fuzzy_set]))
    print(fuzzy_set,	triangular(	70.88	, *height[fuzzy_set]))
    print(fuzzy_set,	triangular(	87.24	, *height[fuzzy_set]))
    print(fuzzy_set,	triangular(	112	, *height[fuzzy_set]))
    print(fuzzy_set,	triangular(	85.08	, *height[fuzzy_set]))
    print(fuzzy_set,	triangular(	80.78	, *height[fuzzy_set]))
    print(fuzzy_set,	triangular(	93.22	, *height[fuzzy_set]))
    print(fuzzy_set,	triangular(	112.1	, *height[fuzzy_set]))
    print(fuzzy_set,	triangular(	101.2	, *height[fuzzy_set]))
    print(fuzzy_set,	triangular(	82.04	, *height[fuzzy_set]))
    print(fuzzy_set,	triangular(	122.1	, *height[fuzzy_set]))
    print(fuzzy_set,	triangular(	88.83	, *height[fuzzy_set]))
    print(fuzzy_set,	triangular(	104.4	, *height[fuzzy_set]))
    print(fuzzy_set,	triangular(	94.94	, *height[fuzzy_set]))
    print(fuzzy_set,	triangular(	95.78	, *height[fuzzy_set]))
    print(fuzzy_set,	triangular(	112.5	, *height[fuzzy_set]))
    print(fuzzy_set,	triangular(	97.82	, *height[fuzzy_set]))
    print(fuzzy_set,	triangular(	106	, *height[fuzzy_set]))
    print(fuzzy_set,	triangular(	153.9	, *height[fuzzy_set]))
    print(fuzzy_set,	triangular(	86.57	, *height[fuzzy_set]))
    print(fuzzy_set,	triangular(	127.3	, *height[fuzzy_set]))
    print(fuzzy_set,	triangular(	92.74	, *height[fuzzy_set]))
    print(fuzzy_set,	triangular(	127.1	, *height[fuzzy_set]))
    print(fuzzy_set,	triangular(	143.4	, *height[fuzzy_set]))
    print(fuzzy_set,	triangular(	83.24	, *height[fuzzy_set]))
    print(fuzzy_set,	triangular(	95.29	, *height[fuzzy_set]))
    print(fuzzy_set,	triangular(	103.9	, *height[fuzzy_set]))
    print(fuzzy_set,	triangular(	95.29	, *height[fuzzy_set]))
    print(fuzzy_set,	triangular(	92.82	, *height[fuzzy_set]))
    print(fuzzy_set,	triangular(	146.4	, *height[fuzzy_set]))
    print(fuzzy_set,	triangular(	163.2	, *height[fuzzy_set]))
    print(fuzzy_set,	triangular(	109.7	, *height[fuzzy_set]))
    print(fuzzy_set,	triangular(	106	, *height[fuzzy_set]))
    print(fuzzy_set,	triangular(	86.67	, *height[fuzzy_set]))
    print(fuzzy_set,	triangular(	211.5	, *height[fuzzy_set]))
    print(fuzzy_set,	triangular(	69.05	, *height[fuzzy_set]))
    print(fuzzy_set,	triangular(	69.47	, *height[fuzzy_set]))
    print(fuzzy_set,	triangular(	85.13	, *height[fuzzy_set]))
    print(fuzzy_set,	triangular(	76.08	, *height[fuzzy_set]))
    print(fuzzy_set,	triangular(	109.8	, *height[fuzzy_set]))
    print(fuzzy_set,	triangular(	117.7	, *height[fuzzy_set]))
    print(fuzzy_set,	triangular(	81.25	, *height[fuzzy_set]))
    print(fuzzy_set,	triangular(	101.7	, *height[fuzzy_set]))
    print(fuzzy_set,	triangular(	113.3	, *height[fuzzy_set]))
    print(fuzzy_set,	triangular(	108.5	, *height[fuzzy_set]))
    print(fuzzy_set,	triangular(	113.8	, *height[fuzzy_set]))
    print(fuzzy_set,	triangular(	79.15	, *height[fuzzy_set]))
    print(fuzzy_set,	triangular(	142.2	, *height[fuzzy_set]))
    print(fuzzy_set,	triangular(	160.5	, *height[fuzzy_set]))
    print(fuzzy_set,	triangular(	99.31	, *height[fuzzy_set]))
    print(fuzzy_set,	triangular(	93.63	, *height[fuzzy_set]))
    print(fuzzy_set,	triangular(	67.84	, *height[fuzzy_set]))
    print(fuzzy_set,	triangular(	205.7	, *height[fuzzy_set]))
    print(fuzzy_set,	triangular(	76.38	, *height[fuzzy_set]))
    print(fuzzy_set,	triangular(	99.43	, *height[fuzzy_set]))
    print(fuzzy_set,	triangular(	74.32	, *height[fuzzy_set]))
    print(fuzzy_set,	triangular(	63.3	, *height[fuzzy_set]))
    print(fuzzy_set,	triangular(	101.9	, *height[fuzzy_set]))
    print(fuzzy_set,	triangular(	87.22	, *height[fuzzy_set]))
    print(fuzzy_set,	triangular(	94.52	, *height[fuzzy_set]))
    print(fuzzy_set,	triangular(	86.92	, *height[fuzzy_set]))
    print(fuzzy_set,	triangular(	88.52	, *height[fuzzy_set]))
    print(fuzzy_set,	triangular(	87	, *height[fuzzy_set]))
    print(fuzzy_set,	triangular(	101.6	, *height[fuzzy_set]))
    print(fuzzy_set,	triangular(	152	, *height[fuzzy_set]))
    print(fuzzy_set,	triangular(	76.43	, *height[fuzzy_set]))
    print(fuzzy_set,	triangular(	160.2	, *height[fuzzy_set]))
    print(fuzzy_set,	triangular(	104.3	, *height[fuzzy_set]))
    print(fuzzy_set,	triangular(	86.12	, *height[fuzzy_set]))
    print(fuzzy_set,	triangular(	57.17	, *height[fuzzy_set]))
    print(fuzzy_set,	triangular(	54.49	, *height[fuzzy_set]))
    print(fuzzy_set,	triangular(	78.78	, *height[fuzzy_set]))
    print(fuzzy_set,	triangular(	113.5	, *height[fuzzy_set]))
    print(fuzzy_set,	triangular(	107.4	, *height[fuzzy_set]))
    print(fuzzy_set,	triangular(	92.48	, *height[fuzzy_set]))
    print(fuzzy_set,	triangular(	99.17	, *height[fuzzy_set]))
    print(fuzzy_set,	triangular(	97.58	, *height[fuzzy_set]))
    print(fuzzy_set,	triangular(	71.12	, *height[fuzzy_set]))
    print(fuzzy_set,	triangular(	71.08	, *height[fuzzy_set]))
    print(fuzzy_set,	triangular(	69.1	, *height[fuzzy_set]))
    print(fuzzy_set,	triangular(	83.9	, *height[fuzzy_set]))
    print(fuzzy_set,	triangular(	74.08	, *height[fuzzy_set]))
    print(fuzzy_set,	triangular(	77.8	, *height[fuzzy_set]))
    print(fuzzy_set,	triangular(	88.1	, *height[fuzzy_set]))
    print(fuzzy_set,	triangular(	62.86	, *height[fuzzy_set]))
    print(fuzzy_set,	triangular(	88.84	, *height[fuzzy_set]))
    print(fuzzy_set,	triangular(	69.57	, *height[fuzzy_set]))
    print(fuzzy_set,	triangular(	67.88	, *height[fuzzy_set]))
    print(fuzzy_set,	triangular(	66.5	, *height[fuzzy_set]))
    print(fuzzy_set,	triangular(	105.9	, *height[fuzzy_set]))
    print(fuzzy_set,	triangular(	82.28	, *height[fuzzy_set]))
    print(fuzzy_set,	triangular(	100.2	, *height[fuzzy_set]))
    print(fuzzy_set,	triangular(	75.19	, *height[fuzzy_set]))
    print(fuzzy_set,	triangular(	128.7	, *height[fuzzy_set]))
    print(fuzzy_set,	triangular(	179.1	, *height[fuzzy_set]))
    print(fuzzy_set,	triangular(	166.1	, *height[fuzzy_set]))
    print(fuzzy_set,	triangular(	155	, *height[fuzzy_set]))
    print(fuzzy_set,	triangular(	126.7	, *height[fuzzy_set]))
    print(fuzzy_set,	triangular(	184.6	, *height[fuzzy_set]))
    print(fuzzy_set,	triangular(	59.16	, *height[fuzzy_set]))


# %% [code]
