# Supplementary material for: Breast cancer disease classification using fuzzy-ID3 algorithm with FUZZYDBD method: automatic fuzzy database definition
Source: PeerJ Comput Sci. 2021 May 4;7:e427. doi: 10.7717/peerj-cs.427 (PMC8114800; doi:10.7717/peerj-cs.427)
Supplement: Supplemental Information 3 — To run the FID3 algorithm-FUZZYDBD: 1. Open id310fold.py (python language) 2. Make sure the dataset is w5.data/WBCDF1.data/coimbrafold5.data (according to the folder) id310fold.py is located in the FID3 file. Apply the w5.data/WBCDF1.data/coimbrafold5.data dataset located in the same FID3 file as it is the latest data that has already undergone data transformation into the linguistic format. All the instances have been shuffled well. [file peerj-cs-07-427-s003.zip › WDBC/Fuzzificationdata/RadiusnucA.ipynb]

# %% [code]
import warnings
warnings.filterwarnings('ignore')
import numpy as np # numerical processing library
import matplotlib.pyplot as plt # chart library
%pylab inline

def triangular(x, a, b, c):
    return max( min( (x-a)/(b-a), (c-x)/(c-b) ), 0 )

# U variable represents the Universe of Discourse of numerical variable height

U = np.arange(-4,40,0.5) # generates a sequence of number between 0 and 10, step 0.2

height = {
  'Low': [-3.5835, 6.981, 17.5455],
  'Medium': [6.981, 17.5455, 28.11],
  'High': [17.5455, 28.11, 38.6745],
 

}

plt.figure(figsize=(15,7))

lines = []

for fuzzy_set in height.keys():
  memberships = [ triangular(x, *height[fuzzy_set]) for x in U ]
  # plot the chart
  tmp, = plot(U, memberships, label=fuzzy_set)
  lines.append(tmp)

legend(handles=lines)
xlabel("Height")
ylabel("Membership value")

for fuzzy_set in height.keys():
    print(fuzzy_set,	triangular(	17.99	, *height[fuzzy_set]))
    print(fuzzy_set,	triangular(	20.57	, *height[fuzzy_set]))
    print(fuzzy_set,	triangular(	19.69	, *height[fuzzy_set]))
    print(fuzzy_set,	triangular(	11.42	, *height[fuzzy_set]))
    print(fuzzy_set,	triangular(	20.29	, *height[fuzzy_set]))
    print(fuzzy_set,	triangular(	12.45	, *height[fuzzy_set]))
    print(fuzzy_set,	triangular(	18.25	, *height[fuzzy_set]))
    print(fuzzy_set,	triangular(	13.71	, *height[fuzzy_set]))
    print(fuzzy_set,	triangular(	13	, *height[fuzzy_set]))
    print(fuzzy_set,	triangular(	12.46	, *height[fuzzy_set]))
    print(fuzzy_set,	triangular(	16.02	, *height[fuzzy_set]))
    print(fuzzy_set,	triangular(	15.78	, *height[fuzzy_set]))
    print(fuzzy_set,	triangular(	19.17	, *height[fuzzy_set]))
    print(fuzzy_set,	triangular(	15.85	, *height[fuzzy_set]))
    print(fuzzy_set,	triangular(	13.73	, *height[fuzzy_set]))
    print(fuzzy_set,	triangular(	14.54	, *height[fuzzy_set]))
    print(fuzzy_set,	triangular(	14.68	, *height[fuzzy_set]))
    print(fuzzy_set,	triangular(	16.13	, *height[fuzzy_set]))
    print(fuzzy_set,	triangular(	19.81	, *height[fuzzy_set]))
    print(fuzzy_set,	triangular(	13.54	, *height[fuzzy_set]))
    print(fuzzy_set,	triangular(	13.08	, *height[fuzzy_set]))
    print(fuzzy_set,	triangular(	9.504	, *height[fuzzy_set]))
    print(fuzzy_set,	triangular(	15.34	, *height[fuzzy_set]))
    print(fuzzy_set,	triangular(	21.16	, *height[fuzzy_set]))
    print(fuzzy_set,	triangular(	16.65	, *height[fuzzy_set]))
    print(fuzzy_set,	triangular(	17.14	, *height[fuzzy_set]))
    print(fuzzy_set,	triangular(	14.58	, *height[fuzzy_set]))
    print(fuzzy_set,	triangular(	18.61	, *height[fuzzy_set]))
    print(fuzzy_set,	triangular(	15.3	, *height[fuzzy_set]))
    print(fuzzy_set,	triangular(	17.57	, *height[fuzzy_set]))
    print(fuzzy_set,	triangular(	18.63	, *height[fuzzy_set]))
    print(fuzzy_set,	triangular(	11.84	, *height[fuzzy_set]))
    print(fuzzy_set,	triangular(	17.02	, *height[fuzzy_set]))
    print(fuzzy_set,	triangular(	19.27	, *height[fuzzy_set]))
    print(fuzzy_set,	triangular(	16.13	, *height[fuzzy_set]))
    print(fuzzy_set,	triangular(	16.74	, *height[fuzzy_set]))
    print(fuzzy_set,	triangular(	14.25	, *height[fuzzy_set]))
    print(fuzzy_set,	triangular(	13.03	, *height[fuzzy_set]))
    print(fuzzy_set,	triangular(	14.99	, *height[fuzzy_set]))
    print(fuzzy_set,	triangular(	13.48	, *height[fuzzy_set]))
    print(fuzzy_set,	triangular(	13.44	, *height[fuzzy_set]))
    print(fuzzy_set,	triangular(	10.95	, *height[fuzzy_set]))
    print(fuzzy_set,	triangular(	19.07	, *height[fuzzy_set]))
    print(fuzzy_set,	triangular(	13.28	, *height[fuzzy_set]))
    print(fuzzy_set,	triangular(	13.17	, *height[fuzzy_set]))
    print(fuzzy_set,	triangular(	18.65	, *height[fuzzy_set]))
    print(fuzzy_set,	triangular(	8.196	, *height[fuzzy_set]))
    print(fuzzy_set,	triangular(	13.17	, *height[fuzzy_set]))
    print(fuzzy_set,	triangular(	12.05	, *height[fuzzy_set]))
    print(fuzzy_set,	triangular(	13.49	, *height[fuzzy_set]))
    print(fuzzy_set,	triangular(	11.76	, *height[fuzzy_set]))
    print(fuzzy_set,	triangular(	13.64	, *height[fuzzy_set]))
    print(fuzzy_set,	triangular(	11.94	, *height[fuzzy_set]))
    print(fuzzy_set,	triangular(	18.22	, *height[fuzzy_set]))
    print(fuzzy_set,	triangular(	15.1	, *height[fuzzy_set]))
    print(fuzzy_set,	triangular(	11.52	, *height[fuzzy_set]))
    print(fuzzy_set,	triangular(	19.21	, *height[fuzzy_set]))
    print(fuzzy_set,	triangular(	14.71	, *height[fuzzy_set]))
    print(fuzzy_set,	triangular(	13.05	, *height[fuzzy_set]))
    print(fuzzy_set,	triangular(	8.618	, *height[fuzzy_set]))
    print(fuzzy_set,	triangular(	10.17	, *height[fuzzy_set]))
    print(fuzzy_set,	triangular(	8.598	, *height[fuzzy_set]))
    print(fuzzy_set,	triangular(	14.25	, *height[fuzzy_set]))
    print(fuzzy_set,	triangular(	9.173	, *height[fuzzy_set]))
    print(fuzzy_set,	triangular(	12.68	, *height[fuzzy_set]))
    print(fuzzy_set,	triangular(	14.78	, *height[fuzzy_set]))
    print(fuzzy_set,	triangular(	9.465	, *height[fuzzy_set]))
    print(fuzzy_set,	triangular(	11.31	, *height[fuzzy_set]))
    print(fuzzy_set,	triangular(	9.029	, *height[fuzzy_set]))
    print(fuzzy_set,	triangular(	12.78	, *height[fuzzy_set]))
    print(fuzzy_set,	triangular(	18.94	, *height[fuzzy_set]))
    print(fuzzy_set,	triangular(	8.888	, *height[fuzzy_set]))
    print(fuzzy_set,	triangular(	17.2	, *height[fuzzy_set]))
    print(fuzzy_set,	triangular(	13.8	, *height[fuzzy_set]))
    print(fuzzy_set,	triangular(	12.31	, *height[fuzzy_set]))
    print(fuzzy_set,	triangular(	16.07	, *height[fuzzy_set]))
    print(fuzzy_set,	triangular(	13.53	, *height[fuzzy_set]))
    print(fuzzy_set,	triangular(	18.05	, *height[fuzzy_set]))
    print(fuzzy_set,	triangular(	20.18	, *height[fuzzy_set]))
    print(fuzzy_set,	triangular(	12.86	, *height[fuzzy_set]))
    print(fuzzy_set,	triangular(	11.45	, *height[fuzzy_set]))
    print(fuzzy_set,	triangular(	13.34	, *height[fuzzy_set]))
    print(fuzzy_set,	triangular(	25.22	, *height[fuzzy_set]))
    print(fuzzy_set,	triangular(	19.1	, *height[fuzzy_set]))
    print(fuzzy_set,	triangular(	12	, *height[fuzzy_set]))
    print(fuzzy_set,	triangular(	18.46	, *height[fuzzy_set]))
    print(fuzzy_set,	triangular(	14.48	, *height[fuzzy_set]))
    print(fuzzy_set,	triangular(	19.02	, *height[fuzzy_set]))
    print(fuzzy_set,	triangular(	12.36	, *height[fuzzy_set]))
    print(fuzzy_set,	triangular(	14.64	, *height[fuzzy_set]))
    print(fuzzy_set,	triangular(	14.62	, *height[fuzzy_set]))
    print(fuzzy_set,	triangular(	15.37	, *height[fuzzy_set]))
    print(fuzzy_set,	triangular(	13.27	, *height[fuzzy_set]))
    print(fuzzy_set,	triangular(	13.45	, *height[fuzzy_set]))
    print(fuzzy_set,	triangular(	15.06	, *height[fuzzy_set]))
    print(fuzzy_set,	triangular(	20.26	, *height[fuzzy_set]))
    print(fuzzy_set,	triangular(	12.18	, *height[fuzzy_set]))
    print(fuzzy_set,	triangular(	9.787	, *height[fuzzy_set]))
    print(fuzzy_set,	triangular(	11.6	, *height[fuzzy_set]))
    print(fuzzy_set,	triangular(	14.42	, *height[fuzzy_set]))
    print(fuzzy_set,	triangular(	13.61	, *height[fuzzy_set]))
    print(fuzzy_set,	triangular(	6.981	, *height[fuzzy_set]))
    print(fuzzy_set,	triangular(	12.18	, *height[fuzzy_set]))
    print(fuzzy_set,	triangular(	9.876	, *height[fuzzy_set]))
    print(fuzzy_set,	triangular(	10.49	, *height[fuzzy_set]))
    print(fuzzy_set,	triangular(	13.11	, *height[fuzzy_set]))
    print(fuzzy_set,	triangular(	11.64	, *height[fuzzy_set]))
    print(fuzzy_set,	triangular(	12.36	, *height[fuzzy_set]))
    print(fuzzy_set,	triangular(	22.27	, *height[fuzzy_set]))
    print(fuzzy_set,	triangular(	11.34	, *height[fuzzy_set]))
    print(fuzzy_set,	triangular(	9.777	, *height[fuzzy_set]))
    print(fuzzy_set,	triangular(	12.63	, *height[fuzzy_set]))
    print(fuzzy_set,	triangular(	14.26	, *height[fuzzy_set]))
    print(fuzzy_set,	triangular(	10.51	, *height[fuzzy_set]))
    print(fuzzy_set,	triangular(	8.726	, *height[fuzzy_set]))
    print(fuzzy_set,	triangular(	11.93	, *height[fuzzy_set]))
    print(fuzzy_set,	triangular(	8.95	, *height[fuzzy_set]))
    print(fuzzy_set,	triangular(	14.87	, *height[fuzzy_set]))
    print(fuzzy_set,	triangular(	15.78	, *height[fuzzy_set]))
    print(fuzzy_set,	triangular(	17.95	, *height[fuzzy_set]))
    print(fuzzy_set,	triangular(	11.41	, *height[fuzzy_set]))
    print(fuzzy_set,	triangular(	18.66	, *height[fuzzy_set]))
    print(fuzzy_set,	triangular(	24.25	, *height[fuzzy_set]))
    print(fuzzy_set,	triangular(	14.5	, *height[fuzzy_set]))
    print(fuzzy_set,	triangular(	13.37	, *height[fuzzy_set]))
    print(fuzzy_set,	triangular(	13.85	, *height[fuzzy_set]))
    print(fuzzy_set,	triangular(	13.61	, *height[fuzzy_set]))
    print(fuzzy_set,	triangular(	19	, *height[fuzzy_set]))
    print(fuzzy_set,	triangular(	15.1	, *height[fuzzy_set]))
    print(fuzzy_set,	triangular(	19.79	, *height[fuzzy_set]))
    print(fuzzy_set,	triangular(	12.19	, *height[fuzzy_set]))
    print(fuzzy_set,	triangular(	15.46	, *height[fuzzy_set]))
    print(fuzzy_set,	triangular(	16.16	, *height[fuzzy_set]))
    print(fuzzy_set,	triangular(	15.71	, *height[fuzzy_set]))
    print(fuzzy_set,	triangular(	18.45	, *height[fuzzy_set]))
    print(fuzzy_set,	triangular(	12.77	, *height[fuzzy_set]))
    print(fuzzy_set,	triangular(	11.71	, *height[fuzzy_set]))
    print(fuzzy_set,	triangular(	11.43	, *height[fuzzy_set]))
    print(fuzzy_set,	triangular(	14.95	, *height[fuzzy_set]))
    print(fuzzy_set,	triangular(	11.28	, *height[fuzzy_set]))
    print(fuzzy_set,	triangular(	9.738	, *height[fuzzy_set]))
    print(fuzzy_set,	triangular(	16.11	, *height[fuzzy_set]))
    print(fuzzy_set,	triangular(	11.43	, *height[fuzzy_set]))
    print(fuzzy_set,	triangular(	12.9	, *height[fuzzy_set]))
    print(fuzzy_set,	triangular(	10.75	, *height[fuzzy_set]))
    print(fuzzy_set,	triangular(	11.9	, *height[fuzzy_set]))
    print(fuzzy_set,	triangular(	11.8	, *height[fuzzy_set]))
    print(fuzzy_set,	triangular(	14.95	, *height[fuzzy_set]))
    print(fuzzy_set,	triangular(	14.44	, *height[fuzzy_set]))
    print(fuzzy_set,	triangular(	13.74	, *height[fuzzy_set]))
    print(fuzzy_set,	triangular(	13	, *height[fuzzy_set]))
    print(fuzzy_set,	triangular(	8.219	, *height[fuzzy_set]))
    print(fuzzy_set,	triangular(	9.731	, *height[fuzzy_set]))
    print(fuzzy_set,	triangular(	11.15	, *height[fuzzy_set]))
    print(fuzzy_set,	triangular(	13.15	, *height[fuzzy_set]))
    print(fuzzy_set,	triangular(	12.25	, *height[fuzzy_set]))
    print(fuzzy_set,	triangular(	17.68	, *height[fuzzy_set]))
    print(fuzzy_set,	triangular(	16.84	, *height[fuzzy_set]))
    print(fuzzy_set,	triangular(	12.06	, *height[fuzzy_set]))
    print(fuzzy_set,	triangular(	10.9	, *height[fuzzy_set]))
    print(fuzzy_set,	triangular(	11.75	, *height[fuzzy_set]))
    print(fuzzy_set,	triangular(	19.19	, *height[fuzzy_set]))
    print(fuzzy_set,	triangular(	19.59	, *height[fuzzy_set]))
    print(fuzzy_set,	triangular(	12.34	, *height[fuzzy_set]))
    print(fuzzy_set,	triangular(	23.27	, *height[fuzzy_set]))
    print(fuzzy_set,	triangular(	14.97	, *height[fuzzy_set]))
    print(fuzzy_set,	triangular(	10.8	, *height[fuzzy_set]))
    print(fuzzy_set,	triangular(	16.78	, *height[fuzzy_set]))
    print(fuzzy_set,	triangular(	17.47	, *height[fuzzy_set]))
    print(fuzzy_set,	triangular(	14.97	, *height[fuzzy_set]))
    print(fuzzy_set,	triangular(	12.32	, *height[fuzzy_set]))
    print(fuzzy_set,	triangular(	13.43	, *height[fuzzy_set]))
    print(fuzzy_set,	triangular(	15.46	, *height[fuzzy_set]))
    print(fuzzy_set,	triangular(	11.08	, *height[fuzzy_set]))
    print(fuzzy_set,	triangular(	10.66	, *height[fuzzy_set]))
    print(fuzzy_set,	triangular(	8.671	, *height[fuzzy_set]))
    print(fuzzy_set,	triangular(	9.904	, *height[fuzzy_set]))
    print(fuzzy_set,	triangular(	16.46	, *height[fuzzy_set]))
    print(fuzzy_set,	triangular(	13.01	, *height[fuzzy_set]))
    print(fuzzy_set,	triangular(	12.81	, *height[fuzzy_set]))
    print(fuzzy_set,	triangular(	27.22	, *height[fuzzy_set]))
    print(fuzzy_set,	triangular(	21.09	, *height[fuzzy_set]))
    print(fuzzy_set,	triangular(	15.7	, *height[fuzzy_set]))
    print(fuzzy_set,	triangular(	11.41	, *height[fuzzy_set]))
    print(fuzzy_set,	triangular(	15.28	, *height[fuzzy_set]))
    print(fuzzy_set,	triangular(	10.08	, *height[fuzzy_set]))
    print(fuzzy_set,	triangular(	18.31	, *height[fuzzy_set]))
    print(fuzzy_set,	triangular(	11.71	, *height[fuzzy_set]))
    print(fuzzy_set,	triangular(	11.81	, *height[fuzzy_set]))
    print(fuzzy_set,	triangular(	12.3	, *height[fuzzy_set]))
    print(fuzzy_set,	triangular(	14.22	, *height[fuzzy_set]))
    print(fuzzy_set,	triangular(	12.77	, *height[fuzzy_set]))
    print(fuzzy_set,	triangular(	9.72	, *height[fuzzy_set]))
    print(fuzzy_set,	triangular(	12.34	, *height[fuzzy_set]))
    print(fuzzy_set,	triangular(	14.86	, *height[fuzzy_set]))
    print(fuzzy_set,	triangular(	12.91	, *height[fuzzy_set]))
    print(fuzzy_set,	triangular(	13.77	, *height[fuzzy_set]))
    print(fuzzy_set,	triangular(	18.08	, *height[fuzzy_set]))
    print(fuzzy_set,	triangular(	19.18	, *height[fuzzy_set]))
    print(fuzzy_set,	triangular(	14.45	, *height[fuzzy_set]))
    print(fuzzy_set,	triangular(	12.23	, *height[fuzzy_set]))
    print(fuzzy_set,	triangular(	17.54	, *height[fuzzy_set]))
    print(fuzzy_set,	triangular(	23.29	, *height[fuzzy_set]))
    print(fuzzy_set,	triangular(	13.81	, *height[fuzzy_set]))
    print(fuzzy_set,	triangular(	12.47	, *height[fuzzy_set]))
    print(fuzzy_set,	triangular(	15.12	, *height[fuzzy_set]))
    print(fuzzy_set,	triangular(	9.876	, *height[fuzzy_set]))
    print(fuzzy_set,	triangular(	17.01	, *height[fuzzy_set]))
    print(fuzzy_set,	triangular(	13.11	, *height[fuzzy_set]))
    print(fuzzy_set,	triangular(	15.27	, *height[fuzzy_set]))
    print(fuzzy_set,	triangular(	20.58	, *height[fuzzy_set]))
    print(fuzzy_set,	triangular(	11.84	, *height[fuzzy_set]))
    print(fuzzy_set,	triangular(	28.11	, *height[fuzzy_set]))
    print(fuzzy_set,	triangular(	17.42	, *height[fuzzy_set]))
    print(fuzzy_set,	triangular(	14.19	, *height[fuzzy_set]))
    print(fuzzy_set,	triangular(	13.86	, *height[fuzzy_set]))
    print(fuzzy_set,	triangular(	11.89	, *height[fuzzy_set]))
    print(fuzzy_set,	triangular(	10.2	, *height[fuzzy_set]))
    print(fuzzy_set,	triangular(	19.8	, *height[fuzzy_set]))
    print(fuzzy_set,	triangular(	19.53	, *height[fuzzy_set]))
    print(fuzzy_set,	triangular(	13.65	, *height[fuzzy_set]))
    print(fuzzy_set,	triangular(	13.56	, *height[fuzzy_set]))
    print(fuzzy_set,	triangular(	10.18	, *height[fuzzy_set]))
    print(fuzzy_set,	triangular(	15.75	, *height[fuzzy_set]))
    print(fuzzy_set,	triangular(	13.27	, *height[fuzzy_set]))
    print(fuzzy_set,	triangular(	14.34	, *height[fuzzy_set]))
    print(fuzzy_set,	triangular(	10.44	, *height[fuzzy_set]))
    print(fuzzy_set,	triangular(	15	, *height[fuzzy_set]))
    print(fuzzy_set,	triangular(	12.62	, *height[fuzzy_set]))
    print(fuzzy_set,	triangular(	12.83	, *height[fuzzy_set]))
    print(fuzzy_set,	triangular(	17.05	, *height[fuzzy_set]))
    print(fuzzy_set,	triangular(	11.32	, *height[fuzzy_set]))
    print(fuzzy_set,	triangular(	11.22	, *height[fuzzy_set]))
    print(fuzzy_set,	triangular(	20.51	, *height[fuzzy_set]))
    print(fuzzy_set,	triangular(	9.567	, *height[fuzzy_set]))
    print(fuzzy_set,	triangular(	14.03	, *height[fuzzy_set]))
    print(fuzzy_set,	triangular(	23.21	, *height[fuzzy_set]))
    print(fuzzy_set,	triangular(	20.48	, *height[fuzzy_set]))
    print(fuzzy_set,	triangular(	14.22	, *height[fuzzy_set]))
    print(fuzzy_set,	triangular(	17.46	, *height[fuzzy_set]))
    print(fuzzy_set,	triangular(	13.64	, *height[fuzzy_set]))
    print(fuzzy_set,	triangular(	12.42	, *height[fuzzy_set]))
    print(fuzzy_set,	triangular(	11.3	, *height[fuzzy_set]))
    print(fuzzy_set,	triangular(	13.75	, *height[fuzzy_set]))
    print(fuzzy_set,	triangular(	19.4	, *height[fuzzy_set]))
    print(fuzzy_set,	triangular(	10.48	, *height[fuzzy_set]))
    print(fuzzy_set,	triangular(	13.2	, *height[fuzzy_set]))
    print(fuzzy_set,	triangular(	12.89	, *height[fuzzy_set]))
    print(fuzzy_set,	triangular(	10.65	, *height[fuzzy_set]))
    print(fuzzy_set,	triangular(	11.52	, *height[fuzzy_set]))
    print(fuzzy_set,	triangular(	20.94	, *height[fuzzy_set]))
    print(fuzzy_set,	triangular(	11.5	, *height[fuzzy_set]))
    print(fuzzy_set,	triangular(	19.73	, *height[fuzzy_set]))
    print(fuzzy_set,	triangular(	17.3	, *height[fuzzy_set]))
    print(fuzzy_set,	triangular(	19.45	, *height[fuzzy_set]))
    print(fuzzy_set,	triangular(	13.96	, *height[fuzzy_set]))
    print(fuzzy_set,	triangular(	19.55	, *height[fuzzy_set]))
    print(fuzzy_set,	triangular(	15.32	, *height[fuzzy_set]))
    print(fuzzy_set,	triangular(	15.66	, *height[fuzzy_set]))
    print(fuzzy_set,	triangular(	15.53	, *height[fuzzy_set]))
    print(fuzzy_set,	triangular(	20.31	, *height[fuzzy_set]))
    print(fuzzy_set,	triangular(	17.35	, *height[fuzzy_set]))
    print(fuzzy_set,	triangular(	17.29	, *height[fuzzy_set]))
    print(fuzzy_set,	triangular(	15.61	, *height[fuzzy_set]))
    print(fuzzy_set,	triangular(	17.19	, *height[fuzzy_set]))
    print(fuzzy_set,	triangular(	20.73	, *height[fuzzy_set]))
    print(fuzzy_set,	triangular(	10.6	, *height[fuzzy_set]))
    print(fuzzy_set,	triangular(	13.59	, *height[fuzzy_set]))
    print(fuzzy_set,	triangular(	12.87	, *height[fuzzy_set]))
    print(fuzzy_set,	triangular(	10.71	, *height[fuzzy_set]))
    print(fuzzy_set,	triangular(	14.29	, *height[fuzzy_set]))
    print(fuzzy_set,	triangular(	11.29	, *height[fuzzy_set]))
    print(fuzzy_set,	triangular(	21.75	, *height[fuzzy_set]))
    print(fuzzy_set,	triangular(	9.742	, *height[fuzzy_set]))
    print(fuzzy_set,	triangular(	17.93	, *height[fuzzy_set]))
    print(fuzzy_set,	triangular(	11.89	, *height[fuzzy_set]))
    print(fuzzy_set,	triangular(	11.33	, *height[fuzzy_set]))
    print(fuzzy_set,	triangular(	18.81	, *height[fuzzy_set]))
    print(fuzzy_set,	triangular(	13.59	, *height[fuzzy_set]))
    print(fuzzy_set,	triangular(	13.85	, *height[fuzzy_set]))
    print(fuzzy_set,	triangular(	19.16	, *height[fuzzy_set]))
    print(fuzzy_set,	triangular(	11.74	, *height[fuzzy_set]))
    print(fuzzy_set,	triangular(	19.4	, *height[fuzzy_set]))
    print(fuzzy_set,	triangular(	16.24	, *height[fuzzy_set]))
    print(fuzzy_set,	triangular(	12.89	, *height[fuzzy_set]))
    print(fuzzy_set,	triangular(	12.58	, *height[fuzzy_set]))
    print(fuzzy_set,	triangular(	11.94	, *height[fuzzy_set]))
    print(fuzzy_set,	triangular(	12.89	, *height[fuzzy_set]))
    print(fuzzy_set,	triangular(	11.26	, *height[fuzzy_set]))
    print(fuzzy_set,	triangular(	11.37	, *height[fuzzy_set]))
    print(fuzzy_set,	triangular(	14.41	, *height[fuzzy_set]))
    print(fuzzy_set,	triangular(	14.96	, *height[fuzzy_set]))
    print(fuzzy_set,	triangular(	12.95	, *height[fuzzy_set]))
    print(fuzzy_set,	triangular(	11.85	, *height[fuzzy_set]))
    print(fuzzy_set,	triangular(	12.72	, *height[fuzzy_set]))
    print(fuzzy_set,	triangular(	13.77	, *height[fuzzy_set]))
    print(fuzzy_set,	triangular(	10.91	, *height[fuzzy_set]))
    print(fuzzy_set,	triangular(	11.76	, *height[fuzzy_set]))
    print(fuzzy_set,	triangular(	14.26	, *height[fuzzy_set]))
    print(fuzzy_set,	triangular(	10.51	, *height[fuzzy_set]))
    print(fuzzy_set,	triangular(	19.53	, *height[fuzzy_set]))
    print(fuzzy_set,	triangular(	12.46	, *height[fuzzy_set]))
    print(fuzzy_set,	triangular(	20.09	, *height[fuzzy_set]))
    print(fuzzy_set,	triangular(	10.49	, *height[fuzzy_set]))
    print(fuzzy_set,	triangular(	11.46	, *height[fuzzy_set]))
    print(fuzzy_set,	triangular(	11.6	, *height[fuzzy_set]))
    print(fuzzy_set,	triangular(	13.2	, *height[fuzzy_set]))
    print(fuzzy_set,	triangular(	9	, *height[fuzzy_set]))
    print(fuzzy_set,	triangular(	13.5	, *height[fuzzy_set]))
    print(fuzzy_set,	triangular(	13.05	, *height[fuzzy_set]))
    print(fuzzy_set,	triangular(	11.7	, *height[fuzzy_set]))
    print(fuzzy_set,	triangular(	14.61	, *height[fuzzy_set]))
    print(fuzzy_set,	triangular(	12.76	, *height[fuzzy_set]))
    print(fuzzy_set,	triangular(	11.54	, *height[fuzzy_set]))
    print(fuzzy_set,	triangular(	8.597	, *height[fuzzy_set]))
    print(fuzzy_set,	triangular(	12.49	, *height[fuzzy_set]))
    print(fuzzy_set,	triangular(	12.18	, *height[fuzzy_set]))
    print(fuzzy_set,	triangular(	18.22	, *height[fuzzy_set]))
    print(fuzzy_set,	triangular(	9.042	, *height[fuzzy_set]))
    print(fuzzy_set,	triangular(	12.43	, *height[fuzzy_set]))
    print(fuzzy_set,	triangular(	10.25	, *height[fuzzy_set]))
    print(fuzzy_set,	triangular(	20.16	, *height[fuzzy_set]))
    print(fuzzy_set,	triangular(	12.86	, *height[fuzzy_set]))
    print(fuzzy_set,	triangular(	20.34	, *height[fuzzy_set]))
    print(fuzzy_set,	triangular(	12.2	, *height[fuzzy_set]))
    print(fuzzy_set,	triangular(	12.67	, *height[fuzzy_set]))
    print(fuzzy_set,	triangular(	14.11	, *height[fuzzy_set]))
    print(fuzzy_set,	triangular(	12.03	, *height[fuzzy_set]))
    print(fuzzy_set,	triangular(	16.27	, *height[fuzzy_set]))
    print(fuzzy_set,	triangular(	16.26	, *height[fuzzy_set]))
    print(fuzzy_set,	triangular(	16.03	, *height[fuzzy_set]))
    print(fuzzy_set,	triangular(	12.98	, *height[fuzzy_set]))
    print(fuzzy_set,	triangular(	11.22	, *height[fuzzy_set]))
    print(fuzzy_set,	triangular(	11.25	, *height[fuzzy_set]))
    print(fuzzy_set,	triangular(	12.3	, *height[fuzzy_set]))
    print(fuzzy_set,	triangular(	17.06	, *height[fuzzy_set]))
    print(fuzzy_set,	triangular(	12.99	, *height[fuzzy_set]))
    print(fuzzy_set,	triangular(	18.77	, *height[fuzzy_set]))
    print(fuzzy_set,	triangular(	10.05	, *height[fuzzy_set]))
    print(fuzzy_set,	triangular(	23.51	, *height[fuzzy_set]))
    print(fuzzy_set,	triangular(	14.42	, *height[fuzzy_set]))
    print(fuzzy_set,	triangular(	9.606	, *height[fuzzy_set]))
    print(fuzzy_set,	triangular(	11.06	, *height[fuzzy_set]))
    print(fuzzy_set,	triangular(	19.68	, *height[fuzzy_set]))
    print(fuzzy_set,	triangular(	11.71	, *height[fuzzy_set]))
    print(fuzzy_set,	triangular(	10.26	, *height[fuzzy_set]))
    print(fuzzy_set,	triangular(	12.06	, *height[fuzzy_set]))
    print(fuzzy_set,	triangular(	14.76	, *height[fuzzy_set]))
    print(fuzzy_set,	triangular(	11.47	, *height[fuzzy_set]))
    print(fuzzy_set,	triangular(	11.95	, *height[fuzzy_set]))
    print(fuzzy_set,	triangular(	11.66	, *height[fuzzy_set]))
    print(fuzzy_set,	triangular(	15.75	, *height[fuzzy_set]))
    print(fuzzy_set,	triangular(	25.73	, *height[fuzzy_set]))
    print(fuzzy_set,	triangular(	15.08	, *height[fuzzy_set]))
    print(fuzzy_set,	triangular(	11.14	, *height[fuzzy_set]))
    print(fuzzy_set,	triangular(	12.56	, *height[fuzzy_set]))
    print(fuzzy_set,	triangular(	13.05	, *height[fuzzy_set]))
    print(fuzzy_set,	triangular(	13.87	, *height[fuzzy_set]))
    print(fuzzy_set,	triangular(	8.878	, *height[fuzzy_set]))
    print(fuzzy_set,	triangular(	9.436	, *height[fuzzy_set]))
    print(fuzzy_set,	triangular(	12.54	, *height[fuzzy_set]))
    print(fuzzy_set,	triangular(	13.3	, *height[fuzzy_set]))
    print(fuzzy_set,	triangular(	12.76	, *height[fuzzy_set]))
    print(fuzzy_set,	triangular(	16.5	, *height[fuzzy_set]))
    print(fuzzy_set,	triangular(	13.4	, *height[fuzzy_set]))
    print(fuzzy_set,	triangular(	20.44	, *height[fuzzy_set]))
    print(fuzzy_set,	triangular(	20.2	, *height[fuzzy_set]))
    print(fuzzy_set,	triangular(	12.21	, *height[fuzzy_set]))
    print(fuzzy_set,	triangular(	21.71	, *height[fuzzy_set]))
    print(fuzzy_set,	triangular(	22.01	, *height[fuzzy_set]))
    print(fuzzy_set,	triangular(	16.35	, *height[fuzzy_set]))
    print(fuzzy_set,	triangular(	15.19	, *height[fuzzy_set]))
    print(fuzzy_set,	triangular(	21.37	, *height[fuzzy_set]))
    print(fuzzy_set,	triangular(	20.64	, *height[fuzzy_set]))
    print(fuzzy_set,	triangular(	13.69	, *height[fuzzy_set]))
    print(fuzzy_set,	triangular(	16.17	, *height[fuzzy_set]))
    print(fuzzy_set,	triangular(	10.57	, *height[fuzzy_set]))
    print(fuzzy_set,	triangular(	13.46	, *height[fuzzy_set]))
    print(fuzzy_set,	triangular(	13.66	, *height[fuzzy_set]))
    print(fuzzy_set,	triangular(	11.08	, *height[fuzzy_set]))
    print(fuzzy_set,	triangular(	11.27	, *height[fuzzy_set]))
    print(fuzzy_set,	triangular(	11.04	, *height[fuzzy_set]))
    print(fuzzy_set,	triangular(	12.05	, *height[fuzzy_set]))
    print(fuzzy_set,	triangular(	12.39	, *height[fuzzy_set]))
    print(fuzzy_set,	triangular(	13.28	, *height[fuzzy_set]))
    print(fuzzy_set,	triangular(	14.6	, *height[fuzzy_set]))
    print(fuzzy_set,	triangular(	12.21	, *height[fuzzy_set]))
    print(fuzzy_set,	triangular(	13.88	, *height[fuzzy_set]))
    print(fuzzy_set,	triangular(	11.27	, *height[fuzzy_set]))
    print(fuzzy_set,	triangular(	19.55	, *height[fuzzy_set]))
    print(fuzzy_set,	triangular(	10.26	, *height[fuzzy_set]))
    print(fuzzy_set,	triangular(	8.734	, *height[fuzzy_set]))
    print(fuzzy_set,	triangular(	15.49	, *height[fuzzy_set]))
    print(fuzzy_set,	triangular(	21.61	, *height[fuzzy_set]))
    print(fuzzy_set,	triangular(	12.1	, *height[fuzzy_set]))
    print(fuzzy_set,	triangular(	14.06	, *height[fuzzy_set]))
    print(fuzzy_set,	triangular(	13.51	, *height[fuzzy_set]))
    print(fuzzy_set,	triangular(	12.8	, *height[fuzzy_set]))
    print(fuzzy_set,	triangular(	11.06	, *height[fuzzy_set]))
    print(fuzzy_set,	triangular(	11.8	, *height[fuzzy_set]))
    print(fuzzy_set,	triangular(	17.91	, *height[fuzzy_set]))
    print(fuzzy_set,	triangular(	11.93	, *height[fuzzy_set]))
    print(fuzzy_set,	triangular(	12.96	, *height[fuzzy_set]))
    print(fuzzy_set,	triangular(	12.94	, *height[fuzzy_set]))
    print(fuzzy_set,	triangular(	12.34	, *height[fuzzy_set]))
    print(fuzzy_set,	triangular(	10.94	, *height[fuzzy_set]))
    print(fuzzy_set,	triangular(	16.14	, *height[fuzzy_set]))
    print(fuzzy_set,	triangular(	12.85	, *height[fuzzy_set]))
    print(fuzzy_set,	triangular(	17.99	, *height[fuzzy_set]))
    print(fuzzy_set,	triangular(	12.27	, *height[fuzzy_set]))
    print(fuzzy_set,	triangular(	11.36	, *height[fuzzy_set]))
    print(fuzzy_set,	triangular(	11.04	, *height[fuzzy_set]))
    print(fuzzy_set,	triangular(	9.397	, *height[fuzzy_set]))
    print(fuzzy_set,	triangular(	14.99	, *height[fuzzy_set]))
    print(fuzzy_set,	triangular(	15.13	, *height[fuzzy_set]))
    print(fuzzy_set,	triangular(	11.89	, *height[fuzzy_set]))
    print(fuzzy_set,	triangular(	9.405	, *height[fuzzy_set]))
    print(fuzzy_set,	triangular(	15.5	, *height[fuzzy_set]))
    print(fuzzy_set,	triangular(	12.7	, *height[fuzzy_set]))
    print(fuzzy_set,	triangular(	11.16	, *height[fuzzy_set]))
    print(fuzzy_set,	triangular(	11.57	, *height[fuzzy_set]))
    print(fuzzy_set,	triangular(	14.69	, *height[fuzzy_set]))
    print(fuzzy_set,	triangular(	11.61	, *height[fuzzy_set]))
    print(fuzzy_set,	triangular(	13.66	, *height[fuzzy_set]))
    print(fuzzy_set,	triangular(	9.742	, *height[fuzzy_set]))
    print(fuzzy_set,	triangular(	10.03	, *height[fuzzy_set]))
    print(fuzzy_set,	triangular(	10.48	, *height[fuzzy_set]))
    print(fuzzy_set,	triangular(	10.8	, *height[fuzzy_set]))
    print(fuzzy_set,	triangular(	11.13	, *height[fuzzy_set]))
    print(fuzzy_set,	triangular(	12.72	, *height[fuzzy_set]))
    print(fuzzy_set,	triangular(	14.9	, *height[fuzzy_set]))
    print(fuzzy_set,	triangular(	12.4	, *height[fuzzy_set]))
    print(fuzzy_set,	triangular(	20.18	, *height[fuzzy_set]))
    print(fuzzy_set,	triangular(	18.82	, *height[fuzzy_set]))
    print(fuzzy_set,	triangular(	14.86	, *height[fuzzy_set]))
    print(fuzzy_set,	triangular(	13.98	, *height[fuzzy_set]))
    print(fuzzy_set,	triangular(	12.87	, *height[fuzzy_set]))
    print(fuzzy_set,	triangular(	14.04	, *height[fuzzy_set]))
    print(fuzzy_set,	triangular(	13.85	, *height[fuzzy_set]))
    print(fuzzy_set,	triangular(	14.02	, *height[fuzzy_set]))
    print(fuzzy_set,	triangular(	10.97	, *height[fuzzy_set]))
    print(fuzzy_set,	triangular(	17.27	, *height[fuzzy_set]))
    print(fuzzy_set,	triangular(	13.78	, *height[fuzzy_set]))
    print(fuzzy_set,	triangular(	10.57	, *height[fuzzy_set]))
    print(fuzzy_set,	triangular(	18.03	, *height[fuzzy_set]))
    print(fuzzy_set,	triangular(	11.99	, *height[fuzzy_set]))
    print(fuzzy_set,	triangular(	17.75	, *height[fuzzy_set]))
    print(fuzzy_set,	triangular(	14.8	, *height[fuzzy_set]))
    print(fuzzy_set,	triangular(	14.53	, *height[fuzzy_set]))
    print(fuzzy_set,	triangular(	21.1	, *height[fuzzy_set]))
    print(fuzzy_set,	triangular(	11.87	, *height[fuzzy_set]))
    print(fuzzy_set,	triangular(	19.59	, *height[fuzzy_set]))
    print(fuzzy_set,	triangular(	12	, *height[fuzzy_set]))
    print(fuzzy_set,	triangular(	14.53	, *height[fuzzy_set]))
    print(fuzzy_set,	triangular(	12.62	, *height[fuzzy_set]))
    print(fuzzy_set,	triangular(	13.38	, *height[fuzzy_set]))
    print(fuzzy_set,	triangular(	11.63	, *height[fuzzy_set]))
    print(fuzzy_set,	triangular(	13.21	, *height[fuzzy_set]))
    print(fuzzy_set,	triangular(	13	, *height[fuzzy_set]))
    print(fuzzy_set,	triangular(	9.755	, *height[fuzzy_set]))
    print(fuzzy_set,	triangular(	17.08	, *height[fuzzy_set]))
    print(fuzzy_set,	triangular(	27.42	, *height[fuzzy_set]))
    print(fuzzy_set,	triangular(	14.4	, *height[fuzzy_set]))
    print(fuzzy_set,	triangular(	11.6	, *height[fuzzy_set]))
    print(fuzzy_set,	triangular(	13.17	, *height[fuzzy_set]))
    print(fuzzy_set,	triangular(	13.24	, *height[fuzzy_set]))
    print(fuzzy_set,	triangular(	13.14	, *height[fuzzy_set]))
    print(fuzzy_set,	triangular(	9.668	, *height[fuzzy_set]))
    print(fuzzy_set,	triangular(	17.6	, *height[fuzzy_set]))
    print(fuzzy_set,	triangular(	11.62	, *height[fuzzy_set]))
    print(fuzzy_set,	triangular(	9.667	, *height[fuzzy_set]))
    print(fuzzy_set,	triangular(	12.04	, *height[fuzzy_set]))
    print(fuzzy_set,	triangular(	14.92	, *height[fuzzy_set]))
    print(fuzzy_set,	triangular(	12.27	, *height[fuzzy_set]))
    print(fuzzy_set,	triangular(	10.88	, *height[fuzzy_set]))
    print(fuzzy_set,	triangular(	12.83	, *height[fuzzy_set]))
    print(fuzzy_set,	triangular(	14.2	, *height[fuzzy_set]))
    print(fuzzy_set,	triangular(	13.9	, *height[fuzzy_set]))
    print(fuzzy_set,	triangular(	11.49	, *height[fuzzy_set]))
    print(fuzzy_set,	triangular(	16.25	, *height[fuzzy_set]))
    print(fuzzy_set,	triangular(	12.16	, *height[fuzzy_set]))
    print(fuzzy_set,	triangular(	13.9	, *height[fuzzy_set]))
    print(fuzzy_set,	triangular(	13.47	, *height[fuzzy_set]))
    print(fuzzy_set,	triangular(	13.7	, *height[fuzzy_set]))
    print(fuzzy_set,	triangular(	15.73	, *height[fuzzy_set]))
    print(fuzzy_set,	triangular(	12.45	, *height[fuzzy_set]))
    print(fuzzy_set,	triangular(	14.64	, *height[fuzzy_set]))
    print(fuzzy_set,	triangular(	19.44	, *height[fuzzy_set]))
    print(fuzzy_set,	triangular(	11.68	, *height[fuzzy_set]))
    print(fuzzy_set,	triangular(	16.69	, *height[fuzzy_set]))
    print(fuzzy_set,	triangular(	12.25	, *height[fuzzy_set]))
    print(fuzzy_set,	triangular(	17.85	, *height[fuzzy_set]))
    print(fuzzy_set,	triangular(	18.01	, *height[fuzzy_set]))
    print(fuzzy_set,	triangular(	12.46	, *height[fuzzy_set]))
    print(fuzzy_set,	triangular(	13.16	, *height[fuzzy_set]))
    print(fuzzy_set,	triangular(	14.87	, *height[fuzzy_set]))
    print(fuzzy_set,	triangular(	12.65	, *height[fuzzy_set]))
    print(fuzzy_set,	triangular(	12.47	, *height[fuzzy_set]))
    print(fuzzy_set,	triangular(	18.49	, *height[fuzzy_set]))
    print(fuzzy_set,	triangular(	20.59	, *height[fuzzy_set]))
    print(fuzzy_set,	triangular(	15.04	, *height[fuzzy_set]))
    print(fuzzy_set,	triangular(	13.82	, *height[fuzzy_set]))
    print(fuzzy_set,	triangular(	12.54	, *height[fuzzy_set]))
    print(fuzzy_set,	triangular(	23.09	, *height[fuzzy_set]))
    print(fuzzy_set,	triangular(	9.268	, *height[fuzzy_set]))
    print(fuzzy_set,	triangular(	9.676	, *height[fuzzy_set]))
    print(fuzzy_set,	triangular(	12.22	, *height[fuzzy_set]))
    print(fuzzy_set,	triangular(	11.06	, *height[fuzzy_set]))
    print(fuzzy_set,	triangular(	16.3	, *height[fuzzy_set]))
    print(fuzzy_set,	triangular(	15.46	, *height[fuzzy_set]))
    print(fuzzy_set,	triangular(	11.74	, *height[fuzzy_set]))
    print(fuzzy_set,	triangular(	14.81	, *height[fuzzy_set]))
    print(fuzzy_set,	triangular(	13.4	, *height[fuzzy_set]))
    print(fuzzy_set,	triangular(	14.58	, *height[fuzzy_set]))
    print(fuzzy_set,	triangular(	15.05	, *height[fuzzy_set]))
    print(fuzzy_set,	triangular(	11.34	, *height[fuzzy_set]))
    print(fuzzy_set,	triangular(	18.31	, *height[fuzzy_set]))
    print(fuzzy_set,	triangular(	19.89	, *height[fuzzy_set]))
    print(fuzzy_set,	triangular(	12.88	, *height[fuzzy_set]))
    print(fuzzy_set,	triangular(	12.75	, *height[fuzzy_set]))
    print(fuzzy_set,	triangular(	9.295	, *height[fuzzy_set]))
    print(fuzzy_set,	triangular(	24.63	, *height[fuzzy_set]))
    print(fuzzy_set,	triangular(	11.26	, *height[fuzzy_set]))
    print(fuzzy_set,	triangular(	13.71	, *height[fuzzy_set]))
    print(fuzzy_set,	triangular(	9.847	, *height[fuzzy_set]))
    print(fuzzy_set,	triangular(	8.571	, *height[fuzzy_set]))
    print(fuzzy_set,	triangular(	13.46	, *height[fuzzy_set]))
    print(fuzzy_set,	triangular(	12.34	, *height[fuzzy_set]))
    print(fuzzy_set,	triangular(	13.94	, *height[fuzzy_set]))
    print(fuzzy_set,	triangular(	12.07	, *height[fuzzy_set]))
    print(fuzzy_set,	triangular(	11.75	, *height[fuzzy_set]))
    print(fuzzy_set,	triangular(	11.67	, *height[fuzzy_set]))
    print(fuzzy_set,	triangular(	13.68	, *height[fuzzy_set]))
    print(fuzzy_set,	triangular(	20.47	, *height[fuzzy_set]))
    print(fuzzy_set,	triangular(	10.96	, *height[fuzzy_set]))
    print(fuzzy_set,	triangular(	20.55	, *height[fuzzy_set]))
    print(fuzzy_set,	triangular(	14.27	, *height[fuzzy_set]))
    print(fuzzy_set,	triangular(	11.69	, *height[fuzzy_set]))
    print(fuzzy_set,	triangular(	7.729	, *height[fuzzy_set]))
    print(fuzzy_set,	triangular(	7.691	, *height[fuzzy_set]))
    print(fuzzy_set,	triangular(	11.54	, *height[fuzzy_set]))
    print(fuzzy_set,	triangular(	14.47	, *height[fuzzy_set]))
    print(fuzzy_set,	triangular(	14.74	, *height[fuzzy_set]))
    print(fuzzy_set,	triangular(	13.21	, *height[fuzzy_set]))
    print(fuzzy_set,	triangular(	13.87	, *height[fuzzy_set]))
    print(fuzzy_set,	triangular(	13.62	, *height[fuzzy_set]))
    print(fuzzy_set,	triangular(	10.32	, *height[fuzzy_set]))
    print(fuzzy_set,	triangular(	10.26	, *height[fuzzy_set]))
    print(fuzzy_set,	triangular(	9.683	, *height[fuzzy_set]))
    print(fuzzy_set,	triangular(	10.82	, *height[fuzzy_set]))
    print(fuzzy_set,	triangular(	10.86	, *height[fuzzy_set]))
    print(fuzzy_set,	triangular(	11.13	, *height[fuzzy_set]))
    print(fuzzy_set,	triangular(	12.77	, *height[fuzzy_set]))
    print(fuzzy_set,	triangular(	9.333	, *height[fuzzy_set]))
    print(fuzzy_set,	triangular(	12.88	, *height[fuzzy_set]))
    print(fuzzy_set,	triangular(	10.29	, *height[fuzzy_set]))
    print(fuzzy_set,	triangular(	10.16	, *height[fuzzy_set]))
    print(fuzzy_set,	triangular(	9.423	, *height[fuzzy_set]))
    print(fuzzy_set,	triangular(	14.59	, *height[fuzzy_set]))
    print(fuzzy_set,	triangular(	11.51	, *height[fuzzy_set]))
    print(fuzzy_set,	triangular(	14.05	, *height[fuzzy_set]))
    print(fuzzy_set,	triangular(	11.2	, *height[fuzzy_set]))
    print(fuzzy_set,	triangular(	15.22	, *height[fuzzy_set]))
    print(fuzzy_set,	triangular(	20.92	, *height[fuzzy_set]))
    print(fuzzy_set,	triangular(	21.56	, *height[fuzzy_set]))
    print(fuzzy_set,	triangular(	20.13	, *height[fuzzy_set]))
    print(fuzzy_set,	triangular(	16.6	, *height[fuzzy_set]))
    print(fuzzy_set,	triangular(	20.6	, *height[fuzzy_set]))
    print(fuzzy_set,	triangular(	7.76	, *height[fuzzy_set]))


# %% [code]
