# Supplementary material for: Breast cancer disease classification using fuzzy-ID3 algorithm with FUZZYDBD method: automatic fuzzy database definition
Source: PeerJ Comput Sci. 2021 May 4;7:e427. doi: 10.7717/peerj-cs.427 (PMC8114800; doi:10.7717/peerj-cs.427)
Supplement: Supplemental Information 3 — To run the FID3 algorithm-FUZZYDBD: 1. Open id310fold.py (python language) 2. Make sure the dataset is w5.data/WBCDF1.data/coimbrafold5.data (according to the folder) id310fold.py is located in the FID3 file. Apply the w5.data/WBCDF1.data/coimbrafold5.data dataset located in the same FID3 file as it is the latest data that has already undergone data transformation into the linguistic format. All the instances have been shuffled well. [file peerj-cs-07-427-s003.zip › WDBC/Fuzzificationdata/radiusnucB.ipynb]

# %% [code]
import warnings
warnings.filterwarnings('ignore')
import numpy as np # numerical processing library
import matplotlib.pyplot as plt # chart library
%pylab inline

def triangular(x, a, b, c):
    return max( min( (x-a)/(b-a), (c-x)/(c-b) ), 0 )

# U variable represents the Universe of Discourse of numerical variable height

U = np.arange(-0.6,3.7,0.05) # generates a sequence of number between 0 and 10, step 0.2

height = {
  'VeryLow': [-0.578875, 0.1115, 0.801875],
  'Low': [0.1115, 0.801875, 1.49225],
  'Medium': [0.801875, 1.49225, 2.182625],
  'High': [1.49225, 2.182625, 2.873],
  'VeryHigh': [2.182625, 2.873, 3.563375]

}

plt.figure(figsize=(15,7))

lines = []

for fuzzy_set in height.keys():
  memberships = [ triangular(x, *height[fuzzy_set]) for x in U ]
  # plot the chart
  tmp, = plot(U, memberships, label=fuzzy_set)
  lines.append(tmp)

legend(handles=lines)
xlabel("Height")
ylabel("Membership value")

for fuzzy_set in height.keys():
    print(fuzzy_set,	triangular(	1.095	, *height[fuzzy_set]))
    print(fuzzy_set,	triangular(	0.5435	, *height[fuzzy_set]))
    print(fuzzy_set,	triangular(	0.7456	, *height[fuzzy_set]))
    print(fuzzy_set,	triangular(	0.4956	, *height[fuzzy_set]))
    print(fuzzy_set,	triangular(	0.7572	, *height[fuzzy_set]))
    print(fuzzy_set,	triangular(	0.3345	, *height[fuzzy_set]))
    print(fuzzy_set,	triangular(	0.4467	, *height[fuzzy_set]))
    print(fuzzy_set,	triangular(	0.5835	, *height[fuzzy_set]))
    print(fuzzy_set,	triangular(	0.3063	, *height[fuzzy_set]))
    print(fuzzy_set,	triangular(	0.2976	, *height[fuzzy_set]))
    print(fuzzy_set,	triangular(	0.3795	, *height[fuzzy_set]))
    print(fuzzy_set,	triangular(	0.5058	, *height[fuzzy_set]))
    print(fuzzy_set,	triangular(	0.9555	, *height[fuzzy_set]))
    print(fuzzy_set,	triangular(	0.4033	, *height[fuzzy_set]))
    print(fuzzy_set,	triangular(	0.2121	, *height[fuzzy_set]))
    print(fuzzy_set,	triangular(	0.37	, *height[fuzzy_set]))
    print(fuzzy_set,	triangular(	0.4727	, *height[fuzzy_set]))
    print(fuzzy_set,	triangular(	0.5692	, *height[fuzzy_set]))
    print(fuzzy_set,	triangular(	0.7582	, *height[fuzzy_set]))
    print(fuzzy_set,	triangular(	0.2699	, *height[fuzzy_set]))
    print(fuzzy_set,	triangular(	0.1852	, *height[fuzzy_set]))
    print(fuzzy_set,	triangular(	0.2773	, *height[fuzzy_set]))
    print(fuzzy_set,	triangular(	0.4388	, *height[fuzzy_set]))
    print(fuzzy_set,	triangular(	0.6917	, *height[fuzzy_set]))
    print(fuzzy_set,	triangular(	0.8068	, *height[fuzzy_set]))
    print(fuzzy_set,	triangular(	1.046	, *height[fuzzy_set]))
    print(fuzzy_set,	triangular(	0.2545	, *height[fuzzy_set]))
    print(fuzzy_set,	triangular(	0.8529	, *height[fuzzy_set]))
    print(fuzzy_set,	triangular(	0.439	, *height[fuzzy_set]))
    print(fuzzy_set,	triangular(	0.6003	, *height[fuzzy_set]))
    print(fuzzy_set,	triangular(	0.8307	, *height[fuzzy_set]))
    print(fuzzy_set,	triangular(	0.4825	, *height[fuzzy_set]))
    print(fuzzy_set,	triangular(	0.6009	, *height[fuzzy_set]))
    print(fuzzy_set,	triangular(	0.5558	, *height[fuzzy_set]))
    print(fuzzy_set,	triangular(	0.334	, *height[fuzzy_set]))
    print(fuzzy_set,	triangular(	0.4615	, *height[fuzzy_set]))
    print(fuzzy_set,	triangular(	0.286	, *height[fuzzy_set]))
    print(fuzzy_set,	triangular(	0.1839	, *height[fuzzy_set]))
    print(fuzzy_set,	triangular(	1.214	, *height[fuzzy_set]))
    print(fuzzy_set,	triangular(	0.213	, *height[fuzzy_set]))
    print(fuzzy_set,	triangular(	0.2385	, *height[fuzzy_set]))
    print(fuzzy_set,	triangular(	0.2366	, *height[fuzzy_set]))
    print(fuzzy_set,	triangular(	0.9811	, *height[fuzzy_set]))
    print(fuzzy_set,	triangular(	0.3704	, *height[fuzzy_set]))
    print(fuzzy_set,	triangular(	0.1938	, *height[fuzzy_set]))
    print(fuzzy_set,	triangular(	0.6289	, *height[fuzzy_set]))
    print(fuzzy_set,	triangular(	0.1563	, *height[fuzzy_set]))
    print(fuzzy_set,	triangular(	0.2871	, *height[fuzzy_set]))
    print(fuzzy_set,	triangular(	0.2636	, *height[fuzzy_set]))
    print(fuzzy_set,	triangular(	0.2338	, *height[fuzzy_set]))
    print(fuzzy_set,	triangular(	0.4062	, *height[fuzzy_set]))
    print(fuzzy_set,	triangular(	0.1872	, *height[fuzzy_set]))
    print(fuzzy_set,	triangular(	0.2273	, *height[fuzzy_set]))
    print(fuzzy_set,	triangular(	0.8337	, *height[fuzzy_set]))
    print(fuzzy_set,	triangular(	0.3105	, *height[fuzzy_set]))
    print(fuzzy_set,	triangular(	0.3249	, *height[fuzzy_set]))
    print(fuzzy_set,	triangular(	0.7275	, *height[fuzzy_set]))
    print(fuzzy_set,	triangular(	0.4226	, *height[fuzzy_set]))
    print(fuzzy_set,	triangular(	0.404	, *height[fuzzy_set]))
    print(fuzzy_set,	triangular(	0.1559	, *height[fuzzy_set]))
    print(fuzzy_set,	triangular(	0.5158	, *height[fuzzy_set]))
    print(fuzzy_set,	triangular(	0.3582	, *height[fuzzy_set]))
    print(fuzzy_set,	triangular(	0.7036	, *height[fuzzy_set]))
    print(fuzzy_set,	triangular(	0.4098	, *height[fuzzy_set]))
    print(fuzzy_set,	triangular(	0.4255	, *height[fuzzy_set]))
    print(fuzzy_set,	triangular(	0.3577	, *height[fuzzy_set]))
    print(fuzzy_set,	triangular(	0.2351	, *height[fuzzy_set]))
    print(fuzzy_set,	triangular(	0.2727	, *height[fuzzy_set]))
    print(fuzzy_set,	triangular(	0.3274	, *height[fuzzy_set]))
    print(fuzzy_set,	triangular(	0.2368	, *height[fuzzy_set]))
    print(fuzzy_set,	triangular(	0.7888	, *height[fuzzy_set]))
    print(fuzzy_set,	triangular(	0.5262	, *height[fuzzy_set]))
    print(fuzzy_set,	triangular(	0.5907	, *height[fuzzy_set]))
    print(fuzzy_set,	triangular(	0.2787	, *height[fuzzy_set]))
    print(fuzzy_set,	triangular(	0.2505	, *height[fuzzy_set]))
    print(fuzzy_set,	triangular(	0.7474	, *height[fuzzy_set]))
    print(fuzzy_set,	triangular(	0.4101	, *height[fuzzy_set]))
    print(fuzzy_set,	triangular(	0.9806	, *height[fuzzy_set]))
    print(fuzzy_set,	triangular(	0.9317	, *height[fuzzy_set]))
    print(fuzzy_set,	triangular(	0.2655	, *height[fuzzy_set]))
    print(fuzzy_set,	triangular(	0.3251	, *height[fuzzy_set]))
    print(fuzzy_set,	triangular(	0.286	, *height[fuzzy_set]))
    print(fuzzy_set,	triangular(	0.8973	, *height[fuzzy_set]))
    print(fuzzy_set,	triangular(	0.519	, *height[fuzzy_set]))
    print(fuzzy_set,	triangular(	0.2271	, *height[fuzzy_set]))
    print(fuzzy_set,	triangular(	0.6997	, *height[fuzzy_set]))
    print(fuzzy_set,	triangular(	0.4204	, *height[fuzzy_set]))
    print(fuzzy_set,	triangular(	0.5495	, *height[fuzzy_set]))
    print(fuzzy_set,	triangular(	0.2978	, *height[fuzzy_set]))
    print(fuzzy_set,	triangular(	0.5115	, *height[fuzzy_set]))
    print(fuzzy_set,	triangular(	0.3721	, *height[fuzzy_set]))
    print(fuzzy_set,	triangular(	0.3129	, *height[fuzzy_set]))
    print(fuzzy_set,	triangular(	0.4057	, *height[fuzzy_set]))
    print(fuzzy_set,	triangular(	0.295	, *height[fuzzy_set]))
    print(fuzzy_set,	triangular(	0.4768	, *height[fuzzy_set]))
    print(fuzzy_set,	triangular(	0.7576	, *height[fuzzy_set]))
    print(fuzzy_set,	triangular(	0.3661	, *height[fuzzy_set]))
    print(fuzzy_set,	triangular(	0.335	, *height[fuzzy_set]))
    print(fuzzy_set,	triangular(	0.2315	, *height[fuzzy_set]))
    print(fuzzy_set,	triangular(	0.2895	, *height[fuzzy_set]))
    print(fuzzy_set,	triangular(	0.4565	, *height[fuzzy_set]))
    print(fuzzy_set,	triangular(	0.2241	, *height[fuzzy_set]))
    print(fuzzy_set,	triangular(	0.1924	, *height[fuzzy_set]))
    print(fuzzy_set,	triangular(	0.1803	, *height[fuzzy_set]))
    print(fuzzy_set,	triangular(	0.355	, *height[fuzzy_set]))
    print(fuzzy_set,	triangular(	0.3908	, *height[fuzzy_set]))
    print(fuzzy_set,	triangular(	0.306	, *height[fuzzy_set]))
    print(fuzzy_set,	triangular(	0.1199	, *height[fuzzy_set]))
    print(fuzzy_set,	triangular(	1.215	, *height[fuzzy_set]))
    print(fuzzy_set,	triangular(	0.2344	, *height[fuzzy_set]))
    print(fuzzy_set,	triangular(	0.403	, *height[fuzzy_set]))
    print(fuzzy_set,	triangular(	0.3424	, *height[fuzzy_set]))
    print(fuzzy_set,	triangular(	0.3628	, *height[fuzzy_set]))
    print(fuzzy_set,	triangular(	0.3336	, *height[fuzzy_set]))
    print(fuzzy_set,	triangular(	0.1665	, *height[fuzzy_set]))
    print(fuzzy_set,	triangular(	0.3118	, *height[fuzzy_set]))
    print(fuzzy_set,	triangular(	0.3132	, *height[fuzzy_set]))
    print(fuzzy_set,	triangular(	0.4266	, *height[fuzzy_set]))
    print(fuzzy_set,	triangular(	0.552	, *height[fuzzy_set]))
    print(fuzzy_set,	triangular(	0.5506	, *height[fuzzy_set]))
    print(fuzzy_set,	triangular(	0.1408	, *height[fuzzy_set]))
    print(fuzzy_set,	triangular(	0.7128	, *height[fuzzy_set]))
    print(fuzzy_set,	triangular(	1.509	, *height[fuzzy_set]))
    print(fuzzy_set,	triangular(	0.2929	, *height[fuzzy_set]))
    print(fuzzy_set,	triangular(	0.1639	, *height[fuzzy_set]))
    print(fuzzy_set,	triangular(	0.2185	, *height[fuzzy_set]))
    print(fuzzy_set,	triangular(	0.231	, *height[fuzzy_set]))
    print(fuzzy_set,	triangular(	0.6896	, *height[fuzzy_set]))
    print(fuzzy_set,	triangular(	0.4309	, *height[fuzzy_set]))
    print(fuzzy_set,	triangular(	0.4953	, *height[fuzzy_set]))
    print(fuzzy_set,	triangular(	0.2005	, *height[fuzzy_set]))
    print(fuzzy_set,	triangular(	0.4743	, *height[fuzzy_set]))
    print(fuzzy_set,	triangular(	0.4332	, *height[fuzzy_set]))
    print(fuzzy_set,	triangular(	0.3117	, *height[fuzzy_set]))
    print(fuzzy_set,	triangular(	0.5959	, *height[fuzzy_set]))
    print(fuzzy_set,	triangular(	0.2367	, *height[fuzzy_set]))
    print(fuzzy_set,	triangular(	0.4489	, *height[fuzzy_set]))
    print(fuzzy_set,	triangular(	0.1759	, *height[fuzzy_set]))
    print(fuzzy_set,	triangular(	1.296	, *height[fuzzy_set]))
    print(fuzzy_set,	triangular(	0.3384	, *height[fuzzy_set]))
    print(fuzzy_set,	triangular(	0.1988	, *height[fuzzy_set]))
    print(fuzzy_set,	triangular(	0.7049	, *height[fuzzy_set]))
    print(fuzzy_set,	triangular(	0.2843	, *height[fuzzy_set]))
    print(fuzzy_set,	triangular(	0.2143	, *height[fuzzy_set]))
    print(fuzzy_set,	triangular(	0.2525	, *height[fuzzy_set]))
    print(fuzzy_set,	triangular(	0.3962	, *height[fuzzy_set]))
    print(fuzzy_set,	triangular(	0.3197	, *height[fuzzy_set]))
    print(fuzzy_set,	triangular(	0.422	, *height[fuzzy_set]))
    print(fuzzy_set,	triangular(	0.2406	, *height[fuzzy_set]))
    print(fuzzy_set,	triangular(	0.25	, *height[fuzzy_set]))
    print(fuzzy_set,	triangular(	0.4202	, *height[fuzzy_set]))
    print(fuzzy_set,	triangular(	0.1935	, *height[fuzzy_set]))
    print(fuzzy_set,	triangular(	0.8245	, *height[fuzzy_set]))
    print(fuzzy_set,	triangular(	0.2251	, *height[fuzzy_set]))
    print(fuzzy_set,	triangular(	0.271	, *height[fuzzy_set]))
    print(fuzzy_set,	triangular(	0.22	, *height[fuzzy_set]))
    print(fuzzy_set,	triangular(	0.8113	, *height[fuzzy_set]))
    print(fuzzy_set,	triangular(	0.4789	, *height[fuzzy_set]))
    print(fuzzy_set,	triangular(	0.1822	, *height[fuzzy_set]))
    print(fuzzy_set,	triangular(	0.2818	, *height[fuzzy_set]))
    print(fuzzy_set,	triangular(	0.5018	, *height[fuzzy_set]))
    print(fuzzy_set,	triangular(	1	, *height[fuzzy_set]))
    print(fuzzy_set,	triangular(	0.7364	, *height[fuzzy_set]))
    print(fuzzy_set,	triangular(	0.2949	, *height[fuzzy_set]))
    print(fuzzy_set,	triangular(	0.6642	, *height[fuzzy_set]))
    print(fuzzy_set,	triangular(	0.184	, *height[fuzzy_set]))
    print(fuzzy_set,	triangular(	0.1728	, *height[fuzzy_set]))
    print(fuzzy_set,	triangular(	0.599	, *height[fuzzy_set]))
    print(fuzzy_set,	triangular(	1.088	, *height[fuzzy_set]))
    print(fuzzy_set,	triangular(	0.2713	, *height[fuzzy_set]))
    print(fuzzy_set,	triangular(	0.236	, *height[fuzzy_set]))
    print(fuzzy_set,	triangular(	0.4697	, *height[fuzzy_set]))
    print(fuzzy_set,	triangular(	0.4209	, *height[fuzzy_set]))
    print(fuzzy_set,	triangular(	0.2073	, *height[fuzzy_set]))
    print(fuzzy_set,	triangular(	0.3309	, *height[fuzzy_set]))
    print(fuzzy_set,	triangular(	0.2204	, *height[fuzzy_set]))
    print(fuzzy_set,	triangular(	0.4311	, *height[fuzzy_set]))
    print(fuzzy_set,	triangular(	0.3037	, *height[fuzzy_set]))
    print(fuzzy_set,	triangular(	0.1731	, *height[fuzzy_set]))
    print(fuzzy_set,	triangular(	0.2889	, *height[fuzzy_set]))
    print(fuzzy_set,	triangular(	0.8361	, *height[fuzzy_set]))
    print(fuzzy_set,	triangular(	0.6298	, *height[fuzzy_set]))
    print(fuzzy_set,	triangular(	0.3699	, *height[fuzzy_set]))
    print(fuzzy_set,	triangular(	0.3344	, *height[fuzzy_set]))
    print(fuzzy_set,	triangular(	0.2054	, *height[fuzzy_set]))
    print(fuzzy_set,	triangular(	0.4245	, *height[fuzzy_set]))
    print(fuzzy_set,	triangular(	0.2577	, *height[fuzzy_set]))
    print(fuzzy_set,	triangular(	0.2451	, *height[fuzzy_set]))
    print(fuzzy_set,	triangular(	0.1859	, *height[fuzzy_set]))
    print(fuzzy_set,	triangular(	0.2382	, *height[fuzzy_set]))
    print(fuzzy_set,	triangular(	0.286	, *height[fuzzy_set]))
    print(fuzzy_set,	triangular(	0.7311	, *height[fuzzy_set]))
    print(fuzzy_set,	triangular(	0.3539	, *height[fuzzy_set]))
    print(fuzzy_set,	triangular(	0.4053	, *height[fuzzy_set]))
    print(fuzzy_set,	triangular(	0.2796	, *height[fuzzy_set]))
    print(fuzzy_set,	triangular(	0.1942	, *height[fuzzy_set]))
    print(fuzzy_set,	triangular(	0.6191	, *height[fuzzy_set]))
    print(fuzzy_set,	triangular(	0.6362	, *height[fuzzy_set]))
    print(fuzzy_set,	triangular(	0.4357	, *height[fuzzy_set]))
    print(fuzzy_set,	triangular(	0.2092	, *height[fuzzy_set]))
    print(fuzzy_set,	triangular(	0.3534	, *height[fuzzy_set]))
    print(fuzzy_set,	triangular(	0.3971	, *height[fuzzy_set]))
    print(fuzzy_set,	triangular(	0.5539	, *height[fuzzy_set]))
    print(fuzzy_set,	triangular(	0.5648	, *height[fuzzy_set]))
    print(fuzzy_set,	triangular(	0.3961	, *height[fuzzy_set]))
    print(fuzzy_set,	triangular(	0.2711	, *height[fuzzy_set]))
    print(fuzzy_set,	triangular(	0.2137	, *height[fuzzy_set]))
    print(fuzzy_set,	triangular(	0.5858	, *height[fuzzy_set]))
    print(fuzzy_set,	triangular(	0.1931	, *height[fuzzy_set]))
    print(fuzzy_set,	triangular(	0.2134	, *height[fuzzy_set]))
    print(fuzzy_set,	triangular(	0.8601	, *height[fuzzy_set]))
    print(fuzzy_set,	triangular(	0.2222	, *height[fuzzy_set]))
    print(fuzzy_set,	triangular(	2.873	, *height[fuzzy_set]))
    print(fuzzy_set,	triangular(	0.5296	, *height[fuzzy_set]))
    print(fuzzy_set,	triangular(	0.4207	, *height[fuzzy_set]))
    print(fuzzy_set,	triangular(	0.2563	, *height[fuzzy_set]))
    print(fuzzy_set,	triangular(	0.2963	, *height[fuzzy_set]))
    print(fuzzy_set,	triangular(	0.3567	, *height[fuzzy_set]))
    print(fuzzy_set,	triangular(	0.9553	, *height[fuzzy_set]))
    print(fuzzy_set,	triangular(	0.7392	, *height[fuzzy_set]))
    print(fuzzy_set,	triangular(	0.2102	, *height[fuzzy_set]))
    print(fuzzy_set,	triangular(	0.2569	, *height[fuzzy_set]))
    print(fuzzy_set,	triangular(	0.2467	, *height[fuzzy_set]))
    print(fuzzy_set,	triangular(	0.3473	, *height[fuzzy_set]))
    print(fuzzy_set,	triangular(	0.2927	, *height[fuzzy_set]))
    print(fuzzy_set,	triangular(	0.522	, *height[fuzzy_set]))
    print(fuzzy_set,	triangular(	0.1913	, *height[fuzzy_set]))
    print(fuzzy_set,	triangular(	0.2318	, *height[fuzzy_set]))
    print(fuzzy_set,	triangular(	0.2449	, *height[fuzzy_set]))
    print(fuzzy_set,	triangular(	0.3061	, *height[fuzzy_set]))
    print(fuzzy_set,	triangular(	0.2959	, *height[fuzzy_set]))
    print(fuzzy_set,	triangular(	0.121	, *height[fuzzy_set]))
    print(fuzzy_set,	triangular(	0.2239	, *height[fuzzy_set]))
    print(fuzzy_set,	triangular(	0.524	, *height[fuzzy_set]))
    print(fuzzy_set,	triangular(	0.2152	, *height[fuzzy_set]))
    print(fuzzy_set,	triangular(	0.2589	, *height[fuzzy_set]))
    print(fuzzy_set,	triangular(	1.058	, *height[fuzzy_set]))
    print(fuzzy_set,	triangular(	0.6874	, *height[fuzzy_set]))
    print(fuzzy_set,	triangular(	0.3354	, *height[fuzzy_set]))
    print(fuzzy_set,	triangular(	0.5366	, *height[fuzzy_set]))
    print(fuzzy_set,	triangular(	0.3242	, *height[fuzzy_set]))
    print(fuzzy_set,	triangular(	0.1153	, *height[fuzzy_set]))
    print(fuzzy_set,	triangular(	0.2428	, *height[fuzzy_set]))
    print(fuzzy_set,	triangular(	0.4347	, *height[fuzzy_set]))
    print(fuzzy_set,	triangular(	0.5243	, *height[fuzzy_set]))
    print(fuzzy_set,	triangular(	0.3719	, *height[fuzzy_set]))
    print(fuzzy_set,	triangular(	0.163	, *height[fuzzy_set]))
    print(fuzzy_set,	triangular(	0.2025	, *height[fuzzy_set]))
    print(fuzzy_set,	triangular(	0.2497	, *height[fuzzy_set]))
    print(fuzzy_set,	triangular(	0.2562	, *height[fuzzy_set]))
    print(fuzzy_set,	triangular(	1.004	, *height[fuzzy_set]))
    print(fuzzy_set,	triangular(	0.3927	, *height[fuzzy_set]))
    print(fuzzy_set,	triangular(	0.7661	, *height[fuzzy_set]))
    print(fuzzy_set,	triangular(	0.3093	, *height[fuzzy_set]))
    print(fuzzy_set,	triangular(	0.5959	, *height[fuzzy_set]))
    print(fuzzy_set,	triangular(	0.425	, *height[fuzzy_set]))
    print(fuzzy_set,	triangular(	0.8426	, *height[fuzzy_set]))
    print(fuzzy_set,	triangular(	0.6592	, *height[fuzzy_set]))
    print(fuzzy_set,	triangular(	1.292	, *height[fuzzy_set]))
    print(fuzzy_set,	triangular(	0.2419	, *height[fuzzy_set]))
    print(fuzzy_set,	triangular(	0.3977	, *height[fuzzy_set]))
    print(fuzzy_set,	triangular(	0.4007	, *height[fuzzy_set]))
    print(fuzzy_set,	triangular(	0.8348	, *height[fuzzy_set]))
    print(fuzzy_set,	triangular(	0.2298	, *height[fuzzy_set]))
    print(fuzzy_set,	triangular(	0.4203	, *height[fuzzy_set]))
    print(fuzzy_set,	triangular(	1.172	, *height[fuzzy_set]))
    print(fuzzy_set,	triangular(	0.4505	, *height[fuzzy_set]))
    print(fuzzy_set,	triangular(	0.338	, *height[fuzzy_set]))
    print(fuzzy_set,	triangular(	0.2345	, *height[fuzzy_set]))
    print(fuzzy_set,	triangular(	0.3198	, *height[fuzzy_set]))
    print(fuzzy_set,	triangular(	0.1302	, *height[fuzzy_set]))
    print(fuzzy_set,	triangular(	0.1904	, *height[fuzzy_set]))
    print(fuzzy_set,	triangular(	1.167	, *height[fuzzy_set]))
    print(fuzzy_set,	triangular(	0.2684	, *height[fuzzy_set]))
    print(fuzzy_set,	triangular(	0.4212	, *height[fuzzy_set]))
    print(fuzzy_set,	triangular(	0.6412	, *height[fuzzy_set]))
    print(fuzzy_set,	triangular(	0.2375	, *height[fuzzy_set]))
    print(fuzzy_set,	triangular(	0.3283	, *height[fuzzy_set]))
    print(fuzzy_set,	triangular(	0.258	, *height[fuzzy_set]))
    print(fuzzy_set,	triangular(	0.2479	, *height[fuzzy_set]))
    print(fuzzy_set,	triangular(	0.6361	, *height[fuzzy_set]))
    print(fuzzy_set,	triangular(	0.5619	, *height[fuzzy_set]))
    print(fuzzy_set,	triangular(	0.4709	, *height[fuzzy_set]))
    print(fuzzy_set,	triangular(	0.2873	, *height[fuzzy_set]))
    print(fuzzy_set,	triangular(	0.2913	, *height[fuzzy_set]))
    print(fuzzy_set,	triangular(	0.2719	, *height[fuzzy_set]))
    print(fuzzy_set,	triangular(	0.2742	, *height[fuzzy_set]))
    print(fuzzy_set,	triangular(	0.1532	, *height[fuzzy_set]))
    print(fuzzy_set,	triangular(	0.4866	, *height[fuzzy_set]))
    print(fuzzy_set,	triangular(	0.2656	, *height[fuzzy_set]))
    print(fuzzy_set,	triangular(	0.8811	, *height[fuzzy_set]))
    print(fuzzy_set,	triangular(	0.2877	, *height[fuzzy_set]))
    print(fuzzy_set,	triangular(	0.2094	, *height[fuzzy_set]))
    print(fuzzy_set,	triangular(	0.207	, *height[fuzzy_set]))
    print(fuzzy_set,	triangular(	0.1807	, *height[fuzzy_set]))
    print(fuzzy_set,	triangular(	0.2191	, *height[fuzzy_set]))
    print(fuzzy_set,	triangular(	0.1753	, *height[fuzzy_set]))
    print(fuzzy_set,	triangular(	0.645	, *height[fuzzy_set]))
    print(fuzzy_set,	triangular(	0.23	, *height[fuzzy_set]))
    print(fuzzy_set,	triangular(	0.2868	, *height[fuzzy_set]))
    print(fuzzy_set,	triangular(	1.111	, *height[fuzzy_set]))
    print(fuzzy_set,	triangular(	0.3642	, *height[fuzzy_set]))
    print(fuzzy_set,	triangular(	1.072	, *height[fuzzy_set]))
    print(fuzzy_set,	triangular(	0.1485	, *height[fuzzy_set]))
    print(fuzzy_set,	triangular(	0.3278	, *height[fuzzy_set]))
    print(fuzzy_set,	triangular(	0.2512	, *height[fuzzy_set]))
    print(fuzzy_set,	triangular(	0.1903	, *height[fuzzy_set]))
    print(fuzzy_set,	triangular(	0.1746	, *height[fuzzy_set]))
    print(fuzzy_set,	triangular(	0.2244	, *height[fuzzy_set]))
    print(fuzzy_set,	triangular(	0.3975	, *height[fuzzy_set]))
    print(fuzzy_set,	triangular(	0.1601	, *height[fuzzy_set]))
    print(fuzzy_set,	triangular(	0.316	, *height[fuzzy_set]))
    print(fuzzy_set,	triangular(	0.3265	, *height[fuzzy_set]))
    print(fuzzy_set,	triangular(	0.1312	, *height[fuzzy_set]))
    print(fuzzy_set,	triangular(	0.3368	, *height[fuzzy_set]))
    print(fuzzy_set,	triangular(	0.1716	, *height[fuzzy_set]))
    print(fuzzy_set,	triangular(	0.2113	, *height[fuzzy_set]))
    print(fuzzy_set,	triangular(	0.4041	, *height[fuzzy_set]))
    print(fuzzy_set,	triangular(	0.4653	, *height[fuzzy_set]))
    print(fuzzy_set,	triangular(	0.3778	, *height[fuzzy_set]))
    print(fuzzy_set,	triangular(	0.3677	, *height[fuzzy_set]))
    print(fuzzy_set,	triangular(	0.5925	, *height[fuzzy_set]))
    print(fuzzy_set,	triangular(	0.2212	, *height[fuzzy_set]))
    print(fuzzy_set,	triangular(	0.5702	, *height[fuzzy_set]))
    print(fuzzy_set,	triangular(	0.2575	, *height[fuzzy_set]))
    print(fuzzy_set,	triangular(	0.21	, *height[fuzzy_set]))
    print(fuzzy_set,	triangular(	0.2571	, *height[fuzzy_set]))
    print(fuzzy_set,	triangular(	0.2335	, *height[fuzzy_set]))
    print(fuzzy_set,	triangular(	0.4375	, *height[fuzzy_set]))
    print(fuzzy_set,	triangular(	0.5706	, *height[fuzzy_set]))
    print(fuzzy_set,	triangular(	0.3371	, *height[fuzzy_set]))
    print(fuzzy_set,	triangular(	0.2684	, *height[fuzzy_set]))
    print(fuzzy_set,	triangular(	0.2976	, *height[fuzzy_set]))
    print(fuzzy_set,	triangular(	0.2144	, *height[fuzzy_set]))
    print(fuzzy_set,	triangular(	0.184	, *height[fuzzy_set]))
    print(fuzzy_set,	triangular(	0.8161	, *height[fuzzy_set]))
    print(fuzzy_set,	triangular(	0.1814	, *height[fuzzy_set]))
    print(fuzzy_set,	triangular(	0.6422	, *height[fuzzy_set]))
    print(fuzzy_set,	triangular(	0.2619	, *height[fuzzy_set]))
    print(fuzzy_set,	triangular(	1.009	, *height[fuzzy_set]))
    print(fuzzy_set,	triangular(	0.3491	, *height[fuzzy_set]))
    print(fuzzy_set,	triangular(	0.1844	, *height[fuzzy_set]))
    print(fuzzy_set,	triangular(	0.1601	, *height[fuzzy_set]))
    print(fuzzy_set,	triangular(	0.6226	, *height[fuzzy_set]))
    print(fuzzy_set,	triangular(	0.3446	, *height[fuzzy_set]))
    print(fuzzy_set,	triangular(	0.338	, *height[fuzzy_set]))
    print(fuzzy_set,	triangular(	0.243	, *height[fuzzy_set]))
    print(fuzzy_set,	triangular(	0.3428	, *height[fuzzy_set]))
    print(fuzzy_set,	triangular(	0.1707	, *height[fuzzy_set]))
    print(fuzzy_set,	triangular(	0.361	, *height[fuzzy_set]))
    print(fuzzy_set,	triangular(	0.3534	, *height[fuzzy_set]))
    print(fuzzy_set,	triangular(	0.5204	, *height[fuzzy_set]))
    print(fuzzy_set,	triangular(	0.9948	, *height[fuzzy_set]))
    print(fuzzy_set,	triangular(	0.6534	, *height[fuzzy_set]))
    print(fuzzy_set,	triangular(	0.4222	, *height[fuzzy_set]))
    print(fuzzy_set,	triangular(	0.3602	, *height[fuzzy_set]))
    print(fuzzy_set,	triangular(	0.3106	, *height[fuzzy_set]))
    print(fuzzy_set,	triangular(	0.2543	, *height[fuzzy_set]))
    print(fuzzy_set,	triangular(	0.5381	, *height[fuzzy_set]))
    print(fuzzy_set,	triangular(	0.5079	, *height[fuzzy_set]))
    print(fuzzy_set,	triangular(	0.3511	, *height[fuzzy_set]))
    print(fuzzy_set,	triangular(	0.2621	, *height[fuzzy_set]))
    print(fuzzy_set,	triangular(	0.2213	, *height[fuzzy_set]))
    print(fuzzy_set,	triangular(	0.3389	, *height[fuzzy_set]))
    print(fuzzy_set,	triangular(	0.1584	, *height[fuzzy_set]))
    print(fuzzy_set,	triangular(	0.5781	, *height[fuzzy_set]))
    print(fuzzy_set,	triangular(	0.9761	, *height[fuzzy_set]))
    print(fuzzy_set,	triangular(	0.2527	, *height[fuzzy_set]))
    print(fuzzy_set,	triangular(	1.207	, *height[fuzzy_set]))
    print(fuzzy_set,	triangular(	1.008	, *height[fuzzy_set]))
    print(fuzzy_set,	triangular(	0.4312	, *height[fuzzy_set]))
    print(fuzzy_set,	triangular(	0.1783	, *height[fuzzy_set]))
    print(fuzzy_set,	triangular(	0.3414	, *height[fuzzy_set]))
    print(fuzzy_set,	triangular(	0.6137	, *height[fuzzy_set]))
    print(fuzzy_set,	triangular(	0.1705	, *height[fuzzy_set]))
    print(fuzzy_set,	triangular(	0.1745	, *height[fuzzy_set]))
    print(fuzzy_set,	triangular(	0.1115	, *height[fuzzy_set]))
    print(fuzzy_set,	triangular(	0.1689	, *height[fuzzy_set]))
    print(fuzzy_set,	triangular(	0.1402	, *height[fuzzy_set]))
    print(fuzzy_set,	triangular(	0.2114	, *height[fuzzy_set]))
    print(fuzzy_set,	triangular(	0.2562	, *height[fuzzy_set]))
    print(fuzzy_set,	triangular(	0.1642	, *height[fuzzy_set]))
    print(fuzzy_set,	triangular(	0.1194	, *height[fuzzy_set]))
    print(fuzzy_set,	triangular(	0.2608	, *height[fuzzy_set]))
    print(fuzzy_set,	triangular(	0.1833	, *height[fuzzy_set]))
    print(fuzzy_set,	triangular(	0.4157	, *height[fuzzy_set]))
    print(fuzzy_set,	triangular(	0.2666	, *height[fuzzy_set]))
    print(fuzzy_set,	triangular(	0.2541	, *height[fuzzy_set]))
    print(fuzzy_set,	triangular(	0.3305	, *height[fuzzy_set]))
    print(fuzzy_set,	triangular(	0.6107	, *height[fuzzy_set]))
    print(fuzzy_set,	triangular(	0.1911	, *height[fuzzy_set]))
    print(fuzzy_set,	triangular(	0.5169	, *height[fuzzy_set]))
    print(fuzzy_set,	triangular(	0.647	, *height[fuzzy_set]))
    print(fuzzy_set,	triangular(	0.6242	, *height[fuzzy_set]))
    print(fuzzy_set,	triangular(	0.2841	, *height[fuzzy_set]))
    print(fuzzy_set,	triangular(	0.1504	, *height[fuzzy_set]))
    print(fuzzy_set,	triangular(	0.2136	, *height[fuzzy_set]))
    print(fuzzy_set,	triangular(	0.3639	, *height[fuzzy_set]))
    print(fuzzy_set,	triangular(	0.1855	, *height[fuzzy_set]))
    print(fuzzy_set,	triangular(	0.3438	, *height[fuzzy_set]))
    print(fuzzy_set,	triangular(	0.403	, *height[fuzzy_set]))
    print(fuzzy_set,	triangular(	0.2522	, *height[fuzzy_set]))
    print(fuzzy_set,	triangular(	0.2357	, *height[fuzzy_set]))
    print(fuzzy_set,	triangular(	0.1458	, *height[fuzzy_set]))
    print(fuzzy_set,	triangular(	0.3833	, *height[fuzzy_set]))
    print(fuzzy_set,	triangular(	0.3796	, *height[fuzzy_set]))
    print(fuzzy_set,	triangular(	0.2387	, *height[fuzzy_set]))
    print(fuzzy_set,	triangular(	0.4993	, *height[fuzzy_set]))
    print(fuzzy_set,	triangular(	0.4537	, *height[fuzzy_set]))
    print(fuzzy_set,	triangular(	0.3342	, *height[fuzzy_set]))
    print(fuzzy_set,	triangular(	0.1916	, *height[fuzzy_set]))
    print(fuzzy_set,	triangular(	0.1967	, *height[fuzzy_set]))
    print(fuzzy_set,	triangular(	0.1186	, *height[fuzzy_set]))
    print(fuzzy_set,	triangular(	0.3186	, *height[fuzzy_set]))
    print(fuzzy_set,	triangular(	0.4681	, *height[fuzzy_set]))
    print(fuzzy_set,	triangular(	0.2747	, *height[fuzzy_set]))
    print(fuzzy_set,	triangular(	0.4302	, *height[fuzzy_set]))
    print(fuzzy_set,	triangular(	1.37	, *height[fuzzy_set]))
    print(fuzzy_set,	triangular(	0.2253	, *height[fuzzy_set]))
    print(fuzzy_set,	triangular(	0.2865	, *height[fuzzy_set]))
    print(fuzzy_set,	triangular(	0.2864	, *height[fuzzy_set]))
    print(fuzzy_set,	triangular(	0.5462	, *height[fuzzy_set]))
    print(fuzzy_set,	triangular(	0.2456	, *height[fuzzy_set]))
    print(fuzzy_set,	triangular(	0.2244	, *height[fuzzy_set]))
    print(fuzzy_set,	triangular(	0.6965	, *height[fuzzy_set]))
    print(fuzzy_set,	triangular(	0.1851	, *height[fuzzy_set]))
    print(fuzzy_set,	triangular(	0.3276	, *height[fuzzy_set]))
    print(fuzzy_set,	triangular(	0.3077	, *height[fuzzy_set]))
    print(fuzzy_set,	triangular(	0.1415	, *height[fuzzy_set]))
    print(fuzzy_set,	triangular(	0.2954	, *height[fuzzy_set]))
    print(fuzzy_set,	triangular(	0.253	, *height[fuzzy_set]))
    print(fuzzy_set,	triangular(	0.1767	, *height[fuzzy_set]))
    print(fuzzy_set,	triangular(	0.4331	, *height[fuzzy_set]))
    print(fuzzy_set,	triangular(	0.8191	, *height[fuzzy_set]))
    print(fuzzy_set,	triangular(	0.3028	, *height[fuzzy_set]))
    print(fuzzy_set,	triangular(	0.2208	, *height[fuzzy_set]))
    print(fuzzy_set,	triangular(	0.3665	, *height[fuzzy_set]))
    print(fuzzy_set,	triangular(	0.3892	, *height[fuzzy_set]))
    print(fuzzy_set,	triangular(	0.3419	, *height[fuzzy_set]))
    print(fuzzy_set,	triangular(	0.2142	, *height[fuzzy_set]))
    print(fuzzy_set,	triangular(	0.2574	, *height[fuzzy_set]))
    print(fuzzy_set,	triangular(	0.51	, *height[fuzzy_set]))
    print(fuzzy_set,	triangular(	0.3563	, *height[fuzzy_set]))
    print(fuzzy_set,	triangular(	0.1818	, *height[fuzzy_set]))
    print(fuzzy_set,	triangular(	0.2986	, *height[fuzzy_set]))
    print(fuzzy_set,	triangular(	0.2623	, *height[fuzzy_set]))
    print(fuzzy_set,	triangular(	0.3897	, *height[fuzzy_set]))
    print(fuzzy_set,	triangular(	0.2204	, *height[fuzzy_set]))
    print(fuzzy_set,	triangular(	0.2535	, *height[fuzzy_set]))
    print(fuzzy_set,	triangular(	0.6643	, *height[fuzzy_set]))
    print(fuzzy_set,	triangular(	0.256	, *height[fuzzy_set]))
    print(fuzzy_set,	triangular(	0.4674	, *height[fuzzy_set]))
    print(fuzzy_set,	triangular(	0.1912	, *height[fuzzy_set]))
    print(fuzzy_set,	triangular(	0.306	, *height[fuzzy_set]))
    print(fuzzy_set,	triangular(	0.1692	, *height[fuzzy_set]))
    print(fuzzy_set,	triangular(	0.3408	, *height[fuzzy_set]))
    print(fuzzy_set,	triangular(	0.3135	, *height[fuzzy_set]))
    print(fuzzy_set,	triangular(	0.2084	, *height[fuzzy_set]))
    print(fuzzy_set,	triangular(	0.2621	, *height[fuzzy_set]))
    print(fuzzy_set,	triangular(	0.1781	, *height[fuzzy_set]))
    print(fuzzy_set,	triangular(	0.9291	, *height[fuzzy_set]))
    print(fuzzy_set,	triangular(	2.547	, *height[fuzzy_set]))
    print(fuzzy_set,	triangular(	0.2315	, *height[fuzzy_set]))
    print(fuzzy_set,	triangular(	0.1816	, *height[fuzzy_set]))
    print(fuzzy_set,	triangular(	0.2023	, *height[fuzzy_set]))
    print(fuzzy_set,	triangular(	0.281	, *height[fuzzy_set]))
    print(fuzzy_set,	triangular(	0.3152	, *height[fuzzy_set]))
    print(fuzzy_set,	triangular(	0.3416	, *height[fuzzy_set]))
    print(fuzzy_set,	triangular(	0.9289	, *height[fuzzy_set]))
    print(fuzzy_set,	triangular(	0.4101	, *height[fuzzy_set]))
    print(fuzzy_set,	triangular(	0.3776	, *height[fuzzy_set]))
    print(fuzzy_set,	triangular(	0.6061	, *height[fuzzy_set]))
    print(fuzzy_set,	triangular(	0.2446	, *height[fuzzy_set]))
    print(fuzzy_set,	triangular(	0.4455	, *height[fuzzy_set]))
    print(fuzzy_set,	triangular(	0.1482	, *height[fuzzy_set]))
    print(fuzzy_set,	triangular(	0.1499	, *height[fuzzy_set]))
    print(fuzzy_set,	triangular(	0.3478	, *height[fuzzy_set]))
    print(fuzzy_set,	triangular(	0.1555	, *height[fuzzy_set]))
    print(fuzzy_set,	triangular(	0.2034	, *height[fuzzy_set]))
    print(fuzzy_set,	triangular(	0.3147	, *height[fuzzy_set]))
    print(fuzzy_set,	triangular(	0.2194	, *height[fuzzy_set]))
    print(fuzzy_set,	triangular(	0.3316	, *height[fuzzy_set]))
    print(fuzzy_set,	triangular(	0.1588	, *height[fuzzy_set]))
    print(fuzzy_set,	triangular(	0.2431	, *height[fuzzy_set]))
    print(fuzzy_set,	triangular(	0.163	, *height[fuzzy_set]))
    print(fuzzy_set,	triangular(	0.3921	, *height[fuzzy_set]))
    print(fuzzy_set,	triangular(	0.2204	, *height[fuzzy_set]))
    print(fuzzy_set,	triangular(	0.5659	, *height[fuzzy_set]))
    print(fuzzy_set,	triangular(	0.3713	, *height[fuzzy_set]))
    print(fuzzy_set,	triangular(	0.2473	, *height[fuzzy_set]))
    print(fuzzy_set,	triangular(	0.2239	, *height[fuzzy_set]))
    print(fuzzy_set,	triangular(	0.4834	, *height[fuzzy_set]))
    print(fuzzy_set,	triangular(	0.7548	, *height[fuzzy_set]))
    print(fuzzy_set,	triangular(	0.3276	, *height[fuzzy_set]))
    print(fuzzy_set,	triangular(	0.3237	, *height[fuzzy_set]))
    print(fuzzy_set,	triangular(	0.2323	, *height[fuzzy_set]))
    print(fuzzy_set,	triangular(	0.2324	, *height[fuzzy_set]))
    print(fuzzy_set,	triangular(	0.1532	, *height[fuzzy_set]))
    print(fuzzy_set,	triangular(	0.7923	, *height[fuzzy_set]))
    print(fuzzy_set,	triangular(	0.5904	, *height[fuzzy_set]))
    print(fuzzy_set,	triangular(	0.372	, *height[fuzzy_set]))
    print(fuzzy_set,	triangular(	0.4751	, *height[fuzzy_set]))
    print(fuzzy_set,	triangular(	0.2577	, *height[fuzzy_set]))
    print(fuzzy_set,	triangular(	1.291	, *height[fuzzy_set]))
    print(fuzzy_set,	triangular(	0.4076	, *height[fuzzy_set]))
    print(fuzzy_set,	triangular(	0.2744	, *height[fuzzy_set]))
    print(fuzzy_set,	triangular(	0.1811	, *height[fuzzy_set]))
    print(fuzzy_set,	triangular(	0.1779	, *height[fuzzy_set]))
    print(fuzzy_set,	triangular(	0.2067	, *height[fuzzy_set]))
    print(fuzzy_set,	triangular(	0.3331	, *height[fuzzy_set]))
    print(fuzzy_set,	triangular(	0.1924	, *height[fuzzy_set]))
    print(fuzzy_set,	triangular(	0.2182	, *height[fuzzy_set]))
    print(fuzzy_set,	triangular(	0.3906	, *height[fuzzy_set]))
    print(fuzzy_set,	triangular(	0.4165	, *height[fuzzy_set]))
    print(fuzzy_set,	triangular(	0.386	, *height[fuzzy_set]))
    print(fuzzy_set,	triangular(	0.243	, *height[fuzzy_set]))
    print(fuzzy_set,	triangular(	0.5449	, *height[fuzzy_set]))
    print(fuzzy_set,	triangular(	0.5079	, *height[fuzzy_set]))
    print(fuzzy_set,	triangular(	0.4426	, *height[fuzzy_set]))
    print(fuzzy_set,	triangular(	0.3834	, *height[fuzzy_set]))
    print(fuzzy_set,	triangular(	0.3538	, *height[fuzzy_set]))
    print(fuzzy_set,	triangular(	0.9915	, *height[fuzzy_set]))
    print(fuzzy_set,	triangular(	0.1344	, *height[fuzzy_set]))
    print(fuzzy_set,	triangular(	0.3191	, *height[fuzzy_set]))
    print(fuzzy_set,	triangular(	0.2498	, *height[fuzzy_set]))
    print(fuzzy_set,	triangular(	0.1267	, *height[fuzzy_set]))
    print(fuzzy_set,	triangular(	0.1998	, *height[fuzzy_set]))
    print(fuzzy_set,	triangular(	0.1166	, *height[fuzzy_set]))
    print(fuzzy_set,	triangular(	0.5461	, *height[fuzzy_set]))
    print(fuzzy_set,	triangular(	0.2513	, *height[fuzzy_set]))
    print(fuzzy_set,	triangular(	0.4384	, *height[fuzzy_set]))
    print(fuzzy_set,	triangular(	0.2067	, *height[fuzzy_set]))
    print(fuzzy_set,	triangular(	0.2047	, *height[fuzzy_set]))
    print(fuzzy_set,	triangular(	0.8336	, *height[fuzzy_set]))
    print(fuzzy_set,	triangular(	0.1507	, *height[fuzzy_set]))
    print(fuzzy_set,	triangular(	0.6986	, *height[fuzzy_set]))
    print(fuzzy_set,	triangular(	0.2027	, *height[fuzzy_set]))
    print(fuzzy_set,	triangular(	0.2957	, *height[fuzzy_set]))
    print(fuzzy_set,	triangular(	0.3777	, *height[fuzzy_set]))
    print(fuzzy_set,	triangular(	0.2196	, *height[fuzzy_set]))
    print(fuzzy_set,	triangular(	0.2784	, *height[fuzzy_set]))
    print(fuzzy_set,	triangular(	0.2542	, *height[fuzzy_set]))
    print(fuzzy_set,	triangular(	0.3031	, *height[fuzzy_set]))
    print(fuzzy_set,	triangular(	0.2351	, *height[fuzzy_set]))
    print(fuzzy_set,	triangular(	0.272	, *height[fuzzy_set]))
    print(fuzzy_set,	triangular(	0.346	, *height[fuzzy_set]))
    print(fuzzy_set,	triangular(	0.2104	, *height[fuzzy_set]))
    print(fuzzy_set,	triangular(	0.1144	, *height[fuzzy_set]))
    print(fuzzy_set,	triangular(	0.2957	, *height[fuzzy_set]))
    print(fuzzy_set,	triangular(	0.5196	, *height[fuzzy_set]))
    print(fuzzy_set,	triangular(	0.3163	, *height[fuzzy_set]))
    print(fuzzy_set,	triangular(	0.28	, *height[fuzzy_set]))
    print(fuzzy_set,	triangular(	0.2409	, *height[fuzzy_set]))
    print(fuzzy_set,	triangular(	0.3013	, *height[fuzzy_set]))
    print(fuzzy_set,	triangular(	0.2116	, *height[fuzzy_set]))
    print(fuzzy_set,	triangular(	0.2199	, *height[fuzzy_set]))
    print(fuzzy_set,	triangular(	0.2441	, *height[fuzzy_set]))
    print(fuzzy_set,	triangular(	0.5375	, *height[fuzzy_set]))
    print(fuzzy_set,	triangular(	0.2254	, *height[fuzzy_set]))
    print(fuzzy_set,	triangular(	0.2388	, *height[fuzzy_set]))
    print(fuzzy_set,	triangular(	0.3645	, *height[fuzzy_set]))
    print(fuzzy_set,	triangular(	0.3141	, *height[fuzzy_set]))
    print(fuzzy_set,	triangular(	0.2602	, *height[fuzzy_set]))
    print(fuzzy_set,	triangular(	0.9622	, *height[fuzzy_set]))
    print(fuzzy_set,	triangular(	1.176	, *height[fuzzy_set]))
    print(fuzzy_set,	triangular(	0.7655	, *height[fuzzy_set]))
    print(fuzzy_set,	triangular(	0.4564	, *height[fuzzy_set]))
    print(fuzzy_set,	triangular(	0.726	, *height[fuzzy_set]))
    print(fuzzy_set,	triangular(	0.3857	, *height[fuzzy_set]))


# %% [code]
