# Supplementary material for: Breast cancer disease classification using fuzzy-ID3 algorithm with FUZZYDBD method: automatic fuzzy database definition
Source: PeerJ Comput Sci. 2021 May 4;7:e427. doi: 10.7717/peerj-cs.427 (PMC8114800; doi:10.7717/peerj-cs.427)
Supplement: Supplemental Information 3 — To run the FID3 algorithm-FUZZYDBD: 1. Open id310fold.py (python language) 2. Make sure the dataset is w5.data/WBCDF1.data/coimbrafold5.data (according to the folder) id310fold.py is located in the FID3 file. Apply the w5.data/WBCDF1.data/coimbrafold5.data dataset located in the same FID3 file as it is the latest data that has already undergone data transformation into the linguistic format. All the instances have been shuffled well. [file peerj-cs-07-427-s003.zip › WDBC/Fuzzificationdata/RadiusnucC.ipynb]

# %% [code]
import warnings
warnings.filterwarnings('ignore')
import numpy as np # numerical processing library
import matplotlib.pyplot as plt # chart library
%pylab inline

def triangular(x, a, b, c):
    return max( min( (x-a)/(b-a), (c-x)/(c-b) ), 0 )

# U variable represents the Universe of Discourse of numerical variable height

U = np.arange(-30,250,0.5) # generates a sequence of number between 0 and 10, step 0.2

height = {
  'VeryLow': [0.9025, 7.93, 14.9575],
  'Low': [7.93, 14.9575, 21.985],
  'Medium': [14.9575, 21.985, 29.0125],
  'High': [21.895, 29.0125, 36.04],
  'VeryHigh': [29.0125, 36.04, 43.0675],

}

plt.figure(figsize=(15,7))

lines = []

for fuzzy_set in height.keys():
  memberships = [ triangular(x, *height[fuzzy_set]) for x in U ]
  # plot the chart
  tmp, = plot(U, memberships, label=fuzzy_set)
  lines.append(tmp)

legend(handles=lines)
xlabel("Height")
ylabel("Membership value")

for fuzzy_set in height.keys():
    print(fuzzy_set,	triangular(	25.38	, *height[fuzzy_set]))
    print(fuzzy_set,	triangular(	24.99	, *height[fuzzy_set]))
    print(fuzzy_set,	triangular(	23.57	, *height[fuzzy_set]))
    print(fuzzy_set,	triangular(	14.91	, *height[fuzzy_set]))
    print(fuzzy_set,	triangular(	22.54	, *height[fuzzy_set]))
    print(fuzzy_set,	triangular(	15.47	, *height[fuzzy_set]))
    print(fuzzy_set,	triangular(	22.88	, *height[fuzzy_set]))
    print(fuzzy_set,	triangular(	17.06	, *height[fuzzy_set]))
    print(fuzzy_set,	triangular(	15.49	, *height[fuzzy_set]))
    print(fuzzy_set,	triangular(	15.09	, *height[fuzzy_set]))
    print(fuzzy_set,	triangular(	19.19	, *height[fuzzy_set]))
    print(fuzzy_set,	triangular(	20.42	, *height[fuzzy_set]))
    print(fuzzy_set,	triangular(	20.96	, *height[fuzzy_set]))
    print(fuzzy_set,	triangular(	16.84	, *height[fuzzy_set]))
    print(fuzzy_set,	triangular(	15.03	, *height[fuzzy_set]))
    print(fuzzy_set,	triangular(	17.46	, *height[fuzzy_set]))
    print(fuzzy_set,	triangular(	19.07	, *height[fuzzy_set]))
    print(fuzzy_set,	triangular(	20.96	, *height[fuzzy_set]))
    print(fuzzy_set,	triangular(	27.32	, *height[fuzzy_set]))
    print(fuzzy_set,	triangular(	15.11	, *height[fuzzy_set]))
    print(fuzzy_set,	triangular(	14.5	, *height[fuzzy_set]))
    print(fuzzy_set,	triangular(	10.23	, *height[fuzzy_set]))
    print(fuzzy_set,	triangular(	18.07	, *height[fuzzy_set]))
    print(fuzzy_set,	triangular(	29.17	, *height[fuzzy_set]))
    print(fuzzy_set,	triangular(	26.46	, *height[fuzzy_set]))
    print(fuzzy_set,	triangular(	22.25	, *height[fuzzy_set]))
    print(fuzzy_set,	triangular(	17.62	, *height[fuzzy_set]))
    print(fuzzy_set,	triangular(	21.31	, *height[fuzzy_set]))
    print(fuzzy_set,	triangular(	20.27	, *height[fuzzy_set]))
    print(fuzzy_set,	triangular(	20.01	, *height[fuzzy_set]))
    print(fuzzy_set,	triangular(	23.15	, *height[fuzzy_set]))
    print(fuzzy_set,	triangular(	16.82	, *height[fuzzy_set]))
    print(fuzzy_set,	triangular(	20.88	, *height[fuzzy_set]))
    print(fuzzy_set,	triangular(	24.15	, *height[fuzzy_set]))
    print(fuzzy_set,	triangular(	20.21	, *height[fuzzy_set]))
    print(fuzzy_set,	triangular(	20.01	, *height[fuzzy_set]))
    print(fuzzy_set,	triangular(	15.89	, *height[fuzzy_set]))
    print(fuzzy_set,	triangular(	13.3	, *height[fuzzy_set]))
    print(fuzzy_set,	triangular(	14.99	, *height[fuzzy_set]))
    print(fuzzy_set,	triangular(	15.53	, *height[fuzzy_set]))
    print(fuzzy_set,	triangular(	15.93	, *height[fuzzy_set]))
    print(fuzzy_set,	triangular(	12.84	, *height[fuzzy_set]))
    print(fuzzy_set,	triangular(	24.09	, *height[fuzzy_set]))
    print(fuzzy_set,	triangular(	17.38	, *height[fuzzy_set]))
    print(fuzzy_set,	triangular(	16.23	, *height[fuzzy_set]))
    print(fuzzy_set,	triangular(	22.82	, *height[fuzzy_set]))
    print(fuzzy_set,	triangular(	8.964	, *height[fuzzy_set]))
    print(fuzzy_set,	triangular(	15.67	, *height[fuzzy_set]))
    print(fuzzy_set,	triangular(	13.76	, *height[fuzzy_set]))
    print(fuzzy_set,	triangular(	15.15	, *height[fuzzy_set]))
    print(fuzzy_set,	triangular(	12.98	, *height[fuzzy_set]))
    print(fuzzy_set,	triangular(	14.67	, *height[fuzzy_set]))
    print(fuzzy_set,	triangular(	13.1	, *height[fuzzy_set]))
    print(fuzzy_set,	triangular(	20.6	, *height[fuzzy_set]))
    print(fuzzy_set,	triangular(	18.1	, *height[fuzzy_set]))
    print(fuzzy_set,	triangular(	12.84	, *height[fuzzy_set]))
    print(fuzzy_set,	triangular(	26.14	, *height[fuzzy_set]))
    print(fuzzy_set,	triangular(	17.87	, *height[fuzzy_set]))
    print(fuzzy_set,	triangular(	14.23	, *height[fuzzy_set]))
    print(fuzzy_set,	triangular(	9.507	, *height[fuzzy_set]))
    print(fuzzy_set,	triangular(	11.02	, *height[fuzzy_set]))
    print(fuzzy_set,	triangular(	9.565	, *height[fuzzy_set]))
    print(fuzzy_set,	triangular(	17.67	, *height[fuzzy_set]))
    print(fuzzy_set,	triangular(	10.01	, *height[fuzzy_set]))
    print(fuzzy_set,	triangular(	17.09	, *height[fuzzy_set]))
    print(fuzzy_set,	triangular(	17.31	, *height[fuzzy_set]))
    print(fuzzy_set,	triangular(	10.41	, *height[fuzzy_set]))
    print(fuzzy_set,	triangular(	12.33	, *height[fuzzy_set]))
    print(fuzzy_set,	triangular(	10.31	, *height[fuzzy_set]))
    print(fuzzy_set,	triangular(	13.46	, *height[fuzzy_set]))
    print(fuzzy_set,	triangular(	24.86	, *height[fuzzy_set]))
    print(fuzzy_set,	triangular(	9.733	, *height[fuzzy_set]))
    print(fuzzy_set,	triangular(	23.32	, *height[fuzzy_set]))
    print(fuzzy_set,	triangular(	16.57	, *height[fuzzy_set]))
    print(fuzzy_set,	triangular(	14.11	, *height[fuzzy_set]))
    print(fuzzy_set,	triangular(	19.77	, *height[fuzzy_set]))
    print(fuzzy_set,	triangular(	14.08	, *height[fuzzy_set]))
    print(fuzzy_set,	triangular(	22.39	, *height[fuzzy_set]))
    print(fuzzy_set,	triangular(	23.37	, *height[fuzzy_set]))
    print(fuzzy_set,	triangular(	14.24	, *height[fuzzy_set]))
    print(fuzzy_set,	triangular(	13.11	, *height[fuzzy_set]))
    print(fuzzy_set,	triangular(	15.53	, *height[fuzzy_set]))
    print(fuzzy_set,	triangular(	30	, *height[fuzzy_set]))
    print(fuzzy_set,	triangular(	20.33	, *height[fuzzy_set]))
    print(fuzzy_set,	triangular(	13.67	, *height[fuzzy_set]))
    print(fuzzy_set,	triangular(	22.93	, *height[fuzzy_set]))
    print(fuzzy_set,	triangular(	16.21	, *height[fuzzy_set]))
    print(fuzzy_set,	triangular(	24.56	, *height[fuzzy_set]))
    print(fuzzy_set,	triangular(	13.83	, *height[fuzzy_set]))
    print(fuzzy_set,	triangular(	16.34	, *height[fuzzy_set]))
    print(fuzzy_set,	triangular(	16.11	, *height[fuzzy_set]))
    print(fuzzy_set,	triangular(	16.43	, *height[fuzzy_set]))
    print(fuzzy_set,	triangular(	16.36	, *height[fuzzy_set]))
    print(fuzzy_set,	triangular(	15.1	, *height[fuzzy_set]))
    print(fuzzy_set,	triangular(	18.23	, *height[fuzzy_set]))
    print(fuzzy_set,	triangular(	24.22	, *height[fuzzy_set]))
    print(fuzzy_set,	triangular(	12.83	, *height[fuzzy_set]))
    print(fuzzy_set,	triangular(	10.92	, *height[fuzzy_set]))
    print(fuzzy_set,	triangular(	13.06	, *height[fuzzy_set]))
    print(fuzzy_set,	triangular(	16.33	, *height[fuzzy_set]))
    print(fuzzy_set,	triangular(	16.99	, *height[fuzzy_set]))
    print(fuzzy_set,	triangular(	7.93	, *height[fuzzy_set]))
    print(fuzzy_set,	triangular(	13.34	, *height[fuzzy_set]))
    print(fuzzy_set,	triangular(	10.76	, *height[fuzzy_set]))
    print(fuzzy_set,	triangular(	11.54	, *height[fuzzy_set]))
    print(fuzzy_set,	triangular(	16.31	, *height[fuzzy_set]))
    print(fuzzy_set,	triangular(	13.14	, *height[fuzzy_set]))
    print(fuzzy_set,	triangular(	13.29	, *height[fuzzy_set]))
    print(fuzzy_set,	triangular(	28.4	, *height[fuzzy_set]))
    print(fuzzy_set,	triangular(	13.01	, *height[fuzzy_set]))
    print(fuzzy_set,	triangular(	11.05	, *height[fuzzy_set]))
    print(fuzzy_set,	triangular(	13.33	, *height[fuzzy_set]))
    print(fuzzy_set,	triangular(	15.3	, *height[fuzzy_set]))
    print(fuzzy_set,	triangular(	11.16	, *height[fuzzy_set]))
    print(fuzzy_set,	triangular(	9.628	, *height[fuzzy_set]))
    print(fuzzy_set,	triangular(	13.67	, *height[fuzzy_set]))
    print(fuzzy_set,	triangular(	9.414	, *height[fuzzy_set]))
    print(fuzzy_set,	triangular(	18.81	, *height[fuzzy_set]))
    print(fuzzy_set,	triangular(	20.19	, *height[fuzzy_set]))
    print(fuzzy_set,	triangular(	20.58	, *height[fuzzy_set]))
    print(fuzzy_set,	triangular(	12.82	, *height[fuzzy_set]))
    print(fuzzy_set,	triangular(	22.25	, *height[fuzzy_set]))
    print(fuzzy_set,	triangular(	26.02	, *height[fuzzy_set]))
    print(fuzzy_set,	triangular(	15.7	, *height[fuzzy_set]))
    print(fuzzy_set,	triangular(	14.26	, *height[fuzzy_set]))
    print(fuzzy_set,	triangular(	15.49	, *height[fuzzy_set]))
    print(fuzzy_set,	triangular(	16.89	, *height[fuzzy_set]))
    print(fuzzy_set,	triangular(	22.32	, *height[fuzzy_set]))
    print(fuzzy_set,	triangular(	16.11	, *height[fuzzy_set]))
    print(fuzzy_set,	triangular(	22.63	, *height[fuzzy_set]))
    print(fuzzy_set,	triangular(	13.34	, *height[fuzzy_set]))
    print(fuzzy_set,	triangular(	19.26	, *height[fuzzy_set]))
    print(fuzzy_set,	triangular(	19.47	, *height[fuzzy_set]))
    print(fuzzy_set,	triangular(	17.5	, *height[fuzzy_set]))
    print(fuzzy_set,	triangular(	22.52	, *height[fuzzy_set]))
    print(fuzzy_set,	triangular(	14.49	, *height[fuzzy_set]))
    print(fuzzy_set,	triangular(	13.33	, *height[fuzzy_set]))
    print(fuzzy_set,	triangular(	12.32	, *height[fuzzy_set]))
    print(fuzzy_set,	triangular(	18.55	, *height[fuzzy_set]))
    print(fuzzy_set,	triangular(	11.92	, *height[fuzzy_set]))
    print(fuzzy_set,	triangular(	10.62	, *height[fuzzy_set]))
    print(fuzzy_set,	triangular(	19.92	, *height[fuzzy_set]))
    print(fuzzy_set,	triangular(	12.78	, *height[fuzzy_set]))
    print(fuzzy_set,	triangular(	14.48	, *height[fuzzy_set]))
    print(fuzzy_set,	triangular(	11.95	, *height[fuzzy_set]))
    print(fuzzy_set,	triangular(	13.15	, *height[fuzzy_set]))
    print(fuzzy_set,	triangular(	13.74	, *height[fuzzy_set]))
    print(fuzzy_set,	triangular(	16.25	, *height[fuzzy_set]))
    print(fuzzy_set,	triangular(	15.85	, *height[fuzzy_set]))
    print(fuzzy_set,	triangular(	15.34	, *height[fuzzy_set]))
    print(fuzzy_set,	triangular(	14.16	, *height[fuzzy_set]))
    print(fuzzy_set,	triangular(	9.092	, *height[fuzzy_set]))
    print(fuzzy_set,	triangular(	11.02	, *height[fuzzy_set]))
    print(fuzzy_set,	triangular(	11.99	, *height[fuzzy_set]))
    print(fuzzy_set,	triangular(	14.77	, *height[fuzzy_set]))
    print(fuzzy_set,	triangular(	13.59	, *height[fuzzy_set]))
    print(fuzzy_set,	triangular(	20.47	, *height[fuzzy_set]))
    print(fuzzy_set,	triangular(	18.22	, *height[fuzzy_set]))
    print(fuzzy_set,	triangular(	13.14	, *height[fuzzy_set]))
    print(fuzzy_set,	triangular(	12.36	, *height[fuzzy_set]))
    print(fuzzy_set,	triangular(	13.32	, *height[fuzzy_set]))
    print(fuzzy_set,	triangular(	22.03	, *height[fuzzy_set]))
    print(fuzzy_set,	triangular(	26.73	, *height[fuzzy_set]))
    print(fuzzy_set,	triangular(	13.58	, *height[fuzzy_set]))
    print(fuzzy_set,	triangular(	28.01	, *height[fuzzy_set]))
    print(fuzzy_set,	triangular(	15.98	, *height[fuzzy_set]))
    print(fuzzy_set,	triangular(	11.6	, *height[fuzzy_set]))
    print(fuzzy_set,	triangular(	20.05	, *height[fuzzy_set]))
    print(fuzzy_set,	triangular(	23.14	, *height[fuzzy_set]))
    print(fuzzy_set,	triangular(	16.11	, *height[fuzzy_set]))
    print(fuzzy_set,	triangular(	13.5	, *height[fuzzy_set]))
    print(fuzzy_set,	triangular(	17.98	, *height[fuzzy_set]))
    print(fuzzy_set,	triangular(	18.79	, *height[fuzzy_set]))
    print(fuzzy_set,	triangular(	11.35	, *height[fuzzy_set]))
    print(fuzzy_set,	triangular(	11.54	, *height[fuzzy_set]))
    print(fuzzy_set,	triangular(	9.262	, *height[fuzzy_set]))
    print(fuzzy_set,	triangular(	11.26	, *height[fuzzy_set]))
    print(fuzzy_set,	triangular(	17.79	, *height[fuzzy_set]))
    print(fuzzy_set,	triangular(	14	, *height[fuzzy_set]))
    print(fuzzy_set,	triangular(	13.63	, *height[fuzzy_set]))
    print(fuzzy_set,	triangular(	33.12	, *height[fuzzy_set]))
    print(fuzzy_set,	triangular(	26.68	, *height[fuzzy_set]))
    print(fuzzy_set,	triangular(	20.11	, *height[fuzzy_set]))
    print(fuzzy_set,	triangular(	12.37	, *height[fuzzy_set]))
    print(fuzzy_set,	triangular(	17.8	, *height[fuzzy_set]))
    print(fuzzy_set,	triangular(	11.87	, *height[fuzzy_set]))
    print(fuzzy_set,	triangular(	21.31	, *height[fuzzy_set]))
    print(fuzzy_set,	triangular(	13.01	, *height[fuzzy_set]))
    print(fuzzy_set,	triangular(	12.57	, *height[fuzzy_set]))
    print(fuzzy_set,	triangular(	13.35	, *height[fuzzy_set]))
    print(fuzzy_set,	triangular(	15.74	, *height[fuzzy_set]))
    print(fuzzy_set,	triangular(	13.75	, *height[fuzzy_set]))
    print(fuzzy_set,	triangular(	9.968	, *height[fuzzy_set]))
    print(fuzzy_set,	triangular(	15.65	, *height[fuzzy_set]))
    print(fuzzy_set,	triangular(	16.08	, *height[fuzzy_set]))
    print(fuzzy_set,	triangular(	13.88	, *height[fuzzy_set]))
    print(fuzzy_set,	triangular(	16.39	, *height[fuzzy_set]))
    print(fuzzy_set,	triangular(	19.76	, *height[fuzzy_set]))
    print(fuzzy_set,	triangular(	23.36	, *height[fuzzy_set]))
    print(fuzzy_set,	triangular(	18.33	, *height[fuzzy_set]))
    print(fuzzy_set,	triangular(	14.44	, *height[fuzzy_set]))
    print(fuzzy_set,	triangular(	20.42	, *height[fuzzy_set]))
    print(fuzzy_set,	triangular(	25.12	, *height[fuzzy_set]))
    print(fuzzy_set,	triangular(	19.2	, *height[fuzzy_set]))
    print(fuzzy_set,	triangular(	14.97	, *height[fuzzy_set]))
    print(fuzzy_set,	triangular(	17.77	, *height[fuzzy_set]))
    print(fuzzy_set,	triangular(	10.42	, *height[fuzzy_set]))
    print(fuzzy_set,	triangular(	19.8	, *height[fuzzy_set]))
    print(fuzzy_set,	triangular(	14.55	, *height[fuzzy_set]))
    print(fuzzy_set,	triangular(	17.38	, *height[fuzzy_set]))
    print(fuzzy_set,	triangular(	23.24	, *height[fuzzy_set]))
    print(fuzzy_set,	triangular(	13.3	, *height[fuzzy_set]))
    print(fuzzy_set,	triangular(	28.11	, *height[fuzzy_set]))
    print(fuzzy_set,	triangular(	18.07	, *height[fuzzy_set]))
    print(fuzzy_set,	triangular(	16.86	, *height[fuzzy_set]))
    print(fuzzy_set,	triangular(	15.75	, *height[fuzzy_set]))
    print(fuzzy_set,	triangular(	13.25	, *height[fuzzy_set]))
    print(fuzzy_set,	triangular(	11.48	, *height[fuzzy_set]))
    print(fuzzy_set,	triangular(	25.73	, *height[fuzzy_set]))
    print(fuzzy_set,	triangular(	27.9	, *height[fuzzy_set]))
    print(fuzzy_set,	triangular(	15.34	, *height[fuzzy_set]))
    print(fuzzy_set,	triangular(	14.98	, *height[fuzzy_set]))
    print(fuzzy_set,	triangular(	11.17	, *height[fuzzy_set]))
    print(fuzzy_set,	triangular(	19.56	, *height[fuzzy_set]))
    print(fuzzy_set,	triangular(	15.14	, *height[fuzzy_set]))
    print(fuzzy_set,	triangular(	16.77	, *height[fuzzy_set]))
    print(fuzzy_set,	triangular(	11.52	, *height[fuzzy_set]))
    print(fuzzy_set,	triangular(	16.41	, *height[fuzzy_set]))
    print(fuzzy_set,	triangular(	14.2	, *height[fuzzy_set]))
    print(fuzzy_set,	triangular(	15.2	, *height[fuzzy_set]))
    print(fuzzy_set,	triangular(	19.59	, *height[fuzzy_set]))
    print(fuzzy_set,	triangular(	12.08	, *height[fuzzy_set]))
    print(fuzzy_set,	triangular(	12.36	, *height[fuzzy_set]))
    print(fuzzy_set,	triangular(	24.47	, *height[fuzzy_set]))
    print(fuzzy_set,	triangular(	10.51	, *height[fuzzy_set]))
    print(fuzzy_set,	triangular(	15.33	, *height[fuzzy_set]))
    print(fuzzy_set,	triangular(	31.01	, *height[fuzzy_set]))
    print(fuzzy_set,	triangular(	24.22	, *height[fuzzy_set]))
    print(fuzzy_set,	triangular(	15.75	, *height[fuzzy_set]))
    print(fuzzy_set,	triangular(	22.51	, *height[fuzzy_set]))
    print(fuzzy_set,	triangular(	14.85	, *height[fuzzy_set]))
    print(fuzzy_set,	triangular(	13.2	, *height[fuzzy_set]))
    print(fuzzy_set,	triangular(	12.58	, *height[fuzzy_set]))
    print(fuzzy_set,	triangular(	15.01	, *height[fuzzy_set]))
    print(fuzzy_set,	triangular(	21.65	, *height[fuzzy_set]))
    print(fuzzy_set,	triangular(	11.48	, *height[fuzzy_set]))
    print(fuzzy_set,	triangular(	13.94	, *height[fuzzy_set]))
    print(fuzzy_set,	triangular(	14.39	, *height[fuzzy_set]))
    print(fuzzy_set,	triangular(	12.25	, *height[fuzzy_set]))
    print(fuzzy_set,	triangular(	12.65	, *height[fuzzy_set]))
    print(fuzzy_set,	triangular(	25.58	, *height[fuzzy_set]))
    print(fuzzy_set,	triangular(	12.97	, *height[fuzzy_set]))
    print(fuzzy_set,	triangular(	25.28	, *height[fuzzy_set]))
    print(fuzzy_set,	triangular(	19.85	, *height[fuzzy_set]))
    print(fuzzy_set,	triangular(	25.7	, *height[fuzzy_set]))
    print(fuzzy_set,	triangular(	16.39	, *height[fuzzy_set]))
    print(fuzzy_set,	triangular(	25.05	, *height[fuzzy_set]))
    print(fuzzy_set,	triangular(	17.73	, *height[fuzzy_set]))
    print(fuzzy_set,	triangular(	19.85	, *height[fuzzy_set]))
    print(fuzzy_set,	triangular(	18.49	, *height[fuzzy_set]))
    print(fuzzy_set,	triangular(	24.33	, *height[fuzzy_set]))
    print(fuzzy_set,	triangular(	19.85	, *height[fuzzy_set]))
    print(fuzzy_set,	triangular(	20.39	, *height[fuzzy_set]))
    print(fuzzy_set,	triangular(	17.91	, *height[fuzzy_set]))
    print(fuzzy_set,	triangular(	21.58	, *height[fuzzy_set]))
    print(fuzzy_set,	triangular(	32.49	, *height[fuzzy_set]))
    print(fuzzy_set,	triangular(	11.88	, *height[fuzzy_set]))
    print(fuzzy_set,	triangular(	14.8	, *height[fuzzy_set]))
    print(fuzzy_set,	triangular(	13.9	, *height[fuzzy_set]))
    print(fuzzy_set,	triangular(	11.69	, *height[fuzzy_set]))
    print(fuzzy_set,	triangular(	14.91	, *height[fuzzy_set]))
    print(fuzzy_set,	triangular(	12.32	, *height[fuzzy_set]))
    print(fuzzy_set,	triangular(	28.19	, *height[fuzzy_set]))
    print(fuzzy_set,	triangular(	10.75	, *height[fuzzy_set]))
    print(fuzzy_set,	triangular(	20.92	, *height[fuzzy_set]))
    print(fuzzy_set,	triangular(	12.4	, *height[fuzzy_set]))
    print(fuzzy_set,	triangular(	12.2	, *height[fuzzy_set]))
    print(fuzzy_set,	triangular(	19.96	, *height[fuzzy_set]))
    print(fuzzy_set,	triangular(	15.5	, *height[fuzzy_set]))
    print(fuzzy_set,	triangular(	14.98	, *height[fuzzy_set]))
    print(fuzzy_set,	triangular(	23.72	, *height[fuzzy_set]))
    print(fuzzy_set,	triangular(	13.31	, *height[fuzzy_set]))
    print(fuzzy_set,	triangular(	23.79	, *height[fuzzy_set]))
    print(fuzzy_set,	triangular(	18.55	, *height[fuzzy_set]))
    print(fuzzy_set,	triangular(	13.9	, *height[fuzzy_set]))
    print(fuzzy_set,	triangular(	13.5	, *height[fuzzy_set]))
    print(fuzzy_set,	triangular(	13.24	, *height[fuzzy_set]))
    print(fuzzy_set,	triangular(	13.62	, *height[fuzzy_set]))
    print(fuzzy_set,	triangular(	11.86	, *height[fuzzy_set]))
    print(fuzzy_set,	triangular(	12.36	, *height[fuzzy_set]))
    print(fuzzy_set,	triangular(	15.77	, *height[fuzzy_set]))
    print(fuzzy_set,	triangular(	16.25	, *height[fuzzy_set]))
    print(fuzzy_set,	triangular(	13.74	, *height[fuzzy_set]))
    print(fuzzy_set,	triangular(	13.06	, *height[fuzzy_set]))
    print(fuzzy_set,	triangular(	13.5	, *height[fuzzy_set]))
    print(fuzzy_set,	triangular(	14.67	, *height[fuzzy_set]))
    print(fuzzy_set,	triangular(	11.37	, *height[fuzzy_set]))
    print(fuzzy_set,	triangular(	13.36	, *height[fuzzy_set]))
    print(fuzzy_set,	triangular(	16.22	, *height[fuzzy_set]))
    print(fuzzy_set,	triangular(	10.93	, *height[fuzzy_set]))
    print(fuzzy_set,	triangular(	25.93	, *height[fuzzy_set]))
    print(fuzzy_set,	triangular(	13.46	, *height[fuzzy_set]))
    print(fuzzy_set,	triangular(	23.68	, *height[fuzzy_set]))
    print(fuzzy_set,	triangular(	11.06	, *height[fuzzy_set]))
    print(fuzzy_set,	triangular(	12.68	, *height[fuzzy_set]))
    print(fuzzy_set,	triangular(	12.44	, *height[fuzzy_set]))
    print(fuzzy_set,	triangular(	14.41	, *height[fuzzy_set]))
    print(fuzzy_set,	triangular(	9.699	, *height[fuzzy_set]))
    print(fuzzy_set,	triangular(	14.97	, *height[fuzzy_set]))
    print(fuzzy_set,	triangular(	14.73	, *height[fuzzy_set]))
    print(fuzzy_set,	triangular(	12.61	, *height[fuzzy_set]))
    print(fuzzy_set,	triangular(	16.46	, *height[fuzzy_set]))
    print(fuzzy_set,	triangular(	14.19	, *height[fuzzy_set]))
    print(fuzzy_set,	triangular(	12.34	, *height[fuzzy_set]))
    print(fuzzy_set,	triangular(	8.952	, *height[fuzzy_set]))
    print(fuzzy_set,	triangular(	13.34	, *height[fuzzy_set]))
    print(fuzzy_set,	triangular(	12.85	, *height[fuzzy_set]))
    print(fuzzy_set,	triangular(	21.84	, *height[fuzzy_set]))
    print(fuzzy_set,	triangular(	10.06	, *height[fuzzy_set]))
    print(fuzzy_set,	triangular(	12.9	, *height[fuzzy_set]))
    print(fuzzy_set,	triangular(	11.28	, *height[fuzzy_set]))
    print(fuzzy_set,	triangular(	23.06	, *height[fuzzy_set]))
    print(fuzzy_set,	triangular(	14.04	, *height[fuzzy_set]))
    print(fuzzy_set,	triangular(	25.3	, *height[fuzzy_set]))
    print(fuzzy_set,	triangular(	13.75	, *height[fuzzy_set]))
    print(fuzzy_set,	triangular(	13.71	, *height[fuzzy_set]))
    print(fuzzy_set,	triangular(	15.53	, *height[fuzzy_set]))
    print(fuzzy_set,	triangular(	13.07	, *height[fuzzy_set]))
    print(fuzzy_set,	triangular(	19.28	, *height[fuzzy_set]))
    print(fuzzy_set,	triangular(	17.73	, *height[fuzzy_set]))
    print(fuzzy_set,	triangular(	18.76	, *height[fuzzy_set]))
    print(fuzzy_set,	triangular(	14.42	, *height[fuzzy_set]))
    print(fuzzy_set,	triangular(	11.98	, *height[fuzzy_set]))
    print(fuzzy_set,	triangular(	12.76	, *height[fuzzy_set]))
    print(fuzzy_set,	triangular(	13.35	, *height[fuzzy_set]))
    print(fuzzy_set,	triangular(	20.99	, *height[fuzzy_set]))
    print(fuzzy_set,	triangular(	13.72	, *height[fuzzy_set]))
    print(fuzzy_set,	triangular(	24.54	, *height[fuzzy_set]))
    print(fuzzy_set,	triangular(	11.16	, *height[fuzzy_set]))
    print(fuzzy_set,	triangular(	30.67	, *height[fuzzy_set]))
    print(fuzzy_set,	triangular(	16.67	, *height[fuzzy_set]))
    print(fuzzy_set,	triangular(	10.75	, *height[fuzzy_set]))
    print(fuzzy_set,	triangular(	11.92	, *height[fuzzy_set]))
    print(fuzzy_set,	triangular(	22.75	, *height[fuzzy_set]))
    print(fuzzy_set,	triangular(	13.06	, *height[fuzzy_set]))
    print(fuzzy_set,	triangular(	10.88	, *height[fuzzy_set]))
    print(fuzzy_set,	triangular(	13.64	, *height[fuzzy_set]))
    print(fuzzy_set,	triangular(	17.27	, *height[fuzzy_set]))
    print(fuzzy_set,	triangular(	12.51	, *height[fuzzy_set]))
    print(fuzzy_set,	triangular(	12.81	, *height[fuzzy_set]))
    print(fuzzy_set,	triangular(	13.28	, *height[fuzzy_set]))
    print(fuzzy_set,	triangular(	17.36	, *height[fuzzy_set]))
    print(fuzzy_set,	triangular(	33.13	, *height[fuzzy_set]))
    print(fuzzy_set,	triangular(	18.51	, *height[fuzzy_set]))
    print(fuzzy_set,	triangular(	12.12	, *height[fuzzy_set]))
    print(fuzzy_set,	triangular(	13.37	, *height[fuzzy_set]))
    print(fuzzy_set,	triangular(	14.19	, *height[fuzzy_set]))
    print(fuzzy_set,	triangular(	15.11	, *height[fuzzy_set]))
    print(fuzzy_set,	triangular(	9.981	, *height[fuzzy_set]))
    print(fuzzy_set,	triangular(	12.02	, *height[fuzzy_set]))
    print(fuzzy_set,	triangular(	13.72	, *height[fuzzy_set]))
    print(fuzzy_set,	triangular(	14.2	, *height[fuzzy_set]))
    print(fuzzy_set,	triangular(	13.75	, *height[fuzzy_set]))
    print(fuzzy_set,	triangular(	18.13	, *height[fuzzy_set]))
    print(fuzzy_set,	triangular(	14.73	, *height[fuzzy_set]))
    print(fuzzy_set,	triangular(	24.31	, *height[fuzzy_set]))
    print(fuzzy_set,	triangular(	24.19	, *height[fuzzy_set]))
    print(fuzzy_set,	triangular(	14.29	, *height[fuzzy_set]))
    print(fuzzy_set,	triangular(	30.75	, *height[fuzzy_set]))
    print(fuzzy_set,	triangular(	27.66	, *height[fuzzy_set]))
    print(fuzzy_set,	triangular(	19.38	, *height[fuzzy_set]))
    print(fuzzy_set,	triangular(	16.2	, *height[fuzzy_set]))
    print(fuzzy_set,	triangular(	22.69	, *height[fuzzy_set]))
    print(fuzzy_set,	triangular(	25.37	, *height[fuzzy_set]))
    print(fuzzy_set,	triangular(	14.84	, *height[fuzzy_set]))
    print(fuzzy_set,	triangular(	16.97	, *height[fuzzy_set]))
    print(fuzzy_set,	triangular(	10.85	, *height[fuzzy_set]))
    print(fuzzy_set,	triangular(	14.69	, *height[fuzzy_set]))
    print(fuzzy_set,	triangular(	14.54	, *height[fuzzy_set]))
    print(fuzzy_set,	triangular(	13.24	, *height[fuzzy_set]))
    print(fuzzy_set,	triangular(	12.84	, *height[fuzzy_set]))
    print(fuzzy_set,	triangular(	12.09	, *height[fuzzy_set]))
    print(fuzzy_set,	triangular(	12.57	, *height[fuzzy_set]))
    print(fuzzy_set,	triangular(	14.18	, *height[fuzzy_set]))
    print(fuzzy_set,	triangular(	14.24	, *height[fuzzy_set]))
    print(fuzzy_set,	triangular(	15.79	, *height[fuzzy_set]))
    print(fuzzy_set,	triangular(	13.13	, *height[fuzzy_set]))
    print(fuzzy_set,	triangular(	15.51	, *height[fuzzy_set]))
    print(fuzzy_set,	triangular(	12.04	, *height[fuzzy_set]))
    print(fuzzy_set,	triangular(	20.82	, *height[fuzzy_set]))
    print(fuzzy_set,	triangular(	11.38	, *height[fuzzy_set]))
    print(fuzzy_set,	triangular(	10.17	, *height[fuzzy_set]))
    print(fuzzy_set,	triangular(	21.2	, *height[fuzzy_set]))
    print(fuzzy_set,	triangular(	26.23	, *height[fuzzy_set]))
    print(fuzzy_set,	triangular(	13.56	, *height[fuzzy_set]))
    print(fuzzy_set,	triangular(	14.92	, *height[fuzzy_set]))
    print(fuzzy_set,	triangular(	14.8	, *height[fuzzy_set]))
    print(fuzzy_set,	triangular(	13.74	, *height[fuzzy_set]))
    print(fuzzy_set,	triangular(	12.68	, *height[fuzzy_set]))
    print(fuzzy_set,	triangular(	13.45	, *height[fuzzy_set]))
    print(fuzzy_set,	triangular(	20.8	, *height[fuzzy_set]))
    print(fuzzy_set,	triangular(	13.8	, *height[fuzzy_set]))
    print(fuzzy_set,	triangular(	14.13	, *height[fuzzy_set]))
    print(fuzzy_set,	triangular(	13.86	, *height[fuzzy_set]))
    print(fuzzy_set,	triangular(	13.18	, *height[fuzzy_set]))
    print(fuzzy_set,	triangular(	12.4	, *height[fuzzy_set]))
    print(fuzzy_set,	triangular(	17.71	, *height[fuzzy_set]))
    print(fuzzy_set,	triangular(	14.4	, *height[fuzzy_set]))
    print(fuzzy_set,	triangular(	21.08	, *height[fuzzy_set]))
    print(fuzzy_set,	triangular(	14.1	, *height[fuzzy_set]))
    print(fuzzy_set,	triangular(	13.05	, *height[fuzzy_set]))
    print(fuzzy_set,	triangular(	12.41	, *height[fuzzy_set]))
    print(fuzzy_set,	triangular(	9.965	, *height[fuzzy_set]))
    print(fuzzy_set,	triangular(	16.76	, *height[fuzzy_set]))
    print(fuzzy_set,	triangular(	17.26	, *height[fuzzy_set]))
    print(fuzzy_set,	triangular(	13.05	, *height[fuzzy_set]))
    print(fuzzy_set,	triangular(	10.85	, *height[fuzzy_set]))
    print(fuzzy_set,	triangular(	23.17	, *height[fuzzy_set]))
    print(fuzzy_set,	triangular(	13.65	, *height[fuzzy_set]))
    print(fuzzy_set,	triangular(	12.36	, *height[fuzzy_set]))
    print(fuzzy_set,	triangular(	13.07	, *height[fuzzy_set]))
    print(fuzzy_set,	triangular(	16.46	, *height[fuzzy_set]))
    print(fuzzy_set,	triangular(	12.64	, *height[fuzzy_set]))
    print(fuzzy_set,	triangular(	15.14	, *height[fuzzy_set]))
    print(fuzzy_set,	triangular(	11.21	, *height[fuzzy_set]))
    print(fuzzy_set,	triangular(	11.11	, *height[fuzzy_set]))
    print(fuzzy_set,	triangular(	12.13	, *height[fuzzy_set]))
    print(fuzzy_set,	triangular(	12.76	, *height[fuzzy_set]))
    print(fuzzy_set,	triangular(	11.68	, *height[fuzzy_set]))
    print(fuzzy_set,	triangular(	13.82	, *height[fuzzy_set]))
    print(fuzzy_set,	triangular(	16.35	, *height[fuzzy_set]))
    print(fuzzy_set,	triangular(	12.88	, *height[fuzzy_set]))
    print(fuzzy_set,	triangular(	22.03	, *height[fuzzy_set]))
    print(fuzzy_set,	triangular(	22.66	, *height[fuzzy_set]))
    print(fuzzy_set,	triangular(	16.31	, *height[fuzzy_set]))
    print(fuzzy_set,	triangular(	17.04	, *height[fuzzy_set]))
    print(fuzzy_set,	triangular(	14.45	, *height[fuzzy_set]))
    print(fuzzy_set,	triangular(	15.66	, *height[fuzzy_set]))
    print(fuzzy_set,	triangular(	15.63	, *height[fuzzy_set]))
    print(fuzzy_set,	triangular(	14.91	, *height[fuzzy_set]))
    print(fuzzy_set,	triangular(	12.36	, *height[fuzzy_set]))
    print(fuzzy_set,	triangular(	20.38	, *height[fuzzy_set]))
    print(fuzzy_set,	triangular(	15.27	, *height[fuzzy_set]))
    print(fuzzy_set,	triangular(	10.94	, *height[fuzzy_set]))
    print(fuzzy_set,	triangular(	20.38	, *height[fuzzy_set]))
    print(fuzzy_set,	triangular(	12.98	, *height[fuzzy_set]))
    print(fuzzy_set,	triangular(	21.53	, *height[fuzzy_set]))
    print(fuzzy_set,	triangular(	16.43	, *height[fuzzy_set]))
    print(fuzzy_set,	triangular(	16.3	, *height[fuzzy_set]))
    print(fuzzy_set,	triangular(	25.68	, *height[fuzzy_set]))
    print(fuzzy_set,	triangular(	12.79	, *height[fuzzy_set]))
    print(fuzzy_set,	triangular(	21.44	, *height[fuzzy_set]))
    print(fuzzy_set,	triangular(	13.09	, *height[fuzzy_set]))
    print(fuzzy_set,	triangular(	15.8	, *height[fuzzy_set]))
    print(fuzzy_set,	triangular(	14.34	, *height[fuzzy_set]))
    print(fuzzy_set,	triangular(	15.05	, *height[fuzzy_set]))
    print(fuzzy_set,	triangular(	13.12	, *height[fuzzy_set]))
    print(fuzzy_set,	triangular(	14.35	, *height[fuzzy_set]))
    print(fuzzy_set,	triangular(	14.34	, *height[fuzzy_set]))
    print(fuzzy_set,	triangular(	10.67	, *height[fuzzy_set]))
    print(fuzzy_set,	triangular(	22.96	, *height[fuzzy_set]))
    print(fuzzy_set,	triangular(	36.04	, *height[fuzzy_set]))
    print(fuzzy_set,	triangular(	15.4	, *height[fuzzy_set]))
    print(fuzzy_set,	triangular(	12.77	, *height[fuzzy_set]))
    print(fuzzy_set,	triangular(	14.9	, *height[fuzzy_set]))
    print(fuzzy_set,	triangular(	15.44	, *height[fuzzy_set]))
    print(fuzzy_set,	triangular(	14.8	, *height[fuzzy_set]))
    print(fuzzy_set,	triangular(	11.15	, *height[fuzzy_set]))
    print(fuzzy_set,	triangular(	21.57	, *height[fuzzy_set]))
    print(fuzzy_set,	triangular(	13.36	, *height[fuzzy_set]))
    print(fuzzy_set,	triangular(	11.14	, *height[fuzzy_set]))
    print(fuzzy_set,	triangular(	13.6	, *height[fuzzy_set]))
    print(fuzzy_set,	triangular(	17.18	, *height[fuzzy_set]))
    print(fuzzy_set,	triangular(	13.45	, *height[fuzzy_set]))
    print(fuzzy_set,	triangular(	11.94	, *height[fuzzy_set]))
    print(fuzzy_set,	triangular(	14.09	, *height[fuzzy_set]))
    print(fuzzy_set,	triangular(	16.45	, *height[fuzzy_set]))
    print(fuzzy_set,	triangular(	15.14	, *height[fuzzy_set]))
    print(fuzzy_set,	triangular(	12.4	, *height[fuzzy_set]))
    print(fuzzy_set,	triangular(	17.39	, *height[fuzzy_set]))
    print(fuzzy_set,	triangular(	13.34	, *height[fuzzy_set]))
    print(fuzzy_set,	triangular(	16.41	, *height[fuzzy_set]))
    print(fuzzy_set,	triangular(	14.83	, *height[fuzzy_set]))
    print(fuzzy_set,	triangular(	14.96	, *height[fuzzy_set]))
    print(fuzzy_set,	triangular(	17.01	, *height[fuzzy_set]))
    print(fuzzy_set,	triangular(	13.78	, *height[fuzzy_set]))
    print(fuzzy_set,	triangular(	16.46	, *height[fuzzy_set]))
    print(fuzzy_set,	triangular(	23.96	, *height[fuzzy_set]))
    print(fuzzy_set,	triangular(	13.32	, *height[fuzzy_set]))
    print(fuzzy_set,	triangular(	19.18	, *height[fuzzy_set]))
    print(fuzzy_set,	triangular(	14.17	, *height[fuzzy_set]))
    print(fuzzy_set,	triangular(	19.82	, *height[fuzzy_set]))
    print(fuzzy_set,	triangular(	21.53	, *height[fuzzy_set]))
    print(fuzzy_set,	triangular(	13.19	, *height[fuzzy_set]))
    print(fuzzy_set,	triangular(	14.5	, *height[fuzzy_set]))
    print(fuzzy_set,	triangular(	16.01	, *height[fuzzy_set]))
    print(fuzzy_set,	triangular(	14.38	, *height[fuzzy_set]))
    print(fuzzy_set,	triangular(	14.06	, *height[fuzzy_set]))
    print(fuzzy_set,	triangular(	22.75	, *height[fuzzy_set]))
    print(fuzzy_set,	triangular(	23.86	, *height[fuzzy_set]))
    print(fuzzy_set,	triangular(	16.76	, *height[fuzzy_set]))
    print(fuzzy_set,	triangular(	16.01	, *height[fuzzy_set]))
    print(fuzzy_set,	triangular(	13.57	, *height[fuzzy_set]))
    print(fuzzy_set,	triangular(	30.79	, *height[fuzzy_set]))
    print(fuzzy_set,	triangular(	10.28	, *height[fuzzy_set]))
    print(fuzzy_set,	triangular(	10.6	, *height[fuzzy_set]))
    print(fuzzy_set,	triangular(	13.16	, *height[fuzzy_set]))
    print(fuzzy_set,	triangular(	11.69	, *height[fuzzy_set]))
    print(fuzzy_set,	triangular(	17.32	, *height[fuzzy_set]))
    print(fuzzy_set,	triangular(	17.11	, *height[fuzzy_set]))
    print(fuzzy_set,	triangular(	12.45	, *height[fuzzy_set]))
    print(fuzzy_set,	triangular(	15.61	, *height[fuzzy_set]))
    print(fuzzy_set,	triangular(	16.41	, *height[fuzzy_set]))
    print(fuzzy_set,	triangular(	16.76	, *height[fuzzy_set]))
    print(fuzzy_set,	triangular(	17.58	, *height[fuzzy_set]))
    print(fuzzy_set,	triangular(	12.47	, *height[fuzzy_set]))
    print(fuzzy_set,	triangular(	21.86	, *height[fuzzy_set]))
    print(fuzzy_set,	triangular(	23.73	, *height[fuzzy_set]))
    print(fuzzy_set,	triangular(	15.05	, *height[fuzzy_set]))
    print(fuzzy_set,	triangular(	14.45	, *height[fuzzy_set]))
    print(fuzzy_set,	triangular(	10.57	, *height[fuzzy_set]))
    print(fuzzy_set,	triangular(	29.92	, *height[fuzzy_set]))
    print(fuzzy_set,	triangular(	11.93	, *height[fuzzy_set]))
    print(fuzzy_set,	triangular(	15.11	, *height[fuzzy_set]))
    print(fuzzy_set,	triangular(	11.24	, *height[fuzzy_set]))
    print(fuzzy_set,	triangular(	9.473	, *height[fuzzy_set]))
    print(fuzzy_set,	triangular(	15.35	, *height[fuzzy_set]))
    print(fuzzy_set,	triangular(	13.61	, *height[fuzzy_set]))
    print(fuzzy_set,	triangular(	14.62	, *height[fuzzy_set]))
    print(fuzzy_set,	triangular(	13.45	, *height[fuzzy_set]))
    print(fuzzy_set,	triangular(	13.5	, *height[fuzzy_set]))
    print(fuzzy_set,	triangular(	13.35	, *height[fuzzy_set]))
    print(fuzzy_set,	triangular(	15.85	, *height[fuzzy_set]))
    print(fuzzy_set,	triangular(	23.23	, *height[fuzzy_set]))
    print(fuzzy_set,	triangular(	11.62	, *height[fuzzy_set]))
    print(fuzzy_set,	triangular(	24.3	, *height[fuzzy_set]))
    print(fuzzy_set,	triangular(	15.29	, *height[fuzzy_set]))
    print(fuzzy_set,	triangular(	12.98	, *height[fuzzy_set]))
    print(fuzzy_set,	triangular(	9.077	, *height[fuzzy_set]))
    print(fuzzy_set,	triangular(	8.678	, *height[fuzzy_set]))
    print(fuzzy_set,	triangular(	12.26	, *height[fuzzy_set]))
    print(fuzzy_set,	triangular(	16.22	, *height[fuzzy_set]))
    print(fuzzy_set,	triangular(	16.51	, *height[fuzzy_set]))
    print(fuzzy_set,	triangular(	14.37	, *height[fuzzy_set]))
    print(fuzzy_set,	triangular(	15.05	, *height[fuzzy_set]))
    print(fuzzy_set,	triangular(	15.35	, *height[fuzzy_set]))
    print(fuzzy_set,	triangular(	11.25	, *height[fuzzy_set]))
    print(fuzzy_set,	triangular(	10.83	, *height[fuzzy_set]))
    print(fuzzy_set,	triangular(	10.93	, *height[fuzzy_set]))
    print(fuzzy_set,	triangular(	13.03	, *height[fuzzy_set]))
    print(fuzzy_set,	triangular(	11.66	, *height[fuzzy_set]))
    print(fuzzy_set,	triangular(	12.02	, *height[fuzzy_set]))
    print(fuzzy_set,	triangular(	13.87	, *height[fuzzy_set]))
    print(fuzzy_set,	triangular(	9.845	, *height[fuzzy_set]))
    print(fuzzy_set,	triangular(	13.89	, *height[fuzzy_set]))
    print(fuzzy_set,	triangular(	10.84	, *height[fuzzy_set]))
    print(fuzzy_set,	triangular(	10.65	, *height[fuzzy_set]))
    print(fuzzy_set,	triangular(	10.49	, *height[fuzzy_set]))
    print(fuzzy_set,	triangular(	15.48	, *height[fuzzy_set]))
    print(fuzzy_set,	triangular(	12.48	, *height[fuzzy_set]))
    print(fuzzy_set,	triangular(	15.3	, *height[fuzzy_set]))
    print(fuzzy_set,	triangular(	11.92	, *height[fuzzy_set]))
    print(fuzzy_set,	triangular(	17.52	, *height[fuzzy_set]))
    print(fuzzy_set,	triangular(	24.29	, *height[fuzzy_set]))
    print(fuzzy_set,	triangular(	25.45	, *height[fuzzy_set]))
    print(fuzzy_set,	triangular(	23.69	, *height[fuzzy_set]))
    print(fuzzy_set,	triangular(	18.98	, *height[fuzzy_set]))
    print(fuzzy_set,	triangular(	25.74	, *height[fuzzy_set]))
    print(fuzzy_set,	triangular(	9.456	, *height[fuzzy_set]))


# %% [code]


# %% [code]
