# Supplementary material for: Breast cancer disease classification using fuzzy-ID3 algorithm with FUZZYDBD method: automatic fuzzy database definition
Source: PeerJ Comput Sci. 2021 May 4;7:e427. doi: 10.7717/peerj-cs.427 (PMC8114800; doi:10.7717/peerj-cs.427)
Supplement: Supplemental Information 3 — To run the FID3 algorithm-FUZZYDBD: 1. Open id310fold.py (python language) 2. Make sure the dataset is w5.data/WBCDF1.data/coimbrafold5.data (according to the folder) id310fold.py is located in the FID3 file. Apply the w5.data/WBCDF1.data/coimbrafold5.data dataset located in the same FID3 file as it is the latest data that has already undergone data transformation into the linguistic format. All the instances have been shuffled well. [file peerj-cs-07-427-s003.zip › WDBC/Fuzzificationdata/SmmothnessnucA.ipynb]

# %% [code]
import warnings
warnings.filterwarnings('ignore')
import numpy as np # numerical processing library
import matplotlib.pyplot as plt # chart library
%pylab inline

def triangular(x, a, b, c):
    return max( min( (x-a)/(b-a), (c-x)/(c-b) ), 0 )

# U variable represents the Universe of Discourse of numerical variable height

U = np.arange(-0.0001,0.3,0.0005) # generates a sequence of number between 0 and 10, step 0.2

height = {
  'Low': [-0.002755, 0.05263, 0.108015],
  'Medium': [0.005263, 0.108015, 0.1634],
  'High': [0.108015, 0.1634, 0.218785],

}

plt.figure(figsize=(15,7))

lines = []

for fuzzy_set in height.keys():
  memberships = [ triangular(x, *height[fuzzy_set]) for x in U ]
  # plot the chart
  tmp, = plot(U, memberships, label=fuzzy_set)
  lines.append(tmp)

legend(handles=lines)
xlabel("Height")
ylabel("Membership value")

for fuzzy_set in height.keys():
    print(fuzzy_set,	triangular(	0.1184	, *height[fuzzy_set]))
    print(fuzzy_set,	triangular(	0.08474	, *height[fuzzy_set]))
    print(fuzzy_set,	triangular(	0.1096	, *height[fuzzy_set]))
    print(fuzzy_set,	triangular(	0.1425	, *height[fuzzy_set]))
    print(fuzzy_set,	triangular(	0.1003	, *height[fuzzy_set]))
    print(fuzzy_set,	triangular(	0.1278	, *height[fuzzy_set]))
    print(fuzzy_set,	triangular(	0.09463	, *height[fuzzy_set]))
    print(fuzzy_set,	triangular(	0.1189	, *height[fuzzy_set]))
    print(fuzzy_set,	triangular(	0.1273	, *height[fuzzy_set]))
    print(fuzzy_set,	triangular(	0.1186	, *height[fuzzy_set]))
    print(fuzzy_set,	triangular(	0.08206	, *height[fuzzy_set]))
    print(fuzzy_set,	triangular(	0.0971	, *height[fuzzy_set]))
    print(fuzzy_set,	triangular(	0.0974	, *height[fuzzy_set]))
    print(fuzzy_set,	triangular(	0.08401	, *height[fuzzy_set]))
    print(fuzzy_set,	triangular(	0.1131	, *height[fuzzy_set]))
    print(fuzzy_set,	triangular(	0.1139	, *height[fuzzy_set]))
    print(fuzzy_set,	triangular(	0.09867	, *height[fuzzy_set]))
    print(fuzzy_set,	triangular(	0.117	, *height[fuzzy_set]))
    print(fuzzy_set,	triangular(	0.09831	, *height[fuzzy_set]))
    print(fuzzy_set,	triangular(	0.09779	, *height[fuzzy_set]))
    print(fuzzy_set,	triangular(	0.1075	, *height[fuzzy_set]))
    print(fuzzy_set,	triangular(	0.1024	, *height[fuzzy_set]))
    print(fuzzy_set,	triangular(	0.1073	, *height[fuzzy_set]))
    print(fuzzy_set,	triangular(	0.09428	, *height[fuzzy_set]))
    print(fuzzy_set,	triangular(	0.1121	, *height[fuzzy_set]))
    print(fuzzy_set,	triangular(	0.1186	, *height[fuzzy_set]))
    print(fuzzy_set,	triangular(	0.1054	, *height[fuzzy_set]))
    print(fuzzy_set,	triangular(	0.0944	, *height[fuzzy_set]))
    print(fuzzy_set,	triangular(	0.1082	, *height[fuzzy_set]))
    print(fuzzy_set,	triangular(	0.09847	, *height[fuzzy_set]))
    print(fuzzy_set,	triangular(	0.1064	, *height[fuzzy_set]))
    print(fuzzy_set,	triangular(	0.1109	, *height[fuzzy_set]))
    print(fuzzy_set,	triangular(	0.1197	, *height[fuzzy_set]))
    print(fuzzy_set,	triangular(	0.09401	, *height[fuzzy_set]))
    print(fuzzy_set,	triangular(	0.104	, *height[fuzzy_set]))
    print(fuzzy_set,	triangular(	0.0961	, *height[fuzzy_set]))
    print(fuzzy_set,	triangular(	0.09823	, *height[fuzzy_set]))
    print(fuzzy_set,	triangular(	0.08983	, *height[fuzzy_set]))
    print(fuzzy_set,	triangular(	0.09387	, *height[fuzzy_set]))
    print(fuzzy_set,	triangular(	0.1016	, *height[fuzzy_set]))
    print(fuzzy_set,	triangular(	0.08162	, *height[fuzzy_set]))
    print(fuzzy_set,	triangular(	0.1227	, *height[fuzzy_set]))
    print(fuzzy_set,	triangular(	0.09081	, *height[fuzzy_set]))
    print(fuzzy_set,	triangular(	0.1041	, *height[fuzzy_set]))
    print(fuzzy_set,	triangular(	0.09714	, *height[fuzzy_set]))
    print(fuzzy_set,	triangular(	0.1099	, *height[fuzzy_set]))
    print(fuzzy_set,	triangular(	0.086	, *height[fuzzy_set]))
    print(fuzzy_set,	triangular(	0.1158	, *height[fuzzy_set]))
    print(fuzzy_set,	triangular(	0.1031	, *height[fuzzy_set]))
    print(fuzzy_set,	triangular(	0.08752	, *height[fuzzy_set]))
    print(fuzzy_set,	triangular(	0.08637	, *height[fuzzy_set]))
    print(fuzzy_set,	triangular(	0.07685	, *height[fuzzy_set]))
    print(fuzzy_set,	triangular(	0.08261	, *height[fuzzy_set]))
    print(fuzzy_set,	triangular(	0.1148	, *height[fuzzy_set]))
    print(fuzzy_set,	triangular(	0.09056	, *height[fuzzy_set]))
    print(fuzzy_set,	triangular(	0.09524	, *height[fuzzy_set]))
    print(fuzzy_set,	triangular(	0.1053	, *height[fuzzy_set]))
    print(fuzzy_set,	triangular(	0.1137	, *height[fuzzy_set]))
    print(fuzzy_set,	triangular(	0.0806	, *height[fuzzy_set]))
    print(fuzzy_set,	triangular(	0.09752	, *height[fuzzy_set]))
    print(fuzzy_set,	triangular(	0.1134	, *height[fuzzy_set]))
    print(fuzzy_set,	triangular(	0.1243	, *height[fuzzy_set]))
    print(fuzzy_set,	triangular(	0.1049	, *height[fuzzy_set]))
    print(fuzzy_set,	triangular(	0.07721	, *height[fuzzy_set]))
    print(fuzzy_set,	triangular(	0.1122	, *height[fuzzy_set]))
    print(fuzzy_set,	triangular(	0.1172	, *height[fuzzy_set]))
    print(fuzzy_set,	triangular(	0.1044	, *height[fuzzy_set]))
    print(fuzzy_set,	triangular(	0.08139	, *height[fuzzy_set]))
    print(fuzzy_set,	triangular(	0.1066	, *height[fuzzy_set]))
    print(fuzzy_set,	triangular(	0.09831	, *height[fuzzy_set]))
    print(fuzzy_set,	triangular(	0.09009	, *height[fuzzy_set]))
    print(fuzzy_set,	triangular(	0.09783	, *height[fuzzy_set]))
    print(fuzzy_set,	triangular(	0.1071	, *height[fuzzy_set]))
    print(fuzzy_set,	triangular(	0.1007	, *height[fuzzy_set]))
    print(fuzzy_set,	triangular(	0.09172	, *height[fuzzy_set]))
    print(fuzzy_set,	triangular(	0.09168	, *height[fuzzy_set]))
    print(fuzzy_set,	triangular(	0.1291	, *height[fuzzy_set]))
    print(fuzzy_set,	triangular(	0.1065	, *height[fuzzy_set]))
    print(fuzzy_set,	triangular(	0.1286	, *height[fuzzy_set]))
    print(fuzzy_set,	triangular(	0.09934	, *height[fuzzy_set]))
    print(fuzzy_set,	triangular(	0.1102	, *height[fuzzy_set]))
    print(fuzzy_set,	triangular(	0.1078	, *height[fuzzy_set]))
    print(fuzzy_set,	triangular(	0.1063	, *height[fuzzy_set]))
    print(fuzzy_set,	triangular(	0.1215	, *height[fuzzy_set]))
    print(fuzzy_set,	triangular(	0.09723	, *height[fuzzy_set]))
    print(fuzzy_set,	triangular(	0.09874	, *height[fuzzy_set]))
    print(fuzzy_set,	triangular(	0.09444	, *height[fuzzy_set]))
    print(fuzzy_set,	triangular(	0.09029	, *height[fuzzy_set]))
    print(fuzzy_set,	triangular(	0.08772	, *height[fuzzy_set]))
    print(fuzzy_set,	triangular(	0.1132	, *height[fuzzy_set]))
    print(fuzzy_set,	triangular(	0.08974	, *height[fuzzy_set]))
    print(fuzzy_set,	triangular(	0.092	, *height[fuzzy_set]))
    print(fuzzy_set,	triangular(	0.07355	, *height[fuzzy_set]))
    print(fuzzy_set,	triangular(	0.1022	, *height[fuzzy_set]))
    print(fuzzy_set,	triangular(	0.1039	, *height[fuzzy_set]))
    print(fuzzy_set,	triangular(	0.09078	, *height[fuzzy_set]))
    print(fuzzy_set,	triangular(	0.1045	, *height[fuzzy_set]))
    print(fuzzy_set,	triangular(	0.1024	, *height[fuzzy_set]))
    print(fuzzy_set,	triangular(	0.08983	, *height[fuzzy_set]))
    print(fuzzy_set,	triangular(	0.09752	, *height[fuzzy_set]))
    print(fuzzy_set,	triangular(	0.09488	, *height[fuzzy_set]))
    print(fuzzy_set,	triangular(	0.117	, *height[fuzzy_set]))
    print(fuzzy_set,	triangular(	0.08013	, *height[fuzzy_set]))
    print(fuzzy_set,	triangular(	0.1005	, *height[fuzzy_set]))
    print(fuzzy_set,	triangular(	0.09989	, *height[fuzzy_set]))
    print(fuzzy_set,	triangular(	0.1398	, *height[fuzzy_set]))
    print(fuzzy_set,	triangular(	0.1142	, *height[fuzzy_set]))
    print(fuzzy_set,	triangular(	0.08477	, *height[fuzzy_set]))
    print(fuzzy_set,	triangular(	0.1326	, *height[fuzzy_set]))
    print(fuzzy_set,	triangular(	0.08759	, *height[fuzzy_set]))
    print(fuzzy_set,	triangular(	0.1037	, *height[fuzzy_set]))
    print(fuzzy_set,	triangular(	0.09933	, *height[fuzzy_set]))
    print(fuzzy_set,	triangular(	0.07837	, *height[fuzzy_set]))
    print(fuzzy_set,	triangular(	0.1122	, *height[fuzzy_set]))
    print(fuzzy_set,	triangular(	0.115	, *height[fuzzy_set]))
    print(fuzzy_set,	triangular(	0.09768	, *height[fuzzy_set]))
    print(fuzzy_set,	triangular(	0.09462	, *height[fuzzy_set]))
    print(fuzzy_set,	triangular(	0.1162	, *height[fuzzy_set]))
    print(fuzzy_set,	triangular(	0.1155	, *height[fuzzy_set]))
    print(fuzzy_set,	triangular(	0.08402	, *height[fuzzy_set]))
    print(fuzzy_set,	triangular(	0.09373	, *height[fuzzy_set]))
    print(fuzzy_set,	triangular(	0.1054	, *height[fuzzy_set]))
    print(fuzzy_set,	triangular(	0.1447	, *height[fuzzy_set]))
    print(fuzzy_set,	triangular(	0.1101	, *height[fuzzy_set]))
    print(fuzzy_set,	triangular(	0.07115	, *height[fuzzy_set]))
    print(fuzzy_set,	triangular(	0.08785	, *height[fuzzy_set]))
    print(fuzzy_set,	triangular(	0.09258	, *height[fuzzy_set]))
    print(fuzzy_set,	triangular(	0.08217	, *height[fuzzy_set]))
    print(fuzzy_set,	triangular(	0.115	, *height[fuzzy_set]))
    print(fuzzy_set,	triangular(	0.1015	, *height[fuzzy_set]))
    print(fuzzy_set,	triangular(	0.1066	, *height[fuzzy_set]))
    print(fuzzy_set,	triangular(	0.1092	, *height[fuzzy_set]))
    print(fuzzy_set,	triangular(	0.1008	, *height[fuzzy_set]))
    print(fuzzy_set,	triangular(	0.09462	, *height[fuzzy_set]))
    print(fuzzy_set,	triangular(	0.0943	, *height[fuzzy_set]))
    print(fuzzy_set,	triangular(	0.09055	, *height[fuzzy_set]))
    print(fuzzy_set,	triangular(	0.1051	, *height[fuzzy_set]))
    print(fuzzy_set,	triangular(	0.09639	, *height[fuzzy_set]))
    print(fuzzy_set,	triangular(	0.1167	, *height[fuzzy_set]))
    print(fuzzy_set,	triangular(	0.1164	, *height[fuzzy_set]))
    print(fuzzy_set,	triangular(	0.0925	, *height[fuzzy_set]))
    print(fuzzy_set,	triangular(	0.09721	, *height[fuzzy_set]))
    print(fuzzy_set,	triangular(	0.1092	, *height[fuzzy_set]))
    print(fuzzy_set,	triangular(	0.08677	, *height[fuzzy_set]))
    print(fuzzy_set,	triangular(	0.07793	, *height[fuzzy_set]))
    print(fuzzy_set,	triangular(	0.1152	, *height[fuzzy_set]))
    print(fuzzy_set,	triangular(	0.1091	, *height[fuzzy_set]))
    print(fuzzy_set,	triangular(	0.08138	, *height[fuzzy_set]))
    print(fuzzy_set,	triangular(	0.0997	, *height[fuzzy_set]))
    print(fuzzy_set,	triangular(	0.07944	, *height[fuzzy_set]))
    print(fuzzy_set,	triangular(	0.1135	, *height[fuzzy_set]))
    print(fuzzy_set,	triangular(	0.09405	, *height[fuzzy_set]))
    print(fuzzy_set,	triangular(	0.1072	, *height[fuzzy_set]))
    print(fuzzy_set,	triangular(	0.09754	, *height[fuzzy_set]))
    print(fuzzy_set,	triangular(	0.09384	, *height[fuzzy_set]))
    print(fuzzy_set,	triangular(	0.08654	, *height[fuzzy_set]))
    print(fuzzy_set,	triangular(	0.1115	, *height[fuzzy_set]))
    print(fuzzy_set,	triangular(	0.07445	, *height[fuzzy_set]))
    print(fuzzy_set,	triangular(	0.09311	, *height[fuzzy_set]))
    print(fuzzy_set,	triangular(	0.07515	, *height[fuzzy_set]))
    print(fuzzy_set,	triangular(	0.1089	, *height[fuzzy_set]))
    print(fuzzy_set,	triangular(	0.08694	, *height[fuzzy_set]))
    print(fuzzy_set,	triangular(	0.112	, *height[fuzzy_set]))
    print(fuzzy_set,	triangular(	0.1012	, *height[fuzzy_set]))
    print(fuzzy_set,	triangular(	0.08439	, *height[fuzzy_set]))
    print(fuzzy_set,	triangular(	0.08421	, *height[fuzzy_set]))
    print(fuzzy_set,	triangular(	0.09594	, *height[fuzzy_set]))
    print(fuzzy_set,	triangular(	0.08865	, *height[fuzzy_set]))
    print(fuzzy_set,	triangular(	0.1049	, *height[fuzzy_set]))
    print(fuzzy_set,	triangular(	0.09855	, *height[fuzzy_set]))
    print(fuzzy_set,	triangular(	0.1028	, *height[fuzzy_set]))
    print(fuzzy_set,	triangular(	0.09048	, *height[fuzzy_set]))
    print(fuzzy_set,	triangular(	0.1257	, *height[fuzzy_set]))
    print(fuzzy_set,	triangular(	0.1006	, *height[fuzzy_set]))
    print(fuzzy_set,	triangular(	0.08792	, *height[fuzzy_set]))
    print(fuzzy_set,	triangular(	0.09138	, *height[fuzzy_set]))
    print(fuzzy_set,	triangular(	0.09699	, *height[fuzzy_set]))
    print(fuzzy_set,	triangular(	0.09831	, *height[fuzzy_set]))
    print(fuzzy_set,	triangular(	0.06251	, *height[fuzzy_set]))
    print(fuzzy_set,	triangular(	0.08739	, *height[fuzzy_set]))
    print(fuzzy_set,	triangular(	0.1094	, *height[fuzzy_set]))
    print(fuzzy_set,	triangular(	0.1141	, *height[fuzzy_set]))
    print(fuzzy_set,	triangular(	0.09597	, *height[fuzzy_set]))
    print(fuzzy_set,	triangular(	0.09059	, *height[fuzzy_set]))
    print(fuzzy_set,	triangular(	0.09057	, *height[fuzzy_set]))
    print(fuzzy_set,	triangular(	0.09267	, *height[fuzzy_set]))
    print(fuzzy_set,	triangular(	0.08588	, *height[fuzzy_set]))
    print(fuzzy_set,	triangular(	0.09774	, *height[fuzzy_set]))
    print(fuzzy_set,	triangular(	0.1007	, *height[fuzzy_set]))
    print(fuzzy_set,	triangular(	0.0808	, *height[fuzzy_set]))
    print(fuzzy_set,	triangular(	0.1075	, *height[fuzzy_set]))
    print(fuzzy_set,	triangular(	0.08749	, *height[fuzzy_set]))
    print(fuzzy_set,	triangular(	0.0695	, *height[fuzzy_set]))
    print(fuzzy_set,	triangular(	0.1034	, *height[fuzzy_set]))
    print(fuzzy_set,	triangular(	0.1044	, *height[fuzzy_set]))
    print(fuzzy_set,	triangular(	0.07941	, *height[fuzzy_set]))
    print(fuzzy_set,	triangular(	0.12	, *height[fuzzy_set]))
    print(fuzzy_set,	triangular(	0.07371	, *height[fuzzy_set]))
    print(fuzzy_set,	triangular(	0.08523	, *height[fuzzy_set]))
    print(fuzzy_set,	triangular(	0.09872	, *height[fuzzy_set]))
    print(fuzzy_set,	triangular(	0.09586	, *height[fuzzy_set]))
    print(fuzzy_set,	triangular(	0.08968	, *height[fuzzy_set]))
    print(fuzzy_set,	triangular(	0.1141	, *height[fuzzy_set]))
    print(fuzzy_set,	triangular(	0.1323	, *height[fuzzy_set]))
    print(fuzzy_set,	triangular(	0.09965	, *height[fuzzy_set]))
    print(fuzzy_set,	triangular(	0.08876	, *height[fuzzy_set]))
    print(fuzzy_set,	triangular(	0.1089	, *height[fuzzy_set]))
    print(fuzzy_set,	triangular(	0.08772	, *height[fuzzy_set]))
    print(fuzzy_set,	triangular(	0.1002	, *height[fuzzy_set]))
    print(fuzzy_set,	triangular(	0.08182	, *height[fuzzy_set]))
    print(fuzzy_set,	triangular(	0.0909	, *height[fuzzy_set]))
    print(fuzzy_set,	triangular(	0.08871	, *height[fuzzy_set]))
    print(fuzzy_set,	triangular(	0.1142	, *height[fuzzy_set]))
    print(fuzzy_set,	triangular(	0.1006	, *height[fuzzy_set]))
    print(fuzzy_set,	triangular(	0.09463	, *height[fuzzy_set]))
    print(fuzzy_set,	triangular(	0.1026	, *height[fuzzy_set]))
    print(fuzzy_set,	triangular(	0.09363	, *height[fuzzy_set]))
    print(fuzzy_set,	triangular(	0.08054	, *height[fuzzy_set]))
    print(fuzzy_set,	triangular(	0.09383	, *height[fuzzy_set]))
    print(fuzzy_set,	triangular(	0.0842	, *height[fuzzy_set]))
    print(fuzzy_set,	triangular(	0.09646	, *height[fuzzy_set]))
    print(fuzzy_set,	triangular(	0.1051	, *height[fuzzy_set]))
    print(fuzzy_set,	triangular(	0.1061	, *height[fuzzy_set]))
    print(fuzzy_set,	triangular(	0.1025	, *height[fuzzy_set]))
    print(fuzzy_set,	triangular(	0.08445	, *height[fuzzy_set]))
    print(fuzzy_set,	triangular(	0.09906	, *height[fuzzy_set]))
    print(fuzzy_set,	triangular(	0.1053	, *height[fuzzy_set]))
    print(fuzzy_set,	triangular(	0.08371	, *height[fuzzy_set]))
    print(fuzzy_set,	triangular(	0.07903	, *height[fuzzy_set]))
    print(fuzzy_set,	triangular(	0.1088	, *height[fuzzy_set]))
    print(fuzzy_set,	triangular(	0.1141	, *height[fuzzy_set]))
    print(fuzzy_set,	triangular(	0.06883	, *height[fuzzy_set]))
    print(fuzzy_set,	triangular(	0.0778	, *height[fuzzy_set]))
    print(fuzzy_set,	triangular(	0.09159	, *height[fuzzy_set]))
    print(fuzzy_set,	triangular(	0.08464	, *height[fuzzy_set]))
    print(fuzzy_set,	triangular(	0.0907	, *height[fuzzy_set]))
    print(fuzzy_set,	triangular(	0.09509	, *height[fuzzy_set]))
    print(fuzzy_set,	triangular(	0.08355	, *height[fuzzy_set]))
    print(fuzzy_set,	triangular(	0.08223	, *height[fuzzy_set]))
    print(fuzzy_set,	triangular(	0.09812	, *height[fuzzy_set]))
    print(fuzzy_set,	triangular(	0.09423	, *height[fuzzy_set]))
    print(fuzzy_set,	triangular(	0.07926	, *height[fuzzy_set]))
    print(fuzzy_set,	triangular(	0.09592	, *height[fuzzy_set]))
    print(fuzzy_set,	triangular(	0.08043	, *height[fuzzy_set]))
    print(fuzzy_set,	triangular(	0.1027	, *height[fuzzy_set]))
    print(fuzzy_set,	triangular(	0.107	, *height[fuzzy_set]))
    print(fuzzy_set,	triangular(	0.07215	, *height[fuzzy_set]))
    print(fuzzy_set,	triangular(	0.0876	, *height[fuzzy_set]))
    print(fuzzy_set,	triangular(	0.09657	, *height[fuzzy_set]))
    print(fuzzy_set,	triangular(	0.1013	, *height[fuzzy_set]))
    print(fuzzy_set,	triangular(	0.1007	, *height[fuzzy_set]))
    print(fuzzy_set,	triangular(	0.09345	, *height[fuzzy_set]))
    print(fuzzy_set,	triangular(	0.1062	, *height[fuzzy_set]))
    print(fuzzy_set,	triangular(	0.1008	, *height[fuzzy_set]))
    print(fuzzy_set,	triangular(	0.1035	, *height[fuzzy_set]))
    print(fuzzy_set,	triangular(	0.1096	, *height[fuzzy_set]))
    print(fuzzy_set,	triangular(	0.0926	, *height[fuzzy_set]))
    print(fuzzy_set,	triangular(	0.1335	, *height[fuzzy_set]))
    print(fuzzy_set,	triangular(	0.1109	, *height[fuzzy_set]))
    print(fuzzy_set,	triangular(	0.1063	, *height[fuzzy_set]))
    print(fuzzy_set,	triangular(	0.1	, *height[fuzzy_set]))
    print(fuzzy_set,	triangular(	0.08662	, *height[fuzzy_set]))
    print(fuzzy_set,	triangular(	0.08999	, *height[fuzzy_set]))
    print(fuzzy_set,	triangular(	0.0784	, *height[fuzzy_set]))
    print(fuzzy_set,	triangular(	0.09726	, *height[fuzzy_set]))
    print(fuzzy_set,	triangular(	0.09469	, *height[fuzzy_set]))
    print(fuzzy_set,	triangular(	0.09688	, *height[fuzzy_set]))
    print(fuzzy_set,	triangular(	0.07956	, *height[fuzzy_set]))
    print(fuzzy_set,	triangular(	0.09425	, *height[fuzzy_set]))
    print(fuzzy_set,	triangular(	0.1082	, *height[fuzzy_set]))
    print(fuzzy_set,	triangular(	0.06429	, *height[fuzzy_set]))
    print(fuzzy_set,	triangular(	0.09834	, *height[fuzzy_set]))
    print(fuzzy_set,	triangular(	0.09401	, *height[fuzzy_set]))
    print(fuzzy_set,	triangular(	0.09037	, *height[fuzzy_set]))
    print(fuzzy_set,	triangular(	0.08855	, *height[fuzzy_set]))
    print(fuzzy_set,	triangular(	0.1225	, *height[fuzzy_set]))
    print(fuzzy_set,	triangular(	0.09379	, *height[fuzzy_set]))
    print(fuzzy_set,	triangular(	0.08923	, *height[fuzzy_set]))
    print(fuzzy_set,	triangular(	0.07948	, *height[fuzzy_set]))
    print(fuzzy_set,	triangular(	0.09516	, *height[fuzzy_set]))
    print(fuzzy_set,	triangular(	0.102	, *height[fuzzy_set]))
    print(fuzzy_set,	triangular(	0.07813	, *height[fuzzy_set]))
    print(fuzzy_set,	triangular(	0.1037	, *height[fuzzy_set]))
    print(fuzzy_set,	triangular(	0.1066	, *height[fuzzy_set]))
    print(fuzzy_set,	triangular(	0.07818	, *height[fuzzy_set]))
    print(fuzzy_set,	triangular(	0.08393	, *height[fuzzy_set]))
    print(fuzzy_set,	triangular(	0.08605	, *height[fuzzy_set]))
    print(fuzzy_set,	triangular(	0.06955	, *height[fuzzy_set]))
    print(fuzzy_set,	triangular(	0.0802	, *height[fuzzy_set]))
    print(fuzzy_set,	triangular(	0.08713	, *height[fuzzy_set]))
    print(fuzzy_set,	triangular(	0.08757	, *height[fuzzy_set]))
    print(fuzzy_set,	triangular(	0.08992	, *height[fuzzy_set]))
    print(fuzzy_set,	triangular(	0.1005	, *height[fuzzy_set]))
    print(fuzzy_set,	triangular(	0.08372	, *height[fuzzy_set]))
    print(fuzzy_set,	triangular(	0.09667	, *height[fuzzy_set]))
    print(fuzzy_set,	triangular(	0.09198	, *height[fuzzy_set]))
    print(fuzzy_set,	triangular(	0.08518	, *height[fuzzy_set]))
    print(fuzzy_set,	triangular(	0.09968	, *height[fuzzy_set]))
    print(fuzzy_set,	triangular(	0.06576	, *height[fuzzy_set]))
    print(fuzzy_set,	triangular(	0.1015	, *height[fuzzy_set]))
    print(fuzzy_set,	triangular(	0.115	, *height[fuzzy_set]))
    print(fuzzy_set,	triangular(	0.08451	, *height[fuzzy_set]))
    print(fuzzy_set,	triangular(	0.108	, *height[fuzzy_set]))
    print(fuzzy_set,	triangular(	0.1068	, *height[fuzzy_set]))
    print(fuzzy_set,	triangular(	0.08853	, *height[fuzzy_set]))
    print(fuzzy_set,	triangular(	0.07474	, *height[fuzzy_set]))
    print(fuzzy_set,	triangular(	0.08511	, *height[fuzzy_set]))
    print(fuzzy_set,	triangular(	0.07005	, *height[fuzzy_set]))
    print(fuzzy_set,	triangular(	0.07376	, *height[fuzzy_set]))
    print(fuzzy_set,	triangular(	0.08352	, *height[fuzzy_set]))
    print(fuzzy_set,	triangular(	0.08814	, *height[fuzzy_set]))
    print(fuzzy_set,	triangular(	0.07618	, *height[fuzzy_set]))
    print(fuzzy_set,	triangular(	0.08794	, *height[fuzzy_set]))
    print(fuzzy_set,	triangular(	0.08597	, *height[fuzzy_set]))
    print(fuzzy_set,	triangular(	0.1074	, *height[fuzzy_set]))
    print(fuzzy_set,	triangular(	0.08511	, *height[fuzzy_set]))
    print(fuzzy_set,	triangular(	0.07734	, *height[fuzzy_set]))
    print(fuzzy_set,	triangular(	0.09746	, *height[fuzzy_set]))
    print(fuzzy_set,	triangular(	0.09968	, *height[fuzzy_set]))
    print(fuzzy_set,	triangular(	0.07557	, *height[fuzzy_set]))
    print(fuzzy_set,	triangular(	0.1061	, *height[fuzzy_set]))
    print(fuzzy_set,	triangular(	0.0802	, *height[fuzzy_set]))
    print(fuzzy_set,	triangular(	0.1134	, *height[fuzzy_set]))
    print(fuzzy_set,	triangular(	0.117	, *height[fuzzy_set]))
    print(fuzzy_set,	triangular(	0.08673	, *height[fuzzy_set]))
    print(fuzzy_set,	triangular(	0.1028	, *height[fuzzy_set]))
    print(fuzzy_set,	triangular(	0.09309	, *height[fuzzy_set]))
    print(fuzzy_set,	triangular(	0.07683	, *height[fuzzy_set]))
    print(fuzzy_set,	triangular(	0.1169	, *height[fuzzy_set]))
    print(fuzzy_set,	triangular(	0.1165	, *height[fuzzy_set]))
    print(fuzzy_set,	triangular(	0.09491	, *height[fuzzy_set]))
    print(fuzzy_set,	triangular(	0.09579	, *height[fuzzy_set]))
    print(fuzzy_set,	triangular(	0.1054	, *height[fuzzy_set]))
    print(fuzzy_set,	triangular(	0.08306	, *height[fuzzy_set]))
    print(fuzzy_set,	triangular(	0.08313	, *height[fuzzy_set]))
    print(fuzzy_set,	triangular(	0.1119	, *height[fuzzy_set]))
    print(fuzzy_set,	triangular(	0.09462	, *height[fuzzy_set]))
    print(fuzzy_set,	triangular(	0.09116	, *height[fuzzy_set]))
    print(fuzzy_set,	triangular(	0.1007	, *height[fuzzy_set]))
    print(fuzzy_set,	triangular(	0.1069	, *height[fuzzy_set]))
    print(fuzzy_set,	triangular(	0.09751	, *height[fuzzy_set]))
    print(fuzzy_set,	triangular(	0.08481	, *height[fuzzy_set]))
    print(fuzzy_set,	triangular(	0.1033	, *height[fuzzy_set]))
    print(fuzzy_set,	triangular(	0.09797	, *height[fuzzy_set]))
    print(fuzzy_set,	triangular(	0.115	, *height[fuzzy_set]))
    print(fuzzy_set,	triangular(	0.09882	, *height[fuzzy_set]))
    print(fuzzy_set,	triangular(	0.08386	, *height[fuzzy_set]))
    print(fuzzy_set,	triangular(	0.08875	, *height[fuzzy_set]))
    print(fuzzy_set,	triangular(	0.09076	, *height[fuzzy_set]))
    print(fuzzy_set,	triangular(	0.1158	, *height[fuzzy_set]))
    print(fuzzy_set,	triangular(	0.07561	, *height[fuzzy_set]))
    print(fuzzy_set,	triangular(	0.1243	, *height[fuzzy_set]))
    print(fuzzy_set,	triangular(	0.1149	, *height[fuzzy_set]))
    print(fuzzy_set,	triangular(	0.1024	, *height[fuzzy_set]))
    print(fuzzy_set,	triangular(	0.07274	, *height[fuzzy_set]))
    print(fuzzy_set,	triangular(	0.0876	, *height[fuzzy_set]))
    print(fuzzy_set,	triangular(	0.1082	, *height[fuzzy_set]))
    print(fuzzy_set,	triangular(	0.08743	, *height[fuzzy_set]))
    print(fuzzy_set,	triangular(	0.08293	, *height[fuzzy_set]))
    print(fuzzy_set,	triangular(	0.1009	, *height[fuzzy_set]))
    print(fuzzy_set,	triangular(	0.07436	, *height[fuzzy_set]))
    print(fuzzy_set,	triangular(	0.08582	, *height[fuzzy_set]))
    print(fuzzy_set,	triangular(	0.09676	, *height[fuzzy_set]))
    print(fuzzy_set,	triangular(	0.09686	, *height[fuzzy_set]))
    print(fuzzy_set,	triangular(	0.07937	, *height[fuzzy_set]))
    print(fuzzy_set,	triangular(	0.0915	, *height[fuzzy_set]))
    print(fuzzy_set,	triangular(	0.09905	, *height[fuzzy_set]))
    print(fuzzy_set,	triangular(	0.09231	, *height[fuzzy_set]))
    print(fuzzy_set,	triangular(	0.09384	, *height[fuzzy_set]))
    print(fuzzy_set,	triangular(	0.1063	, *height[fuzzy_set]))
    print(fuzzy_set,	triangular(	0.09742	, *height[fuzzy_set]))
    print(fuzzy_set,	triangular(	0.07963	, *height[fuzzy_set]))
    print(fuzzy_set,	triangular(	0.1001	, *height[fuzzy_set]))
    print(fuzzy_set,	triangular(	0.09446	, *height[fuzzy_set]))
    print(fuzzy_set,	triangular(	0.08302	, *height[fuzzy_set]))
    print(fuzzy_set,	triangular(	0.0988	, *height[fuzzy_set]))
    print(fuzzy_set,	triangular(	0.09073	, *height[fuzzy_set]))
    print(fuzzy_set,	triangular(	0.07517	, *height[fuzzy_set]))
    print(fuzzy_set,	triangular(	0.08268	, *height[fuzzy_set]))
    print(fuzzy_set,	triangular(	0.1216	, *height[fuzzy_set]))
    print(fuzzy_set,	triangular(	0.1237	, *height[fuzzy_set]))
    print(fuzzy_set,	triangular(	0.07987	, *height[fuzzy_set]))
    print(fuzzy_set,	triangular(	0.06935	, *height[fuzzy_set]))
    print(fuzzy_set,	triangular(	0.1042	, *height[fuzzy_set]))
    print(fuzzy_set,	triangular(	0.08363	, *height[fuzzy_set]))
    print(fuzzy_set,	triangular(	0.08682	, *height[fuzzy_set]))
    print(fuzzy_set,	triangular(	0.08108	, *height[fuzzy_set]))
    print(fuzzy_set,	triangular(	0.07026	, *height[fuzzy_set]))
    print(fuzzy_set,	triangular(	0.08365	, *height[fuzzy_set]))
    print(fuzzy_set,	triangular(	0.101	, *height[fuzzy_set]))
    print(fuzzy_set,	triangular(	0.09996	, *height[fuzzy_set]))
    print(fuzzy_set,	triangular(	0.1039	, *height[fuzzy_set]))
    print(fuzzy_set,	triangular(	0.116	, *height[fuzzy_set]))
    print(fuzzy_set,	triangular(	0.1167	, *height[fuzzy_set]))
    print(fuzzy_set,	triangular(	0.1029	, *height[fuzzy_set]))
    print(fuzzy_set,	triangular(	0.08045	, *height[fuzzy_set]))
    print(fuzzy_set,	triangular(	0.1059	, *height[fuzzy_set]))
    print(fuzzy_set,	triangular(	0.08044	, *height[fuzzy_set]))
    print(fuzzy_set,	triangular(	0.07741	, *height[fuzzy_set]))
    print(fuzzy_set,	triangular(	0.09087	, *height[fuzzy_set]))
    print(fuzzy_set,	triangular(	0.123	, *height[fuzzy_set]))
    print(fuzzy_set,	triangular(	0.08872	, *height[fuzzy_set]))
    print(fuzzy_set,	triangular(	0.07351	, *height[fuzzy_set]))
    print(fuzzy_set,	triangular(	0.09879	, *height[fuzzy_set]))
    print(fuzzy_set,	triangular(	0.08682	, *height[fuzzy_set]))
    print(fuzzy_set,	triangular(	0.1004	, *height[fuzzy_set]))
    print(fuzzy_set,	triangular(	0.09495	, *height[fuzzy_set]))
    print(fuzzy_set,	triangular(	0.07551	, *height[fuzzy_set]))
    print(fuzzy_set,	triangular(	0.1036	, *height[fuzzy_set]))
    print(fuzzy_set,	triangular(	0.08685	, *height[fuzzy_set]))
    print(fuzzy_set,	triangular(	0.08858	, *height[fuzzy_set]))
    print(fuzzy_set,	triangular(	0.1077	, *height[fuzzy_set]))
    print(fuzzy_set,	triangular(	0.07969	, *height[fuzzy_set]))
    print(fuzzy_set,	triangular(	0.08515	, *height[fuzzy_set]))
    print(fuzzy_set,	triangular(	0.0832	, *height[fuzzy_set]))
    print(fuzzy_set,	triangular(	0.09773	, *height[fuzzy_set]))
    print(fuzzy_set,	triangular(	0.1044	, *height[fuzzy_set]))
    print(fuzzy_set,	triangular(	0.112	, *height[fuzzy_set]))
    print(fuzzy_set,	triangular(	0.08785	, *height[fuzzy_set]))
    print(fuzzy_set,	triangular(	0.1018	, *height[fuzzy_set]))
    print(fuzzy_set,	triangular(	0.08546	, *height[fuzzy_set]))
    print(fuzzy_set,	triangular(	0.1031	, *height[fuzzy_set]))
    print(fuzzy_set,	triangular(	0.1088	, *height[fuzzy_set]))
    print(fuzzy_set,	triangular(	0.09057	, *height[fuzzy_set]))
    print(fuzzy_set,	triangular(	0.1075	, *height[fuzzy_set]))
    print(fuzzy_set,	triangular(	0.08117	, *height[fuzzy_set]))
    print(fuzzy_set,	triangular(	0.09816	, *height[fuzzy_set]))
    print(fuzzy_set,	triangular(	0.08801	, *height[fuzzy_set]))
    print(fuzzy_set,	triangular(	0.08151	, *height[fuzzy_set]))
    print(fuzzy_set,	triangular(	0.07896	, *height[fuzzy_set]))
    print(fuzzy_set,	triangular(	0.09947	, *height[fuzzy_set]))
    print(fuzzy_set,	triangular(	0.1054	, *height[fuzzy_set]))
    print(fuzzy_set,	triangular(	0.1133	, *height[fuzzy_set]))
    print(fuzzy_set,	triangular(	0.1018	, *height[fuzzy_set]))
    print(fuzzy_set,	triangular(	0.08924	, *height[fuzzy_set]))
    print(fuzzy_set,	triangular(	0.106	, *height[fuzzy_set]))
    print(fuzzy_set,	triangular(	0.09136	, *height[fuzzy_set]))
    print(fuzzy_set,	triangular(	0.08458	, *height[fuzzy_set]))
    print(fuzzy_set,	triangular(	0.08684	, *height[fuzzy_set]))
    print(fuzzy_set,	triangular(	0.07966	, *height[fuzzy_set]))
    print(fuzzy_set,	triangular(	0.08915	, *height[fuzzy_set]))
    print(fuzzy_set,	triangular(	0.08331	, *height[fuzzy_set]))
    print(fuzzy_set,	triangular(	0.08817	, *height[fuzzy_set]))
    print(fuzzy_set,	triangular(	0.08142	, *height[fuzzy_set]))
    print(fuzzy_set,	triangular(	0.08947	, *height[fuzzy_set]))
    print(fuzzy_set,	triangular(	0.103	, *height[fuzzy_set]))
    print(fuzzy_set,	triangular(	0.09997	, *height[fuzzy_set]))
    print(fuzzy_set,	triangular(	0.09179	, *height[fuzzy_set]))
    print(fuzzy_set,	triangular(	0.08388	, *height[fuzzy_set]))
    print(fuzzy_set,	triangular(	0.09684	, *height[fuzzy_set]))
    print(fuzzy_set,	triangular(	0.06613	, *height[fuzzy_set]))
    print(fuzzy_set,	triangular(	0.1032	, *height[fuzzy_set]))
    print(fuzzy_set,	triangular(	0.08437	, *height[fuzzy_set]))
    print(fuzzy_set,	triangular(	0.1099	, *height[fuzzy_set]))
    print(fuzzy_set,	triangular(	0.08583	, *height[fuzzy_set]))
    print(fuzzy_set,	triangular(	0.09245	, *height[fuzzy_set]))
    print(fuzzy_set,	triangular(	0.09357	, *height[fuzzy_set]))
    print(fuzzy_set,	triangular(	0.08791	, *height[fuzzy_set]))
    print(fuzzy_set,	triangular(	0.08369	, *height[fuzzy_set]))
    print(fuzzy_set,	triangular(	0.07984	, *height[fuzzy_set]))
    print(fuzzy_set,	triangular(	0.09898	, *height[fuzzy_set]))
    print(fuzzy_set,	triangular(	0.1084	, *height[fuzzy_set]))
    print(fuzzy_set,	triangular(	0.06995	, *height[fuzzy_set]))
    print(fuzzy_set,	triangular(	0.08508	, *height[fuzzy_set]))
    print(fuzzy_set,	triangular(	0.07466	, *height[fuzzy_set]))
    print(fuzzy_set,	triangular(	0.08284	, *height[fuzzy_set]))
    print(fuzzy_set,	triangular(	0.08675	, *height[fuzzy_set]))
    print(fuzzy_set,	triangular(	0.08311	, *height[fuzzy_set]))
    print(fuzzy_set,	triangular(	0.09289	, *height[fuzzy_set]))
    print(fuzzy_set,	triangular(	0.1175	, *height[fuzzy_set]))
    print(fuzzy_set,	triangular(	0.08946	, *height[fuzzy_set]))
    print(fuzzy_set,	triangular(	0.08752	, *height[fuzzy_set]))
    print(fuzzy_set,	triangular(	0.08098	, *height[fuzzy_set]))
    print(fuzzy_set,	triangular(	0.07699	, *height[fuzzy_set]))
    print(fuzzy_set,	triangular(	0.1007	, *height[fuzzy_set]))
    print(fuzzy_set,	triangular(	0.0904	, *height[fuzzy_set]))
    print(fuzzy_set,	triangular(	0.08931	, *height[fuzzy_set]))
    print(fuzzy_set,	triangular(	0.06828	, *height[fuzzy_set]))
    print(fuzzy_set,	triangular(	0.1046	, *height[fuzzy_set]))
    print(fuzzy_set,	triangular(	0.1026	, *height[fuzzy_set]))
    print(fuzzy_set,	triangular(	0.09087	, *height[fuzzy_set]))
    print(fuzzy_set,	triangular(	0.07991	, *height[fuzzy_set]))
    print(fuzzy_set,	triangular(	0.1071	, *height[fuzzy_set]))
    print(fuzzy_set,	triangular(	0.0995	, *height[fuzzy_set]))
    print(fuzzy_set,	triangular(	0.1043	, *height[fuzzy_set]))
    print(fuzzy_set,	triangular(	0.09514	, *height[fuzzy_set]))
    print(fuzzy_set,	triangular(	0.08641	, *height[fuzzy_set]))
    print(fuzzy_set,	triangular(	0.1089	, *height[fuzzy_set]))
    print(fuzzy_set,	triangular(	0.1128	, *height[fuzzy_set]))
    print(fuzzy_set,	triangular(	0.07497	, *height[fuzzy_set]))
    print(fuzzy_set,	triangular(	0.08192	, *height[fuzzy_set]))
    print(fuzzy_set,	triangular(	0.07838	, *height[fuzzy_set]))
    print(fuzzy_set,	triangular(	0.1001	, *height[fuzzy_set]))
    print(fuzzy_set,	triangular(	0.07372	, *height[fuzzy_set]))
    print(fuzzy_set,	triangular(	0.07335	, *height[fuzzy_set]))
    print(fuzzy_set,	triangular(	0.09587	, *height[fuzzy_set]))
    print(fuzzy_set,	triangular(	0.1076	, *height[fuzzy_set]))
    print(fuzzy_set,	triangular(	0.08928	, *height[fuzzy_set]))
    print(fuzzy_set,	triangular(	0.1012	, *height[fuzzy_set]))
    print(fuzzy_set,	triangular(	0.1085	, *height[fuzzy_set]))
    print(fuzzy_set,	triangular(	0.09883	, *height[fuzzy_set]))
    print(fuzzy_set,	triangular(	0.1162	, *height[fuzzy_set]))
    print(fuzzy_set,	triangular(	0.1158	, *height[fuzzy_set]))
    print(fuzzy_set,	triangular(	0.09342	, *height[fuzzy_set]))
    print(fuzzy_set,	triangular(	0.1634	, *height[fuzzy_set]))
    print(fuzzy_set,	triangular(	0.1255	, *height[fuzzy_set]))
    print(fuzzy_set,	triangular(	0.1096	, *height[fuzzy_set]))
    print(fuzzy_set,	triangular(	0.1194	, *height[fuzzy_set]))
    print(fuzzy_set,	triangular(	0.09427	, *height[fuzzy_set]))
    print(fuzzy_set,	triangular(	0.1183	, *height[fuzzy_set]))
    print(fuzzy_set,	triangular(	0.08099	, *height[fuzzy_set]))
    print(fuzzy_set,	triangular(	0.08472	, *height[fuzzy_set]))
    print(fuzzy_set,	triangular(	0.1106	, *height[fuzzy_set]))
    print(fuzzy_set,	triangular(	0.09832	, *height[fuzzy_set]))
    print(fuzzy_set,	triangular(	0.09215	, *height[fuzzy_set]))
    print(fuzzy_set,	triangular(	0.1049	, *height[fuzzy_set]))
    print(fuzzy_set,	triangular(	0.1068	, *height[fuzzy_set]))
    print(fuzzy_set,	triangular(	0.1037	, *height[fuzzy_set]))
    print(fuzzy_set,	triangular(	0.1218	, *height[fuzzy_set]))
    print(fuzzy_set,	triangular(	0.1125	, *height[fuzzy_set]))
    print(fuzzy_set,	triangular(	0.1371	, *height[fuzzy_set]))
    print(fuzzy_set,	triangular(	0.103	, *height[fuzzy_set]))
    print(fuzzy_set,	triangular(	0.08511	, *height[fuzzy_set]))
    print(fuzzy_set,	triangular(	0.09916	, *height[fuzzy_set]))
    print(fuzzy_set,	triangular(	0.09492	, *height[fuzzy_set]))
    print(fuzzy_set,	triangular(	0.1036	, *height[fuzzy_set]))
    print(fuzzy_set,	triangular(	0.1075	, *height[fuzzy_set]))
    print(fuzzy_set,	triangular(	0.09003	, *height[fuzzy_set]))
    print(fuzzy_set,	triangular(	0.1248	, *height[fuzzy_set]))
    print(fuzzy_set,	triangular(	0.11	, *height[fuzzy_set]))
    print(fuzzy_set,	triangular(	0.1073	, *height[fuzzy_set]))
    print(fuzzy_set,	triangular(	0.1016	, *height[fuzzy_set]))
    print(fuzzy_set,	triangular(	0.09277	, *height[fuzzy_set]))
    print(fuzzy_set,	triangular(	0.09156	, *height[fuzzy_set]))
    print(fuzzy_set,	triangular(	0.09687	, *height[fuzzy_set]))
    print(fuzzy_set,	triangular(	0.1046	, *height[fuzzy_set]))
    print(fuzzy_set,	triangular(	0.1038	, *height[fuzzy_set]))
    print(fuzzy_set,	triangular(	0.1236	, *height[fuzzy_set]))
    print(fuzzy_set,	triangular(	0.08098	, *height[fuzzy_set]))
    print(fuzzy_set,	triangular(	0.08668	, *height[fuzzy_set]))
    print(fuzzy_set,	triangular(	0.09984	, *height[fuzzy_set]))
    print(fuzzy_set,	triangular(	0.08837	, *height[fuzzy_set]))
    print(fuzzy_set,	triangular(	0.08275	, *height[fuzzy_set]))
    print(fuzzy_set,	triangular(	0.08671	, *height[fuzzy_set]))
    print(fuzzy_set,	triangular(	0.09578	, *height[fuzzy_set]))
    print(fuzzy_set,	triangular(	0.09246	, *height[fuzzy_set]))
    print(fuzzy_set,	triangular(	0.09434	, *height[fuzzy_set]))
    print(fuzzy_set,	triangular(	0.08877	, *height[fuzzy_set]))
    print(fuzzy_set,	triangular(	0.08491	, *height[fuzzy_set]))
    print(fuzzy_set,	triangular(	0.08192	, *height[fuzzy_set]))
    print(fuzzy_set,	triangular(	0.07431	, *height[fuzzy_set]))
    print(fuzzy_set,	triangular(	0.09566	, *height[fuzzy_set]))
    print(fuzzy_set,	triangular(	0.08276	, *height[fuzzy_set]))
    print(fuzzy_set,	triangular(	0.0924	, *height[fuzzy_set]))
    print(fuzzy_set,	triangular(	0.08123	, *height[fuzzy_set]))
    print(fuzzy_set,	triangular(	0.0903	, *height[fuzzy_set]))
    print(fuzzy_set,	triangular(	0.1003	, *height[fuzzy_set]))
    print(fuzzy_set,	triangular(	0.08123	, *height[fuzzy_set]))
    print(fuzzy_set,	triangular(	0.08473	, *height[fuzzy_set]))
    print(fuzzy_set,	triangular(	0.09261	, *height[fuzzy_set]))
    print(fuzzy_set,	triangular(	0.09929	, *height[fuzzy_set]))
    print(fuzzy_set,	triangular(	0.07449	, *height[fuzzy_set]))
    print(fuzzy_set,	triangular(	0.1048	, *height[fuzzy_set]))
    print(fuzzy_set,	triangular(	0.1099	, *height[fuzzy_set]))
    print(fuzzy_set,	triangular(	0.111	, *height[fuzzy_set]))
    print(fuzzy_set,	triangular(	0.0978	, *height[fuzzy_set]))
    print(fuzzy_set,	triangular(	0.08455	, *height[fuzzy_set]))
    print(fuzzy_set,	triangular(	0.1178	, *height[fuzzy_set]))
    print(fuzzy_set,	triangular(	0.05263	, *height[fuzzy_set]))


# %% [code]
