# Supplementary material for: Breast cancer disease classification using fuzzy-ID3 algorithm with FUZZYDBD method: automatic fuzzy database definition
Source: PeerJ Comput Sci. 2021 May 4;7:e427. doi: 10.7717/peerj-cs.427 (PMC8114800; doi:10.7717/peerj-cs.427)
Supplement: Supplemental Information 3 — To run the FID3 algorithm-FUZZYDBD: 1. Open id310fold.py (python language) 2. Make sure the dataset is w5.data/WBCDF1.data/coimbrafold5.data (according to the folder) id310fold.py is located in the FID3 file. Apply the w5.data/WBCDF1.data/coimbrafold5.data dataset located in the same FID3 file as it is the latest data that has already undergone data transformation into the linguistic format. All the instances have been shuffled well. [file peerj-cs-07-427-s003.zip › WDBC/Fuzzificationdata/SmoothnessnucB.ipynb]

# %% [code]
import warnings
warnings.filterwarnings('ignore')
import numpy as np # numerical processing library
import matplotlib.pyplot as plt # chart library
%pylab inline

def triangular(x, a, b, c):
    return max( min( (x-a)/(b-a), (c-x)/(c-b) ), 0 )

# U variable represents the Universe of Discourse of numerical variable height

U = np.arange(-30,270,0.5) # generates a sequence of number between 0 and 10, step 0.2

height = {
  'Low': [-0.0129955, 0.001713, 0.0164215],
  'Medium': [0.001713, 0.0164215, 0.03113],
  'High': [0.0164215, 0.03113, 0.0458385],

}

plt.figure(figsize=(15,7))

lines = []

for fuzzy_set in height.keys():
  memberships = [ triangular(x, *height[fuzzy_set]) for x in U ]
  # plot the chart
  tmp, = plot(U, memberships, label=fuzzy_set)
  lines.append(tmp)

legend(handles=lines)
xlabel("Height")
ylabel("Membership value")

for fuzzy_set in height.keys():
    print(fuzzy_set,	triangular(	0.006399	, *height[fuzzy_set]))
    print(fuzzy_set,	triangular(	0.005225	, *height[fuzzy_set]))
    print(fuzzy_set,	triangular(	0.00615	, *height[fuzzy_set]))
    print(fuzzy_set,	triangular(	0.00911	, *height[fuzzy_set]))
    print(fuzzy_set,	triangular(	0.01149	, *height[fuzzy_set]))
    print(fuzzy_set,	triangular(	0.00751	, *height[fuzzy_set]))
    print(fuzzy_set,	triangular(	0.004314	, *height[fuzzy_set]))
    print(fuzzy_set,	triangular(	0.008805	, *height[fuzzy_set]))
    print(fuzzy_set,	triangular(	0.005731	, *height[fuzzy_set]))
    print(fuzzy_set,	triangular(	0.007149	, *height[fuzzy_set]))
    print(fuzzy_set,	triangular(	0.004029	, *height[fuzzy_set]))
    print(fuzzy_set,	triangular(	0.005771	, *height[fuzzy_set]))
    print(fuzzy_set,	triangular(	0.003139	, *height[fuzzy_set]))
    print(fuzzy_set,	triangular(	0.009769	, *height[fuzzy_set]))
    print(fuzzy_set,	triangular(	0.006429	, *height[fuzzy_set]))
    print(fuzzy_set,	triangular(	0.005607	, *height[fuzzy_set]))
    print(fuzzy_set,	triangular(	0.005718	, *height[fuzzy_set]))
    print(fuzzy_set,	triangular(	0.007026	, *height[fuzzy_set]))
    print(fuzzy_set,	triangular(	0.006494	, *height[fuzzy_set]))
    print(fuzzy_set,	triangular(	0.008462	, *height[fuzzy_set]))
    print(fuzzy_set,	triangular(	0.004097	, *height[fuzzy_set]))
    print(fuzzy_set,	triangular(	0.009606	, *height[fuzzy_set]))
    print(fuzzy_set,	triangular(	0.006789	, *height[fuzzy_set]))
    print(fuzzy_set,	triangular(	0.004728	, *height[fuzzy_set]))
    print(fuzzy_set,	triangular(	0.006048	, *height[fuzzy_set]))
    print(fuzzy_set,	triangular(	0.008029	, *height[fuzzy_set]))
    print(fuzzy_set,	triangular(	0.004452	, *height[fuzzy_set]))
    print(fuzzy_set,	triangular(	0.01075	, *height[fuzzy_set]))
    print(fuzzy_set,	triangular(	0.005233	, *height[fuzzy_set]))
    print(fuzzy_set,	triangular(	0.005627	, *height[fuzzy_set]))
    print(fuzzy_set,	triangular(	0.006248	, *height[fuzzy_set]))
    print(fuzzy_set,	triangular(	0.005551	, *height[fuzzy_set]))
    print(fuzzy_set,	triangular(	0.008268	, *height[fuzzy_set]))
    print(fuzzy_set,	triangular(	0.005015	, *height[fuzzy_set]))
    print(fuzzy_set,	triangular(	0.004185	, *height[fuzzy_set]))
    print(fuzzy_set,	triangular(	0.005776	, *height[fuzzy_set]))
    print(fuzzy_set,	triangular(	0.005878	, *height[fuzzy_set]))
    print(fuzzy_set,	triangular(	0.004352	, *height[fuzzy_set]))
    print(fuzzy_set,	triangular(	0.006883	, *height[fuzzy_set]))
    print(fuzzy_set,	triangular(	0.005367	, *height[fuzzy_set]))
    print(fuzzy_set,	triangular(	0.00328	, *height[fuzzy_set]))
    print(fuzzy_set,	triangular(	0.008064	, *height[fuzzy_set]))
    print(fuzzy_set,	triangular(	0.006548	, *height[fuzzy_set]))
    print(fuzzy_set,	triangular(	0.005072	, *height[fuzzy_set]))
    print(fuzzy_set,	triangular(	0.00335	, *height[fuzzy_set]))
    print(fuzzy_set,	triangular(	0.006294	, *height[fuzzy_set]))
    print(fuzzy_set,	triangular(	0.008968	, *height[fuzzy_set]))
    print(fuzzy_set,	triangular(	0.006532	, *height[fuzzy_set]))
    print(fuzzy_set,	triangular(	0.005488	, *height[fuzzy_set]))
    print(fuzzy_set,	triangular(	0.004455	, *height[fuzzy_set]))
    print(fuzzy_set,	triangular(	0.005857	, *height[fuzzy_set]))
    print(fuzzy_set,	triangular(	0.004477	, *height[fuzzy_set]))
    print(fuzzy_set,	triangular(	0.00721	, *height[fuzzy_set]))
    print(fuzzy_set,	triangular(	0.003899	, *height[fuzzy_set]))
    print(fuzzy_set,	triangular(	0.004675	, *height[fuzzy_set]))
    print(fuzzy_set,	triangular(	0.008328	, *height[fuzzy_set]))
    print(fuzzy_set,	triangular(	0.006458	, *height[fuzzy_set]))
    print(fuzzy_set,	triangular(	0.003659	, *height[fuzzy_set]))
    print(fuzzy_set,	triangular(	0.007491	, *height[fuzzy_set]))
    print(fuzzy_set,	triangular(	0.01011	, *height[fuzzy_set]))
    print(fuzzy_set,	triangular(	0.007514	, *height[fuzzy_set]))
    print(fuzzy_set,	triangular(	0.01193	, *height[fuzzy_set]))
    print(fuzzy_set,	triangular(	0.009407	, *height[fuzzy_set]))
    print(fuzzy_set,	triangular(	0.008738	, *height[fuzzy_set]))
    print(fuzzy_set,	triangular(	0.007781	, *height[fuzzy_set]))
    print(fuzzy_set,	triangular(	0.006703	, *height[fuzzy_set]))
    print(fuzzy_set,	triangular(	0.01052	, *height[fuzzy_set]))
    print(fuzzy_set,	triangular(	0.009282	, *height[fuzzy_set]))
    print(fuzzy_set,	triangular(	0.009549	, *height[fuzzy_set]))
    print(fuzzy_set,	triangular(	0.007962	, *height[fuzzy_set]))
    print(fuzzy_set,	triangular(	0.004444	, *height[fuzzy_set]))
    print(fuzzy_set,	triangular(	0.01721	, *height[fuzzy_set]))
    print(fuzzy_set,	triangular(	0.00582	, *height[fuzzy_set]))
    print(fuzzy_set,	triangular(	0.004717	, *height[fuzzy_set]))
    print(fuzzy_set,	triangular(	0.004854	, *height[fuzzy_set]))
    print(fuzzy_set,	triangular(	0.01082	, *height[fuzzy_set]))
    print(fuzzy_set,	triangular(	0.0134	, *height[fuzzy_set]))
    print(fuzzy_set,	triangular(	0.00794	, *height[fuzzy_set]))
    print(fuzzy_set,	triangular(	0.01038	, *height[fuzzy_set]))
    print(fuzzy_set,	triangular(	0.005293	, *height[fuzzy_set]))
    print(fuzzy_set,	triangular(	0.01037	, *height[fuzzy_set]))
    print(fuzzy_set,	triangular(	0.006794	, *height[fuzzy_set]))
    print(fuzzy_set,	triangular(	0.008166	, *height[fuzzy_set]))
    print(fuzzy_set,	triangular(	0.007545	, *height[fuzzy_set]))
    print(fuzzy_set,	triangular(	0.005969	, *height[fuzzy_set]))
    print(fuzzy_set,	triangular(	0.006471	, *height[fuzzy_set]))
    print(fuzzy_set,	triangular(	0.009369	, *height[fuzzy_set]))
    print(fuzzy_set,	triangular(	0.003872	, *height[fuzzy_set]))
    print(fuzzy_set,	triangular(	0.007112	, *height[fuzzy_set]))
    print(fuzzy_set,	triangular(	0.005508	, *height[fuzzy_set]))
    print(fuzzy_set,	triangular(	0.004868	, *height[fuzzy_set]))
    print(fuzzy_set,	triangular(	0.009882	, *height[fuzzy_set]))
    print(fuzzy_set,	triangular(	0.004481	, *height[fuzzy_set]))
    print(fuzzy_set,	triangular(	0.005884	, *height[fuzzy_set]))
    print(fuzzy_set,	triangular(	0.00925	, *height[fuzzy_set]))
    print(fuzzy_set,	triangular(	0.006016	, *height[fuzzy_set]))
    print(fuzzy_set,	triangular(	0.005433	, *height[fuzzy_set]))
    print(fuzzy_set,	triangular(	0.01113	, *height[fuzzy_set]))
    print(fuzzy_set,	triangular(	0.006153	, *height[fuzzy_set]))
    print(fuzzy_set,	triangular(	0.008005	, *height[fuzzy_set]))
    print(fuzzy_set,	triangular(	0.005872	, *height[fuzzy_set]))
    print(fuzzy_set,	triangular(	0.01019	, *height[fuzzy_set]))
    print(fuzzy_set,	triangular(	0.00508	, *height[fuzzy_set]))
    print(fuzzy_set,	triangular(	0.009058	, *height[fuzzy_set]))
    print(fuzzy_set,	triangular(	0.007595	, *height[fuzzy_set]))
    print(fuzzy_set,	triangular(	0.007162	, *height[fuzzy_set]))
    print(fuzzy_set,	triangular(	0.00854	, *height[fuzzy_set]))
    print(fuzzy_set,	triangular(	0.003457	, *height[fuzzy_set]))
    print(fuzzy_set,	triangular(	0.006515	, *height[fuzzy_set]))
    print(fuzzy_set,	triangular(	0.009113	, *height[fuzzy_set]))
    print(fuzzy_set,	triangular(	0.01385	, *height[fuzzy_set]))
    print(fuzzy_set,	triangular(	0.01291	, *height[fuzzy_set]))
    print(fuzzy_set,	triangular(	0.005298	, *height[fuzzy_set]))
    print(fuzzy_set,	triangular(	0.01188	, *height[fuzzy_set]))
    print(fuzzy_set,	triangular(	0.008261	, *height[fuzzy_set]))
    print(fuzzy_set,	triangular(	0.007803	, *height[fuzzy_set]))
    print(fuzzy_set,	triangular(	0.01835	, *height[fuzzy_set]))
    print(fuzzy_set,	triangular(	0.006985	, *height[fuzzy_set]))
    print(fuzzy_set,	triangular(	0.008699	, *height[fuzzy_set]))
    print(fuzzy_set,	triangular(	0.004024	, *height[fuzzy_set]))
    print(fuzzy_set,	triangular(	0.00604	, *height[fuzzy_set]))
    print(fuzzy_set,	triangular(	0.008102	, *height[fuzzy_set]))
    print(fuzzy_set,	triangular(	0.02333	, *height[fuzzy_set]))
    print(fuzzy_set,	triangular(	0.003818	, *height[fuzzy_set]))
    print(fuzzy_set,	triangular(	0.005919	, *height[fuzzy_set]))
    print(fuzzy_set,	triangular(	0.004599	, *height[fuzzy_set]))
    print(fuzzy_set,	triangular(	0.004088	, *height[fuzzy_set]))
    print(fuzzy_set,	triangular(	0.004428	, *height[fuzzy_set]))
    print(fuzzy_set,	triangular(	0.009006	, *height[fuzzy_set]))
    print(fuzzy_set,	triangular(	0.005033	, *height[fuzzy_set]))
    print(fuzzy_set,	triangular(	0.006773	, *height[fuzzy_set]))
    print(fuzzy_set,	triangular(	0.00624	, *height[fuzzy_set]))
    print(fuzzy_set,	triangular(	0.004877	, *height[fuzzy_set]))
    print(fuzzy_set,	triangular(	0.005217	, *height[fuzzy_set]))
    print(fuzzy_set,	triangular(	0.006001	, *height[fuzzy_set]))
    print(fuzzy_set,	triangular(	0.007499	, *height[fuzzy_set]))
    print(fuzzy_set,	triangular(	0.006578	, *height[fuzzy_set]))
    print(fuzzy_set,	triangular(	0.005133	, *height[fuzzy_set]))
    print(fuzzy_set,	triangular(	0.01	, *height[fuzzy_set]))
    print(fuzzy_set,	triangular(	0.01127	, *height[fuzzy_set]))
    print(fuzzy_set,	triangular(	0.00604	, *height[fuzzy_set]))
    print(fuzzy_set,	triangular(	0.00677	, *height[fuzzy_set]))
    print(fuzzy_set,	triangular(	0.006664	, *height[fuzzy_set]))
    print(fuzzy_set,	triangular(	0.005324	, *height[fuzzy_set]))
    print(fuzzy_set,	triangular(	0.006547	, *height[fuzzy_set]))
    print(fuzzy_set,	triangular(	0.01017	, *height[fuzzy_set]))
    print(fuzzy_set,	triangular(	0.005427	, *height[fuzzy_set]))
    print(fuzzy_set,	triangular(	0.00579	, *height[fuzzy_set]))
    print(fuzzy_set,	triangular(	0.005706	, *height[fuzzy_set]))
    print(fuzzy_set,	triangular(	0.002838	, *height[fuzzy_set]))
    print(fuzzy_set,	triangular(	0.007017	, *height[fuzzy_set]))
    print(fuzzy_set,	triangular(	0.01243	, *height[fuzzy_set]))
    print(fuzzy_set,	triangular(	0.01097	, *height[fuzzy_set]))
    print(fuzzy_set,	triangular(	0.009019	, *height[fuzzy_set]))
    print(fuzzy_set,	triangular(	0.008584	, *height[fuzzy_set]))
    print(fuzzy_set,	triangular(	0.005518	, *height[fuzzy_set]))
    print(fuzzy_set,	triangular(	0.009037	, *height[fuzzy_set]))
    print(fuzzy_set,	triangular(	0.003443	, *height[fuzzy_set]))
    print(fuzzy_set,	triangular(	0.005528	, *height[fuzzy_set]))
    print(fuzzy_set,	triangular(	0.006142	, *height[fuzzy_set]))
    print(fuzzy_set,	triangular(	0.009433	, *height[fuzzy_set]))
    print(fuzzy_set,	triangular(	0.009406	, *height[fuzzy_set]))
    print(fuzzy_set,	triangular(	0.004057	, *height[fuzzy_set]))
    print(fuzzy_set,	triangular(	0.01134	, *height[fuzzy_set]))
    print(fuzzy_set,	triangular(	0.00491	, *height[fuzzy_set]))
    print(fuzzy_set,	triangular(	0.003634	, *height[fuzzy_set]))
    print(fuzzy_set,	triangular(	0.007809	, *height[fuzzy_set]))
    print(fuzzy_set,	triangular(	0.006123	, *height[fuzzy_set]))
    print(fuzzy_set,	triangular(	0.006174	, *height[fuzzy_set]))
    print(fuzzy_set,	triangular(	0.00508	, *height[fuzzy_set]))
    print(fuzzy_set,	triangular(	0.008045	, *height[fuzzy_set]))
    print(fuzzy_set,	triangular(	0.006003	, *height[fuzzy_set]))
    print(fuzzy_set,	triangular(	0.005393	, *height[fuzzy_set]))
    print(fuzzy_set,	triangular(	0.01496	, *height[fuzzy_set]))
    print(fuzzy_set,	triangular(	0.008713	, *height[fuzzy_set]))
    print(fuzzy_set,	triangular(	0.009172	, *height[fuzzy_set]))
    print(fuzzy_set,	triangular(	0.01286	, *height[fuzzy_set]))
    print(fuzzy_set,	triangular(	0.006627	, *height[fuzzy_set]))
    print(fuzzy_set,	triangular(	0.003418	, *height[fuzzy_set]))
    print(fuzzy_set,	triangular(	0.008534	, *height[fuzzy_set]))
    print(fuzzy_set,	triangular(	0.004631	, *height[fuzzy_set]))
    print(fuzzy_set,	triangular(	0.004253	, *height[fuzzy_set]))
    print(fuzzy_set,	triangular(	0.004626	, *height[fuzzy_set]))
    print(fuzzy_set,	triangular(	0.007356	, *height[fuzzy_set]))
    print(fuzzy_set,	triangular(	0.00329	, *height[fuzzy_set]))
    print(fuzzy_set,	triangular(	0.01439	, *height[fuzzy_set]))
    print(fuzzy_set,	triangular(	0.002866	, *height[fuzzy_set]))
    print(fuzzy_set,	triangular(	0.006905	, *height[fuzzy_set]))
    print(fuzzy_set,	triangular(	0.007831	, *height[fuzzy_set]))
    print(fuzzy_set,	triangular(	0.005996	, *height[fuzzy_set]))
    print(fuzzy_set,	triangular(	0.00797	, *height[fuzzy_set]))
    print(fuzzy_set,	triangular(	0.004571	, *height[fuzzy_set]))
    print(fuzzy_set,	triangular(	0.001713	, *height[fuzzy_set]))
    print(fuzzy_set,	triangular(	0.009098	, *height[fuzzy_set]))
    print(fuzzy_set,	triangular(	0.008081	, *height[fuzzy_set]))
    print(fuzzy_set,	triangular(	0.005298	, *height[fuzzy_set]))
    print(fuzzy_set,	triangular(	0.0138	, *height[fuzzy_set]))
    print(fuzzy_set,	triangular(	0.00553	, *height[fuzzy_set]))
    print(fuzzy_set,	triangular(	0.005524	, *height[fuzzy_set]))
    print(fuzzy_set,	triangular(	0.004044	, *height[fuzzy_set]))
    print(fuzzy_set,	triangular(	0.007514	, *height[fuzzy_set]))
    print(fuzzy_set,	triangular(	0.00609	, *height[fuzzy_set]))
    print(fuzzy_set,	triangular(	0.009327	, *height[fuzzy_set]))
    print(fuzzy_set,	triangular(	0.008824	, *height[fuzzy_set]))
    print(fuzzy_set,	triangular(	0.006953	, *height[fuzzy_set]))
    print(fuzzy_set,	triangular(	0.005472	, *height[fuzzy_set]))
    print(fuzzy_set,	triangular(	0.009719	, *height[fuzzy_set]))
    print(fuzzy_set,	triangular(	0.005038	, *height[fuzzy_set]))
    print(fuzzy_set,	triangular(	0.005251	, *height[fuzzy_set]))
    print(fuzzy_set,	triangular(	0.004291	, *height[fuzzy_set]))
    print(fuzzy_set,	triangular(	0.008124	, *height[fuzzy_set]))
    print(fuzzy_set,	triangular(	0.005517	, *height[fuzzy_set]))
    print(fuzzy_set,	triangular(	0.01345	, *height[fuzzy_set]))
    print(fuzzy_set,	triangular(	0.03113	, *height[fuzzy_set]))
    print(fuzzy_set,	triangular(	0.01088	, *height[fuzzy_set]))
    print(fuzzy_set,	triangular(	0.00596	, *height[fuzzy_set]))
    print(fuzzy_set,	triangular(	0.008872	, *height[fuzzy_set]))
    print(fuzzy_set,	triangular(	0.00468	, *height[fuzzy_set]))
    print(fuzzy_set,	triangular(	0.006804	, *height[fuzzy_set]))
    print(fuzzy_set,	triangular(	0.005539	, *height[fuzzy_set]))
    print(fuzzy_set,	triangular(	0.004133	, *height[fuzzy_set]))
    print(fuzzy_set,	triangular(	0.005851	, *height[fuzzy_set]))
    print(fuzzy_set,	triangular(	0.007899	, *height[fuzzy_set]))
    print(fuzzy_set,	triangular(	0.004766	, *height[fuzzy_set]))
    print(fuzzy_set,	triangular(	0.006032	, *height[fuzzy_set]))
    print(fuzzy_set,	triangular(	0.007089	, *height[fuzzy_set]))
    print(fuzzy_set,	triangular(	0.006513	, *height[fuzzy_set]))
    print(fuzzy_set,	triangular(	0.004119	, *height[fuzzy_set]))
    print(fuzzy_set,	triangular(	0.005169	, *height[fuzzy_set]))
    print(fuzzy_set,	triangular(	0.006983	, *height[fuzzy_set]))
    print(fuzzy_set,	triangular(	0.005532	, *height[fuzzy_set]))
    print(fuzzy_set,	triangular(	0.003653	, *height[fuzzy_set]))
    print(fuzzy_set,	triangular(	0.004359	, *height[fuzzy_set]))
    print(fuzzy_set,	triangular(	0.00502	, *height[fuzzy_set]))
    print(fuzzy_set,	triangular(	0.01164	, *height[fuzzy_set]))
    print(fuzzy_set,	triangular(	0.007389	, *height[fuzzy_set]))
    print(fuzzy_set,	triangular(	0.006428	, *height[fuzzy_set]))
    print(fuzzy_set,	triangular(	0.007959	, *height[fuzzy_set]))
    print(fuzzy_set,	triangular(	0.006307	, *height[fuzzy_set]))
    print(fuzzy_set,	triangular(	0.00486	, *height[fuzzy_set]))
    print(fuzzy_set,	triangular(	0.00647	, *height[fuzzy_set]))
    print(fuzzy_set,	triangular(	0.003265	, *height[fuzzy_set]))
    print(fuzzy_set,	triangular(	0.006663	, *height[fuzzy_set]))
    print(fuzzy_set,	triangular(	0.004351	, *height[fuzzy_set]))
    print(fuzzy_set,	triangular(	0.01061	, *height[fuzzy_set]))
    print(fuzzy_set,	triangular(	0.01604	, *height[fuzzy_set]))
    print(fuzzy_set,	triangular(	0.006261	, *height[fuzzy_set]))
    print(fuzzy_set,	triangular(	0.005501	, *height[fuzzy_set]))
    print(fuzzy_set,	triangular(	0.007189	, *height[fuzzy_set]))
    print(fuzzy_set,	triangular(	0.006662	, *height[fuzzy_set]))
    print(fuzzy_set,	triangular(	0.005283	, *height[fuzzy_set]))
    print(fuzzy_set,	triangular(	0.00638	, *height[fuzzy_set]))
    print(fuzzy_set,	triangular(	0.008482	, *height[fuzzy_set]))
    print(fuzzy_set,	triangular(	0.004757	, *height[fuzzy_set]))
    print(fuzzy_set,	triangular(	0.004649	, *height[fuzzy_set]))
    print(fuzzy_set,	triangular(	0.006351	, *height[fuzzy_set]))
    print(fuzzy_set,	triangular(	0.006356	, *height[fuzzy_set]))
    print(fuzzy_set,	triangular(	0.01015	, *height[fuzzy_set]))
    print(fuzzy_set,	triangular(	0.01236	, *height[fuzzy_set]))
    print(fuzzy_set,	triangular(	0.005345	, *height[fuzzy_set]))
    print(fuzzy_set,	triangular(	0.005043	, *height[fuzzy_set]))
    print(fuzzy_set,	triangular(	0.005726	, *height[fuzzy_set]))
    print(fuzzy_set,	triangular(	0.006717	, *height[fuzzy_set]))
    print(fuzzy_set,	triangular(	0.002826	, *height[fuzzy_set]))
    print(fuzzy_set,	triangular(	0.004493	, *height[fuzzy_set]))
    print(fuzzy_set,	triangular(	0.004551	, *height[fuzzy_set]))
    print(fuzzy_set,	triangular(	0.00747	, *height[fuzzy_set]))
    print(fuzzy_set,	triangular(	0.005436	, *height[fuzzy_set]))
    print(fuzzy_set,	triangular(	0.005518	, *height[fuzzy_set]))
    print(fuzzy_set,	triangular(	0.008902	, *height[fuzzy_set]))
    print(fuzzy_set,	triangular(	0.003492	, *height[fuzzy_set]))
    print(fuzzy_set,	triangular(	0.006472	, *height[fuzzy_set]))
    print(fuzzy_set,	triangular(	0.005687	, *height[fuzzy_set]))
    print(fuzzy_set,	triangular(	0.0138	, *height[fuzzy_set]))
    print(fuzzy_set,	triangular(	0.005444	, *height[fuzzy_set]))
    print(fuzzy_set,	triangular(	0.01418	, *height[fuzzy_set]))
    print(fuzzy_set,	triangular(	0.008426	, *height[fuzzy_set]))
    print(fuzzy_set,	triangular(	0.007571	, *height[fuzzy_set]))
    print(fuzzy_set,	triangular(	0.003741	, *height[fuzzy_set]))
    print(fuzzy_set,	triangular(	0.004235	, *height[fuzzy_set]))
    print(fuzzy_set,	triangular(	0.007392	, *height[fuzzy_set]))
    print(fuzzy_set,	triangular(	0.008034	, *height[fuzzy_set]))
    print(fuzzy_set,	triangular(	0.005654	, *height[fuzzy_set]))
    print(fuzzy_set,	triangular(	0.004563	, *height[fuzzy_set]))
    print(fuzzy_set,	triangular(	0.006418	, *height[fuzzy_set]))
    print(fuzzy_set,	triangular(	0.006383	, *height[fuzzy_set]))
    print(fuzzy_set,	triangular(	0.006719	, *height[fuzzy_set]))
    print(fuzzy_set,	triangular(	0.004731	, *height[fuzzy_set]))
    print(fuzzy_set,	triangular(	0.01574	, *height[fuzzy_set]))
    print(fuzzy_set,	triangular(	0.006538	, *height[fuzzy_set]))
    print(fuzzy_set,	triangular(	0.007762	, *height[fuzzy_set]))
    print(fuzzy_set,	triangular(	0.005332	, *height[fuzzy_set]))
    print(fuzzy_set,	triangular(	0.008725	, *height[fuzzy_set]))
    print(fuzzy_set,	triangular(	0.007595	, *height[fuzzy_set]))
    print(fuzzy_set,	triangular(	0.006064	, *height[fuzzy_set]))
    print(fuzzy_set,	triangular(	0.004348	, *height[fuzzy_set]))
    print(fuzzy_set,	triangular(	0.003478	, *height[fuzzy_set]))
    print(fuzzy_set,	triangular(	0.005596	, *height[fuzzy_set]))
    print(fuzzy_set,	triangular(	0.003169	, *height[fuzzy_set]))
    print(fuzzy_set,	triangular(	0.01017	, *height[fuzzy_set]))
    print(fuzzy_set,	triangular(	0.006056	, *height[fuzzy_set]))
    print(fuzzy_set,	triangular(	0.00653	, *height[fuzzy_set]))
    print(fuzzy_set,	triangular(	0.007964	, *height[fuzzy_set]))
    print(fuzzy_set,	triangular(	0.008875	, *height[fuzzy_set]))
    print(fuzzy_set,	triangular(	0.006652	, *height[fuzzy_set]))
    print(fuzzy_set,	triangular(	0.006122	, *height[fuzzy_set]))
    print(fuzzy_set,	triangular(	0.003632	, *height[fuzzy_set]))
    print(fuzzy_set,	triangular(	0.007389	, *height[fuzzy_set]))
    print(fuzzy_set,	triangular(	0.003338	, *height[fuzzy_set]))
    print(fuzzy_set,	triangular(	0.004148	, *height[fuzzy_set]))
    print(fuzzy_set,	triangular(	0.006064	, *height[fuzzy_set]))
    print(fuzzy_set,	triangular(	0.005031	, *height[fuzzy_set]))
    print(fuzzy_set,	triangular(	0.006494	, *height[fuzzy_set]))
    print(fuzzy_set,	triangular(	0.004124	, *height[fuzzy_set]))
    print(fuzzy_set,	triangular(	0.02075	, *height[fuzzy_set]))
    print(fuzzy_set,	triangular(	0.004928	, *height[fuzzy_set]))
    print(fuzzy_set,	triangular(	0.005343	, *height[fuzzy_set]))
    print(fuzzy_set,	triangular(	0.004821	, *height[fuzzy_set]))
    print(fuzzy_set,	triangular(	0.009845	, *height[fuzzy_set]))
    print(fuzzy_set,	triangular(	0.007357	, *height[fuzzy_set]))
    print(fuzzy_set,	triangular(	0.01049	, *height[fuzzy_set]))
    print(fuzzy_set,	triangular(	0.004536	, *height[fuzzy_set]))
    print(fuzzy_set,	triangular(	0.00591	, *height[fuzzy_set]))
    print(fuzzy_set,	triangular(	0.005485	, *height[fuzzy_set]))
    print(fuzzy_set,	triangular(	0.005403	, *height[fuzzy_set]))
    print(fuzzy_set,	triangular(	0.006809	, *height[fuzzy_set]))
    print(fuzzy_set,	triangular(	0.006692	, *height[fuzzy_set]))
    print(fuzzy_set,	triangular(	0.004729	, *height[fuzzy_set]))
    print(fuzzy_set,	triangular(	0.006697	, *height[fuzzy_set]))
    print(fuzzy_set,	triangular(	0.01056	, *height[fuzzy_set]))
    print(fuzzy_set,	triangular(	0.005839	, *height[fuzzy_set]))
    print(fuzzy_set,	triangular(	0.005727	, *height[fuzzy_set]))
    print(fuzzy_set,	triangular(	0.01289	, *height[fuzzy_set]))
    print(fuzzy_set,	triangular(	0.005617	, *height[fuzzy_set]))
    print(fuzzy_set,	triangular(	0.007881	, *height[fuzzy_set]))
    print(fuzzy_set,	triangular(	0.006455	, *height[fuzzy_set]))
    print(fuzzy_set,	triangular(	0.005231	, *height[fuzzy_set]))
    print(fuzzy_set,	triangular(	0.007548	, *height[fuzzy_set]))
    print(fuzzy_set,	triangular(	0.007803	, *height[fuzzy_set]))
    print(fuzzy_set,	triangular(	0.006292	, *height[fuzzy_set]))
    print(fuzzy_set,	triangular(	0.004577	, *height[fuzzy_set]))
    print(fuzzy_set,	triangular(	0.005954	, *height[fuzzy_set]))
    print(fuzzy_set,	triangular(	0.007416	, *height[fuzzy_set]))
    print(fuzzy_set,	triangular(	0.004756	, *height[fuzzy_set]))
    print(fuzzy_set,	triangular(	0.009536	, *height[fuzzy_set]))
    print(fuzzy_set,	triangular(	0.01736	, *height[fuzzy_set]))
    print(fuzzy_set,	triangular(	0.00718	, *height[fuzzy_set]))
    print(fuzzy_set,	triangular(	0.004732	, *height[fuzzy_set]))
    print(fuzzy_set,	triangular(	0.009191	, *height[fuzzy_set]))
    print(fuzzy_set,	triangular(	0.0058	, *height[fuzzy_set]))
    print(fuzzy_set,	triangular(	0.006583	, *height[fuzzy_set]))
    print(fuzzy_set,	triangular(	0.009329	, *height[fuzzy_set]))
    print(fuzzy_set,	triangular(	0.006369	, *height[fuzzy_set]))
    print(fuzzy_set,	triangular(	0.01052	, *height[fuzzy_set]))
    print(fuzzy_set,	triangular(	0.005541	, *height[fuzzy_set]))
    print(fuzzy_set,	triangular(	0.009853	, *height[fuzzy_set]))
    print(fuzzy_set,	triangular(	0.007807	, *height[fuzzy_set]))
    print(fuzzy_set,	triangular(	0.005638	, *height[fuzzy_set]))
    print(fuzzy_set,	triangular(	0.01093	, *height[fuzzy_set]))
    print(fuzzy_set,	triangular(	0.006836	, *height[fuzzy_set]))
    print(fuzzy_set,	triangular(	0.005783	, *height[fuzzy_set]))
    print(fuzzy_set,	triangular(	0.005498	, *height[fuzzy_set]))
    print(fuzzy_set,	triangular(	0.005608	, *height[fuzzy_set]))
    print(fuzzy_set,	triangular(	0.007257	, *height[fuzzy_set]))
    print(fuzzy_set,	triangular(	0.004394	, *height[fuzzy_set]))
    print(fuzzy_set,	triangular(	0.006208	, *height[fuzzy_set]))
    print(fuzzy_set,	triangular(	0.008439	, *height[fuzzy_set]))
    print(fuzzy_set,	triangular(	0.005833	, *height[fuzzy_set]))
    print(fuzzy_set,	triangular(	0.005568	, *height[fuzzy_set]))
    print(fuzzy_set,	triangular(	0.003978	, *height[fuzzy_set]))
    print(fuzzy_set,	triangular(	0.005635	, *height[fuzzy_set]))
    print(fuzzy_set,	triangular(	0.005012	, *height[fuzzy_set]))
    print(fuzzy_set,	triangular(	0.004426	, *height[fuzzy_set]))
    print(fuzzy_set,	triangular(	0.006211	, *height[fuzzy_set]))
    print(fuzzy_set,	triangular(	0.00423	, *height[fuzzy_set]))
    print(fuzzy_set,	triangular(	0.00451	, *height[fuzzy_set]))
    print(fuzzy_set,	triangular(	0.008499	, *height[fuzzy_set]))
    print(fuzzy_set,	triangular(	0.004942	, *height[fuzzy_set]))
    print(fuzzy_set,	triangular(	0.005212	, *height[fuzzy_set]))
    print(fuzzy_set,	triangular(	0.007405	, *height[fuzzy_set]))
    print(fuzzy_set,	triangular(	0.006635	, *height[fuzzy_set]))
    print(fuzzy_set,	triangular(	0.005296	, *height[fuzzy_set]))
    print(fuzzy_set,	triangular(	0.005042	, *height[fuzzy_set]))
    print(fuzzy_set,	triangular(	0.006715	, *height[fuzzy_set]))
    print(fuzzy_set,	triangular(	0.004271	, *height[fuzzy_set]))
    print(fuzzy_set,	triangular(	0.008312	, *height[fuzzy_set]))
    print(fuzzy_set,	triangular(	0.004405	, *height[fuzzy_set]))
    print(fuzzy_set,	triangular(	0.003728	, *height[fuzzy_set]))
    print(fuzzy_set,	triangular(	0.01038	, *height[fuzzy_set]))
    print(fuzzy_set,	triangular(	0.01124	, *height[fuzzy_set]))
    print(fuzzy_set,	triangular(	0.005682	, *height[fuzzy_set]))
    print(fuzzy_set,	triangular(	0.01582	, *height[fuzzy_set]))
    print(fuzzy_set,	triangular(	0.007269	, *height[fuzzy_set]))
    print(fuzzy_set,	triangular(	0.005215	, *height[fuzzy_set]))
    print(fuzzy_set,	triangular(	0.008146	, *height[fuzzy_set]))
    print(fuzzy_set,	triangular(	0.005371	, *height[fuzzy_set]))
    print(fuzzy_set,	triangular(	0.005442	, *height[fuzzy_set]))
    print(fuzzy_set,	triangular(	0.005421	, *height[fuzzy_set]))
    print(fuzzy_set,	triangular(	0.004259	, *height[fuzzy_set]))
    print(fuzzy_set,	triangular(	0.005463	, *height[fuzzy_set]))
    print(fuzzy_set,	triangular(	0.007159	, *height[fuzzy_set]))
    print(fuzzy_set,	triangular(	0.006175	, *height[fuzzy_set]))
    print(fuzzy_set,	triangular(	0.003629	, *height[fuzzy_set]))
    print(fuzzy_set,	triangular(	0.002887	, *height[fuzzy_set]))
    print(fuzzy_set,	triangular(	0.007702	, *height[fuzzy_set]))
    print(fuzzy_set,	triangular(	0.009519	, *height[fuzzy_set]))
    print(fuzzy_set,	triangular(	0.003958	, *height[fuzzy_set]))
    print(fuzzy_set,	triangular(	0.006011	, *height[fuzzy_set]))
    print(fuzzy_set,	triangular(	0.007231	, *height[fuzzy_set]))
    print(fuzzy_set,	triangular(	0.005888	, *height[fuzzy_set]))
    print(fuzzy_set,	triangular(	0.005391	, *height[fuzzy_set]))
    print(fuzzy_set,	triangular(	0.005158	, *height[fuzzy_set]))
    print(fuzzy_set,	triangular(	0.005515	, *height[fuzzy_set]))
    print(fuzzy_set,	triangular(	0.004449	, *height[fuzzy_set]))
    print(fuzzy_set,	triangular(	0.006831	, *height[fuzzy_set]))
    print(fuzzy_set,	triangular(	0.009895	, *height[fuzzy_set]))
    print(fuzzy_set,	triangular(	0.01474	, *height[fuzzy_set]))
    print(fuzzy_set,	triangular(	0.008198	, *height[fuzzy_set]))
    print(fuzzy_set,	triangular(	0.006131	, *height[fuzzy_set]))
    print(fuzzy_set,	triangular(	0.006908	, *height[fuzzy_set]))
    print(fuzzy_set,	triangular(	0.007278	, *height[fuzzy_set]))
    print(fuzzy_set,	triangular(	0.009976	, *height[fuzzy_set]))
    print(fuzzy_set,	triangular(	0.005884	, *height[fuzzy_set]))
    print(fuzzy_set,	triangular(	0.00398	, *height[fuzzy_set]))
    print(fuzzy_set,	triangular(	0.01307	, *height[fuzzy_set]))
    print(fuzzy_set,	triangular(	0.005724	, *height[fuzzy_set]))
    print(fuzzy_set,	triangular(	0.007364	, *height[fuzzy_set]))
    print(fuzzy_set,	triangular(	0.006543	, *height[fuzzy_set]))
    print(fuzzy_set,	triangular(	0.005883	, *height[fuzzy_set]))
    print(fuzzy_set,	triangular(	0.007337	, *height[fuzzy_set]))
    print(fuzzy_set,	triangular(	0.006965	, *height[fuzzy_set]))
    print(fuzzy_set,	triangular(	0.01	, *height[fuzzy_set]))
    print(fuzzy_set,	triangular(	0.009087	, *height[fuzzy_set]))
    print(fuzzy_set,	triangular(	0.008074	, *height[fuzzy_set]))
    print(fuzzy_set,	triangular(	0.005756	, *height[fuzzy_set]))
    print(fuzzy_set,	triangular(	0.005314	, *height[fuzzy_set]))
    print(fuzzy_set,	triangular(	0.00591	, *height[fuzzy_set]))
    print(fuzzy_set,	triangular(	0.007976	, *height[fuzzy_set]))
    print(fuzzy_set,	triangular(	0.005836	, *height[fuzzy_set]))
    print(fuzzy_set,	triangular(	0.004837	, *height[fuzzy_set]))
    print(fuzzy_set,	triangular(	0.008565	, *height[fuzzy_set]))
    print(fuzzy_set,	triangular(	0.008109	, *height[fuzzy_set]))
    print(fuzzy_set,	triangular(	0.006432	, *height[fuzzy_set]))
    print(fuzzy_set,	triangular(	0.01072	, *height[fuzzy_set]))
    print(fuzzy_set,	triangular(	0.004117	, *height[fuzzy_set]))
    print(fuzzy_set,	triangular(	0.00832	, *height[fuzzy_set]))
    print(fuzzy_set,	triangular(	0.004714	, *height[fuzzy_set]))
    print(fuzzy_set,	triangular(	0.004796	, *height[fuzzy_set]))
    print(fuzzy_set,	triangular(	0.004147	, *height[fuzzy_set]))
    print(fuzzy_set,	triangular(	0.005467	, *height[fuzzy_set]))
    print(fuzzy_set,	triangular(	0.006854	, *height[fuzzy_set]))
    print(fuzzy_set,	triangular(	0.0119	, *height[fuzzy_set]))
    print(fuzzy_set,	triangular(	0.007334	, *height[fuzzy_set]))
    print(fuzzy_set,	triangular(	0.006133	, *height[fuzzy_set]))
    print(fuzzy_set,	triangular(	0.003888	, *height[fuzzy_set]))
    print(fuzzy_set,	triangular(	0.005841	, *height[fuzzy_set]))
    print(fuzzy_set,	triangular(	0.009861	, *height[fuzzy_set]))
    print(fuzzy_set,	triangular(	0.005768	, *height[fuzzy_set]))
    print(fuzzy_set,	triangular(	0.006054	, *height[fuzzy_set]))
    print(fuzzy_set,	triangular(	0.006588	, *height[fuzzy_set]))
    print(fuzzy_set,	triangular(	0.00874	, *height[fuzzy_set]))
    print(fuzzy_set,	triangular(	0.00765	, *height[fuzzy_set]))
    print(fuzzy_set,	triangular(	0.005356	, *height[fuzzy_set]))
    print(fuzzy_set,	triangular(	0.006709	, *height[fuzzy_set]))
    print(fuzzy_set,	triangular(	0.005969	, *height[fuzzy_set]))
    print(fuzzy_set,	triangular(	0.004929	, *height[fuzzy_set]))
    print(fuzzy_set,	triangular(	0.007295	, *height[fuzzy_set]))
    print(fuzzy_set,	triangular(	0.01098	, *height[fuzzy_set]))
    print(fuzzy_set,	triangular(	0.006766	, *height[fuzzy_set]))
    print(fuzzy_set,	triangular(	0.01459	, *height[fuzzy_set]))
    print(fuzzy_set,	triangular(	0.007501	, *height[fuzzy_set]))
    print(fuzzy_set,	triangular(	0.007517	, *height[fuzzy_set]))
    print(fuzzy_set,	triangular(	0.003271	, *height[fuzzy_set]))
    print(fuzzy_set,	triangular(	0.007339	, *height[fuzzy_set]))
    print(fuzzy_set,	triangular(	0.004474	, *height[fuzzy_set]))
    print(fuzzy_set,	triangular(	0.004873	, *height[fuzzy_set]))
    print(fuzzy_set,	triangular(	0.004107	, *height[fuzzy_set]))
    print(fuzzy_set,	triangular(	0.003308	, *height[fuzzy_set]))
    print(fuzzy_set,	triangular(	0.004957	, *height[fuzzy_set]))
    print(fuzzy_set,	triangular(	0.009197	, *height[fuzzy_set]))
    print(fuzzy_set,	triangular(	0.004911	, *height[fuzzy_set]))
    print(fuzzy_set,	triangular(	0.003704	, *height[fuzzy_set]))
    print(fuzzy_set,	triangular(	0.00445	, *height[fuzzy_set]))
    print(fuzzy_set,	triangular(	0.003245	, *height[fuzzy_set]))
    print(fuzzy_set,	triangular(	0.006034	, *height[fuzzy_set]))
    print(fuzzy_set,	triangular(	0.007234	, *height[fuzzy_set]))
    print(fuzzy_set,	triangular(	0.003535	, *height[fuzzy_set]))
    print(fuzzy_set,	triangular(	0.005288	, *height[fuzzy_set]))
    print(fuzzy_set,	triangular(	0.008998	, *height[fuzzy_set]))
    print(fuzzy_set,	triangular(	0.002667	, *height[fuzzy_set]))
    print(fuzzy_set,	triangular(	0.005096	, *height[fuzzy_set]))
    print(fuzzy_set,	triangular(	0.004369	, *height[fuzzy_set]))
    print(fuzzy_set,	triangular(	0.007997	, *height[fuzzy_set]))
    print(fuzzy_set,	triangular(	0.01039	, *height[fuzzy_set]))
    print(fuzzy_set,	triangular(	0.007802	, *height[fuzzy_set]))
    print(fuzzy_set,	triangular(	0.005415	, *height[fuzzy_set]))
    print(fuzzy_set,	triangular(	0.005704	, *height[fuzzy_set]))
    print(fuzzy_set,	triangular(	0.003796	, *height[fuzzy_set]))
    print(fuzzy_set,	triangular(	0.007974	, *height[fuzzy_set]))
    print(fuzzy_set,	triangular(	0.006666	, *height[fuzzy_set]))
    print(fuzzy_set,	triangular(	0.004123	, *height[fuzzy_set]))
    print(fuzzy_set,	triangular(	0.00968	, *height[fuzzy_set]))
    print(fuzzy_set,	triangular(	0.009702	, *height[fuzzy_set]))
    print(fuzzy_set,	triangular(	0.005753	, *height[fuzzy_set]))
    print(fuzzy_set,	triangular(	0.009783	, *height[fuzzy_set]))
    print(fuzzy_set,	triangular(	0.02177	, *height[fuzzy_set]))
    print(fuzzy_set,	triangular(	0.006272	, *height[fuzzy_set]))
    print(fuzzy_set,	triangular(	0.01262	, *height[fuzzy_set]))
    print(fuzzy_set,	triangular(	0.007394	, *height[fuzzy_set]))
    print(fuzzy_set,	triangular(	0.009538	, *height[fuzzy_set]))
    print(fuzzy_set,	triangular(	0.006982	, *height[fuzzy_set]))
    print(fuzzy_set,	triangular(	0.006708	, *height[fuzzy_set]))
    print(fuzzy_set,	triangular(	0.005414	, *height[fuzzy_set]))
    print(fuzzy_set,	triangular(	0.004953	, *height[fuzzy_set]))
    print(fuzzy_set,	triangular(	0.004952	, *height[fuzzy_set]))
    print(fuzzy_set,	triangular(	0.008577	, *height[fuzzy_set]))
    print(fuzzy_set,	triangular(	0.006176	, *height[fuzzy_set]))
    print(fuzzy_set,	triangular(	0.005089	, *height[fuzzy_set]))
    print(fuzzy_set,	triangular(	0.005273	, *height[fuzzy_set]))
    print(fuzzy_set,	triangular(	0.007509	, *height[fuzzy_set]))
    print(fuzzy_set,	triangular(	0.01546	, *height[fuzzy_set]))
    print(fuzzy_set,	triangular(	0.004989	, *height[fuzzy_set]))
    print(fuzzy_set,	triangular(	0.0042	, *height[fuzzy_set]))
    print(fuzzy_set,	triangular(	0.006739	, *height[fuzzy_set]))
    print(fuzzy_set,	triangular(	0.008732	, *height[fuzzy_set]))
    print(fuzzy_set,	triangular(	0.007897	, *height[fuzzy_set]))
    print(fuzzy_set,	triangular(	0.004413	, *height[fuzzy_set]))
    print(fuzzy_set,	triangular(	0.003681	, *height[fuzzy_set]))
    print(fuzzy_set,	triangular(	0.01004	, *height[fuzzy_set]))
    print(fuzzy_set,	triangular(	0.007327	, *height[fuzzy_set]))
    print(fuzzy_set,	triangular(	0.006587	, *height[fuzzy_set]))
    print(fuzzy_set,	triangular(	0.005251	, *height[fuzzy_set]))
    print(fuzzy_set,	triangular(	0.003828	, *height[fuzzy_set]))
    print(fuzzy_set,	triangular(	0.004938	, *height[fuzzy_set]))
    print(fuzzy_set,	triangular(	0.009501	, *height[fuzzy_set]))
    print(fuzzy_set,	triangular(	0.004578	, *height[fuzzy_set]))
    print(fuzzy_set,	triangular(	0.006113	, *height[fuzzy_set]))
    print(fuzzy_set,	triangular(	0.01288	, *height[fuzzy_set]))
    print(fuzzy_set,	triangular(	0.01266	, *height[fuzzy_set]))
    print(fuzzy_set,	triangular(	0.01547	, *height[fuzzy_set]))
    print(fuzzy_set,	triangular(	0.01215	, *height[fuzzy_set]))
    print(fuzzy_set,	triangular(	0.007138	, *height[fuzzy_set]))
    print(fuzzy_set,	triangular(	0.004775	, *height[fuzzy_set]))
    print(fuzzy_set,	triangular(	0.004973	, *height[fuzzy_set]))
    print(fuzzy_set,	triangular(	0.006298	, *height[fuzzy_set]))
    print(fuzzy_set,	triangular(	0.005868	, *height[fuzzy_set]))
    print(fuzzy_set,	triangular(	0.007086	, *height[fuzzy_set]))
    print(fuzzy_set,	triangular(	0.01027	, *height[fuzzy_set]))
    print(fuzzy_set,	triangular(	0.00744	, *height[fuzzy_set]))
    print(fuzzy_set,	triangular(	0.008263	, *height[fuzzy_set]))
    print(fuzzy_set,	triangular(	0.009579	, *height[fuzzy_set]))
    print(fuzzy_set,	triangular(	0.003495	, *height[fuzzy_set]))
    print(fuzzy_set,	triangular(	0.008835	, *height[fuzzy_set]))
    print(fuzzy_set,	triangular(	0.01094	, *height[fuzzy_set]))
    print(fuzzy_set,	triangular(	0.008412	, *height[fuzzy_set]))
    print(fuzzy_set,	triangular(	0.01205	, *height[fuzzy_set]))
    print(fuzzy_set,	triangular(	0.01291	, *height[fuzzy_set]))
    print(fuzzy_set,	triangular(	0.01159	, *height[fuzzy_set]))
    print(fuzzy_set,	triangular(	0.004242	, *height[fuzzy_set]))
    print(fuzzy_set,	triangular(	0.0082	, *height[fuzzy_set]))
    print(fuzzy_set,	triangular(	0.007256	, *height[fuzzy_set]))
    print(fuzzy_set,	triangular(	0.007594	, *height[fuzzy_set]))
    print(fuzzy_set,	triangular(	0.004625	, *height[fuzzy_set]))
    print(fuzzy_set,	triangular(	0.006399	, *height[fuzzy_set]))
    print(fuzzy_set,	triangular(	0.0103	, *height[fuzzy_set]))
    print(fuzzy_set,	triangular(	0.005769	, *height[fuzzy_set]))
    print(fuzzy_set,	triangular(	0.005903	, *height[fuzzy_set]))
    print(fuzzy_set,	triangular(	0.006522	, *height[fuzzy_set]))
    print(fuzzy_set,	triangular(	0.007189	, *height[fuzzy_set]))


# %% [code]
