# Supplementary material for: Breast cancer disease classification using fuzzy-ID3 algorithm with FUZZYDBD method: automatic fuzzy database definition
Source: PeerJ Comput Sci. 2021 May 4;7:e427. doi: 10.7717/peerj-cs.427 (PMC8114800; doi:10.7717/peerj-cs.427)
Supplement: Supplemental Information 3 — To run the FID3 algorithm-FUZZYDBD: 1. Open id310fold.py (python language) 2. Make sure the dataset is w5.data/WBCDF1.data/coimbrafold5.data (according to the folder) id310fold.py is located in the FID3 file. Apply the w5.data/WBCDF1.data/coimbrafold5.data dataset located in the same FID3 file as it is the latest data that has already undergone data transformation into the linguistic format. All the instances have been shuffled well. [file peerj-cs-07-427-s003.zip › WDBC/Fuzzificationdata/SmoothnessnucC.ipynb]

# %% [code]
import warnings
warnings.filterwarnings('ignore')
import numpy as np # numerical processing library
import matplotlib.pyplot as plt # chart library
%pylab inline

def triangular(x, a, b, c):
    return max( min( (x-a)/(b-a), (c-x)/(c-b) ), 0 )

# U variable represents the Universe of Discourse of numerical variable height

U = np.arange(30,2501,0.5) # generates a sequence of number between 0 and 10, step 0.2

height = {
  'Low': [-0.004545, 0.07117, 0.146885],
  'Medium': [0.07117, 0.146885, 0.2226],
  'High': [0.146885, 0.2226, 0.298315],

}

plt.figure(figsize=(15,7))

lines = []

for fuzzy_set in height.keys():
  memberships = [ triangular(x, *height[fuzzy_set]) for x in U ]
  # plot the chart
  tmp, = plot(U, memberships, label=fuzzy_set)
  lines.append(tmp)

legend(handles=lines)
xlabel("Height")
ylabel("Membership value")

for fuzzy_set in height.keys():
    print(fuzzy_set,	triangular(	0.1622	, *height[fuzzy_set]))
    print(fuzzy_set,	triangular(	0.1238	, *height[fuzzy_set]))
    print(fuzzy_set,	triangular(	0.1444	, *height[fuzzy_set]))
    print(fuzzy_set,	triangular(	0.2098	, *height[fuzzy_set]))
    print(fuzzy_set,	triangular(	0.1374	, *height[fuzzy_set]))
    print(fuzzy_set,	triangular(	0.1791	, *height[fuzzy_set]))
    print(fuzzy_set,	triangular(	0.1442	, *height[fuzzy_set]))
    print(fuzzy_set,	triangular(	0.1654	, *height[fuzzy_set]))
    print(fuzzy_set,	triangular(	0.1703	, *height[fuzzy_set]))
    print(fuzzy_set,	triangular(	0.1853	, *height[fuzzy_set]))
    print(fuzzy_set,	triangular(	0.1181	, *height[fuzzy_set]))
    print(fuzzy_set,	triangular(	0.1396	, *height[fuzzy_set]))
    print(fuzzy_set,	triangular(	0.1037	, *height[fuzzy_set]))
    print(fuzzy_set,	triangular(	0.1131	, *height[fuzzy_set]))
    print(fuzzy_set,	triangular(	0.1651	, *height[fuzzy_set]))
    print(fuzzy_set,	triangular(	0.1678	, *height[fuzzy_set]))
    print(fuzzy_set,	triangular(	0.1464	, *height[fuzzy_set]))
    print(fuzzy_set,	triangular(	0.1789	, *height[fuzzy_set]))
    print(fuzzy_set,	triangular(	0.1512	, *height[fuzzy_set]))
    print(fuzzy_set,	triangular(	0.144	, *height[fuzzy_set]))
    print(fuzzy_set,	triangular(	0.1312	, *height[fuzzy_set]))
    print(fuzzy_set,	triangular(	0.1324	, *height[fuzzy_set]))
    print(fuzzy_set,	triangular(	0.139	, *height[fuzzy_set]))
    print(fuzzy_set,	triangular(	0.1401	, *height[fuzzy_set]))
    print(fuzzy_set,	triangular(	0.1805	, *height[fuzzy_set]))
    print(fuzzy_set,	triangular(	0.1545	, *height[fuzzy_set]))
    print(fuzzy_set,	triangular(	0.1525	, *height[fuzzy_set]))
    print(fuzzy_set,	triangular(	0.1338	, *height[fuzzy_set]))
    print(fuzzy_set,	triangular(	0.1641	, *height[fuzzy_set]))
    print(fuzzy_set,	triangular(	0.1255	, *height[fuzzy_set]))
    print(fuzzy_set,	triangular(	0.1491	, *height[fuzzy_set]))
    print(fuzzy_set,	triangular(	0.1637	, *height[fuzzy_set]))
    print(fuzzy_set,	triangular(	0.1634	, *height[fuzzy_set]))
    print(fuzzy_set,	triangular(	0.1509	, *height[fuzzy_set]))
    print(fuzzy_set,	triangular(	0.1446	, *height[fuzzy_set]))
    print(fuzzy_set,	triangular(	0.1563	, *height[fuzzy_set]))
    print(fuzzy_set,	triangular(	0.1446	, *height[fuzzy_set]))
    print(fuzzy_set,	triangular(	0.09701	, *height[fuzzy_set]))
    print(fuzzy_set,	triangular(	0.09387	, *height[fuzzy_set]))
    print(fuzzy_set,	triangular(	0.161	, *height[fuzzy_set]))
    print(fuzzy_set,	triangular(	0.1094	, *height[fuzzy_set]))
    print(fuzzy_set,	triangular(	0.1909	, *height[fuzzy_set]))
    print(fuzzy_set,	triangular(	0.1247	, *height[fuzzy_set]))
    print(fuzzy_set,	triangular(	0.153	, *height[fuzzy_set]))
    print(fuzzy_set,	triangular(	0.1503	, *height[fuzzy_set]))
    print(fuzzy_set,	triangular(	0.1679	, *height[fuzzy_set]))
    print(fuzzy_set,	triangular(	0.1297	, *height[fuzzy_set]))
    print(fuzzy_set,	triangular(	0.1786	, *height[fuzzy_set]))
    print(fuzzy_set,	triangular(	0.1494	, *height[fuzzy_set]))
    print(fuzzy_set,	triangular(	0.1162	, *height[fuzzy_set]))
    print(fuzzy_set,	triangular(	0.1085	, *height[fuzzy_set]))
    print(fuzzy_set,	triangular(	0.1089	, *height[fuzzy_set]))
    print(fuzzy_set,	triangular(	0.1144	, *height[fuzzy_set]))
    print(fuzzy_set,	triangular(	0.128	, *height[fuzzy_set]))
    print(fuzzy_set,	triangular(	0.1389	, *height[fuzzy_set]))
    print(fuzzy_set,	triangular(	0.1249	, *height[fuzzy_set]))
    print(fuzzy_set,	triangular(	0.1624	, *height[fuzzy_set]))
    print(fuzzy_set,	triangular(	0.1368	, *height[fuzzy_set]))
    print(fuzzy_set,	triangular(	0.1021	, *height[fuzzy_set]))
    print(fuzzy_set,	triangular(	0.1733	, *height[fuzzy_set]))
    print(fuzzy_set,	triangular(	0.1275	, *height[fuzzy_set]))
    print(fuzzy_set,	triangular(	0.1639	, *height[fuzzy_set]))
    print(fuzzy_set,	triangular(	0.164	, *height[fuzzy_set]))
    print(fuzzy_set,	triangular(	0.09836	, *height[fuzzy_set]))
    print(fuzzy_set,	triangular(	0.1851	, *height[fuzzy_set]))
    print(fuzzy_set,	triangular(	0.1648	, *height[fuzzy_set]))
    print(fuzzy_set,	triangular(	0.1548	, *height[fuzzy_set]))
    print(fuzzy_set,	triangular(	0.129	, *height[fuzzy_set]))
    print(fuzzy_set,	triangular(	0.1482	, *height[fuzzy_set]))
    print(fuzzy_set,	triangular(	0.1296	, *height[fuzzy_set]))
    print(fuzzy_set,	triangular(	0.1193	, *height[fuzzy_set]))
    print(fuzzy_set,	triangular(	0.1207	, *height[fuzzy_set]))
    print(fuzzy_set,	triangular(	0.1585	, *height[fuzzy_set]))
    print(fuzzy_set,	triangular(	0.1411	, *height[fuzzy_set]))
    print(fuzzy_set,	triangular(	0.1176	, *height[fuzzy_set]))
    print(fuzzy_set,	triangular(	0.15	, *height[fuzzy_set]))
    print(fuzzy_set,	triangular(	0.1451	, *height[fuzzy_set]))
    print(fuzzy_set,	triangular(	0.1478	, *height[fuzzy_set]))
    print(fuzzy_set,	triangular(	0.1639	, *height[fuzzy_set]))
    print(fuzzy_set,	triangular(	0.1289	, *height[fuzzy_set]))
    print(fuzzy_set,	triangular(	0.1557	, *height[fuzzy_set]))
    print(fuzzy_set,	triangular(	0.1536	, *height[fuzzy_set]))
    print(fuzzy_set,	triangular(	0.1573	, *height[fuzzy_set]))
    print(fuzzy_set,	triangular(	0.1392	, *height[fuzzy_set]))
    print(fuzzy_set,	triangular(	0.1377	, *height[fuzzy_set]))
    print(fuzzy_set,	triangular(	0.1398	, *height[fuzzy_set]))
    print(fuzzy_set,	triangular(	0.1306	, *height[fuzzy_set]))
    print(fuzzy_set,	triangular(	0.1249	, *height[fuzzy_set]))
    print(fuzzy_set,	triangular(	0.1304	, *height[fuzzy_set]))
    print(fuzzy_set,	triangular(	0.1277	, *height[fuzzy_set]))
    print(fuzzy_set,	triangular(	0.1115	, *height[fuzzy_set]))
    print(fuzzy_set,	triangular(	0.1257	, *height[fuzzy_set]))
    print(fuzzy_set,	triangular(	0.1006	, *height[fuzzy_set]))
    print(fuzzy_set,	triangular(	0.1339	, *height[fuzzy_set]))
    print(fuzzy_set,	triangular(	0.1551	, *height[fuzzy_set]))
    print(fuzzy_set,	triangular(	0.119	, *height[fuzzy_set]))
    print(fuzzy_set,	triangular(	0.114	, *height[fuzzy_set]))
    print(fuzzy_set,	triangular(	0.1316	, *height[fuzzy_set]))
    print(fuzzy_set,	triangular(	0.1431	, *height[fuzzy_set]))
    print(fuzzy_set,	triangular(	0.1431	, *height[fuzzy_set]))
    print(fuzzy_set,	triangular(	0.1265	, *height[fuzzy_set]))
    print(fuzzy_set,	triangular(	0.1584	, *height[fuzzy_set]))
    print(fuzzy_set,	triangular(	0.1123	, *height[fuzzy_set]))
    print(fuzzy_set,	triangular(	0.1559	, *height[fuzzy_set]))
    print(fuzzy_set,	triangular(	0.1219	, *height[fuzzy_set]))
    print(fuzzy_set,	triangular(	0.1862	, *height[fuzzy_set]))
    print(fuzzy_set,	triangular(	0.1688	, *height[fuzzy_set]))
    print(fuzzy_set,	triangular(	0.1184	, *height[fuzzy_set]))
    print(fuzzy_set,	triangular(	0.1701	, *height[fuzzy_set]))
    print(fuzzy_set,	triangular(	0.1699	, *height[fuzzy_set]))
    print(fuzzy_set,	triangular(	0.1467	, *height[fuzzy_set]))
    print(fuzzy_set,	triangular(	0.1287	, *height[fuzzy_set]))
    print(fuzzy_set,	triangular(	0.08949	, *height[fuzzy_set]))
    print(fuzzy_set,	triangular(	0.13	, *height[fuzzy_set]))
    print(fuzzy_set,	triangular(	0.1724	, *height[fuzzy_set]))
    print(fuzzy_set,	triangular(	0.15	, *height[fuzzy_set]))
    print(fuzzy_set,	triangular(	0.1179	, *height[fuzzy_set]))
    print(fuzzy_set,	triangular(	0.1878	, *height[fuzzy_set]))
    print(fuzzy_set,	triangular(	0.1855	, *height[fuzzy_set]))
    print(fuzzy_set,	triangular(	0.1072	, *height[fuzzy_set]))
    print(fuzzy_set,	triangular(	0.1548	, *height[fuzzy_set]))
    print(fuzzy_set,	triangular(	0.1503	, *height[fuzzy_set]))
    print(fuzzy_set,	triangular(	0.1696	, *height[fuzzy_set]))
    print(fuzzy_set,	triangular(	0.1313	, *height[fuzzy_set]))
    print(fuzzy_set,	triangular(	0.1025	, *height[fuzzy_set]))
    print(fuzzy_set,	triangular(	0.1157	, *height[fuzzy_set]))
    print(fuzzy_set,	triangular(	0.1471	, *height[fuzzy_set]))
    print(fuzzy_set,	triangular(	0.1021	, *height[fuzzy_set]))
    print(fuzzy_set,	triangular(	0.1386	, *height[fuzzy_set]))
    print(fuzzy_set,	triangular(	0.1275	, *height[fuzzy_set]))
    print(fuzzy_set,	triangular(	0.1427	, *height[fuzzy_set]))
    print(fuzzy_set,	triangular(	0.1546	, *height[fuzzy_set]))
    print(fuzzy_set,	triangular(	0.1395	, *height[fuzzy_set]))
    print(fuzzy_set,	triangular(	0.1223	, *height[fuzzy_set]))
    print(fuzzy_set,	triangular(	0.1465	, *height[fuzzy_set]))
    print(fuzzy_set,	triangular(	0.1419	, *height[fuzzy_set]))
    print(fuzzy_set,	triangular(	0.1271	, *height[fuzzy_set]))
    print(fuzzy_set,	triangular(	0.119	, *height[fuzzy_set]))
    print(fuzzy_set,	triangular(	0.1411	, *height[fuzzy_set]))
    print(fuzzy_set,	triangular(	0.1367	, *height[fuzzy_set]))
    print(fuzzy_set,	triangular(	0.1234	, *height[fuzzy_set]))
    print(fuzzy_set,	triangular(	0.1314	, *height[fuzzy_set]))
    print(fuzzy_set,	triangular(	0.1413	, *height[fuzzy_set]))
    print(fuzzy_set,	triangular(	0.1312	, *height[fuzzy_set]))
    print(fuzzy_set,	triangular(	0.1076	, *height[fuzzy_set]))
    print(fuzzy_set,	triangular(	0.1424	, *height[fuzzy_set]))
    print(fuzzy_set,	triangular(	0.1385	, *height[fuzzy_set]))
    print(fuzzy_set,	triangular(	0.0997	, *height[fuzzy_set]))
    print(fuzzy_set,	triangular(	0.1316	, *height[fuzzy_set]))
    print(fuzzy_set,	triangular(	0.09711	, *height[fuzzy_set]))
    print(fuzzy_set,	triangular(	0.1297	, *height[fuzzy_set]))
    print(fuzzy_set,	triangular(	0.163	, *height[fuzzy_set]))
    print(fuzzy_set,	triangular(	0.1292	, *height[fuzzy_set]))
    print(fuzzy_set,	triangular(	0.1341	, *height[fuzzy_set]))
    print(fuzzy_set,	triangular(	0.1478	, *height[fuzzy_set]))
    print(fuzzy_set,	triangular(	0.1217	, *height[fuzzy_set]))
    print(fuzzy_set,	triangular(	0.1418	, *height[fuzzy_set]))
    print(fuzzy_set,	triangular(	0.08774	, *height[fuzzy_set]))
    print(fuzzy_set,	triangular(	0.1275	, *height[fuzzy_set]))
    print(fuzzy_set,	triangular(	0.1171	, *height[fuzzy_set]))
    print(fuzzy_set,	triangular(	0.1358	, *height[fuzzy_set]))
    print(fuzzy_set,	triangular(	0.1124	, *height[fuzzy_set]))
    print(fuzzy_set,	triangular(	0.1438	, *height[fuzzy_set]))
    print(fuzzy_set,	triangular(	0.1452	, *height[fuzzy_set]))
    print(fuzzy_set,	triangular(	0.1228	, *height[fuzzy_set]))
    print(fuzzy_set,	triangular(	0.1045	, *height[fuzzy_set]))
    print(fuzzy_set,	triangular(	0.1436	, *height[fuzzy_set]))
    print(fuzzy_set,	triangular(	0.1168	, *height[fuzzy_set]))
    print(fuzzy_set,	triangular(	0.1376	, *height[fuzzy_set]))
    print(fuzzy_set,	triangular(	0.1216	, *height[fuzzy_set]))
    print(fuzzy_set,	triangular(	0.1385	, *height[fuzzy_set]))
    print(fuzzy_set,	triangular(	0.1401	, *height[fuzzy_set]))
    print(fuzzy_set,	triangular(	0.1531	, *height[fuzzy_set]))
    print(fuzzy_set,	triangular(	0.1216	, *height[fuzzy_set]))
    print(fuzzy_set,	triangular(	0.1076	, *height[fuzzy_set]))
    print(fuzzy_set,	triangular(	0.1162	, *height[fuzzy_set]))
    print(fuzzy_set,	triangular(	0.1301	, *height[fuzzy_set]))
    print(fuzzy_set,	triangular(	0.1415	, *height[fuzzy_set]))
    print(fuzzy_set,	triangular(	0.08125	, *height[fuzzy_set]))
    print(fuzzy_set,	triangular(	0.1162	, *height[fuzzy_set]))
    print(fuzzy_set,	triangular(	0.1472	, *height[fuzzy_set]))
    print(fuzzy_set,	triangular(	0.1491	, *height[fuzzy_set]))
    print(fuzzy_set,	triangular(	0.1414	, *height[fuzzy_set]))
    print(fuzzy_set,	triangular(	0.1121	, *height[fuzzy_set]))
    print(fuzzy_set,	triangular(	0.1301	, *height[fuzzy_set]))
    print(fuzzy_set,	triangular(	0.1521	, *height[fuzzy_set]))
    print(fuzzy_set,	triangular(	0.1234	, *height[fuzzy_set]))
    print(fuzzy_set,	triangular(	0.1323	, *height[fuzzy_set]))
    print(fuzzy_set,	triangular(	0.1356	, *height[fuzzy_set]))
    print(fuzzy_set,	triangular(	0.1096	, *height[fuzzy_set]))
    print(fuzzy_set,	triangular(	0.1533	, *height[fuzzy_set]))
    print(fuzzy_set,	triangular(	0.09388	, *height[fuzzy_set]))
    print(fuzzy_set,	triangular(	0.07117	, *height[fuzzy_set]))
    print(fuzzy_set,	triangular(	0.1785	, *height[fuzzy_set]))
    print(fuzzy_set,	triangular(	0.1316	, *height[fuzzy_set]))
    print(fuzzy_set,	triangular(	0.1097	, *height[fuzzy_set]))
    print(fuzzy_set,	triangular(	0.1737	, *height[fuzzy_set]))
    print(fuzzy_set,	triangular(	0.08822	, *height[fuzzy_set]))
    print(fuzzy_set,	triangular(	0.1322	, *height[fuzzy_set]))
    print(fuzzy_set,	triangular(	0.1552	, *height[fuzzy_set]))
    print(fuzzy_set,	triangular(	0.1429	, *height[fuzzy_set]))
    print(fuzzy_set,	triangular(	0.1381	, *height[fuzzy_set]))
    print(fuzzy_set,	triangular(	0.1536	, *height[fuzzy_set]))
    print(fuzzy_set,	triangular(	0.2226	, *height[fuzzy_set]))
    print(fuzzy_set,	triangular(	0.1426	, *height[fuzzy_set]))
    print(fuzzy_set,	triangular(	0.1491	, *height[fuzzy_set]))
    print(fuzzy_set,	triangular(	0.1415	, *height[fuzzy_set]))
    print(fuzzy_set,	triangular(	0.1111	, *height[fuzzy_set]))
    print(fuzzy_set,	triangular(	0.1349	, *height[fuzzy_set]))
    print(fuzzy_set,	triangular(	0.1222	, *height[fuzzy_set]))
    print(fuzzy_set,	triangular(	0.1178	, *height[fuzzy_set]))
    print(fuzzy_set,	triangular(	0.128	, *height[fuzzy_set]))
    print(fuzzy_set,	triangular(	0.1142	, *height[fuzzy_set]))
    print(fuzzy_set,	triangular(	0.1243	, *height[fuzzy_set]))
    print(fuzzy_set,	triangular(	0.1559	, *height[fuzzy_set]))
    print(fuzzy_set,	triangular(	0.146	, *height[fuzzy_set]))
    print(fuzzy_set,	triangular(	0.1405	, *height[fuzzy_set]))
    print(fuzzy_set,	triangular(	0.09527	, *height[fuzzy_set]))
    print(fuzzy_set,	triangular(	0.1353	, *height[fuzzy_set]))
    print(fuzzy_set,	triangular(	0.1408	, *height[fuzzy_set]))
    print(fuzzy_set,	triangular(	0.1311	, *height[fuzzy_set]))
    print(fuzzy_set,	triangular(	0.1376	, *height[fuzzy_set]))
    print(fuzzy_set,	triangular(	0.1406	, *height[fuzzy_set]))
    print(fuzzy_set,	triangular(	0.1552	, *height[fuzzy_set]))
    print(fuzzy_set,	triangular(	0.1276	, *height[fuzzy_set]))
    print(fuzzy_set,	triangular(	0.1297	, *height[fuzzy_set]))
    print(fuzzy_set,	triangular(	0.1341	, *height[fuzzy_set]))
    print(fuzzy_set,	triangular(	0.1136	, *height[fuzzy_set]))
    print(fuzzy_set,	triangular(	0.1227	, *height[fuzzy_set]))
    print(fuzzy_set,	triangular(	0.1777	, *height[fuzzy_set]))
    print(fuzzy_set,	triangular(	0.1703	, *height[fuzzy_set]))
    print(fuzzy_set,	triangular(	0.09203	, *height[fuzzy_set]))
    print(fuzzy_set,	triangular(	0.09994	, *height[fuzzy_set]))
    print(fuzzy_set,	triangular(	0.1223	, *height[fuzzy_set]))
    print(fuzzy_set,	triangular(	0.1504	, *height[fuzzy_set]))
    print(fuzzy_set,	triangular(	0.1287	, *height[fuzzy_set]))
    print(fuzzy_set,	triangular(	0.1481	, *height[fuzzy_set]))
    print(fuzzy_set,	triangular(	0.1228	, *height[fuzzy_set]))
    print(fuzzy_set,	triangular(	0.1081	, *height[fuzzy_set]))
    print(fuzzy_set,	triangular(	0.1365	, *height[fuzzy_set]))
    print(fuzzy_set,	triangular(	0.1278	, *height[fuzzy_set]))
    print(fuzzy_set,	triangular(	0.1037	, *height[fuzzy_set]))
    print(fuzzy_set,	triangular(	0.1347	, *height[fuzzy_set]))
    print(fuzzy_set,	triangular(	0.09368	, *height[fuzzy_set]))
    print(fuzzy_set,	triangular(	0.1463	, *height[fuzzy_set]))
    print(fuzzy_set,	triangular(	0.1515	, *height[fuzzy_set]))
    print(fuzzy_set,	triangular(	0.1101	, *height[fuzzy_set]))
    print(fuzzy_set,	triangular(	0.1254	, *height[fuzzy_set]))
    print(fuzzy_set,	triangular(	0.1499	, *height[fuzzy_set]))
    print(fuzzy_set,	triangular(	0.1389	, *height[fuzzy_set]))
    print(fuzzy_set,	triangular(	0.1211	, *height[fuzzy_set]))
    print(fuzzy_set,	triangular(	0.1183	, *height[fuzzy_set]))
    print(fuzzy_set,	triangular(	0.171	, *height[fuzzy_set]))
    print(fuzzy_set,	triangular(	0.1416	, *height[fuzzy_set]))
    print(fuzzy_set,	triangular(	0.1497	, *height[fuzzy_set]))
    print(fuzzy_set,	triangular(	0.1512	, *height[fuzzy_set]))
    print(fuzzy_set,	triangular(	0.1281	, *height[fuzzy_set]))
    print(fuzzy_set,	triangular(	0.1765	, *height[fuzzy_set]))
    print(fuzzy_set,	triangular(	0.1504	, *height[fuzzy_set]))
    print(fuzzy_set,	triangular(	0.1883	, *height[fuzzy_set]))
    print(fuzzy_set,	triangular(	0.1522	, *height[fuzzy_set]))
    print(fuzzy_set,	triangular(	0.124	, *height[fuzzy_set]))
    print(fuzzy_set,	triangular(	0.1134	, *height[fuzzy_set]))
    print(fuzzy_set,	triangular(	0.1084	, *height[fuzzy_set]))
    print(fuzzy_set,	triangular(	0.1558	, *height[fuzzy_set]))
    print(fuzzy_set,	triangular(	0.1401	, *height[fuzzy_set]))
    print(fuzzy_set,	triangular(	0.1213	, *height[fuzzy_set]))
    print(fuzzy_set,	triangular(	0.1005	, *height[fuzzy_set]))
    print(fuzzy_set,	triangular(	0.1256	, *height[fuzzy_set]))
    print(fuzzy_set,	triangular(	0.1335	, *height[fuzzy_set]))
    print(fuzzy_set,	triangular(	0.08567	, *height[fuzzy_set]))
    print(fuzzy_set,	triangular(	0.1358	, *height[fuzzy_set]))
    print(fuzzy_set,	triangular(	0.1272	, *height[fuzzy_set]))
    print(fuzzy_set,	triangular(	0.1467	, *height[fuzzy_set]))
    print(fuzzy_set,	triangular(	0.1315	, *height[fuzzy_set]))
    print(fuzzy_set,	triangular(	0.1359	, *height[fuzzy_set]))
    print(fuzzy_set,	triangular(	0.1259	, *height[fuzzy_set]))
    print(fuzzy_set,	triangular(	0.1243	, *height[fuzzy_set]))
    print(fuzzy_set,	triangular(	0.105	, *height[fuzzy_set]))
    print(fuzzy_set,	triangular(	0.1185	, *height[fuzzy_set]))
    print(fuzzy_set,	triangular(	0.1782	, *height[fuzzy_set]))
    print(fuzzy_set,	triangular(	0.1036	, *height[fuzzy_set]))
    print(fuzzy_set,	triangular(	0.1518	, *height[fuzzy_set]))
    print(fuzzy_set,	triangular(	0.1365	, *height[fuzzy_set]))
    print(fuzzy_set,	triangular(	0.09926	, *height[fuzzy_set]))
    print(fuzzy_set,	triangular(	0.1038	, *height[fuzzy_set]))
    print(fuzzy_set,	triangular(	0.1116	, *height[fuzzy_set]))
    print(fuzzy_set,	triangular(	0.09616	, *height[fuzzy_set]))
    print(fuzzy_set,	triangular(	0.1028	, *height[fuzzy_set]))
    print(fuzzy_set,	triangular(	0.1118	, *height[fuzzy_set]))
    print(fuzzy_set,	triangular(	0.09983	, *height[fuzzy_set]))
    print(fuzzy_set,	triangular(	0.1313	, *height[fuzzy_set]))
    print(fuzzy_set,	triangular(	0.1483	, *height[fuzzy_set]))
    print(fuzzy_set,	triangular(	0.1369	, *height[fuzzy_set]))
    print(fuzzy_set,	triangular(	0.1298	, *height[fuzzy_set]))
    print(fuzzy_set,	triangular(	0.117	, *height[fuzzy_set]))
    print(fuzzy_set,	triangular(	0.09312	, *height[fuzzy_set]))
    print(fuzzy_set,	triangular(	0.1137	, *height[fuzzy_set]))
    print(fuzzy_set,	triangular(	0.09445	, *height[fuzzy_set]))
    print(fuzzy_set,	triangular(	0.1143	, *height[fuzzy_set]))
    print(fuzzy_set,	triangular(	0.1495	, *height[fuzzy_set]))
    print(fuzzy_set,	triangular(	0.105	, *height[fuzzy_set]))
    print(fuzzy_set,	triangular(	0.1347	, *height[fuzzy_set]))
    print(fuzzy_set,	triangular(	0.1413	, *height[fuzzy_set]))
    print(fuzzy_set,	triangular(	0.1144	, *height[fuzzy_set]))
    print(fuzzy_set,	triangular(	0.09545	, *height[fuzzy_set]))
    print(fuzzy_set,	triangular(	0.1128	, *height[fuzzy_set]))
    print(fuzzy_set,	triangular(	0.09861	, *height[fuzzy_set]))
    print(fuzzy_set,	triangular(	0.09023	, *height[fuzzy_set]))
    print(fuzzy_set,	triangular(	0.1016	, *height[fuzzy_set]))
    print(fuzzy_set,	triangular(	0.1223	, *height[fuzzy_set]))
    print(fuzzy_set,	triangular(	0.1011	, *height[fuzzy_set]))
    print(fuzzy_set,	triangular(	0.1194	, *height[fuzzy_set]))
    print(fuzzy_set,	triangular(	0.1092	, *height[fuzzy_set]))
    print(fuzzy_set,	triangular(	0.1347	, *height[fuzzy_set]))
    print(fuzzy_set,	triangular(	0.1104	, *height[fuzzy_set]))
    print(fuzzy_set,	triangular(	0.1001	, *height[fuzzy_set]))
    print(fuzzy_set,	triangular(	0.1434	, *height[fuzzy_set]))
    print(fuzzy_set,	triangular(	0.1221	, *height[fuzzy_set]))
    print(fuzzy_set,	triangular(	0.08409	, *height[fuzzy_set]))
    print(fuzzy_set,	triangular(	0.1402	, *height[fuzzy_set]))
    print(fuzzy_set,	triangular(	0.1054	, *height[fuzzy_set]))
    print(fuzzy_set,	triangular(	0.1547	, *height[fuzzy_set]))
    print(fuzzy_set,	triangular(	0.1592	, *height[fuzzy_set]))
    print(fuzzy_set,	triangular(	0.1256	, *height[fuzzy_set]))
    print(fuzzy_set,	triangular(	0.1384	, *height[fuzzy_set]))
    print(fuzzy_set,	triangular(	0.1281	, *height[fuzzy_set]))
    print(fuzzy_set,	triangular(	0.1013	, *height[fuzzy_set]))
    print(fuzzy_set,	triangular(	0.159	, *height[fuzzy_set]))
    print(fuzzy_set,	triangular(	0.1426	, *height[fuzzy_set]))
    print(fuzzy_set,	triangular(	0.1435	, *height[fuzzy_set]))
    print(fuzzy_set,	triangular(	0.1288	, *height[fuzzy_set]))
    print(fuzzy_set,	triangular(	0.1424	, *height[fuzzy_set]))
    print(fuzzy_set,	triangular(	0.1166	, *height[fuzzy_set]))
    print(fuzzy_set,	triangular(	0.1222	, *height[fuzzy_set]))
    print(fuzzy_set,	triangular(	0.1449	, *height[fuzzy_set]))
    print(fuzzy_set,	triangular(	0.1142	, *height[fuzzy_set]))
    print(fuzzy_set,	triangular(	0.1498	, *height[fuzzy_set]))
    print(fuzzy_set,	triangular(	0.1402	, *height[fuzzy_set]))
    print(fuzzy_set,	triangular(	0.1515	, *height[fuzzy_set]))
    print(fuzzy_set,	triangular(	0.1294	, *height[fuzzy_set]))
    print(fuzzy_set,	triangular(	0.1233	, *height[fuzzy_set]))
    print(fuzzy_set,	triangular(	0.1418	, *height[fuzzy_set]))
    print(fuzzy_set,	triangular(	0.1218	, *height[fuzzy_set]))
    print(fuzzy_set,	triangular(	0.146	, *height[fuzzy_set]))
    print(fuzzy_set,	triangular(	0.136	, *height[fuzzy_set]))
    print(fuzzy_set,	triangular(	0.1289	, *height[fuzzy_set]))
    print(fuzzy_set,	triangular(	0.122	, *height[fuzzy_set]))
    print(fuzzy_set,	triangular(	0.1531	, *height[fuzzy_set]))
    print(fuzzy_set,	triangular(	0.1293	, *height[fuzzy_set]))
    print(fuzzy_set,	triangular(	0.09958	, *height[fuzzy_set]))
    print(fuzzy_set,	triangular(	0.155	, *height[fuzzy_set]))
    print(fuzzy_set,	triangular(	0.153	, *height[fuzzy_set]))
    print(fuzzy_set,	triangular(	0.166	, *height[fuzzy_set]))
    print(fuzzy_set,	triangular(	0.08864	, *height[fuzzy_set]))
    print(fuzzy_set,	triangular(	0.1096	, *height[fuzzy_set]))
    print(fuzzy_set,	triangular(	0.1343	, *height[fuzzy_set]))
    print(fuzzy_set,	triangular(	0.1153	, *height[fuzzy_set]))
    print(fuzzy_set,	triangular(	0.1015	, *height[fuzzy_set]))
    print(fuzzy_set,	triangular(	0.1333	, *height[fuzzy_set]))
    print(fuzzy_set,	triangular(	0.09293	, *height[fuzzy_set]))
    print(fuzzy_set,	triangular(	0.114	, *height[fuzzy_set]))
    print(fuzzy_set,	triangular(	0.1298	, *height[fuzzy_set]))
    print(fuzzy_set,	triangular(	0.1338	, *height[fuzzy_set]))
    print(fuzzy_set,	triangular(	0.1213	, *height[fuzzy_set]))
    print(fuzzy_set,	triangular(	0.1327	, *height[fuzzy_set]))
    print(fuzzy_set,	triangular(	0.1278	, *height[fuzzy_set]))
    print(fuzzy_set,	triangular(	0.1368	, *height[fuzzy_set]))
    print(fuzzy_set,	triangular(	0.1363	, *height[fuzzy_set]))
    print(fuzzy_set,	triangular(	0.1294	, *height[fuzzy_set]))
    print(fuzzy_set,	triangular(	0.1415	, *height[fuzzy_set]))
    print(fuzzy_set,	triangular(	0.1126	, *height[fuzzy_set]))
    print(fuzzy_set,	triangular(	0.1192	, *height[fuzzy_set]))
    print(fuzzy_set,	triangular(	0.1562	, *height[fuzzy_set]))
    print(fuzzy_set,	triangular(	0.1105	, *height[fuzzy_set]))
    print(fuzzy_set,	triangular(	0.1235	, *height[fuzzy_set]))
    print(fuzzy_set,	triangular(	0.1143	, *height[fuzzy_set]))
    print(fuzzy_set,	triangular(	0.1108	, *height[fuzzy_set]))
    print(fuzzy_set,	triangular(	0.1275	, *height[fuzzy_set]))
    print(fuzzy_set,	triangular(	0.2184	, *height[fuzzy_set]))
    print(fuzzy_set,	triangular(	0.161	, *height[fuzzy_set]))
    print(fuzzy_set,	triangular(	0.1095	, *height[fuzzy_set]))
    print(fuzzy_set,	triangular(	0.08799	, *height[fuzzy_set]))
    print(fuzzy_set,	triangular(	0.1427	, *height[fuzzy_set]))
    print(fuzzy_set,	triangular(	0.1166	, *height[fuzzy_set]))
    print(fuzzy_set,	triangular(	0.1312	, *height[fuzzy_set]))
    print(fuzzy_set,	triangular(	0.1026	, *height[fuzzy_set]))
    print(fuzzy_set,	triangular(	0.08484	, *height[fuzzy_set]))
    print(fuzzy_set,	triangular(	0.1102	, *height[fuzzy_set]))
    print(fuzzy_set,	triangular(	0.1251	, *height[fuzzy_set]))
    print(fuzzy_set,	triangular(	0.1343	, *height[fuzzy_set]))
    print(fuzzy_set,	triangular(	0.146	, *height[fuzzy_set]))
    print(fuzzy_set,	triangular(	0.1681	, *height[fuzzy_set]))
    print(fuzzy_set,	triangular(	0.1502	, *height[fuzzy_set]))
    print(fuzzy_set,	triangular(	0.1432	, *height[fuzzy_set]))
    print(fuzzy_set,	triangular(	0.1066	, *height[fuzzy_set]))
    print(fuzzy_set,	triangular(	0.1428	, *height[fuzzy_set]))
    print(fuzzy_set,	triangular(	0.09534	, *height[fuzzy_set]))
    print(fuzzy_set,	triangular(	0.112	, *height[fuzzy_set]))
    print(fuzzy_set,	triangular(	0.1244	, *height[fuzzy_set]))
    print(fuzzy_set,	triangular(	0.1873	, *height[fuzzy_set]))
    print(fuzzy_set,	triangular(	0.1374	, *height[fuzzy_set]))
    print(fuzzy_set,	triangular(	0.09329	, *height[fuzzy_set]))
    print(fuzzy_set,	triangular(	0.1172	, *height[fuzzy_set]))
    print(fuzzy_set,	triangular(	0.1048	, *height[fuzzy_set]))
    print(fuzzy_set,	triangular(	0.1363	, *height[fuzzy_set]))
    print(fuzzy_set,	triangular(	0.1206	, *height[fuzzy_set]))
    print(fuzzy_set,	triangular(	0.09402	, *height[fuzzy_set]))
    print(fuzzy_set,	triangular(	0.1482	, *height[fuzzy_set]))
    print(fuzzy_set,	triangular(	0.124	, *height[fuzzy_set]))
    print(fuzzy_set,	triangular(	0.1453	, *height[fuzzy_set]))
    print(fuzzy_set,	triangular(	0.1369	, *height[fuzzy_set]))
    print(fuzzy_set,	triangular(	0.1086	, *height[fuzzy_set]))
    print(fuzzy_set,	triangular(	0.1077	, *height[fuzzy_set]))
    print(fuzzy_set,	triangular(	0.1148	, *height[fuzzy_set]))
    print(fuzzy_set,	triangular(	0.1426	, *height[fuzzy_set]))
    print(fuzzy_set,	triangular(	0.1526	, *height[fuzzy_set]))
    print(fuzzy_set,	triangular(	0.1517	, *height[fuzzy_set]))
    print(fuzzy_set,	triangular(	0.1314	, *height[fuzzy_set]))
    print(fuzzy_set,	triangular(	0.1282	, *height[fuzzy_set]))
    print(fuzzy_set,	triangular(	0.1249	, *height[fuzzy_set]))
    print(fuzzy_set,	triangular(	0.1312	, *height[fuzzy_set]))
    print(fuzzy_set,	triangular(	0.1415	, *height[fuzzy_set]))
    print(fuzzy_set,	triangular(	0.1147	, *height[fuzzy_set]))
    print(fuzzy_set,	triangular(	0.1398	, *height[fuzzy_set]))
    print(fuzzy_set,	triangular(	0.1126	, *height[fuzzy_set]))
    print(fuzzy_set,	triangular(	0.1327	, *height[fuzzy_set]))
    print(fuzzy_set,	triangular(	0.1303	, *height[fuzzy_set]))
    print(fuzzy_set,	triangular(	0.103	, *height[fuzzy_set]))
    print(fuzzy_set,	triangular(	0.1068	, *height[fuzzy_set]))
    print(fuzzy_set,	triangular(	0.1419	, *height[fuzzy_set]))
    print(fuzzy_set,	triangular(	0.145	, *height[fuzzy_set]))
    print(fuzzy_set,	triangular(	0.1665	, *height[fuzzy_set]))
    print(fuzzy_set,	triangular(	0.139	, *height[fuzzy_set]))
    print(fuzzy_set,	triangular(	0.1218	, *height[fuzzy_set]))
    print(fuzzy_set,	triangular(	0.1613	, *height[fuzzy_set]))
    print(fuzzy_set,	triangular(	0.1214	, *height[fuzzy_set]))
    print(fuzzy_set,	triangular(	0.1195	, *height[fuzzy_set]))
    print(fuzzy_set,	triangular(	0.1118	, *height[fuzzy_set]))
    print(fuzzy_set,	triangular(	0.1034	, *height[fuzzy_set]))
    print(fuzzy_set,	triangular(	0.1391	, *height[fuzzy_set]))
    print(fuzzy_set,	triangular(	0.1436	, *height[fuzzy_set]))
    print(fuzzy_set,	triangular(	0.1072	, *height[fuzzy_set]))
    print(fuzzy_set,	triangular(	0.09794	, *height[fuzzy_set]))
    print(fuzzy_set,	triangular(	0.1263	, *height[fuzzy_set]))
    print(fuzzy_set,	triangular(	0.1311	, *height[fuzzy_set]))
    print(fuzzy_set,	triangular(	0.1401	, *height[fuzzy_set]))
    print(fuzzy_set,	triangular(	0.1226	, *height[fuzzy_set]))
    print(fuzzy_set,	triangular(	0.1089	, *height[fuzzy_set]))
    print(fuzzy_set,	triangular(	0.1368	, *height[fuzzy_set]))
    print(fuzzy_set,	triangular(	0.09457	, *height[fuzzy_set]))
    print(fuzzy_set,	triangular(	0.1528	, *height[fuzzy_set]))
    print(fuzzy_set,	triangular(	0.1208	, *height[fuzzy_set]))
    print(fuzzy_set,	triangular(	0.1347	, *height[fuzzy_set]))
    print(fuzzy_set,	triangular(	0.1225	, *height[fuzzy_set]))
    print(fuzzy_set,	triangular(	0.1172	, *height[fuzzy_set]))
    print(fuzzy_set,	triangular(	0.1406	, *height[fuzzy_set]))
    print(fuzzy_set,	triangular(	0.1289	, *height[fuzzy_set]))
    print(fuzzy_set,	triangular(	0.1218	, *height[fuzzy_set]))
    print(fuzzy_set,	triangular(	0.111	, *height[fuzzy_set]))
    print(fuzzy_set,	triangular(	0.16	, *height[fuzzy_set]))
    print(fuzzy_set,	triangular(	0.1357	, *height[fuzzy_set]))
    print(fuzzy_set,	triangular(	0.1017	, *height[fuzzy_set]))
    print(fuzzy_set,	triangular(	0.1342	, *height[fuzzy_set]))
    print(fuzzy_set,	triangular(	0.1282	, *height[fuzzy_set]))
    print(fuzzy_set,	triangular(	0.1201	, *height[fuzzy_set]))
    print(fuzzy_set,	triangular(	0.1351	, *height[fuzzy_set]))
    print(fuzzy_set,	triangular(	0.1388	, *height[fuzzy_set]))
    print(fuzzy_set,	triangular(	0.1207	, *height[fuzzy_set]))
    print(fuzzy_set,	triangular(	0.178	, *height[fuzzy_set]))
    print(fuzzy_set,	triangular(	0.1234	, *height[fuzzy_set]))
    print(fuzzy_set,	triangular(	0.1041	, *height[fuzzy_set]))
    print(fuzzy_set,	triangular(	0.1065	, *height[fuzzy_set]))
    print(fuzzy_set,	triangular(	0.09422	, *height[fuzzy_set]))
    print(fuzzy_set,	triangular(	0.1332	, *height[fuzzy_set]))
    print(fuzzy_set,	triangular(	0.1326	, *height[fuzzy_set]))
    print(fuzzy_set,	triangular(	0.1153	, *height[fuzzy_set]))
    print(fuzzy_set,	triangular(	0.09384	, *height[fuzzy_set]))
    print(fuzzy_set,	triangular(	0.1352	, *height[fuzzy_set]))
    print(fuzzy_set,	triangular(	0.1377	, *height[fuzzy_set]))
    print(fuzzy_set,	triangular(	0.1208	, *height[fuzzy_set]))
    print(fuzzy_set,	triangular(	0.1064	, *height[fuzzy_set]))
    print(fuzzy_set,	triangular(	0.1393	, *height[fuzzy_set]))
    print(fuzzy_set,	triangular(	0.1199	, *height[fuzzy_set]))
    print(fuzzy_set,	triangular(	0.1541	, *height[fuzzy_set]))
    print(fuzzy_set,	triangular(	0.1175	, *height[fuzzy_set]))
    print(fuzzy_set,	triangular(	0.1142	, *height[fuzzy_set]))
    print(fuzzy_set,	triangular(	0.1514	, *height[fuzzy_set]))
    print(fuzzy_set,	triangular(	0.1526	, *height[fuzzy_set]))
    print(fuzzy_set,	triangular(	0.1009	, *height[fuzzy_set]))
    print(fuzzy_set,	triangular(	0.1256	, *height[fuzzy_set]))
    print(fuzzy_set,	triangular(	0.09862	, *height[fuzzy_set]))
    print(fuzzy_set,	triangular(	0.1309	, *height[fuzzy_set]))
    print(fuzzy_set,	triangular(	0.09439	, *height[fuzzy_set]))
    print(fuzzy_set,	triangular(	0.1118	, *height[fuzzy_set]))
    print(fuzzy_set,	triangular(	0.1216	, *height[fuzzy_set]))
    print(fuzzy_set,	triangular(	0.1533	, *height[fuzzy_set]))
    print(fuzzy_set,	triangular(	0.1276	, *height[fuzzy_set]))
    print(fuzzy_set,	triangular(	0.1412	, *height[fuzzy_set]))
    print(fuzzy_set,	triangular(	0.1464	, *height[fuzzy_set]))
    print(fuzzy_set,	triangular(	0.1135	, *height[fuzzy_set]))
    print(fuzzy_set,	triangular(	0.1794	, *height[fuzzy_set]))
    print(fuzzy_set,	triangular(	0.158	, *height[fuzzy_set]))
    print(fuzzy_set,	triangular(	0.1199	, *height[fuzzy_set]))
    print(fuzzy_set,	triangular(	0.1902	, *height[fuzzy_set]))
    print(fuzzy_set,	triangular(	0.2006	, *height[fuzzy_set]))
    print(fuzzy_set,	triangular(	0.1402	, *height[fuzzy_set]))
    print(fuzzy_set,	triangular(	0.1662	, *height[fuzzy_set]))
    print(fuzzy_set,	triangular(	0.1354	, *height[fuzzy_set]))
    print(fuzzy_set,	triangular(	0.1732	, *height[fuzzy_set]))
    print(fuzzy_set,	triangular(	0.1073	, *height[fuzzy_set]))
    print(fuzzy_set,	triangular(	0.1139	, *height[fuzzy_set]))
    print(fuzzy_set,	triangular(	0.1574	, *height[fuzzy_set]))
    print(fuzzy_set,	triangular(	0.1223	, *height[fuzzy_set]))
    print(fuzzy_set,	triangular(	0.1246	, *height[fuzzy_set]))
    print(fuzzy_set,	triangular(	0.1483	, *height[fuzzy_set]))
    print(fuzzy_set,	triangular(	0.1492	, *height[fuzzy_set]))
    print(fuzzy_set,	triangular(	0.1417	, *height[fuzzy_set]))
    print(fuzzy_set,	triangular(	0.1456	, *height[fuzzy_set]))
    print(fuzzy_set,	triangular(	0.1475	, *height[fuzzy_set]))
    print(fuzzy_set,	triangular(	0.185	, *height[fuzzy_set]))
    print(fuzzy_set,	triangular(	0.1342	, *height[fuzzy_set]))
    print(fuzzy_set,	triangular(	0.1108	, *height[fuzzy_set]))
    print(fuzzy_set,	triangular(	0.1425	, *height[fuzzy_set]))
    print(fuzzy_set,	triangular(	0.1419	, *height[fuzzy_set]))
    print(fuzzy_set,	triangular(	0.1641	, *height[fuzzy_set]))
    print(fuzzy_set,	triangular(	0.1624	, *height[fuzzy_set]))
    print(fuzzy_set,	triangular(	0.1292	, *height[fuzzy_set]))
    print(fuzzy_set,	triangular(	0.1394	, *height[fuzzy_set]))
    print(fuzzy_set,	triangular(	0.1521	, *height[fuzzy_set]))
    print(fuzzy_set,	triangular(	0.1349	, *height[fuzzy_set]))
    print(fuzzy_set,	triangular(	0.155	, *height[fuzzy_set]))
    print(fuzzy_set,	triangular(	0.1264	, *height[fuzzy_set]))
    print(fuzzy_set,	triangular(	0.1097	, *height[fuzzy_set]))
    print(fuzzy_set,	triangular(	0.1428	, *height[fuzzy_set]))
    print(fuzzy_set,	triangular(	0.1268	, *height[fuzzy_set]))
    print(fuzzy_set,	triangular(	0.138	, *height[fuzzy_set]))
    print(fuzzy_set,	triangular(	0.1768	, *height[fuzzy_set]))
    print(fuzzy_set,	triangular(	0.1256	, *height[fuzzy_set]))
    print(fuzzy_set,	triangular(	0.1596	, *height[fuzzy_set]))
    print(fuzzy_set,	triangular(	0.1345	, *height[fuzzy_set]))
    print(fuzzy_set,	triangular(	0.134	, *height[fuzzy_set]))
    print(fuzzy_set,	triangular(	0.106	, *height[fuzzy_set]))
    print(fuzzy_set,	triangular(	0.1072	, *height[fuzzy_set]))
    print(fuzzy_set,	triangular(	0.1264	, *height[fuzzy_set]))
    print(fuzzy_set,	triangular(	0.1216	, *height[fuzzy_set]))
    print(fuzzy_set,	triangular(	0.1285	, *height[fuzzy_set]))
    print(fuzzy_set,	triangular(	0.1461	, *height[fuzzy_set]))
    print(fuzzy_set,	triangular(	0.1199	, *height[fuzzy_set]))
    print(fuzzy_set,	triangular(	0.1204	, *height[fuzzy_set]))
    print(fuzzy_set,	triangular(	0.1001	, *height[fuzzy_set]))
    print(fuzzy_set,	triangular(	0.1087	, *height[fuzzy_set]))
    print(fuzzy_set,	triangular(	0.1234	, *height[fuzzy_set]))
    print(fuzzy_set,	triangular(	0.1103	, *height[fuzzy_set]))
    print(fuzzy_set,	triangular(	0.1227	, *height[fuzzy_set]))
    print(fuzzy_set,	triangular(	0.1384	, *height[fuzzy_set]))
    print(fuzzy_set,	triangular(	0.1265	, *height[fuzzy_set]))
    print(fuzzy_set,	triangular(	0.1073	, *height[fuzzy_set]))
    print(fuzzy_set,	triangular(	0.1026	, *height[fuzzy_set]))
    print(fuzzy_set,	triangular(	0.1298	, *height[fuzzy_set]))
    print(fuzzy_set,	triangular(	0.1241	, *height[fuzzy_set]))
    print(fuzzy_set,	triangular(	0.09267	, *height[fuzzy_set]))
    print(fuzzy_set,	triangular(	0.1417	, *height[fuzzy_set]))
    print(fuzzy_set,	triangular(	0.1407	, *height[fuzzy_set]))
    print(fuzzy_set,	triangular(	0.141	, *height[fuzzy_set]))
    print(fuzzy_set,	triangular(	0.1166	, *height[fuzzy_set]))
    print(fuzzy_set,	triangular(	0.1139	, *height[fuzzy_set]))
    print(fuzzy_set,	triangular(	0.165	, *height[fuzzy_set]))
    print(fuzzy_set,	triangular(	0.08996	, *height[fuzzy_set]))


# %% [code]
