# Supplementary material for: Breast cancer disease classification using fuzzy-ID3 algorithm with FUZZYDBD method: automatic fuzzy database definition
Source: PeerJ Comput Sci. 2021 May 4;7:e427. doi: 10.7717/peerj-cs.427 (PMC8114800; doi:10.7717/peerj-cs.427)
Supplement: Supplemental Information 3 — To run the FID3 algorithm-FUZZYDBD: 1. Open id310fold.py (python language) 2. Make sure the dataset is w5.data/WBCDF1.data/coimbrafold5.data (according to the folder) id310fold.py is located in the FID3 file. Apply the w5.data/WBCDF1.data/coimbrafold5.data dataset located in the same FID3 file as it is the latest data that has already undergone data transformation into the linguistic format. All the instances have been shuffled well. [file peerj-cs-07-427-s003.zip › WDBC/Fuzzificationdata/SymmetrynucA.ipynb]

# %% [code]
import warnings
warnings.filterwarnings('ignore')
import numpy as np # numerical processing library
import matplotlib.pyplot as plt # chart library
%pylab inline

def triangular(x, a, b, c):
    return max( min( (x-a)/(b-a), (c-x)/(c-b) ), 0 )

# U variable represents the Universe of Discourse of numerical variable height

U = np.arange(0,0.5,0.05) # generates a sequence of number between 0 and 10, step 0.2

height = {
  'Low': [0.007, 0.106, 0.205],
  'Medium': [0.106, 0.205, 0.304],
  'High': [0.205, 0.304, 0.403],

}

plt.figure(figsize=(15,7))

lines = []

for fuzzy_set in height.keys():
  memberships = [ triangular(x, *height[fuzzy_set]) for x in U ]
  # plot the chart
  tmp, = plot(U, memberships, label=fuzzy_set)
  lines.append(tmp)

legend(handles=lines)
xlabel("Height")
ylabel("Membership value")

for fuzzy_set in height.keys():
    print(fuzzy_set,	triangular(	0.2419	, *height[fuzzy_set]))
    print(fuzzy_set,	triangular(	0.1812	, *height[fuzzy_set]))
    print(fuzzy_set,	triangular(	0.2069	, *height[fuzzy_set]))
    print(fuzzy_set,	triangular(	0.2597	, *height[fuzzy_set]))
    print(fuzzy_set,	triangular(	0.1809	, *height[fuzzy_set]))
    print(fuzzy_set,	triangular(	0.2087	, *height[fuzzy_set]))
    print(fuzzy_set,	triangular(	0.1794	, *height[fuzzy_set]))
    print(fuzzy_set,	triangular(	0.2196	, *height[fuzzy_set]))
    print(fuzzy_set,	triangular(	0.235	, *height[fuzzy_set]))
    print(fuzzy_set,	triangular(	0.203	, *height[fuzzy_set]))
    print(fuzzy_set,	triangular(	0.1528	, *height[fuzzy_set]))
    print(fuzzy_set,	triangular(	0.1842	, *height[fuzzy_set]))
    print(fuzzy_set,	triangular(	0.2397	, *height[fuzzy_set]))
    print(fuzzy_set,	triangular(	0.1847	, *height[fuzzy_set]))
    print(fuzzy_set,	triangular(	0.2069	, *height[fuzzy_set]))
    print(fuzzy_set,	triangular(	0.2303	, *height[fuzzy_set]))
    print(fuzzy_set,	triangular(	0.1586	, *height[fuzzy_set]))
    print(fuzzy_set,	triangular(	0.2164	, *height[fuzzy_set]))
    print(fuzzy_set,	triangular(	0.1582	, *height[fuzzy_set]))
    print(fuzzy_set,	triangular(	0.1885	, *height[fuzzy_set]))
    print(fuzzy_set,	triangular(	0.1967	, *height[fuzzy_set]))
    print(fuzzy_set,	triangular(	0.1815	, *height[fuzzy_set]))
    print(fuzzy_set,	triangular(	0.2521	, *height[fuzzy_set]))
    print(fuzzy_set,	triangular(	0.1769	, *height[fuzzy_set]))
    print(fuzzy_set,	triangular(	0.1995	, *height[fuzzy_set]))
    print(fuzzy_set,	triangular(	0.304	, *height[fuzzy_set]))
    print(fuzzy_set,	triangular(	0.2252	, *height[fuzzy_set]))
    print(fuzzy_set,	triangular(	0.1697	, *height[fuzzy_set]))
    print(fuzzy_set,	triangular(	0.1926	, *height[fuzzy_set]))
    print(fuzzy_set,	triangular(	0.1739	, *height[fuzzy_set]))
    print(fuzzy_set,	triangular(	0.2183	, *height[fuzzy_set]))
    print(fuzzy_set,	triangular(	0.2301	, *height[fuzzy_set]))
    print(fuzzy_set,	triangular(	0.2248	, *height[fuzzy_set]))
    print(fuzzy_set,	triangular(	0.1853	, *height[fuzzy_set]))
    print(fuzzy_set,	triangular(	0.1998	, *height[fuzzy_set]))
    print(fuzzy_set,	triangular(	0.1896	, *height[fuzzy_set]))
    print(fuzzy_set,	triangular(	0.1885	, *height[fuzzy_set]))
    print(fuzzy_set,	triangular(	0.1467	, *height[fuzzy_set]))
    print(fuzzy_set,	triangular(	0.1565	, *height[fuzzy_set]))
    print(fuzzy_set,	triangular(	0.172	, *height[fuzzy_set]))
    print(fuzzy_set,	triangular(	0.1784	, *height[fuzzy_set]))
    print(fuzzy_set,	triangular(	0.1895	, *height[fuzzy_set]))
    print(fuzzy_set,	triangular(	0.231	, *height[fuzzy_set]))
    print(fuzzy_set,	triangular(	0.1974	, *height[fuzzy_set]))
    print(fuzzy_set,	triangular(	0.1746	, *height[fuzzy_set]))
    print(fuzzy_set,	triangular(	0.1907	, *height[fuzzy_set]))
    print(fuzzy_set,	triangular(	0.1769	, *height[fuzzy_set]))
    print(fuzzy_set,	triangular(	0.2128	, *height[fuzzy_set]))
    print(fuzzy_set,	triangular(	0.1675	, *height[fuzzy_set]))
    print(fuzzy_set,	triangular(	0.1809	, *height[fuzzy_set]))
    print(fuzzy_set,	triangular(	0.1495	, *height[fuzzy_set]))
    print(fuzzy_set,	triangular(	0.1353	, *height[fuzzy_set]))
    print(fuzzy_set,	triangular(	0.1868	, *height[fuzzy_set]))
    print(fuzzy_set,	triangular(	0.2092	, *height[fuzzy_set]))
    print(fuzzy_set,	triangular(	0.1616	, *height[fuzzy_set]))
    print(fuzzy_set,	triangular(	0.192	, *height[fuzzy_set]))
    print(fuzzy_set,	triangular(	0.1917	, *height[fuzzy_set]))
    print(fuzzy_set,	triangular(	0.2027	, *height[fuzzy_set]))
    print(fuzzy_set,	triangular(	0.1819	, *height[fuzzy_set]))
    print(fuzzy_set,	triangular(	0.1683	, *height[fuzzy_set]))
    print(fuzzy_set,	triangular(	0.2743	, *height[fuzzy_set]))
    print(fuzzy_set,	triangular(	0.1828	, *height[fuzzy_set]))
    print(fuzzy_set,	triangular(	0.1949	, *height[fuzzy_set]))
    print(fuzzy_set,	triangular(	0.2341	, *height[fuzzy_set]))
    print(fuzzy_set,	triangular(	0.1905	, *height[fuzzy_set]))
    print(fuzzy_set,	triangular(	0.1953	, *height[fuzzy_set]))
    print(fuzzy_set,	triangular(	0.1717	, *height[fuzzy_set]))
    print(fuzzy_set,	triangular(	0.1516	, *height[fuzzy_set]))
    print(fuzzy_set,	triangular(	0.2111	, *height[fuzzy_set]))
    print(fuzzy_set,	triangular(	0.159	, *height[fuzzy_set]))
    print(fuzzy_set,	triangular(	0.1582	, *height[fuzzy_set]))
    print(fuzzy_set,	triangular(	0.1902	, *height[fuzzy_set]))
    print(fuzzy_set,	triangular(	0.1927	, *height[fuzzy_set]))
    print(fuzzy_set,	triangular(	0.1662	, *height[fuzzy_set]))
    print(fuzzy_set,	triangular(	0.172	, *height[fuzzy_set]))
    print(fuzzy_set,	triangular(	0.1798	, *height[fuzzy_set]))
    print(fuzzy_set,	triangular(	0.2403	, *height[fuzzy_set]))
    print(fuzzy_set,	triangular(	0.2152	, *height[fuzzy_set]))
    print(fuzzy_set,	triangular(	0.2906	, *height[fuzzy_set]))
    print(fuzzy_set,	triangular(	0.1718	, *height[fuzzy_set]))
    print(fuzzy_set,	triangular(	0.1842	, *height[fuzzy_set]))
    print(fuzzy_set,	triangular(	0.1942	, *height[fuzzy_set]))
    print(fuzzy_set,	triangular(	0.1829	, *height[fuzzy_set]))
    print(fuzzy_set,	triangular(	0.1634	, *height[fuzzy_set]))
    print(fuzzy_set,	triangular(	0.2079	, *height[fuzzy_set]))
    print(fuzzy_set,	triangular(	0.2132	, *height[fuzzy_set]))
    print(fuzzy_set,	triangular(	0.2075	, *height[fuzzy_set]))
    print(fuzzy_set,	triangular(	0.1953	, *height[fuzzy_set]))
    print(fuzzy_set,	triangular(	0.193	, *height[fuzzy_set]))
    print(fuzzy_set,	triangular(	0.2116	, *height[fuzzy_set]))
    print(fuzzy_set,	triangular(	0.1685	, *height[fuzzy_set]))
    print(fuzzy_set,	triangular(	0.1717	, *height[fuzzy_set]))
    print(fuzzy_set,	triangular(	0.1386	, *height[fuzzy_set]))
    print(fuzzy_set,	triangular(	0.1638	, *height[fuzzy_set]))
    print(fuzzy_set,	triangular(	0.1855	, *height[fuzzy_set]))
    print(fuzzy_set,	triangular(	0.2095	, *height[fuzzy_set]))
    print(fuzzy_set,	triangular(	0.19	, *height[fuzzy_set]))
    print(fuzzy_set,	triangular(	0.135	, *height[fuzzy_set]))
    print(fuzzy_set,	triangular(	0.162	, *height[fuzzy_set]))
    print(fuzzy_set,	triangular(	0.1879	, *height[fuzzy_set]))
    print(fuzzy_set,	triangular(	0.1609	, *height[fuzzy_set]))
    print(fuzzy_set,	triangular(	0.193	, *height[fuzzy_set]))
    print(fuzzy_set,	triangular(	0.1739	, *height[fuzzy_set]))
    print(fuzzy_set,	triangular(	0.1945	, *height[fuzzy_set]))
    print(fuzzy_set,	triangular(	0.2217	, *height[fuzzy_set]))
    print(fuzzy_set,	triangular(	0.1925	, *height[fuzzy_set]))
    print(fuzzy_set,	triangular(	0.1801	, *height[fuzzy_set]))
    print(fuzzy_set,	triangular(	0.1602	, *height[fuzzy_set]))
    print(fuzzy_set,	triangular(	0.2556	, *height[fuzzy_set]))
    print(fuzzy_set,	triangular(	0.1487	, *height[fuzzy_set]))
    print(fuzzy_set,	triangular(	0.1584	, *height[fuzzy_set]))
    print(fuzzy_set,	triangular(	0.1735	, *height[fuzzy_set]))
    print(fuzzy_set,	triangular(	0.1704	, *height[fuzzy_set]))
    print(fuzzy_set,	triangular(	0.1922	, *height[fuzzy_set]))
    print(fuzzy_set,	triangular(	0.1649	, *height[fuzzy_set]))
    print(fuzzy_set,	triangular(	0.1688	, *height[fuzzy_set]))
    print(fuzzy_set,	triangular(	0.1305	, *height[fuzzy_set]))
    print(fuzzy_set,	triangular(	0.2157	, *height[fuzzy_set]))
    print(fuzzy_set,	triangular(	0.2096	, *height[fuzzy_set]))
    print(fuzzy_set,	triangular(	0.2129	, *height[fuzzy_set]))
    print(fuzzy_set,	triangular(	0.1667	, *height[fuzzy_set]))
    print(fuzzy_set,	triangular(	0.1966	, *height[fuzzy_set]))
    print(fuzzy_set,	triangular(	0.2655	, *height[fuzzy_set]))
    print(fuzzy_set,	triangular(	0.1856	, *height[fuzzy_set]))
    print(fuzzy_set,	triangular(	0.1422	, *height[fuzzy_set]))
    print(fuzzy_set,	triangular(	0.1614	, *height[fuzzy_set]))
    print(fuzzy_set,	triangular(	0.1761	, *height[fuzzy_set]))
    print(fuzzy_set,	triangular(	0.1946	, *height[fuzzy_set]))
    print(fuzzy_set,	triangular(	0.2001	, *height[fuzzy_set]))
    print(fuzzy_set,	triangular(	0.2202	, *height[fuzzy_set]))
    print(fuzzy_set,	triangular(	0.188	, *height[fuzzy_set]))
    print(fuzzy_set,	triangular(	0.1931	, *height[fuzzy_set]))
    print(fuzzy_set,	triangular(	0.216	, *height[fuzzy_set]))
    print(fuzzy_set,	triangular(	0.1816	, *height[fuzzy_set]))
    print(fuzzy_set,	triangular(	0.1692	, *height[fuzzy_set]))
    print(fuzzy_set,	triangular(	0.1585	, *height[fuzzy_set]))
    print(fuzzy_set,	triangular(	0.1339	, *height[fuzzy_set]))
    print(fuzzy_set,	triangular(	0.1734	, *height[fuzzy_set]))
    print(fuzzy_set,	triangular(	0.1957	, *height[fuzzy_set]))
    print(fuzzy_set,	triangular(	0.1771	, *height[fuzzy_set]))
    print(fuzzy_set,	triangular(	0.1903	, *height[fuzzy_set]))
    print(fuzzy_set,	triangular(	0.1861	, *height[fuzzy_set]))
    print(fuzzy_set,	triangular(	0.1645	, *height[fuzzy_set]))
    print(fuzzy_set,	triangular(	0.1778	, *height[fuzzy_set]))
    print(fuzzy_set,	triangular(	0.1399	, *height[fuzzy_set]))
    print(fuzzy_set,	triangular(	0.1995	, *height[fuzzy_set]))
    print(fuzzy_set,	triangular(	0.2678	, *height[fuzzy_set]))
    print(fuzzy_set,	triangular(	0.1744	, *height[fuzzy_set]))
    print(fuzzy_set,	triangular(	0.1724	, *height[fuzzy_set]))
    print(fuzzy_set,	triangular(	0.1473	, *height[fuzzy_set]))
    print(fuzzy_set,	triangular(	0.254	, *height[fuzzy_set]))
    print(fuzzy_set,	triangular(	0.2222	, *height[fuzzy_set]))
    print(fuzzy_set,	triangular(	0.2548	, *height[fuzzy_set]))
    print(fuzzy_set,	triangular(	0.183	, *height[fuzzy_set]))
    print(fuzzy_set,	triangular(	0.1822	, *height[fuzzy_set]))
    print(fuzzy_set,	triangular(	0.197	, *height[fuzzy_set]))
    print(fuzzy_set,	triangular(	0.1971	, *height[fuzzy_set]))
    print(fuzzy_set,	triangular(	0.1844	, *height[fuzzy_set]))
    print(fuzzy_set,	triangular(	0.159	, *height[fuzzy_set]))
    print(fuzzy_set,	triangular(	0.1442	, *height[fuzzy_set]))
    print(fuzzy_set,	triangular(	0.1993	, *height[fuzzy_set]))
    print(fuzzy_set,	triangular(	0.1741	, *height[fuzzy_set]))
    print(fuzzy_set,	triangular(	0.2027	, *height[fuzzy_set]))
    print(fuzzy_set,	triangular(	0.1551	, *height[fuzzy_set]))
    print(fuzzy_set,	triangular(	0.1801	, *height[fuzzy_set]))
    print(fuzzy_set,	triangular(	0.1515	, *height[fuzzy_set]))
    print(fuzzy_set,	triangular(	0.1381	, *height[fuzzy_set]))
    print(fuzzy_set,	triangular(	0.1893	, *height[fuzzy_set]))
    print(fuzzy_set,	triangular(	0.1538	, *height[fuzzy_set]))
    print(fuzzy_set,	triangular(	0.178	, *height[fuzzy_set]))
    print(fuzzy_set,	triangular(	0.1959	, *height[fuzzy_set]))
    print(fuzzy_set,	triangular(	0.1598	, *height[fuzzy_set]))
    print(fuzzy_set,	triangular(	0.1966	, *height[fuzzy_set]))
    print(fuzzy_set,	triangular(	0.1566	, *height[fuzzy_set]))
    print(fuzzy_set,	triangular(	0.1928	, *height[fuzzy_set]))
    print(fuzzy_set,	triangular(	0.1722	, *height[fuzzy_set]))
    print(fuzzy_set,	triangular(	0.1669	, *height[fuzzy_set]))
    print(fuzzy_set,	triangular(	0.1794	, *height[fuzzy_set]))
    print(fuzzy_set,	triangular(	0.1395	, *height[fuzzy_set]))
    print(fuzzy_set,	triangular(	0.1466	, *height[fuzzy_set]))
    print(fuzzy_set,	triangular(	0.18	, *height[fuzzy_set]))
    print(fuzzy_set,	triangular(	0.2395	, *height[fuzzy_set]))
    print(fuzzy_set,	triangular(	0.1618	, *height[fuzzy_set]))
    print(fuzzy_set,	triangular(	0.1167	, *height[fuzzy_set]))
    print(fuzzy_set,	triangular(	0.1727	, *height[fuzzy_set]))
    print(fuzzy_set,	triangular(	0.1703	, *height[fuzzy_set]))
    print(fuzzy_set,	triangular(	0.1621	, *height[fuzzy_set]))
    print(fuzzy_set,	triangular(	0.1516	, *height[fuzzy_set]))
    print(fuzzy_set,	triangular(	0.1718	, *height[fuzzy_set]))
    print(fuzzy_set,	triangular(	0.1667	, *height[fuzzy_set]))
    print(fuzzy_set,	triangular(	0.2384	, *height[fuzzy_set]))
    print(fuzzy_set,	triangular(	0.1694	, *height[fuzzy_set]))
    print(fuzzy_set,	triangular(	0.1653	, *height[fuzzy_set]))
    print(fuzzy_set,	triangular(	0.1943	, *height[fuzzy_set]))
    print(fuzzy_set,	triangular(	0.1737	, *height[fuzzy_set]))
    print(fuzzy_set,	triangular(	0.1829	, *height[fuzzy_set]))
    print(fuzzy_set,	triangular(	0.1834	, *height[fuzzy_set]))
    print(fuzzy_set,	triangular(	0.177	, *height[fuzzy_set]))
    print(fuzzy_set,	triangular(	0.1767	, *height[fuzzy_set]))
    print(fuzzy_set,	triangular(	0.195	, *height[fuzzy_set]))
    print(fuzzy_set,	triangular(	0.1979	, *height[fuzzy_set]))
    print(fuzzy_set,	triangular(	0.1506	, *height[fuzzy_set]))
    print(fuzzy_set,	triangular(	0.22	, *height[fuzzy_set]))
    print(fuzzy_set,	triangular(	0.2251	, *height[fuzzy_set]))
    print(fuzzy_set,	triangular(	0.1925	, *height[fuzzy_set]))
    print(fuzzy_set,	triangular(	0.1594	, *height[fuzzy_set]))
    print(fuzzy_set,	triangular(	0.1934	, *height[fuzzy_set]))
    print(fuzzy_set,	triangular(	0.2026	, *height[fuzzy_set]))
    print(fuzzy_set,	triangular(	0.185	, *height[fuzzy_set]))
    print(fuzzy_set,	triangular(	0.1359	, *height[fuzzy_set]))
    print(fuzzy_set,	triangular(	0.1765	, *height[fuzzy_set]))
    print(fuzzy_set,	triangular(	0.1533	, *height[fuzzy_set]))
    print(fuzzy_set,	triangular(	0.1648	, *height[fuzzy_set]))
    print(fuzzy_set,	triangular(	0.1308	, *height[fuzzy_set]))
    print(fuzzy_set,	triangular(	0.2235	, *height[fuzzy_set]))
    print(fuzzy_set,	triangular(	0.2106	, *height[fuzzy_set]))
    print(fuzzy_set,	triangular(	0.1967	, *height[fuzzy_set]))
    print(fuzzy_set,	triangular(	0.1964	, *height[fuzzy_set]))
    print(fuzzy_set,	triangular(	0.2094	, *height[fuzzy_set]))
    print(fuzzy_set,	triangular(	0.1428	, *height[fuzzy_set]))
    print(fuzzy_set,	triangular(	0.136	, *height[fuzzy_set]))
    print(fuzzy_set,	triangular(	0.1962	, *height[fuzzy_set]))
    print(fuzzy_set,	triangular(	0.191	, *height[fuzzy_set]))
    print(fuzzy_set,	triangular(	0.1935	, *height[fuzzy_set]))
    print(fuzzy_set,	triangular(	0.1496	, *height[fuzzy_set]))
    print(fuzzy_set,	triangular(	0.2075	, *height[fuzzy_set]))
    print(fuzzy_set,	triangular(	0.1788	, *height[fuzzy_set]))
    print(fuzzy_set,	triangular(	0.1881	, *height[fuzzy_set]))
    print(fuzzy_set,	triangular(	0.1514	, *height[fuzzy_set]))
    print(fuzzy_set,	triangular(	0.2123	, *height[fuzzy_set]))
    print(fuzzy_set,	triangular(	0.2131	, *height[fuzzy_set]))
    print(fuzzy_set,	triangular(	0.1869	, *height[fuzzy_set]))
    print(fuzzy_set,	triangular(	0.1845	, *height[fuzzy_set]))
    print(fuzzy_set,	triangular(	0.1448	, *height[fuzzy_set]))
    print(fuzzy_set,	triangular(	0.1551	, *height[fuzzy_set]))
    print(fuzzy_set,	triangular(	0.1517	, *height[fuzzy_set]))
    print(fuzzy_set,	triangular(	0.1909	, *height[fuzzy_set]))
    print(fuzzy_set,	triangular(	0.1467	, *height[fuzzy_set]))
    print(fuzzy_set,	triangular(	0.1342	, *height[fuzzy_set]))
    print(fuzzy_set,	triangular(	0.1809	, *height[fuzzy_set]))
    print(fuzzy_set,	triangular(	0.1717	, *height[fuzzy_set]))
    print(fuzzy_set,	triangular(	0.1546	, *height[fuzzy_set]))
    print(fuzzy_set,	triangular(	0.2054	, *height[fuzzy_set]))
    print(fuzzy_set,	triangular(	0.1773	, *height[fuzzy_set]))
    print(fuzzy_set,	triangular(	0.1978	, *height[fuzzy_set]))
    print(fuzzy_set,	triangular(	0.1737	, *height[fuzzy_set]))
    print(fuzzy_set,	triangular(	0.1487	, *height[fuzzy_set]))
    print(fuzzy_set,	triangular(	0.1596	, *height[fuzzy_set]))
    print(fuzzy_set,	triangular(	0.1897	, *height[fuzzy_set]))
    print(fuzzy_set,	triangular(	0.1883	, *height[fuzzy_set]))
    print(fuzzy_set,	triangular(	0.2205	, *height[fuzzy_set]))
    print(fuzzy_set,	triangular(	0.1834	, *height[fuzzy_set]))
    print(fuzzy_set,	triangular(	0.1733	, *height[fuzzy_set]))
    print(fuzzy_set,	triangular(	0.1813	, *height[fuzzy_set]))
    print(fuzzy_set,	triangular(	0.1776	, *height[fuzzy_set]))
    print(fuzzy_set,	triangular(	0.1908	, *height[fuzzy_set]))
    print(fuzzy_set,	triangular(	0.1893	, *height[fuzzy_set]))
    print(fuzzy_set,	triangular(	0.2398	, *height[fuzzy_set]))
    print(fuzzy_set,	triangular(	0.2495	, *height[fuzzy_set]))
    print(fuzzy_set,	triangular(	0.2091	, *height[fuzzy_set]))
    print(fuzzy_set,	triangular(	0.1814	, *height[fuzzy_set]))
    print(fuzzy_set,	triangular(	0.1564	, *height[fuzzy_set]))
    print(fuzzy_set,	triangular(	0.2108	, *height[fuzzy_set]))
    print(fuzzy_set,	triangular(	0.1547	, *height[fuzzy_set]))
    print(fuzzy_set,	triangular(	0.1867	, *height[fuzzy_set]))
    print(fuzzy_set,	triangular(	0.1769	, *height[fuzzy_set]))
    print(fuzzy_set,	triangular(	0.1922	, *height[fuzzy_set]))
    print(fuzzy_set,	triangular(	0.1635	, *height[fuzzy_set]))
    print(fuzzy_set,	triangular(	0.201	, *height[fuzzy_set]))
    print(fuzzy_set,	triangular(	0.1668	, *height[fuzzy_set]))
    print(fuzzy_set,	triangular(	0.1508	, *height[fuzzy_set]))
    print(fuzzy_set,	triangular(	0.1769	, *height[fuzzy_set]))
    print(fuzzy_set,	triangular(	0.1721	, *height[fuzzy_set]))
    print(fuzzy_set,	triangular(	0.2081	, *height[fuzzy_set]))
    print(fuzzy_set,	triangular(	0.1538	, *height[fuzzy_set]))
    print(fuzzy_set,	triangular(	0.2015	, *height[fuzzy_set]))
    print(fuzzy_set,	triangular(	0.1954	, *height[fuzzy_set]))
    print(fuzzy_set,	triangular(	0.155	, *height[fuzzy_set]))
    print(fuzzy_set,	triangular(	0.1573	, *height[fuzzy_set]))
    print(fuzzy_set,	triangular(	0.211	, *height[fuzzy_set]))
    print(fuzzy_set,	triangular(	0.1902	, *height[fuzzy_set]))
    print(fuzzy_set,	triangular(	0.2101	, *height[fuzzy_set]))
    print(fuzzy_set,	triangular(	0.1893	, *height[fuzzy_set]))
    print(fuzzy_set,	triangular(	0.1876	, *height[fuzzy_set]))
    print(fuzzy_set,	triangular(	0.1432	, *height[fuzzy_set]))
    print(fuzzy_set,	triangular(	0.1697	, *height[fuzzy_set]))
    print(fuzzy_set,	triangular(	0.1588	, *height[fuzzy_set]))
    print(fuzzy_set,	triangular(	0.1337	, *height[fuzzy_set]))
    print(fuzzy_set,	triangular(	0.2595	, *height[fuzzy_set]))
    print(fuzzy_set,	triangular(	0.2013	, *height[fuzzy_set]))
    print(fuzzy_set,	triangular(	0.1714	, *height[fuzzy_set]))
    print(fuzzy_set,	triangular(	0.1879	, *height[fuzzy_set]))
    print(fuzzy_set,	triangular(	0.173	, *height[fuzzy_set]))
    print(fuzzy_set,	triangular(	0.1875	, *height[fuzzy_set]))
    print(fuzzy_set,	triangular(	0.1638	, *height[fuzzy_set]))
    print(fuzzy_set,	triangular(	0.1592	, *height[fuzzy_set]))
    print(fuzzy_set,	triangular(	0.1449	, *height[fuzzy_set]))
    print(fuzzy_set,	triangular(	0.1619	, *height[fuzzy_set]))
    print(fuzzy_set,	triangular(	0.1635	, *height[fuzzy_set]))
    print(fuzzy_set,	triangular(	0.1695	, *height[fuzzy_set]))
    print(fuzzy_set,	triangular(	0.1792	, *height[fuzzy_set]))
    print(fuzzy_set,	triangular(	0.1781	, *height[fuzzy_set]))
    print(fuzzy_set,	triangular(	0.2249	, *height[fuzzy_set]))
    print(fuzzy_set,	triangular(	0.1482	, *height[fuzzy_set]))
    print(fuzzy_set,	triangular(	0.1411	, *height[fuzzy_set]))
    print(fuzzy_set,	triangular(	0.1935	, *height[fuzzy_set]))
    print(fuzzy_set,	triangular(	0.1632	, *height[fuzzy_set]))
    print(fuzzy_set,	triangular(	0.1788	, *height[fuzzy_set]))
    print(fuzzy_set,	triangular(	0.1365	, *height[fuzzy_set]))
    print(fuzzy_set,	triangular(	0.1453	, *height[fuzzy_set]))
    print(fuzzy_set,	triangular(	0.1936	, *height[fuzzy_set]))
    print(fuzzy_set,	triangular(	0.1632	, *height[fuzzy_set]))
    print(fuzzy_set,	triangular(	0.1601	, *height[fuzzy_set]))
    print(fuzzy_set,	triangular(	0.1833	, *height[fuzzy_set]))
    print(fuzzy_set,	triangular(	0.2163	, *height[fuzzy_set]))
    print(fuzzy_set,	triangular(	0.1215	, *height[fuzzy_set]))
    print(fuzzy_set,	triangular(	0.1673	, *height[fuzzy_set]))
    print(fuzzy_set,	triangular(	0.1807	, *height[fuzzy_set]))
    print(fuzzy_set,	triangular(	0.233	, *height[fuzzy_set]))
    print(fuzzy_set,	triangular(	0.1472	, *height[fuzzy_set]))
    print(fuzzy_set,	triangular(	0.1743	, *height[fuzzy_set]))
    print(fuzzy_set,	triangular(	0.1928	, *height[fuzzy_set]))
    print(fuzzy_set,	triangular(	0.1543	, *height[fuzzy_set]))
    print(fuzzy_set,	triangular(	0.2569	, *height[fuzzy_set]))
    print(fuzzy_set,	triangular(	0.1638	, *height[fuzzy_set]))
    print(fuzzy_set,	triangular(	0.1707	, *height[fuzzy_set]))
    print(fuzzy_set,	triangular(	0.1373	, *height[fuzzy_set]))
    print(fuzzy_set,	triangular(	0.1382	, *height[fuzzy_set]))
    print(fuzzy_set,	triangular(	0.1948	, *height[fuzzy_set]))
    print(fuzzy_set,	triangular(	0.1869	, *height[fuzzy_set]))
    print(fuzzy_set,	triangular(	0.1782	, *height[fuzzy_set]))
    print(fuzzy_set,	triangular(	0.1761	, *height[fuzzy_set]))
    print(fuzzy_set,	triangular(	0.194	, *height[fuzzy_set]))
    print(fuzzy_set,	triangular(	0.1773	, *height[fuzzy_set]))
    print(fuzzy_set,	triangular(	0.1539	, *height[fuzzy_set]))
    print(fuzzy_set,	triangular(	0.1727	, *height[fuzzy_set]))
    print(fuzzy_set,	triangular(	0.1652	, *height[fuzzy_set]))
    print(fuzzy_set,	triangular(	0.1953	, *height[fuzzy_set]))
    print(fuzzy_set,	triangular(	0.189	, *height[fuzzy_set]))
    print(fuzzy_set,	triangular(	0.1797	, *height[fuzzy_set]))
    print(fuzzy_set,	triangular(	0.1912	, *height[fuzzy_set]))
    print(fuzzy_set,	triangular(	0.2036	, *height[fuzzy_set]))
    print(fuzzy_set,	triangular(	0.1776	, *height[fuzzy_set]))
    print(fuzzy_set,	triangular(	0.2082	, *height[fuzzy_set]))
    print(fuzzy_set,	triangular(	0.2009	, *height[fuzzy_set]))
    print(fuzzy_set,	triangular(	0.1633	, *height[fuzzy_set]))
    print(fuzzy_set,	triangular(	0.1555	, *height[fuzzy_set]))
    print(fuzzy_set,	triangular(	0.1521	, *height[fuzzy_set]))
    print(fuzzy_set,	triangular(	0.1634	, *height[fuzzy_set]))
    print(fuzzy_set,	triangular(	0.2459	, *height[fuzzy_set]))
    print(fuzzy_set,	triangular(	0.1671	, *height[fuzzy_set]))
    print(fuzzy_set,	triangular(	0.2375	, *height[fuzzy_set]))
    print(fuzzy_set,	triangular(	0.1956	, *height[fuzzy_set]))
    print(fuzzy_set,	triangular(	0.1647	, *height[fuzzy_set]))
    print(fuzzy_set,	triangular(	0.169	, *height[fuzzy_set]))
    print(fuzzy_set,	triangular(	0.1533	, *height[fuzzy_set]))
    print(fuzzy_set,	triangular(	0.2035	, *height[fuzzy_set]))
    print(fuzzy_set,	triangular(	0.1424	, *height[fuzzy_set]))
    print(fuzzy_set,	triangular(	0.193	, *height[fuzzy_set]))
    print(fuzzy_set,	triangular(	0.1506	, *height[fuzzy_set]))
    print(fuzzy_set,	triangular(	0.1528	, *height[fuzzy_set]))
    print(fuzzy_set,	triangular(	0.1815	, *height[fuzzy_set]))
    print(fuzzy_set,	triangular(	0.1759	, *height[fuzzy_set]))
    print(fuzzy_set,	triangular(	0.1495	, *height[fuzzy_set]))
    print(fuzzy_set,	triangular(	0.165	, *height[fuzzy_set]))
    print(fuzzy_set,	triangular(	0.1618	, *height[fuzzy_set]))
    print(fuzzy_set,	triangular(	0.1875	, *height[fuzzy_set]))
    print(fuzzy_set,	triangular(	0.1695	, *height[fuzzy_set]))
    print(fuzzy_set,	triangular(	0.1717	, *height[fuzzy_set]))
    print(fuzzy_set,	triangular(	0.1824	, *height[fuzzy_set]))
    print(fuzzy_set,	triangular(	0.2175	, *height[fuzzy_set]))
    print(fuzzy_set,	triangular(	0.1721	, *height[fuzzy_set]))
    print(fuzzy_set,	triangular(	0.1973	, *height[fuzzy_set]))
    print(fuzzy_set,	triangular(	0.1571	, *height[fuzzy_set]))
    print(fuzzy_set,	triangular(	0.1872	, *height[fuzzy_set]))
    print(fuzzy_set,	triangular(	0.199	, *height[fuzzy_set]))
    print(fuzzy_set,	triangular(	0.2188	, *height[fuzzy_set]))
    print(fuzzy_set,	triangular(	0.1421	, *height[fuzzy_set]))
    print(fuzzy_set,	triangular(	0.1792	, *height[fuzzy_set]))
    print(fuzzy_set,	triangular(	0.2196	, *height[fuzzy_set]))
    print(fuzzy_set,	triangular(	0.2018	, *height[fuzzy_set]))
    print(fuzzy_set,	triangular(	0.2003	, *height[fuzzy_set]))
    print(fuzzy_set,	triangular(	0.1203	, *height[fuzzy_set]))
    print(fuzzy_set,	triangular(	0.1779	, *height[fuzzy_set]))
    print(fuzzy_set,	triangular(	0.1617	, *height[fuzzy_set]))
    print(fuzzy_set,	triangular(	0.1627	, *height[fuzzy_set]))
    print(fuzzy_set,	triangular(	0.1646	, *height[fuzzy_set]))
    print(fuzzy_set,	triangular(	0.1607	, *height[fuzzy_set]))
    print(fuzzy_set,	triangular(	0.181	, *height[fuzzy_set]))
    print(fuzzy_set,	triangular(	0.1989	, *height[fuzzy_set]))
    print(fuzzy_set,	triangular(	0.18	, *height[fuzzy_set]))
    print(fuzzy_set,	triangular(	0.1985	, *height[fuzzy_set]))
    print(fuzzy_set,	triangular(	0.1929	, *height[fuzzy_set]))
    print(fuzzy_set,	triangular(	0.2162	, *height[fuzzy_set]))
    print(fuzzy_set,	triangular(	0.1937	, *height[fuzzy_set]))
    print(fuzzy_set,	triangular(	0.1641	, *height[fuzzy_set]))
    print(fuzzy_set,	triangular(	0.1806	, *height[fuzzy_set]))
    print(fuzzy_set,	triangular(	0.1574	, *height[fuzzy_set]))
    print(fuzzy_set,	triangular(	0.1535	, *height[fuzzy_set]))
    print(fuzzy_set,	triangular(	0.1847	, *height[fuzzy_set]))
    print(fuzzy_set,	triangular(	0.2113	, *height[fuzzy_set]))
    print(fuzzy_set,	triangular(	0.1601	, *height[fuzzy_set]))
    print(fuzzy_set,	triangular(	0.1874	, *height[fuzzy_set]))
    print(fuzzy_set,	triangular(	0.1735	, *height[fuzzy_set]))
    print(fuzzy_set,	triangular(	0.1571	, *height[fuzzy_set]))
    print(fuzzy_set,	triangular(	0.1486	, *height[fuzzy_set]))
    print(fuzzy_set,	triangular(	0.1735	, *height[fuzzy_set]))
    print(fuzzy_set,	triangular(	0.158	, *height[fuzzy_set]))
    print(fuzzy_set,	triangular(	0.1992	, *height[fuzzy_set]))
    print(fuzzy_set,	triangular(	0.1966	, *height[fuzzy_set]))
    print(fuzzy_set,	triangular(	0.1601	, *height[fuzzy_set]))
    print(fuzzy_set,	triangular(	0.1714	, *height[fuzzy_set]))
    print(fuzzy_set,	triangular(	0.1274	, *height[fuzzy_set]))
    print(fuzzy_set,	triangular(	0.1944	, *height[fuzzy_set]))
    print(fuzzy_set,	triangular(	0.1852	, *height[fuzzy_set]))
    print(fuzzy_set,	triangular(	0.2019	, *height[fuzzy_set]))
    print(fuzzy_set,	triangular(	0.2025	, *height[fuzzy_set]))
    print(fuzzy_set,	triangular(	0.2085	, *height[fuzzy_set]))
    print(fuzzy_set,	triangular(	0.1583	, *height[fuzzy_set]))
    print(fuzzy_set,	triangular(	0.1615	, *height[fuzzy_set]))
    print(fuzzy_set,	triangular(	0.2031	, *height[fuzzy_set]))
    print(fuzzy_set,	triangular(	0.2086	, *height[fuzzy_set]))
    print(fuzzy_set,	triangular(	0.1886	, *height[fuzzy_set]))
    print(fuzzy_set,	triangular(	0.1848	, *height[fuzzy_set]))
    print(fuzzy_set,	triangular(	0.2538	, *height[fuzzy_set]))
    print(fuzzy_set,	triangular(	0.163	, *height[fuzzy_set]))
    print(fuzzy_set,	triangular(	0.1925	, *height[fuzzy_set]))
    print(fuzzy_set,	triangular(	0.2016	, *height[fuzzy_set]))
    print(fuzzy_set,	triangular(	0.1511	, *height[fuzzy_set]))
    print(fuzzy_set,	triangular(	0.1459	, *height[fuzzy_set]))
    print(fuzzy_set,	triangular(	0.2041	, *height[fuzzy_set]))
    print(fuzzy_set,	triangular(	0.1811	, *height[fuzzy_set]))
    print(fuzzy_set,	triangular(	0.1724	, *height[fuzzy_set]))
    print(fuzzy_set,	triangular(	0.1943	, *height[fuzzy_set]))
    print(fuzzy_set,	triangular(	0.1573	, *height[fuzzy_set]))
    print(fuzzy_set,	triangular(	0.1669	, *height[fuzzy_set]))
    print(fuzzy_set,	triangular(	0.1861	, *height[fuzzy_set]))
    print(fuzzy_set,	triangular(	0.1714	, *height[fuzzy_set]))
    print(fuzzy_set,	triangular(	0.1555	, *height[fuzzy_set]))
    print(fuzzy_set,	triangular(	0.1589	, *height[fuzzy_set]))
    print(fuzzy_set,	triangular(	0.1489	, *height[fuzzy_set]))
    print(fuzzy_set,	triangular(	0.1467	, *height[fuzzy_set]))
    print(fuzzy_set,	triangular(	0.1405	, *height[fuzzy_set]))
    print(fuzzy_set,	triangular(	0.2372	, *height[fuzzy_set]))
    print(fuzzy_set,	triangular(	0.172	, *height[fuzzy_set]))
    print(fuzzy_set,	triangular(	0.182	, *height[fuzzy_set]))
    print(fuzzy_set,	triangular(	0.1713	, *height[fuzzy_set]))
    print(fuzzy_set,	triangular(	0.1893	, *height[fuzzy_set]))
    print(fuzzy_set,	triangular(	0.1473	, *height[fuzzy_set]))
    print(fuzzy_set,	triangular(	0.1554	, *height[fuzzy_set]))
    print(fuzzy_set,	triangular(	0.1349	, *height[fuzzy_set]))
    print(fuzzy_set,	triangular(	0.1663	, *height[fuzzy_set]))
    print(fuzzy_set,	triangular(	0.1615	, *height[fuzzy_set]))
    print(fuzzy_set,	triangular(	0.165	, *height[fuzzy_set]))
    print(fuzzy_set,	triangular(	0.1799	, *height[fuzzy_set]))
    print(fuzzy_set,	triangular(	0.1375	, *height[fuzzy_set]))
    print(fuzzy_set,	triangular(	0.1799	, *height[fuzzy_set]))
    print(fuzzy_set,	triangular(	0.1619	, *height[fuzzy_set]))
    print(fuzzy_set,	triangular(	0.1667	, *height[fuzzy_set]))
    print(fuzzy_set,	triangular(	0.1621	, *height[fuzzy_set]))
    print(fuzzy_set,	triangular(	0.1793	, *height[fuzzy_set]))
    print(fuzzy_set,	triangular(	0.2061	, *height[fuzzy_set]))
    print(fuzzy_set,	triangular(	0.1707	, *height[fuzzy_set]))
    print(fuzzy_set,	triangular(	0.1516	, *height[fuzzy_set]))
    print(fuzzy_set,	triangular(	0.1454	, *height[fuzzy_set]))
    print(fuzzy_set,	triangular(	0.1601	, *height[fuzzy_set]))
    print(fuzzy_set,	triangular(	0.1562	, *height[fuzzy_set]))
    print(fuzzy_set,	triangular(	0.168	, *height[fuzzy_set]))
    print(fuzzy_set,	triangular(	0.1696	, *height[fuzzy_set]))
    print(fuzzy_set,	triangular(	0.1957	, *height[fuzzy_set]))
    print(fuzzy_set,	triangular(	0.2238	, *height[fuzzy_set]))
    print(fuzzy_set,	triangular(	0.1854	, *height[fuzzy_set]))
    print(fuzzy_set,	triangular(	0.1687	, *height[fuzzy_set]))
    print(fuzzy_set,	triangular(	0.1701	, *height[fuzzy_set]))
    print(fuzzy_set,	triangular(	0.1861	, *height[fuzzy_set]))
    print(fuzzy_set,	triangular(	0.1705	, *height[fuzzy_set]))
    print(fuzzy_set,	triangular(	0.1506	, *height[fuzzy_set]))
    print(fuzzy_set,	triangular(	0.1813	, *height[fuzzy_set]))
    print(fuzzy_set,	triangular(	0.1779	, *height[fuzzy_set]))
    print(fuzzy_set,	triangular(	0.2151	, *height[fuzzy_set]))
    print(fuzzy_set,	triangular(	0.1464	, *height[fuzzy_set]))
    print(fuzzy_set,	triangular(	0.1579	, *height[fuzzy_set]))
    print(fuzzy_set,	triangular(	0.1779	, *height[fuzzy_set]))
    print(fuzzy_set,	triangular(	0.1732	, *height[fuzzy_set]))
    print(fuzzy_set,	triangular(	0.1784	, *height[fuzzy_set]))
    print(fuzzy_set,	triangular(	0.2082	, *height[fuzzy_set]))
    print(fuzzy_set,	triangular(	0.1409	, *height[fuzzy_set]))
    print(fuzzy_set,	triangular(	0.1823	, *height[fuzzy_set]))
    print(fuzzy_set,	triangular(	0.1853	, *height[fuzzy_set]))
    print(fuzzy_set,	triangular(	0.1846	, *height[fuzzy_set]))
    print(fuzzy_set,	triangular(	0.1544	, *height[fuzzy_set]))
    print(fuzzy_set,	triangular(	0.122	, *height[fuzzy_set]))
    print(fuzzy_set,	triangular(	0.2116	, *height[fuzzy_set]))
    print(fuzzy_set,	triangular(	0.1613	, *height[fuzzy_set]))
    print(fuzzy_set,	triangular(	0.1713	, *height[fuzzy_set]))
    print(fuzzy_set,	triangular(	0.1487	, *height[fuzzy_set]))
    print(fuzzy_set,	triangular(	0.1641	, *height[fuzzy_set]))
    print(fuzzy_set,	triangular(	0.1526	, *height[fuzzy_set]))
    print(fuzzy_set,	triangular(	0.1832	, *height[fuzzy_set]))
    print(fuzzy_set,	triangular(	0.1848	, *height[fuzzy_set]))
    print(fuzzy_set,	triangular(	0.1668	, *height[fuzzy_set]))
    print(fuzzy_set,	triangular(	0.2275	, *height[fuzzy_set]))
    print(fuzzy_set,	triangular(	0.1943	, *height[fuzzy_set]))
    print(fuzzy_set,	triangular(	0.1505	, *height[fuzzy_set]))
    print(fuzzy_set,	triangular(	0.2378	, *height[fuzzy_set]))
    print(fuzzy_set,	triangular(	0.2057	, *height[fuzzy_set]))
    print(fuzzy_set,	triangular(	0.2124	, *height[fuzzy_set]))
    print(fuzzy_set,	triangular(	0.1954	, *height[fuzzy_set]))
    print(fuzzy_set,	triangular(	0.1711	, *height[fuzzy_set]))
    print(fuzzy_set,	triangular(	0.1807	, *height[fuzzy_set]))
    print(fuzzy_set,	triangular(	0.1499	, *height[fuzzy_set]))
    print(fuzzy_set,	triangular(	0.1659	, *height[fuzzy_set]))
    print(fuzzy_set,	triangular(	0.2116	, *height[fuzzy_set]))
    print(fuzzy_set,	triangular(	0.1739	, *height[fuzzy_set]))
    print(fuzzy_set,	triangular(	0.1561	, *height[fuzzy_set]))
    print(fuzzy_set,	triangular(	0.1927	, *height[fuzzy_set]))
    print(fuzzy_set,	triangular(	0.186	, *height[fuzzy_set]))
    print(fuzzy_set,	triangular(	0.1802	, *height[fuzzy_set]))
    print(fuzzy_set,	triangular(	0.1709	, *height[fuzzy_set]))
    print(fuzzy_set,	triangular(	0.212	, *height[fuzzy_set]))
    print(fuzzy_set,	triangular(	0.2197	, *height[fuzzy_set]))
    print(fuzzy_set,	triangular(	0.1991	, *height[fuzzy_set]))
    print(fuzzy_set,	triangular(	0.1637	, *height[fuzzy_set]))
    print(fuzzy_set,	triangular(	0.1714	, *height[fuzzy_set]))
    print(fuzzy_set,	triangular(	0.1387	, *height[fuzzy_set]))
    print(fuzzy_set,	triangular(	0.1678	, *height[fuzzy_set]))
    print(fuzzy_set,	triangular(	0.1723	, *height[fuzzy_set]))
    print(fuzzy_set,	triangular(	0.1689	, *height[fuzzy_set]))
    print(fuzzy_set,	triangular(	0.1976	, *height[fuzzy_set]))
    print(fuzzy_set,	triangular(	0.1657	, *height[fuzzy_set]))
    print(fuzzy_set,	triangular(	0.1598	, *height[fuzzy_set]))
    print(fuzzy_set,	triangular(	0.1859	, *height[fuzzy_set]))
    print(fuzzy_set,	triangular(	0.1631	, *height[fuzzy_set]))
    print(fuzzy_set,	triangular(	0.2166	, *height[fuzzy_set]))
    print(fuzzy_set,	triangular(	0.1619	, *height[fuzzy_set]))
    print(fuzzy_set,	triangular(	0.2127	, *height[fuzzy_set]))
    print(fuzzy_set,	triangular(	0.1926	, *height[fuzzy_set]))
    print(fuzzy_set,	triangular(	0.2131	, *height[fuzzy_set]))
    print(fuzzy_set,	triangular(	0.187	, *height[fuzzy_set]))
    print(fuzzy_set,	triangular(	0.2037	, *height[fuzzy_set]))
    print(fuzzy_set,	triangular(	0.1818	, *height[fuzzy_set]))
    print(fuzzy_set,	triangular(	0.1872	, *height[fuzzy_set]))
    print(fuzzy_set,	triangular(	0.184	, *height[fuzzy_set]))
    print(fuzzy_set,	triangular(	0.1628	, *height[fuzzy_set]))
    print(fuzzy_set,	triangular(	0.162	, *height[fuzzy_set]))
    print(fuzzy_set,	triangular(	0.1664	, *height[fuzzy_set]))
    print(fuzzy_set,	triangular(	0.1885	, *height[fuzzy_set]))
    print(fuzzy_set,	triangular(	0.1669	, *height[fuzzy_set]))
    print(fuzzy_set,	triangular(	0.158	, *height[fuzzy_set]))
    print(fuzzy_set,	triangular(	0.1976	, *height[fuzzy_set]))
    print(fuzzy_set,	triangular(	0.1661	, *height[fuzzy_set]))
    print(fuzzy_set,	triangular(	0.203	, *height[fuzzy_set]))
    print(fuzzy_set,	triangular(	0.1539	, *height[fuzzy_set]))
    print(fuzzy_set,	triangular(	0.1692	, *height[fuzzy_set]))
    print(fuzzy_set,	triangular(	0.1566	, *height[fuzzy_set]))
    print(fuzzy_set,	triangular(	0.1593	, *height[fuzzy_set]))
    print(fuzzy_set,	triangular(	0.1791	, *height[fuzzy_set]))
    print(fuzzy_set,	triangular(	0.1742	, *height[fuzzy_set]))
    print(fuzzy_set,	triangular(	0.1454	, *height[fuzzy_set]))
    print(fuzzy_set,	triangular(	0.1388	, *height[fuzzy_set]))
    print(fuzzy_set,	triangular(	0.1537	, *height[fuzzy_set]))
    print(fuzzy_set,	triangular(	0.106	, *height[fuzzy_set]))
    print(fuzzy_set,	triangular(	0.2128	, *height[fuzzy_set]))
    print(fuzzy_set,	triangular(	0.2149	, *height[fuzzy_set]))
    print(fuzzy_set,	triangular(	0.1726	, *height[fuzzy_set]))
    print(fuzzy_set,	triangular(	0.1752	, *height[fuzzy_set]))
    print(fuzzy_set,	triangular(	0.159	, *height[fuzzy_set]))
    print(fuzzy_set,	triangular(	0.2397	, *height[fuzzy_set]))
    print(fuzzy_set,	triangular(	0.1587	, *height[fuzzy_set]))


# %% [code]
