# Supplementary material for: Breast cancer disease classification using fuzzy-ID3 algorithm with FUZZYDBD method: automatic fuzzy database definition
Source: PeerJ Comput Sci. 2021 May 4;7:e427. doi: 10.7717/peerj-cs.427 (PMC8114800; doi:10.7717/peerj-cs.427)
Supplement: Supplemental Information 3 — To run the FID3 algorithm-FUZZYDBD: 1. Open id310fold.py (python language) 2. Make sure the dataset is w5.data/WBCDF1.data/coimbrafold5.data (according to the folder) id310fold.py is located in the FID3 file. Apply the w5.data/WBCDF1.data/coimbrafold5.data dataset located in the same FID3 file as it is the latest data that has already undergone data transformation into the linguistic format. All the instances have been shuffled well. [file peerj-cs-07-427-s003.zip › WDBC/Fuzzificationdata/SymmetrynucB.ipynb]

# %% [code]
import warnings
warnings.filterwarnings('ignore')
import numpy as np # numerical processing library
import matplotlib.pyplot as plt # chart library
%pylab inline

def triangular(x, a, b, c):
    return max( min( (x-a)/(b-a), (c-x)/(c-b) ), 0 )

# U variable represents the Universe of Discourse of numerical variable height

U = np.arange(-4,40,0.5) # generates a sequence of number between 0 and 10, step 0.2

height = {
  'Low': [-0.027714, 0.007882, 0.043416],
  'Medium': [0.007882, 0.043416, 0.07895],
  'High': [0.043416, 0.07895, 0.114484],

}

plt.figure(figsize=(15,7))

lines = []

for fuzzy_set in height.keys():
  memberships = [ triangular(x, *height[fuzzy_set]) for x in U ]
  # plot the chart
  tmp, = plot(U, memberships, label=fuzzy_set)
  lines.append(tmp)

legend(handles=lines)
xlabel("Height")
ylabel("Membership value")

for fuzzy_set in height.keys():
    print(fuzzy_set,	triangular(	0.03003	, *height[fuzzy_set]))
    print(fuzzy_set,	triangular(	0.01389	, *height[fuzzy_set]))
    print(fuzzy_set,	triangular(	0.0225	, *height[fuzzy_set]))
    print(fuzzy_set,	triangular(	0.05963	, *height[fuzzy_set]))
    print(fuzzy_set,	triangular(	0.01756	, *height[fuzzy_set]))
    print(fuzzy_set,	triangular(	0.02165	, *height[fuzzy_set]))
    print(fuzzy_set,	triangular(	0.01369	, *height[fuzzy_set]))
    print(fuzzy_set,	triangular(	0.01486	, *height[fuzzy_set]))
    print(fuzzy_set,	triangular(	0.02143	, *height[fuzzy_set]))
    print(fuzzy_set,	triangular(	0.01789	, *height[fuzzy_set]))
    print(fuzzy_set,	triangular(	0.0146	, *height[fuzzy_set]))
    print(fuzzy_set,	triangular(	0.02008	, *height[fuzzy_set]))
    print(fuzzy_set,	triangular(	0.04484	, *height[fuzzy_set]))
    print(fuzzy_set,	triangular(	0.02981	, *height[fuzzy_set]))
    print(fuzzy_set,	triangular(	0.01961	, *height[fuzzy_set]))
    print(fuzzy_set,	triangular(	0.01857	, *height[fuzzy_set]))
    print(fuzzy_set,	triangular(	0.0141	, *height[fuzzy_set]))
    print(fuzzy_set,	triangular(	0.01689	, *height[fuzzy_set]))
    print(fuzzy_set,	triangular(	0.01356	, *height[fuzzy_set]))
    print(fuzzy_set,	triangular(	0.0198	, *height[fuzzy_set]))
    print(fuzzy_set,	triangular(	0.01678	, *height[fuzzy_set]))
    print(fuzzy_set,	triangular(	0.02027	, *height[fuzzy_set]))
    print(fuzzy_set,	triangular(	0.03672	, *height[fuzzy_set]))
    print(fuzzy_set,	triangular(	0.01083	, *height[fuzzy_set]))
    print(fuzzy_set,	triangular(	0.01468	, *height[fuzzy_set]))
    print(fuzzy_set,	triangular(	0.02308	, *height[fuzzy_set]))
    print(fuzzy_set,	triangular(	0.01454	, *height[fuzzy_set]))
    print(fuzzy_set,	triangular(	0.02293	, *height[fuzzy_set]))
    print(fuzzy_set,	triangular(	0.01768	, *height[fuzzy_set]))
    print(fuzzy_set,	triangular(	0.01925	, *height[fuzzy_set]))
    print(fuzzy_set,	triangular(	0.02007	, *height[fuzzy_set]))
    print(fuzzy_set,	triangular(	0.02273	, *height[fuzzy_set]))
    print(fuzzy_set,	triangular(	0.02102	, *height[fuzzy_set]))
    print(fuzzy_set,	triangular(	0.01543	, *height[fuzzy_set]))
    print(fuzzy_set,	triangular(	0.01703	, *height[fuzzy_set]))
    print(fuzzy_set,	triangular(	0.02789	, *height[fuzzy_set]))
    print(fuzzy_set,	triangular(	0.02028	, *height[fuzzy_set]))
    print(fuzzy_set,	triangular(	0.02671	, *height[fuzzy_set]))
    print(fuzzy_set,	triangular(	0.007882	, *height[fuzzy_set]))
    print(fuzzy_set,	triangular(	0.01377	, *height[fuzzy_set]))
    print(fuzzy_set,	triangular(	0.0138	, *height[fuzzy_set]))
    print(fuzzy_set,	triangular(	0.01357	, *height[fuzzy_set]))
    print(fuzzy_set,	triangular(	0.05333	, *height[fuzzy_set]))
    print(fuzzy_set,	triangular(	0.01719	, *height[fuzzy_set]))
    print(fuzzy_set,	triangular(	0.01113	, *height[fuzzy_set]))
    print(fuzzy_set,	triangular(	0.02428	, *height[fuzzy_set]))
    print(fuzzy_set,	triangular(	0.02574	, *height[fuzzy_set]))
    print(fuzzy_set,	triangular(	0.01743	, *height[fuzzy_set]))
    print(fuzzy_set,	triangular(	0.01428	, *height[fuzzy_set]))
    print(fuzzy_set,	triangular(	0.01641	, *height[fuzzy_set]))
    print(fuzzy_set,	triangular(	0.02406	, *height[fuzzy_set]))
    print(fuzzy_set,	triangular(	0.01325	, *height[fuzzy_set]))
    print(fuzzy_set,	triangular(	0.01996	, *height[fuzzy_set]))
    print(fuzzy_set,	triangular(	0.02674	, *height[fuzzy_set]))
    print(fuzzy_set,	triangular(	0.01095	, *height[fuzzy_set]))
    print(fuzzy_set,	triangular(	0.03218	, *height[fuzzy_set]))
    print(fuzzy_set,	triangular(	0.01852	, *height[fuzzy_set]))
    print(fuzzy_set,	triangular(	0.01817	, *height[fuzzy_set]))
    print(fuzzy_set,	triangular(	0.0219	, *height[fuzzy_set]))
    print(fuzzy_set,	triangular(	0.0209	, *height[fuzzy_set]))
    print(fuzzy_set,	triangular(	0.04183	, *height[fuzzy_set]))
    print(fuzzy_set,	triangular(	0.03357	, *height[fuzzy_set]))
    print(fuzzy_set,	triangular(	0.017	, *height[fuzzy_set]))
    print(fuzzy_set,	triangular(	0.04192	, *height[fuzzy_set]))
    print(fuzzy_set,	triangular(	0.01635	, *height[fuzzy_set]))
    print(fuzzy_set,	triangular(	0.019	, *height[fuzzy_set]))
    print(fuzzy_set,	triangular(	0.02279	, *height[fuzzy_set]))
    print(fuzzy_set,	triangular(	0.02183	, *height[fuzzy_set]))
    print(fuzzy_set,	triangular(	0.04197	, *height[fuzzy_set]))
    print(fuzzy_set,	triangular(	0.02254	, *height[fuzzy_set]))
    print(fuzzy_set,	triangular(	0.01386	, *height[fuzzy_set]))
    print(fuzzy_set,	triangular(	0.02541	, *height[fuzzy_set]))
    print(fuzzy_set,	triangular(	0.01527	, *height[fuzzy_set]))
    print(fuzzy_set,	triangular(	0.0122	, *height[fuzzy_set]))
    print(fuzzy_set,	triangular(	0.01386	, *height[fuzzy_set]))
    print(fuzzy_set,	triangular(	0.0155	, *height[fuzzy_set]))
    print(fuzzy_set,	triangular(	0.02572	, *height[fuzzy_set]))
    print(fuzzy_set,	triangular(	0.02591	, *height[fuzzy_set]))
    print(fuzzy_set,	triangular(	0.07895	, *height[fuzzy_set]))
    print(fuzzy_set,	triangular(	0.01748	, *height[fuzzy_set]))
    print(fuzzy_set,	triangular(	0.01816	, *height[fuzzy_set]))
    print(fuzzy_set,	triangular(	0.02134	, *height[fuzzy_set]))
    print(fuzzy_set,	triangular(	0.01065	, *height[fuzzy_set]))
    print(fuzzy_set,	triangular(	0.03056	, *height[fuzzy_set]))
    print(fuzzy_set,	triangular(	0.01972	, *height[fuzzy_set]))
    print(fuzzy_set,	triangular(	0.0237	, *height[fuzzy_set]))
    print(fuzzy_set,	triangular(	0.02418	, *height[fuzzy_set]))
    print(fuzzy_set,	triangular(	0.01964	, *height[fuzzy_set]))
    print(fuzzy_set,	triangular(	0.01958	, *height[fuzzy_set]))
    print(fuzzy_set,	triangular(	0.02427	, *height[fuzzy_set]))
    print(fuzzy_set,	triangular(	0.02085	, *height[fuzzy_set]))
    print(fuzzy_set,	triangular(	0.02471	, *height[fuzzy_set]))
    print(fuzzy_set,	triangular(	0.01069	, *height[fuzzy_set]))
    print(fuzzy_set,	triangular(	0.01884	, *height[fuzzy_set]))
    print(fuzzy_set,	triangular(	0.01498	, *height[fuzzy_set]))
    print(fuzzy_set,	triangular(	0.02657	, *height[fuzzy_set]))
    print(fuzzy_set,	triangular(	0.0222	, *height[fuzzy_set]))
    print(fuzzy_set,	triangular(	0.01801	, *height[fuzzy_set]))
    print(fuzzy_set,	triangular(	0.01651	, *height[fuzzy_set]))
    print(fuzzy_set,	triangular(	0.01462	, *height[fuzzy_set]))
    print(fuzzy_set,	triangular(	0.01465	, *height[fuzzy_set]))
    print(fuzzy_set,	triangular(	0.02659	, *height[fuzzy_set]))
    print(fuzzy_set,	triangular(	0.01447	, *height[fuzzy_set]))
    print(fuzzy_set,	triangular(	0.01609	, *height[fuzzy_set]))
    print(fuzzy_set,	triangular(	0.0271	, *height[fuzzy_set]))
    print(fuzzy_set,	triangular(	0.01547	, *height[fuzzy_set]))
    print(fuzzy_set,	triangular(	0.01565	, *height[fuzzy_set]))
    print(fuzzy_set,	triangular(	0.01251	, *height[fuzzy_set]))
    print(fuzzy_set,	triangular(	0.03112	, *height[fuzzy_set]))
    print(fuzzy_set,	triangular(	0.01568	, *height[fuzzy_set]))
    print(fuzzy_set,	triangular(	0.03281	, *height[fuzzy_set]))
    print(fuzzy_set,	triangular(	0.02144	, *height[fuzzy_set]))
    print(fuzzy_set,	triangular(	0.02566	, *height[fuzzy_set]))
    print(fuzzy_set,	triangular(	0.02287	, *height[fuzzy_set]))
    print(fuzzy_set,	triangular(	0.01708	, *height[fuzzy_set]))
    print(fuzzy_set,	triangular(	0.01278	, *height[fuzzy_set]))
    print(fuzzy_set,	triangular(	0.02384	, *height[fuzzy_set]))
    print(fuzzy_set,	triangular(	0.01602	, *height[fuzzy_set]))
    print(fuzzy_set,	triangular(	0.01495	, *height[fuzzy_set]))
    print(fuzzy_set,	triangular(	0.05014	, *height[fuzzy_set]))
    print(fuzzy_set,	triangular(	0.01344	, *height[fuzzy_set]))
    print(fuzzy_set,	triangular(	0.02045	, *height[fuzzy_set]))
    print(fuzzy_set,	triangular(	0.04547	, *height[fuzzy_set]))
    print(fuzzy_set,	triangular(	0.0191	, *height[fuzzy_set]))
    print(fuzzy_set,	triangular(	0.01208	, *height[fuzzy_set]))
    print(fuzzy_set,	triangular(	0.01247	, *height[fuzzy_set]))
    print(fuzzy_set,	triangular(	0.01323	, *height[fuzzy_set]))
    print(fuzzy_set,	triangular(	0.0203	, *height[fuzzy_set]))
    print(fuzzy_set,	triangular(	0.02353	, *height[fuzzy_set]))
    print(fuzzy_set,	triangular(	0.01578	, *height[fuzzy_set]))
    print(fuzzy_set,	triangular(	0.02662	, *height[fuzzy_set]))
    print(fuzzy_set,	triangular(	0.01397	, *height[fuzzy_set]))
    print(fuzzy_set,	triangular(	0.01535	, *height[fuzzy_set]))
    print(fuzzy_set,	triangular(	0.01669	, *height[fuzzy_set]))
    print(fuzzy_set,	triangular(	0.01492	, *height[fuzzy_set]))
    print(fuzzy_set,	triangular(	0.01647	, *height[fuzzy_set]))
    print(fuzzy_set,	triangular(	0.01359	, *height[fuzzy_set]))
    print(fuzzy_set,	triangular(	0.01501	, *height[fuzzy_set]))
    print(fuzzy_set,	triangular(	0.05168	, *height[fuzzy_set]))
    print(fuzzy_set,	triangular(	0.0158	, *height[fuzzy_set]))
    print(fuzzy_set,	triangular(	0.02277	, *height[fuzzy_set]))
    print(fuzzy_set,	triangular(	0.01875	, *height[fuzzy_set]))
    print(fuzzy_set,	triangular(	0.02282	, *height[fuzzy_set]))
    print(fuzzy_set,	triangular(	0.02104	, *height[fuzzy_set]))
    print(fuzzy_set,	triangular(	0.01671	, *height[fuzzy_set]))
    print(fuzzy_set,	triangular(	0.03127	, *height[fuzzy_set]))
    print(fuzzy_set,	triangular(	0.05628	, *height[fuzzy_set]))
    print(fuzzy_set,	triangular(	0.03356	, *height[fuzzy_set]))
    print(fuzzy_set,	triangular(	0.01454	, *height[fuzzy_set]))
    print(fuzzy_set,	triangular(	0.01329	, *height[fuzzy_set]))
    print(fuzzy_set,	triangular(	0.02951	, *height[fuzzy_set]))
    print(fuzzy_set,	triangular(	0.02309	, *height[fuzzy_set]))
    print(fuzzy_set,	triangular(	0.03546	, *height[fuzzy_set]))
    print(fuzzy_set,	triangular(	0.02388	, *height[fuzzy_set]))
    print(fuzzy_set,	triangular(	0.02769	, *height[fuzzy_set]))
    print(fuzzy_set,	triangular(	0.01799	, *height[fuzzy_set]))
    print(fuzzy_set,	triangular(	0.01778	, *height[fuzzy_set]))
    print(fuzzy_set,	triangular(	0.0152	, *height[fuzzy_set]))
    print(fuzzy_set,	triangular(	0.01465	, *height[fuzzy_set]))
    print(fuzzy_set,	triangular(	0.01637	, *height[fuzzy_set]))
    print(fuzzy_set,	triangular(	0.03397	, *height[fuzzy_set]))
    print(fuzzy_set,	triangular(	0.03156	, *height[fuzzy_set]))
    print(fuzzy_set,	triangular(	0.01686	, *height[fuzzy_set]))
    print(fuzzy_set,	triangular(	0.01879	, *height[fuzzy_set]))
    print(fuzzy_set,	triangular(	0.01956	, *height[fuzzy_set]))
    print(fuzzy_set,	triangular(	0.01924	, *height[fuzzy_set]))
    print(fuzzy_set,	triangular(	0.01254	, *height[fuzzy_set]))
    print(fuzzy_set,	triangular(	0.02091	, *height[fuzzy_set]))
    print(fuzzy_set,	triangular(	0.01145	, *height[fuzzy_set]))
    print(fuzzy_set,	triangular(	0.0135	, *height[fuzzy_set]))
    print(fuzzy_set,	triangular(	0.01924	, *height[fuzzy_set]))
    print(fuzzy_set,	triangular(	0.0152	, *height[fuzzy_set]))
    print(fuzzy_set,	triangular(	0.01792	, *height[fuzzy_set]))
    print(fuzzy_set,	triangular(	0.03082	, *height[fuzzy_set]))
    print(fuzzy_set,	triangular(	0.03265	, *height[fuzzy_set]))
    print(fuzzy_set,	triangular(	0.02711	, *height[fuzzy_set]))
    print(fuzzy_set,	triangular(	0.0388	, *height[fuzzy_set]))
    print(fuzzy_set,	triangular(	0.01682	, *height[fuzzy_set]))
    print(fuzzy_set,	triangular(	0.01613	, *height[fuzzy_set]))
    print(fuzzy_set,	triangular(	0.01065	, *height[fuzzy_set]))
    print(fuzzy_set,	triangular(	0.01575	, *height[fuzzy_set]))
    print(fuzzy_set,	triangular(	0.01798	, *height[fuzzy_set]))
    print(fuzzy_set,	triangular(	0.01547	, *height[fuzzy_set]))
    print(fuzzy_set,	triangular(	0.02165	, *height[fuzzy_set]))
    print(fuzzy_set,	triangular(	0.01172	, *height[fuzzy_set]))
    print(fuzzy_set,	triangular(	0.02538	, *height[fuzzy_set]))
    print(fuzzy_set,	triangular(	0.01069	, *height[fuzzy_set]))
    print(fuzzy_set,	triangular(	0.01897	, *height[fuzzy_set]))
    print(fuzzy_set,	triangular(	0.03139	, *height[fuzzy_set]))
    print(fuzzy_set,	triangular(	0.02025	, *height[fuzzy_set]))
    print(fuzzy_set,	triangular(	0.05113	, *height[fuzzy_set]))
    print(fuzzy_set,	triangular(	0.03373	, *height[fuzzy_set]))
    print(fuzzy_set,	triangular(	0.03799	, *height[fuzzy_set]))
    print(fuzzy_set,	triangular(	0.01878	, *height[fuzzy_set]))
    print(fuzzy_set,	triangular(	0.02545	, *height[fuzzy_set]))
    print(fuzzy_set,	triangular(	0.01853	, *height[fuzzy_set]))
    print(fuzzy_set,	triangular(	0.02689	, *height[fuzzy_set]))
    print(fuzzy_set,	triangular(	0.0214	, *height[fuzzy_set]))
    print(fuzzy_set,	triangular(	0.01415	, *height[fuzzy_set]))
    print(fuzzy_set,	triangular(	0.01522	, *height[fuzzy_set]))
    print(fuzzy_set,	triangular(	0.01503	, *height[fuzzy_set]))
    print(fuzzy_set,	triangular(	0.01594	, *height[fuzzy_set]))
    print(fuzzy_set,	triangular(	0.02175	, *height[fuzzy_set]))
    print(fuzzy_set,	triangular(	0.01998	, *height[fuzzy_set]))
    print(fuzzy_set,	triangular(	0.01782	, *height[fuzzy_set]))
    print(fuzzy_set,	triangular(	0.01523	, *height[fuzzy_set]))
    print(fuzzy_set,	triangular(	0.0221	, *height[fuzzy_set]))
    print(fuzzy_set,	triangular(	0.02294	, *height[fuzzy_set]))
    print(fuzzy_set,	triangular(	0.02514	, *height[fuzzy_set]))
    print(fuzzy_set,	triangular(	0.009539	, *height[fuzzy_set]))
    print(fuzzy_set,	triangular(	0.03176	, *height[fuzzy_set]))
    print(fuzzy_set,	triangular(	0.01616	, *height[fuzzy_set]))
    print(fuzzy_set,	triangular(	0.04783	, *height[fuzzy_set]))
    print(fuzzy_set,	triangular(	0.02175	, *height[fuzzy_set]))
    print(fuzzy_set,	triangular(	0.04499	, *height[fuzzy_set]))
    print(fuzzy_set,	triangular(	0.01939	, *height[fuzzy_set]))
    print(fuzzy_set,	triangular(	0.02793	, *height[fuzzy_set]))
    print(fuzzy_set,	triangular(	0.0256	, *height[fuzzy_set]))
    print(fuzzy_set,	triangular(	0.01897	, *height[fuzzy_set]))
    print(fuzzy_set,	triangular(	0.01332	, *height[fuzzy_set]))
    print(fuzzy_set,	triangular(	0.01371	, *height[fuzzy_set]))
    print(fuzzy_set,	triangular(	0.01842	, *height[fuzzy_set]))
    print(fuzzy_set,	triangular(	0.02637	, *height[fuzzy_set]))
    print(fuzzy_set,	triangular(	0.01772	, *height[fuzzy_set]))
    print(fuzzy_set,	triangular(	0.01482	, *height[fuzzy_set]))
    print(fuzzy_set,	triangular(	0.02266	, *height[fuzzy_set]))
    print(fuzzy_set,	triangular(	0.01502	, *height[fuzzy_set]))
    print(fuzzy_set,	triangular(	0.01391	, *height[fuzzy_set]))
    print(fuzzy_set,	triangular(	0.01365	, *height[fuzzy_set]))
    print(fuzzy_set,	triangular(	0.0168	, *height[fuzzy_set]))
    print(fuzzy_set,	triangular(	0.01177	, *height[fuzzy_set]))
    print(fuzzy_set,	triangular(	0.01537	, *height[fuzzy_set]))
    print(fuzzy_set,	triangular(	0.01916	, *height[fuzzy_set]))
    print(fuzzy_set,	triangular(	0.01298	, *height[fuzzy_set]))
    print(fuzzy_set,	triangular(	0.02383	, *height[fuzzy_set]))
    print(fuzzy_set,	triangular(	0.01263	, *height[fuzzy_set]))
    print(fuzzy_set,	triangular(	0.0159	, *height[fuzzy_set]))
    print(fuzzy_set,	triangular(	0.01341	, *height[fuzzy_set]))
    print(fuzzy_set,	triangular(	0.01185	, *height[fuzzy_set]))
    print(fuzzy_set,	triangular(	0.01226	, *height[fuzzy_set]))
    print(fuzzy_set,	triangular(	0.01898	, *height[fuzzy_set]))
    print(fuzzy_set,	triangular(	0.0172	, *height[fuzzy_set]))
    print(fuzzy_set,	triangular(	0.01995	, *height[fuzzy_set]))
    print(fuzzy_set,	triangular(	0.02598	, *height[fuzzy_set]))
    print(fuzzy_set,	triangular(	0.02186	, *height[fuzzy_set]))
    print(fuzzy_set,	triangular(	0.03476	, *height[fuzzy_set]))
    print(fuzzy_set,	triangular(	0.01962	, *height[fuzzy_set]))
    print(fuzzy_set,	triangular(	0.01266	, *height[fuzzy_set]))
    print(fuzzy_set,	triangular(	0.02158	, *height[fuzzy_set]))
    print(fuzzy_set,	triangular(	0.01677	, *height[fuzzy_set]))
    print(fuzzy_set,	triangular(	0.02401	, *height[fuzzy_set]))
    print(fuzzy_set,	triangular(	0.02292	, *height[fuzzy_set]))
    print(fuzzy_set,	triangular(	0.01467	, *height[fuzzy_set]))
    print(fuzzy_set,	triangular(	0.01394	, *height[fuzzy_set]))
    print(fuzzy_set,	triangular(	0.01365	, *height[fuzzy_set]))
    print(fuzzy_set,	triangular(	0.02062	, *height[fuzzy_set]))
    print(fuzzy_set,	triangular(	0.01936	, *height[fuzzy_set]))
    print(fuzzy_set,	triangular(	0.01884	, *height[fuzzy_set]))
    print(fuzzy_set,	triangular(	0.02337	, *height[fuzzy_set]))
    print(fuzzy_set,	triangular(	0.009947	, *height[fuzzy_set]))
    print(fuzzy_set,	triangular(	0.01282	, *height[fuzzy_set]))
    print(fuzzy_set,	triangular(	0.01411	, *height[fuzzy_set]))
    print(fuzzy_set,	triangular(	0.02747	, *height[fuzzy_set]))
    print(fuzzy_set,	triangular(	0.01013	, *height[fuzzy_set]))
    print(fuzzy_set,	triangular(	0.01144	, *height[fuzzy_set]))
    print(fuzzy_set,	triangular(	0.01367	, *height[fuzzy_set]))
    print(fuzzy_set,	triangular(	0.03504	, *height[fuzzy_set]))
    print(fuzzy_set,	triangular(	0.0203	, *height[fuzzy_set]))
    print(fuzzy_set,	triangular(	0.02593	, *height[fuzzy_set]))
    print(fuzzy_set,	triangular(	0.02728	, *height[fuzzy_set]))
    print(fuzzy_set,	triangular(	0.01536	, *height[fuzzy_set]))
    print(fuzzy_set,	triangular(	0.01692	, *height[fuzzy_set]))
    print(fuzzy_set,	triangular(	0.01924	, *height[fuzzy_set]))
    print(fuzzy_set,	triangular(	0.01798	, *height[fuzzy_set]))
    print(fuzzy_set,	triangular(	0.01419	, *height[fuzzy_set]))
    print(fuzzy_set,	triangular(	0.02678	, *height[fuzzy_set]))
    print(fuzzy_set,	triangular(	0.02358	, *height[fuzzy_set]))
    print(fuzzy_set,	triangular(	0.0193	, *height[fuzzy_set]))
    print(fuzzy_set,	triangular(	0.01344	, *height[fuzzy_set]))
    print(fuzzy_set,	triangular(	0.01528	, *height[fuzzy_set]))
    print(fuzzy_set,	triangular(	0.01435	, *height[fuzzy_set]))
    print(fuzzy_set,	triangular(	0.02921	, *height[fuzzy_set]))
    print(fuzzy_set,	triangular(	0.01623	, *height[fuzzy_set]))
    print(fuzzy_set,	triangular(	0.01388	, *height[fuzzy_set]))
    print(fuzzy_set,	triangular(	0.01878	, *height[fuzzy_set]))
    print(fuzzy_set,	triangular(	0.02571	, *height[fuzzy_set]))
    print(fuzzy_set,	triangular(	0.01872	, *height[fuzzy_set]))
    print(fuzzy_set,	triangular(	0.01619	, *height[fuzzy_set]))
    print(fuzzy_set,	triangular(	0.03418	, *height[fuzzy_set]))
    print(fuzzy_set,	triangular(	0.03416	, *height[fuzzy_set]))
    print(fuzzy_set,	triangular(	0.04077	, *height[fuzzy_set]))
    print(fuzzy_set,	triangular(	0.01522	, *height[fuzzy_set]))
    print(fuzzy_set,	triangular(	0.02625	, *height[fuzzy_set]))
    print(fuzzy_set,	triangular(	0.01792	, *height[fuzzy_set]))
    print(fuzzy_set,	triangular(	0.01374	, *height[fuzzy_set]))
    print(fuzzy_set,	triangular(	0.02154	, *height[fuzzy_set]))
    print(fuzzy_set,	triangular(	0.02941	, *height[fuzzy_set]))
    print(fuzzy_set,	triangular(	0.01575	, *height[fuzzy_set]))
    print(fuzzy_set,	triangular(	0.01103	, *height[fuzzy_set]))
    print(fuzzy_set,	triangular(	0.03464	, *height[fuzzy_set]))
    print(fuzzy_set,	triangular(	0.01884	, *height[fuzzy_set]))
    print(fuzzy_set,	triangular(	0.0274	, *height[fuzzy_set]))
    print(fuzzy_set,	triangular(	0.02736	, *height[fuzzy_set]))
    print(fuzzy_set,	triangular(	0.01791	, *height[fuzzy_set]))
    print(fuzzy_set,	triangular(	0.01894	, *height[fuzzy_set]))
    print(fuzzy_set,	triangular(	0.03194	, *height[fuzzy_set]))
    print(fuzzy_set,	triangular(	0.01344	, *height[fuzzy_set]))
    print(fuzzy_set,	triangular(	0.02701	, *height[fuzzy_set]))
    print(fuzzy_set,	triangular(	0.0148	, *height[fuzzy_set]))
    print(fuzzy_set,	triangular(	0.01422	, *height[fuzzy_set]))
    print(fuzzy_set,	triangular(	0.02349	, *height[fuzzy_set]))
    print(fuzzy_set,	triangular(	0.01494	, *height[fuzzy_set]))
    print(fuzzy_set,	triangular(	0.01731	, *height[fuzzy_set]))
    print(fuzzy_set,	triangular(	0.02032	, *height[fuzzy_set]))
    print(fuzzy_set,	triangular(	0.06146	, *height[fuzzy_set]))
    print(fuzzy_set,	triangular(	0.01393	, *height[fuzzy_set]))
    print(fuzzy_set,	triangular(	0.01977	, *height[fuzzy_set]))
    print(fuzzy_set,	triangular(	0.01275	, *height[fuzzy_set]))
    print(fuzzy_set,	triangular(	0.03491	, *height[fuzzy_set]))
    print(fuzzy_set,	triangular(	0.03433	, *height[fuzzy_set]))
    print(fuzzy_set,	triangular(	0.02719	, *height[fuzzy_set]))
    print(fuzzy_set,	triangular(	0.02193	, *height[fuzzy_set]))
    print(fuzzy_set,	triangular(	0.01202	, *height[fuzzy_set]))
    print(fuzzy_set,	triangular(	0.02768	, *height[fuzzy_set]))
    print(fuzzy_set,	triangular(	0.01333	, *height[fuzzy_set]))
    print(fuzzy_set,	triangular(	0.02057	, *height[fuzzy_set]))
    print(fuzzy_set,	triangular(	0.01416	, *height[fuzzy_set]))
    print(fuzzy_set,	triangular(	0.01466	, *height[fuzzy_set]))
    print(fuzzy_set,	triangular(	0.01536	, *height[fuzzy_set]))
    print(fuzzy_set,	triangular(	0.04022	, *height[fuzzy_set]))
    print(fuzzy_set,	triangular(	0.01467	, *height[fuzzy_set]))
    print(fuzzy_set,	triangular(	0.02751	, *height[fuzzy_set]))
    print(fuzzy_set,	triangular(	0.04243	, *height[fuzzy_set]))
    print(fuzzy_set,	triangular(	0.017	, *height[fuzzy_set]))
    print(fuzzy_set,	triangular(	0.01939	, *height[fuzzy_set]))
    print(fuzzy_set,	triangular(	0.01829	, *height[fuzzy_set]))
    print(fuzzy_set,	triangular(	0.01639	, *height[fuzzy_set]))
    print(fuzzy_set,	triangular(	0.02168	, *height[fuzzy_set]))
    print(fuzzy_set,	triangular(	0.021	, *height[fuzzy_set]))
    print(fuzzy_set,	triangular(	0.01479	, *height[fuzzy_set]))
    print(fuzzy_set,	triangular(	0.01873	, *height[fuzzy_set]))
    print(fuzzy_set,	triangular(	0.0175	, *height[fuzzy_set]))
    print(fuzzy_set,	triangular(	0.02348	, *height[fuzzy_set]))
    print(fuzzy_set,	triangular(	0.03756	, *height[fuzzy_set]))
    print(fuzzy_set,	triangular(	0.01953	, *height[fuzzy_set]))
    print(fuzzy_set,	triangular(	0.03675	, *height[fuzzy_set]))
    print(fuzzy_set,	triangular(	0.01982	, *height[fuzzy_set]))
    print(fuzzy_set,	triangular(	0.02163	, *height[fuzzy_set]))
    print(fuzzy_set,	triangular(	0.01755	, *height[fuzzy_set]))
    print(fuzzy_set,	triangular(	0.02734	, *height[fuzzy_set]))
    print(fuzzy_set,	triangular(	0.02216	, *height[fuzzy_set]))
    print(fuzzy_set,	triangular(	0.05543	, *height[fuzzy_set]))
    print(fuzzy_set,	triangular(	0.02335	, *height[fuzzy_set]))
    print(fuzzy_set,	triangular(	0.0212	, *height[fuzzy_set]))
    print(fuzzy_set,	triangular(	0.03102	, *height[fuzzy_set]))
    print(fuzzy_set,	triangular(	0.02639	, *height[fuzzy_set]))
    print(fuzzy_set,	triangular(	0.0286	, *height[fuzzy_set]))
    print(fuzzy_set,	triangular(	0.01544	, *height[fuzzy_set]))
    print(fuzzy_set,	triangular(	0.02837	, *height[fuzzy_set]))
    print(fuzzy_set,	triangular(	0.01942	, *height[fuzzy_set]))
    print(fuzzy_set,	triangular(	0.02043	, *height[fuzzy_set]))
    print(fuzzy_set,	triangular(	0.01829	, *height[fuzzy_set]))
    print(fuzzy_set,	triangular(	0.01909	, *height[fuzzy_set]))
    print(fuzzy_set,	triangular(	0.01694	, *height[fuzzy_set]))
    print(fuzzy_set,	triangular(	0.01291	, *height[fuzzy_set]))
    print(fuzzy_set,	triangular(	0.01445	, *height[fuzzy_set]))
    print(fuzzy_set,	triangular(	0.0371	, *height[fuzzy_set]))
    print(fuzzy_set,	triangular(	0.01938	, *height[fuzzy_set]))
    print(fuzzy_set,	triangular(	0.01263	, *height[fuzzy_set]))
    print(fuzzy_set,	triangular(	0.01518	, *height[fuzzy_set]))
    print(fuzzy_set,	triangular(	0.03197	, *height[fuzzy_set]))
    print(fuzzy_set,	triangular(	0.01647	, *height[fuzzy_set]))
    print(fuzzy_set,	triangular(	0.01675	, *height[fuzzy_set]))
    print(fuzzy_set,	triangular(	0.01276	, *height[fuzzy_set]))
    print(fuzzy_set,	triangular(	0.01943	, *height[fuzzy_set]))
    print(fuzzy_set,	triangular(	0.01934	, *height[fuzzy_set]))
    print(fuzzy_set,	triangular(	0.01617	, *height[fuzzy_set]))
    print(fuzzy_set,	triangular(	0.01442	, *height[fuzzy_set]))
    print(fuzzy_set,	triangular(	0.01818	, *height[fuzzy_set]))
    print(fuzzy_set,	triangular(	0.01738	, *height[fuzzy_set]))
    print(fuzzy_set,	triangular(	0.02108	, *height[fuzzy_set]))
    print(fuzzy_set,	triangular(	0.0188	, *height[fuzzy_set]))
    print(fuzzy_set,	triangular(	0.0247	, *height[fuzzy_set]))
    print(fuzzy_set,	triangular(	0.01838	, *height[fuzzy_set]))
    print(fuzzy_set,	triangular(	0.01461	, *height[fuzzy_set]))
    print(fuzzy_set,	triangular(	0.0174	, *height[fuzzy_set]))
    print(fuzzy_set,	triangular(	0.01921	, *height[fuzzy_set]))
    print(fuzzy_set,	triangular(	0.01647	, *height[fuzzy_set]))
    print(fuzzy_set,	triangular(	0.01219	, *height[fuzzy_set]))
    print(fuzzy_set,	triangular(	0.02768	, *height[fuzzy_set]))
    print(fuzzy_set,	triangular(	0.01938	, *height[fuzzy_set]))
    print(fuzzy_set,	triangular(	0.01865	, *height[fuzzy_set]))
    print(fuzzy_set,	triangular(	0.01852	, *height[fuzzy_set]))
    print(fuzzy_set,	triangular(	0.02045	, *height[fuzzy_set]))
    print(fuzzy_set,	triangular(	0.02015	, *height[fuzzy_set]))
    print(fuzzy_set,	triangular(	0.01719	, *height[fuzzy_set]))
    print(fuzzy_set,	triangular(	0.01315	, *height[fuzzy_set]))
    print(fuzzy_set,	triangular(	0.01869	, *height[fuzzy_set]))
    print(fuzzy_set,	triangular(	0.01191	, *height[fuzzy_set]))
    print(fuzzy_set,	triangular(	0.01477	, *height[fuzzy_set]))
    print(fuzzy_set,	triangular(	0.01591	, *height[fuzzy_set]))
    print(fuzzy_set,	triangular(	0.01096	, *height[fuzzy_set]))
    print(fuzzy_set,	triangular(	0.02632	, *height[fuzzy_set]))
    print(fuzzy_set,	triangular(	0.0187	, *height[fuzzy_set]))
    print(fuzzy_set,	triangular(	0.0297	, *height[fuzzy_set]))
    print(fuzzy_set,	triangular(	0.02079	, *height[fuzzy_set]))
    print(fuzzy_set,	triangular(	0.015	, *height[fuzzy_set]))
    print(fuzzy_set,	triangular(	0.02669	, *height[fuzzy_set]))
    print(fuzzy_set,	triangular(	0.01414	, *height[fuzzy_set]))
    print(fuzzy_set,	triangular(	0.02578	, *height[fuzzy_set]))
    print(fuzzy_set,	triangular(	0.01341	, *height[fuzzy_set]))
    print(fuzzy_set,	triangular(	0.01718	, *height[fuzzy_set]))
    print(fuzzy_set,	triangular(	0.01951	, *height[fuzzy_set]))
    print(fuzzy_set,	triangular(	0.01906	, *height[fuzzy_set]))
    print(fuzzy_set,	triangular(	0.03151	, *height[fuzzy_set]))
    print(fuzzy_set,	triangular(	0.02258	, *height[fuzzy_set]))
    print(fuzzy_set,	triangular(	0.03044	, *height[fuzzy_set]))
    print(fuzzy_set,	triangular(	0.02018	, *height[fuzzy_set]))
    print(fuzzy_set,	triangular(	0.01713	, *height[fuzzy_set]))
    print(fuzzy_set,	triangular(	0.02694	, *height[fuzzy_set]))
    print(fuzzy_set,	triangular(	0.01868	, *height[fuzzy_set]))
    print(fuzzy_set,	triangular(	0.02653	, *height[fuzzy_set]))
    print(fuzzy_set,	triangular(	0.01848	, *height[fuzzy_set]))
    print(fuzzy_set,	triangular(	0.01581	, *height[fuzzy_set]))
    print(fuzzy_set,	triangular(	0.031	, *height[fuzzy_set]))
    print(fuzzy_set,	triangular(	0.01445	, *height[fuzzy_set]))
    print(fuzzy_set,	triangular(	0.02161	, *height[fuzzy_set]))
    print(fuzzy_set,	triangular(	0.01844	, *height[fuzzy_set]))
    print(fuzzy_set,	triangular(	0.02009	, *height[fuzzy_set]))
    print(fuzzy_set,	triangular(	0.0194	, *height[fuzzy_set]))
    print(fuzzy_set,	triangular(	0.01499	, *height[fuzzy_set]))
    print(fuzzy_set,	triangular(	0.02187	, *height[fuzzy_set]))
    print(fuzzy_set,	triangular(	0.02451	, *height[fuzzy_set]))
    print(fuzzy_set,	triangular(	0.02383	, *height[fuzzy_set]))
    print(fuzzy_set,	triangular(	0.01551	, *height[fuzzy_set]))
    print(fuzzy_set,	triangular(	0.01223	, *height[fuzzy_set]))
    print(fuzzy_set,	triangular(	0.02223	, *height[fuzzy_set]))
    print(fuzzy_set,	triangular(	0.02005	, *height[fuzzy_set]))
    print(fuzzy_set,	triangular(	0.02014	, *height[fuzzy_set]))
    print(fuzzy_set,	triangular(	0.01171	, *height[fuzzy_set]))
    print(fuzzy_set,	triangular(	0.01516	, *height[fuzzy_set]))
    print(fuzzy_set,	triangular(	0.01594	, *height[fuzzy_set]))
    print(fuzzy_set,	triangular(	0.01227	, *height[fuzzy_set]))
    print(fuzzy_set,	triangular(	0.01717	, *height[fuzzy_set]))
    print(fuzzy_set,	triangular(	0.01295	, *height[fuzzy_set]))
    print(fuzzy_set,	triangular(	0.02094	, *height[fuzzy_set]))
    print(fuzzy_set,	triangular(	0.01237	, *height[fuzzy_set]))
    print(fuzzy_set,	triangular(	0.02254	, *height[fuzzy_set]))
    print(fuzzy_set,	triangular(	0.01394	, *height[fuzzy_set]))
    print(fuzzy_set,	triangular(	0.01029	, *height[fuzzy_set]))
    print(fuzzy_set,	triangular(	0.02354	, *height[fuzzy_set]))
    print(fuzzy_set,	triangular(	0.01641	, *height[fuzzy_set]))
    print(fuzzy_set,	triangular(	0.01745	, *height[fuzzy_set]))
    print(fuzzy_set,	triangular(	0.02207	, *height[fuzzy_set]))
    print(fuzzy_set,	triangular(	0.01608	, *height[fuzzy_set]))
    print(fuzzy_set,	triangular(	0.01564	, *height[fuzzy_set]))
    print(fuzzy_set,	triangular(	0.02475	, *height[fuzzy_set]))
    print(fuzzy_set,	triangular(	0.01347	, *height[fuzzy_set]))
    print(fuzzy_set,	triangular(	0.01215	, *height[fuzzy_set]))
    print(fuzzy_set,	triangular(	0.01574	, *height[fuzzy_set]))
    print(fuzzy_set,	triangular(	0.02045	, *height[fuzzy_set]))
    print(fuzzy_set,	triangular(	0.01697	, *height[fuzzy_set]))
    print(fuzzy_set,	triangular(	0.01414	, *height[fuzzy_set]))
    print(fuzzy_set,	triangular(	0.02124	, *height[fuzzy_set]))
    print(fuzzy_set,	triangular(	0.01093	, *height[fuzzy_set]))
    print(fuzzy_set,	triangular(	0.01526	, *height[fuzzy_set]))
    print(fuzzy_set,	triangular(	0.01561	, *height[fuzzy_set]))
    print(fuzzy_set,	triangular(	0.02693	, *height[fuzzy_set]))
    print(fuzzy_set,	triangular(	0.01673	, *height[fuzzy_set]))
    print(fuzzy_set,	triangular(	0.01807	, *height[fuzzy_set]))
    print(fuzzy_set,	triangular(	0.0196	, *height[fuzzy_set]))
    print(fuzzy_set,	triangular(	0.02047	, *height[fuzzy_set]))
    print(fuzzy_set,	triangular(	0.01148	, *height[fuzzy_set]))
    print(fuzzy_set,	triangular(	0.03141	, *height[fuzzy_set]))
    print(fuzzy_set,	triangular(	0.01212	, *height[fuzzy_set]))
    print(fuzzy_set,	triangular(	0.01601	, *height[fuzzy_set]))
    print(fuzzy_set,	triangular(	0.0161	, *height[fuzzy_set]))
    print(fuzzy_set,	triangular(	0.01316	, *height[fuzzy_set]))
    print(fuzzy_set,	triangular(	0.01843	, *height[fuzzy_set]))
    print(fuzzy_set,	triangular(	0.02773	, *height[fuzzy_set]))
    print(fuzzy_set,	triangular(	0.01454	, *height[fuzzy_set]))
    print(fuzzy_set,	triangular(	0.01062	, *height[fuzzy_set]))
    print(fuzzy_set,	triangular(	0.01698	, *height[fuzzy_set]))
    print(fuzzy_set,	triangular(	0.01285	, *height[fuzzy_set]))
    print(fuzzy_set,	triangular(	0.01175	, *height[fuzzy_set]))
    print(fuzzy_set,	triangular(	0.03232	, *height[fuzzy_set]))
    print(fuzzy_set,	triangular(	0.01254	, *height[fuzzy_set]))
    print(fuzzy_set,	triangular(	0.01717	, *height[fuzzy_set]))
    print(fuzzy_set,	triangular(	0.02152	, *height[fuzzy_set]))
    print(fuzzy_set,	triangular(	0.01961	, *height[fuzzy_set]))
    print(fuzzy_set,	triangular(	0.01608	, *height[fuzzy_set]))
    print(fuzzy_set,	triangular(	0.01302	, *height[fuzzy_set]))
    print(fuzzy_set,	triangular(	0.02897	, *height[fuzzy_set]))
    print(fuzzy_set,	triangular(	0.02869	, *height[fuzzy_set]))
    print(fuzzy_set,	triangular(	0.02086	, *height[fuzzy_set]))
    print(fuzzy_set,	triangular(	0.01959	, *height[fuzzy_set]))
    print(fuzzy_set,	triangular(	0.01759	, *height[fuzzy_set]))
    print(fuzzy_set,	triangular(	0.01536	, *height[fuzzy_set]))
    print(fuzzy_set,	triangular(	0.01617	, *height[fuzzy_set]))
    print(fuzzy_set,	triangular(	0.01117	, *height[fuzzy_set]))
    print(fuzzy_set,	triangular(	0.01055	, *height[fuzzy_set]))
    print(fuzzy_set,	triangular(	0.02434	, *height[fuzzy_set]))
    print(fuzzy_set,	triangular(	0.02801	, *height[fuzzy_set]))
    print(fuzzy_set,	triangular(	0.02201	, *height[fuzzy_set]))
    print(fuzzy_set,	triangular(	0.02542	, *height[fuzzy_set]))
    print(fuzzy_set,	triangular(	0.02632	, *height[fuzzy_set]))
    print(fuzzy_set,	triangular(	0.0132	, *height[fuzzy_set]))
    print(fuzzy_set,	triangular(	0.0222	, *height[fuzzy_set]))
    print(fuzzy_set,	triangular(	0.01344	, *height[fuzzy_set]))
    print(fuzzy_set,	triangular(	0.02105	, *height[fuzzy_set]))
    print(fuzzy_set,	triangular(	0.0226	, *height[fuzzy_set]))
    print(fuzzy_set,	triangular(	0.0158	, *height[fuzzy_set]))
    print(fuzzy_set,	triangular(	0.01705	, *height[fuzzy_set]))
    print(fuzzy_set,	triangular(	0.01539	, *height[fuzzy_set]))
    print(fuzzy_set,	triangular(	0.01152	, *height[fuzzy_set]))
    print(fuzzy_set,	triangular(	0.02434	, *height[fuzzy_set]))
    print(fuzzy_set,	triangular(	0.01559	, *height[fuzzy_set]))
    print(fuzzy_set,	triangular(	0.01057	, *height[fuzzy_set]))
    print(fuzzy_set,	triangular(	0.01816	, *height[fuzzy_set]))
    print(fuzzy_set,	triangular(	0.01805	, *height[fuzzy_set]))
    print(fuzzy_set,	triangular(	0.03997	, *height[fuzzy_set]))
    print(fuzzy_set,	triangular(	0.01879	, *height[fuzzy_set]))
    print(fuzzy_set,	triangular(	0.01487	, *height[fuzzy_set]))
    print(fuzzy_set,	triangular(	0.0187	, *height[fuzzy_set]))
    print(fuzzy_set,	triangular(	0.01824	, *height[fuzzy_set]))
    print(fuzzy_set,	triangular(	0.01592	, *height[fuzzy_set]))
    print(fuzzy_set,	triangular(	0.01354	, *height[fuzzy_set]))
    print(fuzzy_set,	triangular(	0.01129	, *height[fuzzy_set]))
    print(fuzzy_set,	triangular(	0.01715	, *height[fuzzy_set]))
    print(fuzzy_set,	triangular(	0.01962	, *height[fuzzy_set]))
    print(fuzzy_set,	triangular(	0.01835	, *height[fuzzy_set]))
    print(fuzzy_set,	triangular(	0.01449	, *height[fuzzy_set]))
    print(fuzzy_set,	triangular(	0.01054	, *height[fuzzy_set]))
    print(fuzzy_set,	triangular(	0.02816	, *height[fuzzy_set]))
    print(fuzzy_set,	triangular(	0.01322	, *height[fuzzy_set]))
    print(fuzzy_set,	triangular(	0.01948	, *height[fuzzy_set]))
    print(fuzzy_set,	triangular(	0.01451	, *height[fuzzy_set]))
    print(fuzzy_set,	triangular(	0.0156	, *height[fuzzy_set]))
    print(fuzzy_set,	triangular(	0.02882	, *height[fuzzy_set]))
    print(fuzzy_set,	triangular(	0.02105	, *height[fuzzy_set]))
    print(fuzzy_set,	triangular(	0.0184	, *height[fuzzy_set]))
    print(fuzzy_set,	triangular(	0.02068	, *height[fuzzy_set]))
    print(fuzzy_set,	triangular(	0.0187	, *height[fuzzy_set]))
    print(fuzzy_set,	triangular(	0.01724	, *height[fuzzy_set]))
    print(fuzzy_set,	triangular(	0.0149	, *height[fuzzy_set]))
    print(fuzzy_set,	triangular(	0.02087	, *height[fuzzy_set]))
    print(fuzzy_set,	triangular(	0.0156	, *height[fuzzy_set]))
    print(fuzzy_set,	triangular(	0.02277	, *height[fuzzy_set]))
    print(fuzzy_set,	triangular(	0.02203	, *height[fuzzy_set]))
    print(fuzzy_set,	triangular(	0.02466	, *height[fuzzy_set]))
    print(fuzzy_set,	triangular(	0.03004	, *height[fuzzy_set]))
    print(fuzzy_set,	triangular(	0.02912	, *height[fuzzy_set]))
    print(fuzzy_set,	triangular(	0.01897	, *height[fuzzy_set]))
    print(fuzzy_set,	triangular(	0.03759	, *height[fuzzy_set]))
    print(fuzzy_set,	triangular(	0.01695	, *height[fuzzy_set]))
    print(fuzzy_set,	triangular(	0.01843	, *height[fuzzy_set]))
    print(fuzzy_set,	triangular(	0.02572	, *height[fuzzy_set]))
    print(fuzzy_set,	triangular(	0.03004	, *height[fuzzy_set]))
    print(fuzzy_set,	triangular(	0.01638	, *height[fuzzy_set]))
    print(fuzzy_set,	triangular(	0.01488	, *height[fuzzy_set]))
    print(fuzzy_set,	triangular(	0.0208	, *height[fuzzy_set]))
    print(fuzzy_set,	triangular(	0.01989	, *height[fuzzy_set]))
    print(fuzzy_set,	triangular(	0.02137	, *height[fuzzy_set]))
    print(fuzzy_set,	triangular(	0.02057	, *height[fuzzy_set]))
    print(fuzzy_set,	triangular(	0.01114	, *height[fuzzy_set]))
    print(fuzzy_set,	triangular(	0.01898	, *height[fuzzy_set]))
    print(fuzzy_set,	triangular(	0.01318	, *height[fuzzy_set]))
    print(fuzzy_set,	triangular(	0.02324	, *height[fuzzy_set]))
    print(fuzzy_set,	triangular(	0.02676	, *height[fuzzy_set]))


# %% [code]
