# Supplementary material for: Breast cancer disease classification using fuzzy-ID3 algorithm with FUZZYDBD method: automatic fuzzy database definition
Source: PeerJ Comput Sci. 2021 May 4;7:e427. doi: 10.7717/peerj-cs.427 (PMC8114800; doi:10.7717/peerj-cs.427)
Supplement: Supplemental Information 3 — To run the FID3 algorithm-FUZZYDBD: 1. Open id310fold.py (python language) 2. Make sure the dataset is w5.data/WBCDF1.data/coimbrafold5.data (according to the folder) id310fold.py is located in the FID3 file. Apply the w5.data/WBCDF1.data/coimbrafold5.data dataset located in the same FID3 file as it is the latest data that has already undergone data transformation into the linguistic format. All the instances have been shuffled well. [file peerj-cs-07-427-s003.zip › WDBC/Fuzzificationdata/SymmetrynucC.ipynb]

# %% [code]
import warnings
warnings.filterwarnings('ignore')
import numpy as np # numerical processing library
import matplotlib.pyplot as plt # chart library
%pylab inline

def triangular(x, a, b, c):
    return max( min( (x-a)/(b-a), (c-x)/(c-b) ), 0 )

# U variable represents the Universe of Discourse of numerical variable height

U = np.arange(-30,250,0.5) # generates a sequence of number between 0 and 10, step 0.2

height = {
  'Low': [-0.09715, 0.1565, 0.41015],
  'Medium': [0.1565, 0.41015, 0.6638],
  'High': [0.41015, 0.6638, 0.91745],

}

plt.figure(figsize=(15,7))

lines = []

for fuzzy_set in height.keys():
  memberships = [ triangular(x, *height[fuzzy_set]) for x in U ]
  # plot the chart
  tmp, = plot(U, memberships, label=fuzzy_set)
  lines.append(tmp)

legend(handles=lines)
xlabel("Height")
ylabel("Membership value")

for fuzzy_set in height.keys():
    print(fuzzy_set,	triangular(	0.4601	, *height[fuzzy_set]))
    print(fuzzy_set,	triangular(	0.275	, *height[fuzzy_set]))
    print(fuzzy_set,	triangular(	0.3613	, *height[fuzzy_set]))
    print(fuzzy_set,	triangular(	0.6638	, *height[fuzzy_set]))
    print(fuzzy_set,	triangular(	0.2364	, *height[fuzzy_set]))
    print(fuzzy_set,	triangular(	0.3985	, *height[fuzzy_set]))
    print(fuzzy_set,	triangular(	0.3063	, *height[fuzzy_set]))
    print(fuzzy_set,	triangular(	0.3196	, *height[fuzzy_set]))
    print(fuzzy_set,	triangular(	0.4378	, *height[fuzzy_set]))
    print(fuzzy_set,	triangular(	0.4366	, *height[fuzzy_set]))
    print(fuzzy_set,	triangular(	0.2948	, *height[fuzzy_set]))
    print(fuzzy_set,	triangular(	0.3792	, *height[fuzzy_set]))
    print(fuzzy_set,	triangular(	0.3176	, *height[fuzzy_set]))
    print(fuzzy_set,	triangular(	0.2809	, *height[fuzzy_set]))
    print(fuzzy_set,	triangular(	0.3596	, *height[fuzzy_set]))
    print(fuzzy_set,	triangular(	0.4218	, *height[fuzzy_set]))
    print(fuzzy_set,	triangular(	0.3029	, *height[fuzzy_set]))
    print(fuzzy_set,	triangular(	0.3706	, *height[fuzzy_set]))
    print(fuzzy_set,	triangular(	0.2768	, *height[fuzzy_set]))
    print(fuzzy_set,	triangular(	0.2977	, *height[fuzzy_set]))
    print(fuzzy_set,	triangular(	0.3184	, *height[fuzzy_set]))
    print(fuzzy_set,	triangular(	0.245	, *height[fuzzy_set]))
    print(fuzzy_set,	triangular(	0.4667	, *height[fuzzy_set]))
    print(fuzzy_set,	triangular(	0.2822	, *height[fuzzy_set]))
    print(fuzzy_set,	triangular(	0.3613	, *height[fuzzy_set]))
    print(fuzzy_set,	triangular(	0.4066	, *height[fuzzy_set]))
    print(fuzzy_set,	triangular(	0.4264	, *height[fuzzy_set]))
    print(fuzzy_set,	triangular(	0.2341	, *height[fuzzy_set]))
    print(fuzzy_set,	triangular(	0.4027	, *height[fuzzy_set]))
    print(fuzzy_set,	triangular(	0.2756	, *height[fuzzy_set]))
    print(fuzzy_set,	triangular(	0.3444	, *height[fuzzy_set]))
    print(fuzzy_set,	triangular(	0.4761	, *height[fuzzy_set]))
    print(fuzzy_set,	triangular(	0.353	, *height[fuzzy_set]))
    print(fuzzy_set,	triangular(	0.3672	, *height[fuzzy_set]))
    print(fuzzy_set,	triangular(	0.427	, *height[fuzzy_set]))
    print(fuzzy_set,	triangular(	0.4863	, *height[fuzzy_set]))
    print(fuzzy_set,	triangular(	0.3591	, *height[fuzzy_set]))
    print(fuzzy_set,	triangular(	0.1987	, *height[fuzzy_set]))
    print(fuzzy_set,	triangular(	0.1565	, *height[fuzzy_set]))
    print(fuzzy_set,	triangular(	0.2807	, *height[fuzzy_set]))
    print(fuzzy_set,	triangular(	0.2994	, *height[fuzzy_set]))
    print(fuzzy_set,	triangular(	0.2964	, *height[fuzzy_set]))
    print(fuzzy_set,	triangular(	0.467	, *height[fuzzy_set]))
    print(fuzzy_set,	triangular(	0.3739	, *height[fuzzy_set]))
    print(fuzzy_set,	triangular(	0.3693	, *height[fuzzy_set]))
    print(fuzzy_set,	triangular(	0.3799	, *height[fuzzy_set]))
    print(fuzzy_set,	triangular(	0.3105	, *height[fuzzy_set]))
    print(fuzzy_set,	triangular(	0.39	, *height[fuzzy_set]))
    print(fuzzy_set,	triangular(	0.2747	, *height[fuzzy_set]))
    print(fuzzy_set,	triangular(	0.2871	, *height[fuzzy_set]))
    print(fuzzy_set,	triangular(	0.2433	, *height[fuzzy_set]))
    print(fuzzy_set,	triangular(	0.2346	, *height[fuzzy_set]))
    print(fuzzy_set,	triangular(	0.2785	, *height[fuzzy_set]))
    print(fuzzy_set,	triangular(	0.3021	, *height[fuzzy_set]))
    print(fuzzy_set,	triangular(	0.2675	, *height[fuzzy_set]))
    print(fuzzy_set,	triangular(	0.3306	, *height[fuzzy_set]))
    print(fuzzy_set,	triangular(	0.3537	, *height[fuzzy_set]))
    print(fuzzy_set,	triangular(	0.3698	, *height[fuzzy_set]))
    print(fuzzy_set,	triangular(	0.2439	, *height[fuzzy_set]))
    print(fuzzy_set,	triangular(	0.322	, *height[fuzzy_set]))
    print(fuzzy_set,	triangular(	0.3557	, *height[fuzzy_set]))
    print(fuzzy_set,	triangular(	0.2972	, *height[fuzzy_set]))
    print(fuzzy_set,	triangular(	0.2844	, *height[fuzzy_set]))
    print(fuzzy_set,	triangular(	0.3282	, *height[fuzzy_set]))
    print(fuzzy_set,	triangular(	0.3383	, *height[fuzzy_set]))
    print(fuzzy_set,	triangular(	0.3321	, *height[fuzzy_set]))
    print(fuzzy_set,	triangular(	0.2878	, *height[fuzzy_set]))
    print(fuzzy_set,	triangular(	0.24	, *height[fuzzy_set]))
    print(fuzzy_set,	triangular(	0.4228	, *height[fuzzy_set]))
    print(fuzzy_set,	triangular(	0.2383	, *height[fuzzy_set]))
    print(fuzzy_set,	triangular(	0.2551	, *height[fuzzy_set]))
    print(fuzzy_set,	triangular(	0.2254	, *height[fuzzy_set]))
    print(fuzzy_set,	triangular(	0.3313	, *height[fuzzy_set]))
    print(fuzzy_set,	triangular(	0.2589	, *height[fuzzy_set]))
    print(fuzzy_set,	triangular(	0.2618	, *height[fuzzy_set]))
    print(fuzzy_set,	triangular(	0.265	, *height[fuzzy_set]))
    print(fuzzy_set,	triangular(	0.271	, *height[fuzzy_set]))
    print(fuzzy_set,	triangular(	0.3751	, *height[fuzzy_set]))
    print(fuzzy_set,	triangular(	0.544	, *height[fuzzy_set]))
    print(fuzzy_set,	triangular(	0.2779	, *height[fuzzy_set]))
    print(fuzzy_set,	triangular(	0.2762	, *height[fuzzy_set]))
    print(fuzzy_set,	triangular(	0.3527	, *height[fuzzy_set]))
    print(fuzzy_set,	triangular(	0.2355	, *height[fuzzy_set]))
    print(fuzzy_set,	triangular(	0.2311	, *height[fuzzy_set]))
    print(fuzzy_set,	triangular(	0.3379	, *height[fuzzy_set]))
    print(fuzzy_set,	triangular(	0.3695	, *height[fuzzy_set]))
    print(fuzzy_set,	triangular(	0.302	, *height[fuzzy_set]))
    print(fuzzy_set,	triangular(	0.3956	, *height[fuzzy_set]))
    print(fuzzy_set,	triangular(	0.2972	, *height[fuzzy_set]))
    print(fuzzy_set,	triangular(	0.3151	, *height[fuzzy_set]))
    print(fuzzy_set,	triangular(	0.2522	, *height[fuzzy_set]))
    print(fuzzy_set,	triangular(	0.2556	, *height[fuzzy_set]))
    print(fuzzy_set,	triangular(	0.2027	, *height[fuzzy_set]))
    print(fuzzy_set,	triangular(	0.2678	, *height[fuzzy_set]))
    print(fuzzy_set,	triangular(	0.2834	, *height[fuzzy_set]))
    print(fuzzy_set,	triangular(	0.3689	, *height[fuzzy_set]))
    print(fuzzy_set,	triangular(	0.2227	, *height[fuzzy_set]))
    print(fuzzy_set,	triangular(	0.1934	, *height[fuzzy_set]))
    print(fuzzy_set,	triangular(	0.2772	, *height[fuzzy_set]))
    print(fuzzy_set,	triangular(	0.2718	, *height[fuzzy_set]))
    print(fuzzy_set,	triangular(	0.2651	, *height[fuzzy_set]))
    print(fuzzy_set,	triangular(	0.2932	, *height[fuzzy_set]))
    print(fuzzy_set,	triangular(	0.2694	, *height[fuzzy_set]))
    print(fuzzy_set,	triangular(	0.2622	, *height[fuzzy_set]))
    print(fuzzy_set,	triangular(	0.2826	, *height[fuzzy_set]))
    print(fuzzy_set,	triangular(	0.3147	, *height[fuzzy_set]))
    print(fuzzy_set,	triangular(	0.2806	, *height[fuzzy_set]))
    print(fuzzy_set,	triangular(	0.2983	, *height[fuzzy_set]))
    print(fuzzy_set,	triangular(	0.4055	, *height[fuzzy_set]))
    print(fuzzy_set,	triangular(	0.2829	, *height[fuzzy_set]))
    print(fuzzy_set,	triangular(	0.2533	, *height[fuzzy_set]))
    print(fuzzy_set,	triangular(	0.2226	, *height[fuzzy_set]))
    print(fuzzy_set,	triangular(	0.2398	, *height[fuzzy_set]))
    print(fuzzy_set,	triangular(	0.2383	, *height[fuzzy_set]))
    print(fuzzy_set,	triangular(	0.2926	, *height[fuzzy_set]))
    print(fuzzy_set,	triangular(	0.2438	, *height[fuzzy_set]))
    print(fuzzy_set,	triangular(	0.1652	, *height[fuzzy_set]))
    print(fuzzy_set,	triangular(	0.3585	, *height[fuzzy_set]))
    print(fuzzy_set,	triangular(	0.3274	, *height[fuzzy_set]))
    print(fuzzy_set,	triangular(	0.4882	, *height[fuzzy_set]))
    print(fuzzy_set,	triangular(	0.3016	, *height[fuzzy_set]))
    print(fuzzy_set,	triangular(	0.2894	, *height[fuzzy_set]))
    print(fuzzy_set,	triangular(	0.3222	, *height[fuzzy_set]))
    print(fuzzy_set,	triangular(	0.2889	, *height[fuzzy_set]))
    print(fuzzy_set,	triangular(	0.2048	, *height[fuzzy_set]))
    print(fuzzy_set,	triangular(	0.2364	, *height[fuzzy_set]))
    print(fuzzy_set,	triangular(	0.347	, *height[fuzzy_set]))
    print(fuzzy_set,	triangular(	0.2841	, *height[fuzzy_set]))
    print(fuzzy_set,	triangular(	0.259	, *height[fuzzy_set]))
    print(fuzzy_set,	triangular(	0.3305	, *height[fuzzy_set]))
    print(fuzzy_set,	triangular(	0.3469	, *height[fuzzy_set]))
    print(fuzzy_set,	triangular(	0.2837	, *height[fuzzy_set]))
    print(fuzzy_set,	triangular(	0.348	, *height[fuzzy_set]))
    print(fuzzy_set,	triangular(	0.2723	, *height[fuzzy_set]))
    print(fuzzy_set,	triangular(	0.3109	, *height[fuzzy_set]))
    print(fuzzy_set,	triangular(	0.2829	, *height[fuzzy_set]))
    print(fuzzy_set,	triangular(	0.1712	, *height[fuzzy_set]))
    print(fuzzy_set,	triangular(	0.2676	, *height[fuzzy_set]))
    print(fuzzy_set,	triangular(	0.3414	, *height[fuzzy_set]))
    print(fuzzy_set,	triangular(	0.2102	, *height[fuzzy_set]))
    print(fuzzy_set,	triangular(	0.3105	, *height[fuzzy_set]))
    print(fuzzy_set,	triangular(	0.2792	, *height[fuzzy_set]))
    print(fuzzy_set,	triangular(	0.2584	, *height[fuzzy_set]))
    print(fuzzy_set,	triangular(	0.3549	, *height[fuzzy_set]))
    print(fuzzy_set,	triangular(	0.23	, *height[fuzzy_set]))
    print(fuzzy_set,	triangular(	0.2727	, *height[fuzzy_set]))
    print(fuzzy_set,	triangular(	0.5774	, *height[fuzzy_set]))
    print(fuzzy_set,	triangular(	0.2852	, *height[fuzzy_set]))
    print(fuzzy_set,	triangular(	0.2691	, *height[fuzzy_set]))
    print(fuzzy_set,	triangular(	0.235	, *height[fuzzy_set]))
    print(fuzzy_set,	triangular(	0.3196	, *height[fuzzy_set]))
    print(fuzzy_set,	triangular(	0.3322	, *height[fuzzy_set]))
    print(fuzzy_set,	triangular(	0.3108	, *height[fuzzy_set]))
    print(fuzzy_set,	triangular(	0.2859	, *height[fuzzy_set]))
    print(fuzzy_set,	triangular(	0.3849	, *height[fuzzy_set]))
    print(fuzzy_set,	triangular(	0.3113	, *height[fuzzy_set]))
    print(fuzzy_set,	triangular(	0.2463	, *height[fuzzy_set]))
    print(fuzzy_set,	triangular(	0.2527	, *height[fuzzy_set]))
    print(fuzzy_set,	triangular(	0.2514	, *height[fuzzy_set]))
    print(fuzzy_set,	triangular(	0.2738	, *height[fuzzy_set]))
    print(fuzzy_set,	triangular(	0.3168	, *height[fuzzy_set]))
    print(fuzzy_set,	triangular(	0.2443	, *height[fuzzy_set]))
    print(fuzzy_set,	triangular(	0.3643	, *height[fuzzy_set]))
    print(fuzzy_set,	triangular(	0.2268	, *height[fuzzy_set]))
    print(fuzzy_set,	triangular(	0.3589	, *height[fuzzy_set]))
    print(fuzzy_set,	triangular(	0.2646	, *height[fuzzy_set]))
    print(fuzzy_set,	triangular(	0.209	, *height[fuzzy_set]))
    print(fuzzy_set,	triangular(	0.281	, *height[fuzzy_set]))
    print(fuzzy_set,	triangular(	0.216	, *height[fuzzy_set]))
    print(fuzzy_set,	triangular(	0.2404	, *height[fuzzy_set]))
    print(fuzzy_set,	triangular(	0.2827	, *height[fuzzy_set]))
    print(fuzzy_set,	triangular(	0.2884	, *height[fuzzy_set]))
    print(fuzzy_set,	triangular(	0.3216	, *height[fuzzy_set]))
    print(fuzzy_set,	triangular(	0.1902	, *height[fuzzy_set]))
    print(fuzzy_set,	triangular(	0.271	, *height[fuzzy_set]))
    print(fuzzy_set,	triangular(	0.2592	, *height[fuzzy_set]))
    print(fuzzy_set,	triangular(	0.2614	, *height[fuzzy_set]))
    print(fuzzy_set,	triangular(	0.3054	, *height[fuzzy_set]))
    print(fuzzy_set,	triangular(	0.2295	, *height[fuzzy_set]))
    print(fuzzy_set,	triangular(	0.1783	, *height[fuzzy_set]))
    print(fuzzy_set,	triangular(	0.2856	, *height[fuzzy_set]))
    print(fuzzy_set,	triangular(	0.4098	, *height[fuzzy_set]))
    print(fuzzy_set,	triangular(	0.3437	, *height[fuzzy_set]))
    print(fuzzy_set,	triangular(	0.1811	, *height[fuzzy_set]))
    print(fuzzy_set,	triangular(	0.3175	, *height[fuzzy_set]))
    print(fuzzy_set,	triangular(	0.2933	, *height[fuzzy_set]))
    print(fuzzy_set,	triangular(	0.3206	, *height[fuzzy_set]))
    print(fuzzy_set,	triangular(	0.2572	, *height[fuzzy_set]))
    print(fuzzy_set,	triangular(	0.32	, *height[fuzzy_set]))
    print(fuzzy_set,	triangular(	0.2482	, *height[fuzzy_set]))
    print(fuzzy_set,	triangular(	0.5166	, *height[fuzzy_set]))
    print(fuzzy_set,	triangular(	0.2179	, *height[fuzzy_set]))
    print(fuzzy_set,	triangular(	0.1909	, *height[fuzzy_set]))
    print(fuzzy_set,	triangular(	0.3215	, *height[fuzzy_set]))
    print(fuzzy_set,	triangular(	0.3	, *height[fuzzy_set]))
    print(fuzzy_set,	triangular(	0.3024	, *height[fuzzy_set]))
    print(fuzzy_set,	triangular(	0.308	, *height[fuzzy_set]))
    print(fuzzy_set,	triangular(	0.2369	, *height[fuzzy_set]))
    print(fuzzy_set,	triangular(	0.3193	, *height[fuzzy_set]))
    print(fuzzy_set,	triangular(	0.4753	, *height[fuzzy_set]))
    print(fuzzy_set,	triangular(	0.2668	, *height[fuzzy_set]))
    print(fuzzy_set,	triangular(	0.2928	, *height[fuzzy_set]))
    print(fuzzy_set,	triangular(	0.3198	, *height[fuzzy_set]))
    print(fuzzy_set,	triangular(	0.4432	, *height[fuzzy_set]))
    print(fuzzy_set,	triangular(	0.3014	, *height[fuzzy_set]))
    print(fuzzy_set,	triangular(	0.3415	, *height[fuzzy_set]))
    print(fuzzy_set,	triangular(	0.2989	, *height[fuzzy_set]))
    print(fuzzy_set,	triangular(	0.3275	, *height[fuzzy_set]))
    print(fuzzy_set,	triangular(	0.4128	, *height[fuzzy_set]))
    print(fuzzy_set,	triangular(	0.232	, *height[fuzzy_set]))
    print(fuzzy_set,	triangular(	0.2909	, *height[fuzzy_set]))
    print(fuzzy_set,	triangular(	0.2535	, *height[fuzzy_set]))
    print(fuzzy_set,	triangular(	0.1648	, *height[fuzzy_set]))
    print(fuzzy_set,	triangular(	0.1603	, *height[fuzzy_set]))
    print(fuzzy_set,	triangular(	0.4724	, *height[fuzzy_set]))
    print(fuzzy_set,	triangular(	0.363	, *height[fuzzy_set]))
    print(fuzzy_set,	triangular(	0.3397	, *height[fuzzy_set]))
    print(fuzzy_set,	triangular(	0.2868	, *height[fuzzy_set]))
    print(fuzzy_set,	triangular(	0.307	, *height[fuzzy_set]))
    print(fuzzy_set,	triangular(	0.2713	, *height[fuzzy_set]))
    print(fuzzy_set,	triangular(	0.238	, *height[fuzzy_set]))
    print(fuzzy_set,	triangular(	0.3065	, *height[fuzzy_set]))
    print(fuzzy_set,	triangular(	0.3055	, *height[fuzzy_set]))
    print(fuzzy_set,	triangular(	0.3993	, *height[fuzzy_set]))
    print(fuzzy_set,	triangular(	0.2506	, *height[fuzzy_set]))
    print(fuzzy_set,	triangular(	0.3062	, *height[fuzzy_set]))
    print(fuzzy_set,	triangular(	0.2615	, *height[fuzzy_set]))
    print(fuzzy_set,	triangular(	0.2954	, *height[fuzzy_set]))
    print(fuzzy_set,	triangular(	0.2826	, *height[fuzzy_set]))
    print(fuzzy_set,	triangular(	0.3407	, *height[fuzzy_set]))
    print(fuzzy_set,	triangular(	0.3109	, *height[fuzzy_set]))
    print(fuzzy_set,	triangular(	0.2849	, *height[fuzzy_set]))
    print(fuzzy_set,	triangular(	0.2911	, *height[fuzzy_set]))
    print(fuzzy_set,	triangular(	0.2437	, *height[fuzzy_set]))
    print(fuzzy_set,	triangular(	0.2757	, *height[fuzzy_set]))
    print(fuzzy_set,	triangular(	0.2226	, *height[fuzzy_set]))
    print(fuzzy_set,	triangular(	0.3103	, *height[fuzzy_set]))
    print(fuzzy_set,	triangular(	0.2238	, *height[fuzzy_set]))
    print(fuzzy_set,	triangular(	0.189	, *height[fuzzy_set]))
    print(fuzzy_set,	triangular(	0.2853	, *height[fuzzy_set]))
    print(fuzzy_set,	triangular(	0.253	, *height[fuzzy_set]))
    print(fuzzy_set,	triangular(	0.2901	, *height[fuzzy_set]))
    print(fuzzy_set,	triangular(	0.3308	, *height[fuzzy_set]))
    print(fuzzy_set,	triangular(	0.2663	, *height[fuzzy_set]))
    print(fuzzy_set,	triangular(	0.292	, *height[fuzzy_set]))
    print(fuzzy_set,	triangular(	0.2883	, *height[fuzzy_set]))
    print(fuzzy_set,	triangular(	0.2767	, *height[fuzzy_set]))
    print(fuzzy_set,	triangular(	0.2639	, *height[fuzzy_set]))
    print(fuzzy_set,	triangular(	0.3409	, *height[fuzzy_set]))
    print(fuzzy_set,	triangular(	0.2664	, *height[fuzzy_set]))
    print(fuzzy_set,	triangular(	0.3126	, *height[fuzzy_set]))
    print(fuzzy_set,	triangular(	0.274	, *height[fuzzy_set]))
    print(fuzzy_set,	triangular(	0.2749	, *height[fuzzy_set]))
    print(fuzzy_set,	triangular(	0.3138	, *height[fuzzy_set]))
    print(fuzzy_set,	triangular(	0.3379	, *height[fuzzy_set]))
    print(fuzzy_set,	triangular(	0.3068	, *height[fuzzy_set]))
    print(fuzzy_set,	triangular(	0.2818	, *height[fuzzy_set]))
    print(fuzzy_set,	triangular(	0.3258	, *height[fuzzy_set]))
    print(fuzzy_set,	triangular(	0.3277	, *height[fuzzy_set]))
    print(fuzzy_set,	triangular(	0.3512	, *height[fuzzy_set]))
    print(fuzzy_set,	triangular(	0.3151	, *height[fuzzy_set]))
    print(fuzzy_set,	triangular(	0.2452	, *height[fuzzy_set]))
    print(fuzzy_set,	triangular(	0.3067	, *height[fuzzy_set]))
    print(fuzzy_set,	triangular(	0.2683	, *height[fuzzy_set]))
    print(fuzzy_set,	triangular(	0.3216	, *height[fuzzy_set]))
    print(fuzzy_set,	triangular(	0.2868	, *height[fuzzy_set]))
    print(fuzzy_set,	triangular(	0.294	, *height[fuzzy_set]))
    print(fuzzy_set,	triangular(	0.2446	, *height[fuzzy_set]))
    print(fuzzy_set,	triangular(	0.3604	, *height[fuzzy_set]))
    print(fuzzy_set,	triangular(	0.2605	, *height[fuzzy_set]))
    print(fuzzy_set,	triangular(	0.2458	, *height[fuzzy_set]))
    print(fuzzy_set,	triangular(	0.2733	, *height[fuzzy_set]))
    print(fuzzy_set,	triangular(	0.2833	, *height[fuzzy_set]))
    print(fuzzy_set,	triangular(	0.2841	, *height[fuzzy_set]))
    print(fuzzy_set,	triangular(	0.2504	, *height[fuzzy_set]))
    print(fuzzy_set,	triangular(	0.222	, *height[fuzzy_set]))
    print(fuzzy_set,	triangular(	0.2758	, *height[fuzzy_set]))
    print(fuzzy_set,	triangular(	0.2567	, *height[fuzzy_set]))
    print(fuzzy_set,	triangular(	0.2335	, *height[fuzzy_set]))
    print(fuzzy_set,	triangular(	0.2955	, *height[fuzzy_set]))
    print(fuzzy_set,	triangular(	0.3258	, *height[fuzzy_set]))
    print(fuzzy_set,	triangular(	0.3101	, *height[fuzzy_set]))
    print(fuzzy_set,	triangular(	0.359	, *height[fuzzy_set]))
    print(fuzzy_set,	triangular(	0.277	, *height[fuzzy_set]))
    print(fuzzy_set,	triangular(	0.1999	, *height[fuzzy_set]))
    print(fuzzy_set,	triangular(	0.2505	, *height[fuzzy_set]))
    print(fuzzy_set,	triangular(	0.2465	, *height[fuzzy_set]))
    print(fuzzy_set,	triangular(	0.2309	, *height[fuzzy_set]))
    print(fuzzy_set,	triangular(	0.2955	, *height[fuzzy_set]))
    print(fuzzy_set,	triangular(	0.3267	, *height[fuzzy_set]))
    print(fuzzy_set,	triangular(	0.2272	, *height[fuzzy_set]))
    print(fuzzy_set,	triangular(	0.2962	, *height[fuzzy_set]))
    print(fuzzy_set,	triangular(	0.338	, *height[fuzzy_set]))
    print(fuzzy_set,	triangular(	0.3101	, *height[fuzzy_set]))
    print(fuzzy_set,	triangular(	0.2369	, *height[fuzzy_set]))
    print(fuzzy_set,	triangular(	0.2823	, *height[fuzzy_set]))
    print(fuzzy_set,	triangular(	0.2143	, *height[fuzzy_set]))
    print(fuzzy_set,	triangular(	0.1978	, *height[fuzzy_set]))
    print(fuzzy_set,	triangular(	0.2636	, *height[fuzzy_set]))
    print(fuzzy_set,	triangular(	0.2227	, *height[fuzzy_set]))
    print(fuzzy_set,	triangular(	0.2968	, *height[fuzzy_set]))
    print(fuzzy_set,	triangular(	0.2685	, *height[fuzzy_set]))
    print(fuzzy_set,	triangular(	0.3294	, *height[fuzzy_set]))
    print(fuzzy_set,	triangular(	0.2213	, *height[fuzzy_set]))
    print(fuzzy_set,	triangular(	0.2208	, *height[fuzzy_set]))
    print(fuzzy_set,	triangular(	0.3244	, *height[fuzzy_set]))
    print(fuzzy_set,	triangular(	0.2651	, *height[fuzzy_set]))
    print(fuzzy_set,	triangular(	0.2991	, *height[fuzzy_set]))
    print(fuzzy_set,	triangular(	0.2267	, *height[fuzzy_set]))
    print(fuzzy_set,	triangular(	0.2107	, *height[fuzzy_set]))
    print(fuzzy_set,	triangular(	0.3487	, *height[fuzzy_set]))
    print(fuzzy_set,	triangular(	0.253	, *height[fuzzy_set]))
    print(fuzzy_set,	triangular(	0.2564	, *height[fuzzy_set]))
    print(fuzzy_set,	triangular(	0.339	, *height[fuzzy_set]))
    print(fuzzy_set,	triangular(	0.3142	, *height[fuzzy_set]))
    print(fuzzy_set,	triangular(	0.1917	, *height[fuzzy_set]))
    print(fuzzy_set,	triangular(	0.2293	, *height[fuzzy_set]))
    print(fuzzy_set,	triangular(	0.2812	, *height[fuzzy_set]))
    print(fuzzy_set,	triangular(	0.3135	, *height[fuzzy_set]))
    print(fuzzy_set,	triangular(	0.1901	, *height[fuzzy_set]))
    print(fuzzy_set,	triangular(	0.2608	, *height[fuzzy_set]))
    print(fuzzy_set,	triangular(	0.3055	, *height[fuzzy_set]))
    print(fuzzy_set,	triangular(	0.2382	, *height[fuzzy_set]))
    print(fuzzy_set,	triangular(	0.5558	, *height[fuzzy_set]))
    print(fuzzy_set,	triangular(	0.2661	, *height[fuzzy_set]))
    print(fuzzy_set,	triangular(	0.2688	, *height[fuzzy_set]))
    print(fuzzy_set,	triangular(	0.21	, *height[fuzzy_set]))
    print(fuzzy_set,	triangular(	0.2171	, *height[fuzzy_set]))
    print(fuzzy_set,	triangular(	0.3103	, *height[fuzzy_set]))
    print(fuzzy_set,	triangular(	0.2736	, *height[fuzzy_set]))
    print(fuzzy_set,	triangular(	0.3019	, *height[fuzzy_set]))
    print(fuzzy_set,	triangular(	0.3596	, *height[fuzzy_set]))
    print(fuzzy_set,	triangular(	0.3292	, *height[fuzzy_set]))
    print(fuzzy_set,	triangular(	0.2815	, *height[fuzzy_set]))
    print(fuzzy_set,	triangular(	0.2554	, *height[fuzzy_set]))
    print(fuzzy_set,	triangular(	0.2623	, *height[fuzzy_set]))
    print(fuzzy_set,	triangular(	0.2432	, *height[fuzzy_set]))
    print(fuzzy_set,	triangular(	0.3679	, *height[fuzzy_set]))
    print(fuzzy_set,	triangular(	0.2894	, *height[fuzzy_set]))
    print(fuzzy_set,	triangular(	0.2593	, *height[fuzzy_set]))
    print(fuzzy_set,	triangular(	0.3053	, *height[fuzzy_set]))
    print(fuzzy_set,	triangular(	0.2982	, *height[fuzzy_set]))
    print(fuzzy_set,	triangular(	0.3301	, *height[fuzzy_set]))
    print(fuzzy_set,	triangular(	0.4045	, *height[fuzzy_set]))
    print(fuzzy_set,	triangular(	0.2765	, *height[fuzzy_set]))
    print(fuzzy_set,	triangular(	0.2434	, *height[fuzzy_set]))
    print(fuzzy_set,	triangular(	0.288	, *height[fuzzy_set]))
    print(fuzzy_set,	triangular(	0.3109	, *height[fuzzy_set]))
    print(fuzzy_set,	triangular(	0.2851	, *height[fuzzy_set]))
    print(fuzzy_set,	triangular(	0.3124	, *height[fuzzy_set]))
    print(fuzzy_set,	triangular(	0.2731	, *height[fuzzy_set]))
    print(fuzzy_set,	triangular(	0.4245	, *height[fuzzy_set]))
    print(fuzzy_set,	triangular(	0.369	, *height[fuzzy_set]))
    print(fuzzy_set,	triangular(	0.2654	, *height[fuzzy_set]))
    print(fuzzy_set,	triangular(	0.2576	, *height[fuzzy_set]))
    print(fuzzy_set,	triangular(	0.2121	, *height[fuzzy_set]))
    print(fuzzy_set,	triangular(	0.3113	, *height[fuzzy_set]))
    print(fuzzy_set,	triangular(	0.2362	, *height[fuzzy_set]))
    print(fuzzy_set,	triangular(	0.2434	, *height[fuzzy_set]))
    print(fuzzy_set,	triangular(	0.2454	, *height[fuzzy_set]))
    print(fuzzy_set,	triangular(	0.2233	, *height[fuzzy_set]))
    print(fuzzy_set,	triangular(	0.2637	, *height[fuzzy_set]))
    print(fuzzy_set,	triangular(	0.2744	, *height[fuzzy_set]))
    print(fuzzy_set,	triangular(	0.2394	, *height[fuzzy_set]))
    print(fuzzy_set,	triangular(	0.2741	, *height[fuzzy_set]))
    print(fuzzy_set,	triangular(	0.2609	, *height[fuzzy_set]))
    print(fuzzy_set,	triangular(	0.3271	, *height[fuzzy_set]))
    print(fuzzy_set,	triangular(	0.3218	, *height[fuzzy_set]))
    print(fuzzy_set,	triangular(	0.251	, *height[fuzzy_set]))
    print(fuzzy_set,	triangular(	0.2741	, *height[fuzzy_set]))
    print(fuzzy_set,	triangular(	0.4824	, *height[fuzzy_set]))
    print(fuzzy_set,	triangular(	0.2487	, *height[fuzzy_set]))
    print(fuzzy_set,	triangular(	0.273	, *height[fuzzy_set]))
    print(fuzzy_set,	triangular(	0.2689	, *height[fuzzy_set]))
    print(fuzzy_set,	triangular(	0.3323	, *height[fuzzy_set]))
    print(fuzzy_set,	triangular(	0.3153	, *height[fuzzy_set]))
    print(fuzzy_set,	triangular(	0.2597	, *height[fuzzy_set]))
    print(fuzzy_set,	triangular(	0.2694	, *height[fuzzy_set]))
    print(fuzzy_set,	triangular(	0.3387	, *height[fuzzy_set]))
    print(fuzzy_set,	triangular(	0.4154	, *height[fuzzy_set]))
    print(fuzzy_set,	triangular(	0.3343	, *height[fuzzy_set]))
    print(fuzzy_set,	triangular(	0.3202	, *height[fuzzy_set]))
    print(fuzzy_set,	triangular(	0.2191	, *height[fuzzy_set]))
    print(fuzzy_set,	triangular(	0.2819	, *height[fuzzy_set]))
    print(fuzzy_set,	triangular(	0.2736	, *height[fuzzy_set]))
    print(fuzzy_set,	triangular(	0.2477	, *height[fuzzy_set]))
    print(fuzzy_set,	triangular(	0.2677	, *height[fuzzy_set]))
    print(fuzzy_set,	triangular(	0.2542	, *height[fuzzy_set]))
    print(fuzzy_set,	triangular(	0.2157	, *height[fuzzy_set]))
    print(fuzzy_set,	triangular(	0.2576	, *height[fuzzy_set]))
    print(fuzzy_set,	triangular(	0.2937	, *height[fuzzy_set]))
    print(fuzzy_set,	triangular(	0.2445	, *height[fuzzy_set]))
    print(fuzzy_set,	triangular(	0.3187	, *height[fuzzy_set]))
    print(fuzzy_set,	triangular(	0.3828	, *height[fuzzy_set]))
    print(fuzzy_set,	triangular(	0.3049	, *height[fuzzy_set]))
    print(fuzzy_set,	triangular(	0.2523	, *height[fuzzy_set]))
    print(fuzzy_set,	triangular(	0.2666	, *height[fuzzy_set]))
    print(fuzzy_set,	triangular(	0.1988	, *height[fuzzy_set]))
    print(fuzzy_set,	triangular(	0.259	, *height[fuzzy_set]))
    print(fuzzy_set,	triangular(	0.2779	, *height[fuzzy_set]))
    print(fuzzy_set,	triangular(	0.3245	, *height[fuzzy_set]))
    print(fuzzy_set,	triangular(	0.246	, *height[fuzzy_set]))
    print(fuzzy_set,	triangular(	0.3207	, *height[fuzzy_set]))
    print(fuzzy_set,	triangular(	0.3297	, *height[fuzzy_set]))
    print(fuzzy_set,	triangular(	0.2298	, *height[fuzzy_set]))
    print(fuzzy_set,	triangular(	0.2251	, *height[fuzzy_set]))
    print(fuzzy_set,	triangular(	0.2778	, *height[fuzzy_set]))
    print(fuzzy_set,	triangular(	0.2488	, *height[fuzzy_set]))
    print(fuzzy_set,	triangular(	0.306	, *height[fuzzy_set]))
    print(fuzzy_set,	triangular(	0.3455	, *height[fuzzy_set]))
    print(fuzzy_set,	triangular(	0.2973	, *height[fuzzy_set]))
    print(fuzzy_set,	triangular(	0.2998	, *height[fuzzy_set]))
    print(fuzzy_set,	triangular(	0.2376	, *height[fuzzy_set]))
    print(fuzzy_set,	triangular(	0.3163	, *height[fuzzy_set]))
    print(fuzzy_set,	triangular(	0.3233	, *height[fuzzy_set]))
    print(fuzzy_set,	triangular(	0.3075	, *height[fuzzy_set]))
    print(fuzzy_set,	triangular(	0.2872	, *height[fuzzy_set]))
    print(fuzzy_set,	triangular(	0.3003	, *height[fuzzy_set]))
    print(fuzzy_set,	triangular(	0.2775	, *height[fuzzy_set]))
    print(fuzzy_set,	triangular(	0.2976	, *height[fuzzy_set]))
    print(fuzzy_set,	triangular(	0.3035	, *height[fuzzy_set]))
    print(fuzzy_set,	triangular(	0.2827	, *height[fuzzy_set]))
    print(fuzzy_set,	triangular(	0.2787	, *height[fuzzy_set]))
    print(fuzzy_set,	triangular(	0.2744	, *height[fuzzy_set]))
    print(fuzzy_set,	triangular(	0.3196	, *height[fuzzy_set]))
    print(fuzzy_set,	triangular(	0.2349	, *height[fuzzy_set]))
    print(fuzzy_set,	triangular(	0.302	, *height[fuzzy_set]))
    print(fuzzy_set,	triangular(	0.2965	, *height[fuzzy_set]))
    print(fuzzy_set,	triangular(	0.2383	, *height[fuzzy_set]))
    print(fuzzy_set,	triangular(	0.2165	, *height[fuzzy_set]))
    print(fuzzy_set,	triangular(	0.2866	, *height[fuzzy_set]))
    print(fuzzy_set,	triangular(	0.2556	, *height[fuzzy_set]))
    print(fuzzy_set,	triangular(	0.3032	, *height[fuzzy_set]))
    print(fuzzy_set,	triangular(	0.3007	, *height[fuzzy_set]))
    print(fuzzy_set,	triangular(	0.2525	, *height[fuzzy_set]))
    print(fuzzy_set,	triangular(	0.3179	, *height[fuzzy_set]))
    print(fuzzy_set,	triangular(	0.3313	, *height[fuzzy_set]))
    print(fuzzy_set,	triangular(	0.2725	, *height[fuzzy_set]))
    print(fuzzy_set,	triangular(	0.2513	, *height[fuzzy_set]))
    print(fuzzy_set,	triangular(	0.2136	, *height[fuzzy_set]))
    print(fuzzy_set,	triangular(	0.254	, *height[fuzzy_set]))
    print(fuzzy_set,	triangular(	0.25	, *height[fuzzy_set]))
    print(fuzzy_set,	triangular(	0.1859	, *height[fuzzy_set]))
    print(fuzzy_set,	triangular(	0.2699	, *height[fuzzy_set]))
    print(fuzzy_set,	triangular(	0.2842	, *height[fuzzy_set]))
    print(fuzzy_set,	triangular(	0.2599	, *height[fuzzy_set]))
    print(fuzzy_set,	triangular(	0.2972	, *height[fuzzy_set]))
    print(fuzzy_set,	triangular(	0.36	, *height[fuzzy_set]))
    print(fuzzy_set,	triangular(	0.2471	, *height[fuzzy_set]))
    print(fuzzy_set,	triangular(	0.2268	, *height[fuzzy_set]))
    print(fuzzy_set,	triangular(	0.2305	, *height[fuzzy_set]))
    print(fuzzy_set,	triangular(	0.2293	, *height[fuzzy_set]))
    print(fuzzy_set,	triangular(	0.2447	, *height[fuzzy_set]))
    print(fuzzy_set,	triangular(	0.2606	, *height[fuzzy_set]))
    print(fuzzy_set,	triangular(	0.327	, *height[fuzzy_set]))
    print(fuzzy_set,	triangular(	0.2196	, *height[fuzzy_set]))
    print(fuzzy_set,	triangular(	0.2884	, *height[fuzzy_set]))
    print(fuzzy_set,	triangular(	0.2444	, *height[fuzzy_set]))
    print(fuzzy_set,	triangular(	0.2306	, *height[fuzzy_set]))
    print(fuzzy_set,	triangular(	0.2321	, *height[fuzzy_set]))
    print(fuzzy_set,	triangular(	0.301	, *height[fuzzy_set]))
    print(fuzzy_set,	triangular(	0.2641	, *height[fuzzy_set]))
    print(fuzzy_set,	triangular(	0.2345	, *height[fuzzy_set]))
    print(fuzzy_set,	triangular(	0.321	, *height[fuzzy_set]))
    print(fuzzy_set,	triangular(	0.2235	, *height[fuzzy_set]))
    print(fuzzy_set,	triangular(	0.2845	, *height[fuzzy_set]))
    print(fuzzy_set,	triangular(	0.2563	, *height[fuzzy_set]))
    print(fuzzy_set,	triangular(	0.3057	, *height[fuzzy_set]))
    print(fuzzy_set,	triangular(	0.2301	, *height[fuzzy_set]))
    print(fuzzy_set,	triangular(	0.266	, *height[fuzzy_set]))
    print(fuzzy_set,	triangular(	0.3174	, *height[fuzzy_set]))
    print(fuzzy_set,	triangular(	0.2404	, *height[fuzzy_set]))
    print(fuzzy_set,	triangular(	0.2688	, *height[fuzzy_set]))
    print(fuzzy_set,	triangular(	0.2409	, *height[fuzzy_set]))
    print(fuzzy_set,	triangular(	0.2581	, *height[fuzzy_set]))
    print(fuzzy_set,	triangular(	0.3006	, *height[fuzzy_set]))
    print(fuzzy_set,	triangular(	0.2534	, *height[fuzzy_set]))
    print(fuzzy_set,	triangular(	0.2679	, *height[fuzzy_set]))
    print(fuzzy_set,	triangular(	0.2941	, *height[fuzzy_set]))
    print(fuzzy_set,	triangular(	0.3318	, *height[fuzzy_set]))
    print(fuzzy_set,	triangular(	0.2406	, *height[fuzzy_set]))
    print(fuzzy_set,	triangular(	0.2356	, *height[fuzzy_set]))
    print(fuzzy_set,	triangular(	0.3227	, *height[fuzzy_set]))
    print(fuzzy_set,	triangular(	0.2518	, *height[fuzzy_set]))
    print(fuzzy_set,	triangular(	0.2557	, *height[fuzzy_set]))
    print(fuzzy_set,	triangular(	0.3231	, *height[fuzzy_set]))
    print(fuzzy_set,	triangular(	0.2455	, *height[fuzzy_set]))
    print(fuzzy_set,	triangular(	0.3266	, *height[fuzzy_set]))
    print(fuzzy_set,	triangular(	0.2804	, *height[fuzzy_set]))
    print(fuzzy_set,	triangular(	0.4677	, *height[fuzzy_set]))
    print(fuzzy_set,	triangular(	0.31	, *height[fuzzy_set]))
    print(fuzzy_set,	triangular(	0.1783	, *height[fuzzy_set]))
    print(fuzzy_set,	triangular(	0.3251	, *height[fuzzy_set]))
    print(fuzzy_set,	triangular(	0.228	, *height[fuzzy_set]))
    print(fuzzy_set,	triangular(	0.2687	, *height[fuzzy_set]))
    print(fuzzy_set,	triangular(	0.2369	, *height[fuzzy_set]))
    print(fuzzy_set,	triangular(	0.323	, *height[fuzzy_set]))
    print(fuzzy_set,	triangular(	0.3035	, *height[fuzzy_set]))
    print(fuzzy_set,	triangular(	0.251	, *height[fuzzy_set]))
    print(fuzzy_set,	triangular(	0.248	, *height[fuzzy_set]))
    print(fuzzy_set,	triangular(	0.2177	, *height[fuzzy_set]))
    print(fuzzy_set,	triangular(	0.3651	, *height[fuzzy_set]))
    print(fuzzy_set,	triangular(	0.3155	, *height[fuzzy_set]))
    print(fuzzy_set,	triangular(	0.2908	, *height[fuzzy_set]))
    print(fuzzy_set,	triangular(	0.3038	, *height[fuzzy_set]))
    print(fuzzy_set,	triangular(	0.2848	, *height[fuzzy_set]))
    print(fuzzy_set,	triangular(	0.2709	, *height[fuzzy_set]))
    print(fuzzy_set,	triangular(	0.278	, *height[fuzzy_set]))
    print(fuzzy_set,	triangular(	0.23	, *height[fuzzy_set]))
    print(fuzzy_set,	triangular(	0.3013	, *height[fuzzy_set]))
    print(fuzzy_set,	triangular(	0.2604	, *height[fuzzy_set]))
    print(fuzzy_set,	triangular(	0.2334	, *height[fuzzy_set]))
    print(fuzzy_set,	triangular(	0.3585	, *height[fuzzy_set]))
    print(fuzzy_set,	triangular(	0.2626	, *height[fuzzy_set]))
    print(fuzzy_set,	triangular(	0.2282	, *height[fuzzy_set]))
    print(fuzzy_set,	triangular(	0.306	, *height[fuzzy_set]))
    print(fuzzy_set,	triangular(	0.3074	, *height[fuzzy_set]))
    print(fuzzy_set,	triangular(	0.2549	, *height[fuzzy_set]))
    print(fuzzy_set,	triangular(	0.2582	, *height[fuzzy_set]))
    print(fuzzy_set,	triangular(	0.3071	, *height[fuzzy_set]))
    print(fuzzy_set,	triangular(	0.3681	, *height[fuzzy_set]))
    print(fuzzy_set,	triangular(	0.3157	, *height[fuzzy_set]))
    print(fuzzy_set,	triangular(	0.2557	, *height[fuzzy_set]))
    print(fuzzy_set,	triangular(	0.2849	, *height[fuzzy_set]))
    print(fuzzy_set,	triangular(	0.2502	, *height[fuzzy_set]))
    print(fuzzy_set,	triangular(	0.2983	, *height[fuzzy_set]))
    print(fuzzy_set,	triangular(	0.3518	, *height[fuzzy_set]))
    print(fuzzy_set,	triangular(	0.311	, *height[fuzzy_set]))
    print(fuzzy_set,	triangular(	0.216	, *height[fuzzy_set]))
    print(fuzzy_set,	triangular(	0.2781	, *height[fuzzy_set]))
    print(fuzzy_set,	triangular(	0.2478	, *height[fuzzy_set]))
    print(fuzzy_set,	triangular(	0.3206	, *height[fuzzy_set]))
    print(fuzzy_set,	triangular(	0.2806	, *height[fuzzy_set]))
    print(fuzzy_set,	triangular(	0.322	, *height[fuzzy_set]))
    print(fuzzy_set,	triangular(	0.2289	, *height[fuzzy_set]))
    print(fuzzy_set,	triangular(	0.3077	, *height[fuzzy_set]))
    print(fuzzy_set,	triangular(	0.2698	, *height[fuzzy_set]))
    print(fuzzy_set,	triangular(	0.2803	, *height[fuzzy_set]))
    print(fuzzy_set,	triangular(	0.3058	, *height[fuzzy_set]))
    print(fuzzy_set,	triangular(	0.279	, *height[fuzzy_set]))
    print(fuzzy_set,	triangular(	0.2329	, *height[fuzzy_set]))
    print(fuzzy_set,	triangular(	0.3187	, *height[fuzzy_set]))
    print(fuzzy_set,	triangular(	0.2722	, *height[fuzzy_set]))
    print(fuzzy_set,	triangular(	0.2473	, *height[fuzzy_set]))
    print(fuzzy_set,	triangular(	0.2249	, *height[fuzzy_set]))
    print(fuzzy_set,	triangular(	0.2642	, *height[fuzzy_set]))
    print(fuzzy_set,	triangular(	0.2681	, *height[fuzzy_set]))
    print(fuzzy_set,	triangular(	0.2691	, *height[fuzzy_set]))
    print(fuzzy_set,	triangular(	0.2552	, *height[fuzzy_set]))
    print(fuzzy_set,	triangular(	0.3059	, *height[fuzzy_set]))
    print(fuzzy_set,	triangular(	0.2458	, *height[fuzzy_set]))
    print(fuzzy_set,	triangular(	0.3169	, *height[fuzzy_set]))
    print(fuzzy_set,	triangular(	0.2407	, *height[fuzzy_set]))
    print(fuzzy_set,	triangular(	0.2435	, *height[fuzzy_set]))
    print(fuzzy_set,	triangular(	0.2372	, *height[fuzzy_set]))
    print(fuzzy_set,	triangular(	0.2226	, *height[fuzzy_set]))
    print(fuzzy_set,	triangular(	0.2262	, *height[fuzzy_set]))
    print(fuzzy_set,	triangular(	0.2475	, *height[fuzzy_set]))
    print(fuzzy_set,	triangular(	0.2258	, *height[fuzzy_set]))
    print(fuzzy_set,	triangular(	0.2112	, *height[fuzzy_set]))
    print(fuzzy_set,	triangular(	0.225	, *height[fuzzy_set]))
    print(fuzzy_set,	triangular(	0.1566	, *height[fuzzy_set]))
    print(fuzzy_set,	triangular(	0.4089	, *height[fuzzy_set]))
    print(fuzzy_set,	triangular(	0.2929	, *height[fuzzy_set]))
    print(fuzzy_set,	triangular(	0.206	, *height[fuzzy_set]))
    print(fuzzy_set,	triangular(	0.2572	, *height[fuzzy_set]))
    print(fuzzy_set,	triangular(	0.2218	, *height[fuzzy_set]))
    print(fuzzy_set,	triangular(	0.4087	, *height[fuzzy_set]))
    print(fuzzy_set,	triangular(	0.2871	, *height[fuzzy_set]))


# %% [code]
