# Supplementary material for: Breast cancer disease classification using fuzzy-ID3 algorithm with FUZZYDBD method: automatic fuzzy database definition
Source: PeerJ Comput Sci. 2021 May 4;7:e427. doi: 10.7717/peerj-cs.427 (PMC8114800; doi:10.7717/peerj-cs.427)
Supplement: Supplemental Information 3 — To run the FID3 algorithm-FUZZYDBD: 1. Open id310fold.py (python language) 2. Make sure the dataset is w5.data/WBCDF1.data/coimbrafold5.data (according to the folder) id310fold.py is located in the FID3 file. Apply the w5.data/WBCDF1.data/coimbrafold5.data dataset located in the same FID3 file as it is the latest data that has already undergone data transformation into the linguistic format. All the instances have been shuffled well. [file peerj-cs-07-427-s003.zip › WDBC/Fuzzificationdata/TexturenucA.ipynb]

# %% [code]
import warnings
warnings.filterwarnings('ignore')
import numpy as np # numerical processing library
import matplotlib.pyplot as plt # chart library
%pylab inline

def triangular(x, a, b, c):
    return max( min( (x-a)/(b-a), (c-x)/(c-b) ), 0 )

# U variable represents the Universe of Discourse of numerical variable height

U = np.arange(-6,60,0.5) # generates a sequence of number between 0 and 10, step 0.2

height = {
  'Low': [-5.075, 9.71, 24.495],
  'Medium': [9.71, 24.495, 39.28],
  'High': [24.495, 39.28, 54.065],

}

plt.figure(figsize=(15,7))

lines = []

for fuzzy_set in height.keys():
  memberships = [ triangular(x, *height[fuzzy_set]) for x in U ]
  # plot the chart
  tmp, = plot(U, memberships, label=fuzzy_set)
  lines.append(tmp)

legend(handles=lines)
xlabel("Height")
ylabel("Membership value")

for fuzzy_set in height.keys():
    print(fuzzy_set,	triangular(	10.38	, *height[fuzzy_set]))
    print(fuzzy_set,	triangular(	17.77	, *height[fuzzy_set]))
    print(fuzzy_set,	triangular(	21.25	, *height[fuzzy_set]))
    print(fuzzy_set,	triangular(	20.38	, *height[fuzzy_set]))
    print(fuzzy_set,	triangular(	14.34	, *height[fuzzy_set]))
    print(fuzzy_set,	triangular(	15.7	, *height[fuzzy_set]))
    print(fuzzy_set,	triangular(	19.98	, *height[fuzzy_set]))
    print(fuzzy_set,	triangular(	20.83	, *height[fuzzy_set]))
    print(fuzzy_set,	triangular(	21.82	, *height[fuzzy_set]))
    print(fuzzy_set,	triangular(	24.04	, *height[fuzzy_set]))
    print(fuzzy_set,	triangular(	23.24	, *height[fuzzy_set]))
    print(fuzzy_set,	triangular(	17.89	, *height[fuzzy_set]))
    print(fuzzy_set,	triangular(	24.8	, *height[fuzzy_set]))
    print(fuzzy_set,	triangular(	23.95	, *height[fuzzy_set]))
    print(fuzzy_set,	triangular(	22.61	, *height[fuzzy_set]))
    print(fuzzy_set,	triangular(	27.54	, *height[fuzzy_set]))
    print(fuzzy_set,	triangular(	20.13	, *height[fuzzy_set]))
    print(fuzzy_set,	triangular(	20.68	, *height[fuzzy_set]))
    print(fuzzy_set,	triangular(	22.15	, *height[fuzzy_set]))
    print(fuzzy_set,	triangular(	14.36	, *height[fuzzy_set]))
    print(fuzzy_set,	triangular(	15.71	, *height[fuzzy_set]))
    print(fuzzy_set,	triangular(	12.44	, *height[fuzzy_set]))
    print(fuzzy_set,	triangular(	14.26	, *height[fuzzy_set]))
    print(fuzzy_set,	triangular(	23.04	, *height[fuzzy_set]))
    print(fuzzy_set,	triangular(	21.38	, *height[fuzzy_set]))
    print(fuzzy_set,	triangular(	16.4	, *height[fuzzy_set]))
    print(fuzzy_set,	triangular(	21.53	, *height[fuzzy_set]))
    print(fuzzy_set,	triangular(	20.25	, *height[fuzzy_set]))
    print(fuzzy_set,	triangular(	25.27	, *height[fuzzy_set]))
    print(fuzzy_set,	triangular(	15.05	, *height[fuzzy_set]))
    print(fuzzy_set,	triangular(	25.11	, *height[fuzzy_set]))
    print(fuzzy_set,	triangular(	18.7	, *height[fuzzy_set]))
    print(fuzzy_set,	triangular(	23.98	, *height[fuzzy_set]))
    print(fuzzy_set,	triangular(	26.47	, *height[fuzzy_set]))
    print(fuzzy_set,	triangular(	17.88	, *height[fuzzy_set]))
    print(fuzzy_set,	triangular(	21.59	, *height[fuzzy_set]))
    print(fuzzy_set,	triangular(	21.72	, *height[fuzzy_set]))
    print(fuzzy_set,	triangular(	18.42	, *height[fuzzy_set]))
    print(fuzzy_set,	triangular(	25.2	, *height[fuzzy_set]))
    print(fuzzy_set,	triangular(	20.82	, *height[fuzzy_set]))
    print(fuzzy_set,	triangular(	21.58	, *height[fuzzy_set]))
    print(fuzzy_set,	triangular(	21.35	, *height[fuzzy_set]))
    print(fuzzy_set,	triangular(	24.81	, *height[fuzzy_set]))
    print(fuzzy_set,	triangular(	20.28	, *height[fuzzy_set]))
    print(fuzzy_set,	triangular(	21.81	, *height[fuzzy_set]))
    print(fuzzy_set,	triangular(	17.6	, *height[fuzzy_set]))
    print(fuzzy_set,	triangular(	16.84	, *height[fuzzy_set]))
    print(fuzzy_set,	triangular(	18.66	, *height[fuzzy_set]))
    print(fuzzy_set,	triangular(	14.63	, *height[fuzzy_set]))
    print(fuzzy_set,	triangular(	22.3	, *height[fuzzy_set]))
    print(fuzzy_set,	triangular(	21.6	, *height[fuzzy_set]))
    print(fuzzy_set,	triangular(	16.34	, *height[fuzzy_set]))
    print(fuzzy_set,	triangular(	18.24	, *height[fuzzy_set]))
    print(fuzzy_set,	triangular(	18.7	, *height[fuzzy_set]))
    print(fuzzy_set,	triangular(	22.02	, *height[fuzzy_set]))
    print(fuzzy_set,	triangular(	18.75	, *height[fuzzy_set]))
    print(fuzzy_set,	triangular(	18.57	, *height[fuzzy_set]))
    print(fuzzy_set,	triangular(	21.59	, *height[fuzzy_set]))
    print(fuzzy_set,	triangular(	19.31	, *height[fuzzy_set]))
    print(fuzzy_set,	triangular(	11.79	, *height[fuzzy_set]))
    print(fuzzy_set,	triangular(	14.88	, *height[fuzzy_set]))
    print(fuzzy_set,	triangular(	20.98	, *height[fuzzy_set]))
    print(fuzzy_set,	triangular(	22.15	, *height[fuzzy_set]))
    print(fuzzy_set,	triangular(	13.86	, *height[fuzzy_set]))
    print(fuzzy_set,	triangular(	23.84	, *height[fuzzy_set]))
    print(fuzzy_set,	triangular(	23.94	, *height[fuzzy_set]))
    print(fuzzy_set,	triangular(	21.01	, *height[fuzzy_set]))
    print(fuzzy_set,	triangular(	19.04	, *height[fuzzy_set]))
    print(fuzzy_set,	triangular(	17.33	, *height[fuzzy_set]))
    print(fuzzy_set,	triangular(	16.49	, *height[fuzzy_set]))
    print(fuzzy_set,	triangular(	21.31	, *height[fuzzy_set]))
    print(fuzzy_set,	triangular(	14.64	, *height[fuzzy_set]))
    print(fuzzy_set,	triangular(	24.52	, *height[fuzzy_set]))
    print(fuzzy_set,	triangular(	15.79	, *height[fuzzy_set]))
    print(fuzzy_set,	triangular(	16.52	, *height[fuzzy_set]))
    print(fuzzy_set,	triangular(	19.65	, *height[fuzzy_set]))
    print(fuzzy_set,	triangular(	10.94	, *height[fuzzy_set]))
    print(fuzzy_set,	triangular(	16.15	, *height[fuzzy_set]))
    print(fuzzy_set,	triangular(	23.97	, *height[fuzzy_set]))
    print(fuzzy_set,	triangular(	18	, *height[fuzzy_set]))
    print(fuzzy_set,	triangular(	20.97	, *height[fuzzy_set]))
    print(fuzzy_set,	triangular(	15.86	, *height[fuzzy_set]))
    print(fuzzy_set,	triangular(	24.91	, *height[fuzzy_set]))
    print(fuzzy_set,	triangular(	26.29	, *height[fuzzy_set]))
    print(fuzzy_set,	triangular(	15.65	, *height[fuzzy_set]))
    print(fuzzy_set,	triangular(	18.52	, *height[fuzzy_set]))
    print(fuzzy_set,	triangular(	21.46	, *height[fuzzy_set]))
    print(fuzzy_set,	triangular(	24.59	, *height[fuzzy_set]))
    print(fuzzy_set,	triangular(	21.8	, *height[fuzzy_set]))
    print(fuzzy_set,	triangular(	15.24	, *height[fuzzy_set]))
    print(fuzzy_set,	triangular(	24.02	, *height[fuzzy_set]))
    print(fuzzy_set,	triangular(	22.76	, *height[fuzzy_set]))
    print(fuzzy_set,	triangular(	14.76	, *height[fuzzy_set]))
    print(fuzzy_set,	triangular(	18.3	, *height[fuzzy_set]))
    print(fuzzy_set,	triangular(	19.83	, *height[fuzzy_set]))
    print(fuzzy_set,	triangular(	23.03	, *height[fuzzy_set]))
    print(fuzzy_set,	triangular(	17.84	, *height[fuzzy_set]))
    print(fuzzy_set,	triangular(	19.94	, *height[fuzzy_set]))
    print(fuzzy_set,	triangular(	12.84	, *height[fuzzy_set]))
    print(fuzzy_set,	triangular(	19.77	, *height[fuzzy_set]))
    print(fuzzy_set,	triangular(	24.98	, *height[fuzzy_set]))
    print(fuzzy_set,	triangular(	13.43	, *height[fuzzy_set]))
    print(fuzzy_set,	triangular(	20.52	, *height[fuzzy_set]))
    print(fuzzy_set,	triangular(	19.4	, *height[fuzzy_set]))
    print(fuzzy_set,	triangular(	19.29	, *height[fuzzy_set]))
    print(fuzzy_set,	triangular(	15.56	, *height[fuzzy_set]))
    print(fuzzy_set,	triangular(	18.33	, *height[fuzzy_set]))
    print(fuzzy_set,	triangular(	18.54	, *height[fuzzy_set]))
    print(fuzzy_set,	triangular(	19.67	, *height[fuzzy_set]))
    print(fuzzy_set,	triangular(	21.26	, *height[fuzzy_set]))
    print(fuzzy_set,	triangular(	16.99	, *height[fuzzy_set]))
    print(fuzzy_set,	triangular(	20.76	, *height[fuzzy_set]))
    print(fuzzy_set,	triangular(	19.65	, *height[fuzzy_set]))
    print(fuzzy_set,	triangular(	20.19	, *height[fuzzy_set]))
    print(fuzzy_set,	triangular(	15.83	, *height[fuzzy_set]))
    print(fuzzy_set,	triangular(	21.53	, *height[fuzzy_set]))
    print(fuzzy_set,	triangular(	15.76	, *height[fuzzy_set]))
    print(fuzzy_set,	triangular(	16.67	, *height[fuzzy_set]))
    print(fuzzy_set,	triangular(	22.91	, *height[fuzzy_set]))
    print(fuzzy_set,	triangular(	20.01	, *height[fuzzy_set]))
    print(fuzzy_set,	triangular(	10.82	, *height[fuzzy_set]))
    print(fuzzy_set,	triangular(	17.12	, *height[fuzzy_set]))
    print(fuzzy_set,	triangular(	20.2	, *height[fuzzy_set]))
    print(fuzzy_set,	triangular(	10.89	, *height[fuzzy_set]))
    print(fuzzy_set,	triangular(	16.39	, *height[fuzzy_set]))
    print(fuzzy_set,	triangular(	17.21	, *height[fuzzy_set]))
    print(fuzzy_set,	triangular(	24.69	, *height[fuzzy_set]))
    print(fuzzy_set,	triangular(	18.91	, *height[fuzzy_set]))
    print(fuzzy_set,	triangular(	16.39	, *height[fuzzy_set]))
    print(fuzzy_set,	triangular(	25.12	, *height[fuzzy_set]))
    print(fuzzy_set,	triangular(	13.29	, *height[fuzzy_set]))
    print(fuzzy_set,	triangular(	19.48	, *height[fuzzy_set]))
    print(fuzzy_set,	triangular(	21.54	, *height[fuzzy_set]))
    print(fuzzy_set,	triangular(	13.93	, *height[fuzzy_set]))
    print(fuzzy_set,	triangular(	21.91	, *height[fuzzy_set]))
    print(fuzzy_set,	triangular(	22.47	, *height[fuzzy_set]))
    print(fuzzy_set,	triangular(	16.67	, *height[fuzzy_set]))
    print(fuzzy_set,	triangular(	15.39	, *height[fuzzy_set]))
    print(fuzzy_set,	triangular(	17.57	, *height[fuzzy_set]))
    print(fuzzy_set,	triangular(	13.39	, *height[fuzzy_set]))
    print(fuzzy_set,	triangular(	11.97	, *height[fuzzy_set]))
    print(fuzzy_set,	triangular(	18.05	, *height[fuzzy_set]))
    print(fuzzy_set,	triangular(	17.31	, *height[fuzzy_set]))
    print(fuzzy_set,	triangular(	15.92	, *height[fuzzy_set]))
    print(fuzzy_set,	triangular(	14.97	, *height[fuzzy_set]))
    print(fuzzy_set,	triangular(	14.65	, *height[fuzzy_set]))
    print(fuzzy_set,	triangular(	16.58	, *height[fuzzy_set]))
    print(fuzzy_set,	triangular(	18.77	, *height[fuzzy_set]))
    print(fuzzy_set,	triangular(	15.18	, *height[fuzzy_set]))
    print(fuzzy_set,	triangular(	17.91	, *height[fuzzy_set]))
    print(fuzzy_set,	triangular(	20.78	, *height[fuzzy_set]))
    print(fuzzy_set,	triangular(	20.7	, *height[fuzzy_set]))
    print(fuzzy_set,	triangular(	15.34	, *height[fuzzy_set]))
    print(fuzzy_set,	triangular(	13.08	, *height[fuzzy_set]))
    print(fuzzy_set,	triangular(	15.34	, *height[fuzzy_set]))
    print(fuzzy_set,	triangular(	17.94	, *height[fuzzy_set]))
    print(fuzzy_set,	triangular(	20.74	, *height[fuzzy_set]))
    print(fuzzy_set,	triangular(	19.46	, *height[fuzzy_set]))
    print(fuzzy_set,	triangular(	12.74	, *height[fuzzy_set]))
    print(fuzzy_set,	triangular(	12.96	, *height[fuzzy_set]))
    print(fuzzy_set,	triangular(	20.18	, *height[fuzzy_set]))
    print(fuzzy_set,	triangular(	15.94	, *height[fuzzy_set]))
    print(fuzzy_set,	triangular(	18.15	, *height[fuzzy_set]))
    print(fuzzy_set,	triangular(	22.22	, *height[fuzzy_set]))
    print(fuzzy_set,	triangular(	22.04	, *height[fuzzy_set]))
    print(fuzzy_set,	triangular(	19.76	, *height[fuzzy_set]))
    print(fuzzy_set,	triangular(	9.71	, *height[fuzzy_set]))
    print(fuzzy_set,	triangular(	18.8	, *height[fuzzy_set]))
    print(fuzzy_set,	triangular(	24.68	, *height[fuzzy_set]))
    print(fuzzy_set,	triangular(	16.95	, *height[fuzzy_set]))
    print(fuzzy_set,	triangular(	12.39	, *height[fuzzy_set]))
    print(fuzzy_set,	triangular(	19.63	, *height[fuzzy_set]))
    print(fuzzy_set,	triangular(	11.89	, *height[fuzzy_set]))
    print(fuzzy_set,	triangular(	14.71	, *height[fuzzy_set]))
    print(fuzzy_set,	triangular(	15.15	, *height[fuzzy_set]))
    print(fuzzy_set,	triangular(	14.45	, *height[fuzzy_set]))
    print(fuzzy_set,	triangular(	18.06	, *height[fuzzy_set]))
    print(fuzzy_set,	triangular(	20.11	, *height[fuzzy_set]))
    print(fuzzy_set,	triangular(	22.22	, *height[fuzzy_set]))
    print(fuzzy_set,	triangular(	13.06	, *height[fuzzy_set]))
    print(fuzzy_set,	triangular(	21.87	, *height[fuzzy_set]))
    print(fuzzy_set,	triangular(	26.57	, *height[fuzzy_set]))
    print(fuzzy_set,	triangular(	20.31	, *height[fuzzy_set]))
    print(fuzzy_set,	triangular(	14.92	, *height[fuzzy_set]))
    print(fuzzy_set,	triangular(	22.41	, *height[fuzzy_set]))
    print(fuzzy_set,	triangular(	15.11	, *height[fuzzy_set]))
    print(fuzzy_set,	triangular(	18.58	, *height[fuzzy_set]))
    print(fuzzy_set,	triangular(	17.19	, *height[fuzzy_set]))
    print(fuzzy_set,	triangular(	17.39	, *height[fuzzy_set]))
    print(fuzzy_set,	triangular(	15.9	, *height[fuzzy_set]))
    print(fuzzy_set,	triangular(	23.12	, *height[fuzzy_set]))
    print(fuzzy_set,	triangular(	21.41	, *height[fuzzy_set]))
    print(fuzzy_set,	triangular(	18.22	, *height[fuzzy_set]))
    print(fuzzy_set,	triangular(	26.86	, *height[fuzzy_set]))
    print(fuzzy_set,	triangular(	23.21	, *height[fuzzy_set]))
    print(fuzzy_set,	triangular(	16.33	, *height[fuzzy_set]))
    print(fuzzy_set,	triangular(	22.29	, *height[fuzzy_set]))
    print(fuzzy_set,	triangular(	21.84	, *height[fuzzy_set]))
    print(fuzzy_set,	triangular(	22.49	, *height[fuzzy_set]))
    print(fuzzy_set,	triangular(	20.22	, *height[fuzzy_set]))
    print(fuzzy_set,	triangular(	19.56	, *height[fuzzy_set]))
    print(fuzzy_set,	triangular(	19.32	, *height[fuzzy_set]))
    print(fuzzy_set,	triangular(	26.67	, *height[fuzzy_set]))
    print(fuzzy_set,	triangular(	23.75	, *height[fuzzy_set]))
    print(fuzzy_set,	triangular(	18.6	, *height[fuzzy_set]))
    print(fuzzy_set,	triangular(	16.68	, *height[fuzzy_set]))
    print(fuzzy_set,	triangular(	17.27	, *height[fuzzy_set]))
    print(fuzzy_set,	triangular(	20.26	, *height[fuzzy_set]))
    print(fuzzy_set,	triangular(	22.54	, *height[fuzzy_set]))
    print(fuzzy_set,	triangular(	12.91	, *height[fuzzy_set]))
    print(fuzzy_set,	triangular(	22.14	, *height[fuzzy_set]))
    print(fuzzy_set,	triangular(	18.94	, *height[fuzzy_set]))
    print(fuzzy_set,	triangular(	18.47	, *height[fuzzy_set]))
    print(fuzzy_set,	triangular(	25.56	, *height[fuzzy_set]))
    print(fuzzy_set,	triangular(	23.81	, *height[fuzzy_set]))
    print(fuzzy_set,	triangular(	16.93	, *height[fuzzy_set]))
    print(fuzzy_set,	triangular(	18.35	, *height[fuzzy_set]))
    print(fuzzy_set,	triangular(	17.48	, *height[fuzzy_set]))
    print(fuzzy_set,	triangular(	21.56	, *height[fuzzy_set]))
    print(fuzzy_set,	triangular(	32.47	, *height[fuzzy_set]))
    print(fuzzy_set,	triangular(	13.16	, *height[fuzzy_set]))
    print(fuzzy_set,	triangular(	13.9	, *height[fuzzy_set]))
    print(fuzzy_set,	triangular(	17.53	, *height[fuzzy_set]))
    print(fuzzy_set,	triangular(	20.25	, *height[fuzzy_set]))
    print(fuzzy_set,	triangular(	17.02	, *height[fuzzy_set]))
    print(fuzzy_set,	triangular(	13.47	, *height[fuzzy_set]))
    print(fuzzy_set,	triangular(	15.46	, *height[fuzzy_set]))
    print(fuzzy_set,	triangular(	15.51	, *height[fuzzy_set]))
    print(fuzzy_set,	triangular(	23.97	, *height[fuzzy_set]))
    print(fuzzy_set,	triangular(	22.33	, *height[fuzzy_set]))
    print(fuzzy_set,	triangular(	19.08	, *height[fuzzy_set]))
    print(fuzzy_set,	triangular(	27.08	, *height[fuzzy_set]))
    print(fuzzy_set,	triangular(	33.81	, *height[fuzzy_set]))
    print(fuzzy_set,	triangular(	27.81	, *height[fuzzy_set]))
    print(fuzzy_set,	triangular(	15.91	, *height[fuzzy_set]))
    print(fuzzy_set,	triangular(	21.25	, *height[fuzzy_set]))
    print(fuzzy_set,	triangular(	26.97	, *height[fuzzy_set]))
    print(fuzzy_set,	triangular(	21.46	, *height[fuzzy_set]))
    print(fuzzy_set,	triangular(	27.85	, *height[fuzzy_set]))
    print(fuzzy_set,	triangular(	39.28	, *height[fuzzy_set]))
    print(fuzzy_set,	triangular(	15.6	, *height[fuzzy_set]))
    print(fuzzy_set,	triangular(	15.04	, *height[fuzzy_set]))
    print(fuzzy_set,	triangular(	18.19	, *height[fuzzy_set]))
    print(fuzzy_set,	triangular(	23.77	, *height[fuzzy_set]))
    print(fuzzy_set,	triangular(	23.5	, *height[fuzzy_set]))
    print(fuzzy_set,	triangular(	19.86	, *height[fuzzy_set]))
    print(fuzzy_set,	triangular(	17.43	, *height[fuzzy_set]))
    print(fuzzy_set,	triangular(	14.11	, *height[fuzzy_set]))
    print(fuzzy_set,	triangular(	25.22	, *height[fuzzy_set]))
    print(fuzzy_set,	triangular(	14.93	, *height[fuzzy_set]))
    print(fuzzy_set,	triangular(	23.56	, *height[fuzzy_set]))
    print(fuzzy_set,	triangular(	18.45	, *height[fuzzy_set]))
    print(fuzzy_set,	triangular(	19.82	, *height[fuzzy_set]))
    print(fuzzy_set,	triangular(	17.08	, *height[fuzzy_set]))
    print(fuzzy_set,	triangular(	19.33	, *height[fuzzy_set]))
    print(fuzzy_set,	triangular(	17.05	, *height[fuzzy_set]))
    print(fuzzy_set,	triangular(	28.77	, *height[fuzzy_set]))
    print(fuzzy_set,	triangular(	17.27	, *height[fuzzy_set]))
    print(fuzzy_set,	triangular(	23.2	, *height[fuzzy_set]))
    print(fuzzy_set,	triangular(	33.56	, *height[fuzzy_set]))
    print(fuzzy_set,	triangular(	27.06	, *height[fuzzy_set]))
    print(fuzzy_set,	triangular(	23.06	, *height[fuzzy_set]))
    print(fuzzy_set,	triangular(	22.13	, *height[fuzzy_set]))
    print(fuzzy_set,	triangular(	19.38	, *height[fuzzy_set]))
    print(fuzzy_set,	triangular(	22.07	, *height[fuzzy_set]))
    print(fuzzy_set,	triangular(	31.12	, *height[fuzzy_set]))
    print(fuzzy_set,	triangular(	18.95	, *height[fuzzy_set]))
    print(fuzzy_set,	triangular(	21.84	, *height[fuzzy_set]))
    print(fuzzy_set,	triangular(	16.21	, *height[fuzzy_set]))
    print(fuzzy_set,	triangular(	20.39	, *height[fuzzy_set]))
    print(fuzzy_set,	triangular(	16.82	, *height[fuzzy_set]))
    print(fuzzy_set,	triangular(	13.04	, *height[fuzzy_set]))
    print(fuzzy_set,	triangular(	20.99	, *height[fuzzy_set]))
    print(fuzzy_set,	triangular(	15.67	, *height[fuzzy_set]))
    print(fuzzy_set,	triangular(	24.48	, *height[fuzzy_set]))
    print(fuzzy_set,	triangular(	17.36	, *height[fuzzy_set]))
    print(fuzzy_set,	triangular(	14.16	, *height[fuzzy_set]))
    print(fuzzy_set,	triangular(	19.98	, *height[fuzzy_set]))
    print(fuzzy_set,	triangular(	17.84	, *height[fuzzy_set]))
    print(fuzzy_set,	triangular(	15.18	, *height[fuzzy_set]))
    print(fuzzy_set,	triangular(	26.6	, *height[fuzzy_set]))
    print(fuzzy_set,	triangular(	14.02	, *height[fuzzy_set]))
    print(fuzzy_set,	triangular(	18.18	, *height[fuzzy_set]))
    print(fuzzy_set,	triangular(	18.77	, *height[fuzzy_set]))
    print(fuzzy_set,	triangular(	15.7	, *height[fuzzy_set]))
    print(fuzzy_set,	triangular(	18.4	, *height[fuzzy_set]))
    print(fuzzy_set,	triangular(	20.76	, *height[fuzzy_set]))
    print(fuzzy_set,	triangular(	13.12	, *height[fuzzy_set]))
    print(fuzzy_set,	triangular(	19.96	, *height[fuzzy_set]))
    print(fuzzy_set,	triangular(	18.89	, *height[fuzzy_set]))
    print(fuzzy_set,	triangular(	19.73	, *height[fuzzy_set]))
    print(fuzzy_set,	triangular(	19.1	, *height[fuzzy_set]))
    print(fuzzy_set,	triangular(	16.02	, *height[fuzzy_set]))
    print(fuzzy_set,	triangular(	17.46	, *height[fuzzy_set]))
    print(fuzzy_set,	triangular(	13.78	, *height[fuzzy_set]))
    print(fuzzy_set,	triangular(	13.27	, *height[fuzzy_set]))
    print(fuzzy_set,	triangular(	12.35	, *height[fuzzy_set]))
    print(fuzzy_set,	triangular(	18.14	, *height[fuzzy_set]))
    print(fuzzy_set,	triangular(	18.17	, *height[fuzzy_set]))
    print(fuzzy_set,	triangular(	23.09	, *height[fuzzy_set]))
    print(fuzzy_set,	triangular(	18.9	, *height[fuzzy_set]))
    print(fuzzy_set,	triangular(	19.89	, *height[fuzzy_set]))
    print(fuzzy_set,	triangular(	23.86	, *height[fuzzy_set]))
    print(fuzzy_set,	triangular(	18.61	, *height[fuzzy_set]))
    print(fuzzy_set,	triangular(	18.16	, *height[fuzzy_set]))
    print(fuzzy_set,	triangular(	24.49	, *height[fuzzy_set]))
    print(fuzzy_set,	triangular(	15.82	, *height[fuzzy_set]))
    print(fuzzy_set,	triangular(	14.4	, *height[fuzzy_set]))
    print(fuzzy_set,	triangular(	12.71	, *height[fuzzy_set]))
    print(fuzzy_set,	triangular(	13.84	, *height[fuzzy_set]))
    print(fuzzy_set,	triangular(	19.11	, *height[fuzzy_set]))
    print(fuzzy_set,	triangular(	15.69	, *height[fuzzy_set]))
    print(fuzzy_set,	triangular(	13.37	, *height[fuzzy_set]))
    print(fuzzy_set,	triangular(	10.72	, *height[fuzzy_set]))
    print(fuzzy_set,	triangular(	18.6	, *height[fuzzy_set]))
    print(fuzzy_set,	triangular(	16.85	, *height[fuzzy_set]))
    print(fuzzy_set,	triangular(	14.08	, *height[fuzzy_set]))
    print(fuzzy_set,	triangular(	18.87	, *height[fuzzy_set]))
    print(fuzzy_set,	triangular(	18.9	, *height[fuzzy_set]))
    print(fuzzy_set,	triangular(	17	, *height[fuzzy_set]))
    print(fuzzy_set,	triangular(	16.18	, *height[fuzzy_set]))
    print(fuzzy_set,	triangular(	19.66	, *height[fuzzy_set]))
    print(fuzzy_set,	triangular(	13.32	, *height[fuzzy_set]))
    print(fuzzy_set,	triangular(	21.51	, *height[fuzzy_set]))
    print(fuzzy_set,	triangular(	15.21	, *height[fuzzy_set]))
    print(fuzzy_set,	triangular(	17.3	, *height[fuzzy_set]))
    print(fuzzy_set,	triangular(	12.88	, *height[fuzzy_set]))
    print(fuzzy_set,	triangular(	17.93	, *height[fuzzy_set]))
    print(fuzzy_set,	triangular(	20.71	, *height[fuzzy_set]))
    print(fuzzy_set,	triangular(	21.88	, *height[fuzzy_set]))
    print(fuzzy_set,	triangular(	15.51	, *height[fuzzy_set]))
    print(fuzzy_set,	triangular(	19.35	, *height[fuzzy_set]))
    print(fuzzy_set,	triangular(	19.86	, *height[fuzzy_set]))
    print(fuzzy_set,	triangular(	14.78	, *height[fuzzy_set]))
    print(fuzzy_set,	triangular(	19.02	, *height[fuzzy_set]))
    print(fuzzy_set,	triangular(	21	, *height[fuzzy_set]))
    print(fuzzy_set,	triangular(	14.23	, *height[fuzzy_set]))
    print(fuzzy_set,	triangular(	21.43	, *height[fuzzy_set]))
    print(fuzzy_set,	triangular(	17.53	, *height[fuzzy_set]))
    print(fuzzy_set,	triangular(	24.27	, *height[fuzzy_set]))
    print(fuzzy_set,	triangular(	16.54	, *height[fuzzy_set]))
    print(fuzzy_set,	triangular(	16.84	, *height[fuzzy_set]))
    print(fuzzy_set,	triangular(	14.96	, *height[fuzzy_set]))
    print(fuzzy_set,	triangular(	21.68	, *height[fuzzy_set]))
    print(fuzzy_set,	triangular(	15.45	, *height[fuzzy_set]))
    print(fuzzy_set,	triangular(	14.71	, *height[fuzzy_set]))
    print(fuzzy_set,	triangular(	18.9	, *height[fuzzy_set]))
    print(fuzzy_set,	triangular(	14.74	, *height[fuzzy_set]))
    print(fuzzy_set,	triangular(	16.03	, *height[fuzzy_set]))
    print(fuzzy_set,	triangular(	14.96	, *height[fuzzy_set]))
    print(fuzzy_set,	triangular(	17.07	, *height[fuzzy_set]))
    print(fuzzy_set,	triangular(	19.22	, *height[fuzzy_set]))
    print(fuzzy_set,	triangular(	17.46	, *height[fuzzy_set]))
    print(fuzzy_set,	triangular(	25.74	, *height[fuzzy_set]))
    print(fuzzy_set,	triangular(	14.07	, *height[fuzzy_set]))
    print(fuzzy_set,	triangular(	19.07	, *height[fuzzy_set]))
    print(fuzzy_set,	triangular(	18.59	, *height[fuzzy_set]))
    print(fuzzy_set,	triangular(	16.21	, *height[fuzzy_set]))
    print(fuzzy_set,	triangular(	15.49	, *height[fuzzy_set]))
    print(fuzzy_set,	triangular(	18.32	, *height[fuzzy_set]))
    print(fuzzy_set,	triangular(	18.07	, *height[fuzzy_set]))
    print(fuzzy_set,	triangular(	21.57	, *height[fuzzy_set]))
    print(fuzzy_set,	triangular(	18.84	, *height[fuzzy_set]))
    print(fuzzy_set,	triangular(	18.29	, *height[fuzzy_set]))
    print(fuzzy_set,	triangular(	16.95	, *height[fuzzy_set]))
    print(fuzzy_set,	triangular(	21.78	, *height[fuzzy_set]))
    print(fuzzy_set,	triangular(	26.83	, *height[fuzzy_set]))
    print(fuzzy_set,	triangular(	18.02	, *height[fuzzy_set]))
    print(fuzzy_set,	triangular(	17.25	, *height[fuzzy_set]))
    print(fuzzy_set,	triangular(	21.9	, *height[fuzzy_set]))
    print(fuzzy_set,	triangular(	23.29	, *height[fuzzy_set]))
    print(fuzzy_set,	triangular(	13.21	, *height[fuzzy_set]))
    print(fuzzy_set,	triangular(	15.1	, *height[fuzzy_set]))
    print(fuzzy_set,	triangular(	17.35	, *height[fuzzy_set]))
    print(fuzzy_set,	triangular(	16.07	, *height[fuzzy_set]))
    print(fuzzy_set,	triangular(	16.07	, *height[fuzzy_set]))
    print(fuzzy_set,	triangular(	20.22	, *height[fuzzy_set]))
    print(fuzzy_set,	triangular(	28.21	, *height[fuzzy_set]))
    print(fuzzy_set,	triangular(	15.15	, *height[fuzzy_set]))
    print(fuzzy_set,	triangular(	18.83	, *height[fuzzy_set]))
    print(fuzzy_set,	triangular(	12.96	, *height[fuzzy_set]))
    print(fuzzy_set,	triangular(	14.93	, *height[fuzzy_set]))
    print(fuzzy_set,	triangular(	22.72	, *height[fuzzy_set]))
    print(fuzzy_set,	triangular(	17.48	, *height[fuzzy_set]))
    print(fuzzy_set,	triangular(	13.72	, *height[fuzzy_set]))
    print(fuzzy_set,	triangular(	23.29	, *height[fuzzy_set]))
    print(fuzzy_set,	triangular(	14.09	, *height[fuzzy_set]))
    print(fuzzy_set,	triangular(	16.16	, *height[fuzzy_set]))
    print(fuzzy_set,	triangular(	15.5	, *height[fuzzy_set]))
    print(fuzzy_set,	triangular(	23.21	, *height[fuzzy_set]))
    print(fuzzy_set,	triangular(	12.22	, *height[fuzzy_set]))
    print(fuzzy_set,	triangular(	16.84	, *height[fuzzy_set]))
    print(fuzzy_set,	triangular(	19.97	, *height[fuzzy_set]))
    print(fuzzy_set,	triangular(	22.28	, *height[fuzzy_set]))
    print(fuzzy_set,	triangular(	17.72	, *height[fuzzy_set]))
    print(fuzzy_set,	triangular(	17.18	, *height[fuzzy_set]))
    print(fuzzy_set,	triangular(	18.89	, *height[fuzzy_set]))
    print(fuzzy_set,	triangular(	17.46	, *height[fuzzy_set]))
    print(fuzzy_set,	triangular(	14.83	, *height[fuzzy_set]))
    print(fuzzy_set,	triangular(	17.26	, *height[fuzzy_set]))
    print(fuzzy_set,	triangular(	21.02	, *height[fuzzy_set]))
    print(fuzzy_set,	triangular(	10.91	, *height[fuzzy_set]))
    print(fuzzy_set,	triangular(	18.29	, *height[fuzzy_set]))
    print(fuzzy_set,	triangular(	16.17	, *height[fuzzy_set]))
    print(fuzzy_set,	triangular(	14.95	, *height[fuzzy_set]))
    print(fuzzy_set,	triangular(	18.59	, *height[fuzzy_set]))
    print(fuzzy_set,	triangular(	14.86	, *height[fuzzy_set]))
    print(fuzzy_set,	triangular(	21.37	, *height[fuzzy_set]))
    print(fuzzy_set,	triangular(	20.66	, *height[fuzzy_set]))
    print(fuzzy_set,	triangular(	17.92	, *height[fuzzy_set]))
    print(fuzzy_set,	triangular(	17.57	, *height[fuzzy_set]))
    print(fuzzy_set,	triangular(	16.83	, *height[fuzzy_set]))
    print(fuzzy_set,	triangular(	21.68	, *height[fuzzy_set]))
    print(fuzzy_set,	triangular(	22.11	, *height[fuzzy_set]))
    print(fuzzy_set,	triangular(	29.81	, *height[fuzzy_set]))
    print(fuzzy_set,	triangular(	21.17	, *height[fuzzy_set]))
    print(fuzzy_set,	triangular(	21.7	, *height[fuzzy_set]))
    print(fuzzy_set,	triangular(	21.08	, *height[fuzzy_set]))
    print(fuzzy_set,	triangular(	12.17	, *height[fuzzy_set]))
    print(fuzzy_set,	triangular(	21.41	, *height[fuzzy_set]))
    print(fuzzy_set,	triangular(	19.04	, *height[fuzzy_set]))
    print(fuzzy_set,	triangular(	13.98	, *height[fuzzy_set]))
    print(fuzzy_set,	triangular(	16.02	, *height[fuzzy_set]))
    print(fuzzy_set,	triangular(	19.13	, *height[fuzzy_set]))
    print(fuzzy_set,	triangular(	19.12	, *height[fuzzy_set]))
    print(fuzzy_set,	triangular(	21.28	, *height[fuzzy_set]))
    print(fuzzy_set,	triangular(	14.98	, *height[fuzzy_set]))
    print(fuzzy_set,	triangular(	21.98	, *height[fuzzy_set]))
    print(fuzzy_set,	triangular(	16.62	, *height[fuzzy_set]))
    print(fuzzy_set,	triangular(	17.67	, *height[fuzzy_set]))
    print(fuzzy_set,	triangular(	22.53	, *height[fuzzy_set]))
    print(fuzzy_set,	triangular(	17.68	, *height[fuzzy_set]))
    print(fuzzy_set,	triangular(	19.54	, *height[fuzzy_set]))
    print(fuzzy_set,	triangular(	21.97	, *height[fuzzy_set]))
    print(fuzzy_set,	triangular(	16.94	, *height[fuzzy_set]))
    print(fuzzy_set,	triangular(	19.62	, *height[fuzzy_set]))
    print(fuzzy_set,	triangular(	19.54	, *height[fuzzy_set]))
    print(fuzzy_set,	triangular(	15.98	, *height[fuzzy_set]))
    print(fuzzy_set,	triangular(	19.6	, *height[fuzzy_set]))
    print(fuzzy_set,	triangular(	15.66	, *height[fuzzy_set]))
    print(fuzzy_set,	triangular(	17.2	, *height[fuzzy_set]))
    print(fuzzy_set,	triangular(	25.42	, *height[fuzzy_set]))
    print(fuzzy_set,	triangular(	15.79	, *height[fuzzy_set]))
    print(fuzzy_set,	triangular(	18.32	, *height[fuzzy_set]))
    print(fuzzy_set,	triangular(	16.85	, *height[fuzzy_set]))
    print(fuzzy_set,	triangular(	24.89	, *height[fuzzy_set]))
    print(fuzzy_set,	triangular(	28.03	, *height[fuzzy_set]))
    print(fuzzy_set,	triangular(	17.66	, *height[fuzzy_set]))
    print(fuzzy_set,	triangular(	19.34	, *height[fuzzy_set]))
    print(fuzzy_set,	triangular(	20.52	, *height[fuzzy_set]))
    print(fuzzy_set,	triangular(	21.54	, *height[fuzzy_set]))
    print(fuzzy_set,	triangular(	25	, *height[fuzzy_set]))
    print(fuzzy_set,	triangular(	28.23	, *height[fuzzy_set]))
    print(fuzzy_set,	triangular(	13.98	, *height[fuzzy_set]))
    print(fuzzy_set,	triangular(	17.15	, *height[fuzzy_set]))
    print(fuzzy_set,	triangular(	30.72	, *height[fuzzy_set]))
    print(fuzzy_set,	triangular(	29.29	, *height[fuzzy_set]))
    print(fuzzy_set,	triangular(	25.25	, *height[fuzzy_set]))
    print(fuzzy_set,	triangular(	25.13	, *height[fuzzy_set]))
    print(fuzzy_set,	triangular(	28.2	, *height[fuzzy_set]))
    print(fuzzy_set,	triangular(	27.15	, *height[fuzzy_set]))
    print(fuzzy_set,	triangular(	26.27	, *height[fuzzy_set]))
    print(fuzzy_set,	triangular(	26.99	, *height[fuzzy_set]))
    print(fuzzy_set,	triangular(	18.36	, *height[fuzzy_set]))
    print(fuzzy_set,	triangular(	18.22	, *height[fuzzy_set]))
    print(fuzzy_set,	triangular(	20.13	, *height[fuzzy_set]))
    print(fuzzy_set,	triangular(	20.74	, *height[fuzzy_set]))
    print(fuzzy_set,	triangular(	18.1	, *height[fuzzy_set]))
    print(fuzzy_set,	triangular(	23.33	, *height[fuzzy_set]))
    print(fuzzy_set,	triangular(	18.18	, *height[fuzzy_set]))
    print(fuzzy_set,	triangular(	18.49	, *height[fuzzy_set]))
    print(fuzzy_set,	triangular(	28.14	, *height[fuzzy_set]))
    print(fuzzy_set,	triangular(	14.93	, *height[fuzzy_set]))
    print(fuzzy_set,	triangular(	29.97	, *height[fuzzy_set]))
    print(fuzzy_set,	triangular(	15.62	, *height[fuzzy_set]))
    print(fuzzy_set,	triangular(	15.73	, *height[fuzzy_set]))
    print(fuzzy_set,	triangular(	20.53	, *height[fuzzy_set]))
    print(fuzzy_set,	triangular(	16.62	, *height[fuzzy_set]))
    print(fuzzy_set,	triangular(	14.59	, *height[fuzzy_set]))
    print(fuzzy_set,	triangular(	19.51	, *height[fuzzy_set]))
    print(fuzzy_set,	triangular(	18.03	, *height[fuzzy_set]))
    print(fuzzy_set,	triangular(	19.24	, *height[fuzzy_set]))
    print(fuzzy_set,	triangular(	14.06	, *height[fuzzy_set]))
    print(fuzzy_set,	triangular(	17.64	, *height[fuzzy_set]))
    print(fuzzy_set,	triangular(	11.28	, *height[fuzzy_set]))
    print(fuzzy_set,	triangular(	16.41	, *height[fuzzy_set]))
    print(fuzzy_set,	triangular(	16.85	, *height[fuzzy_set]))
    print(fuzzy_set,	triangular(	18.82	, *height[fuzzy_set]))
    print(fuzzy_set,	triangular(	16.17	, *height[fuzzy_set]))
    print(fuzzy_set,	triangular(	20.2	, *height[fuzzy_set]))
    print(fuzzy_set,	triangular(	22.44	, *height[fuzzy_set]))
    print(fuzzy_set,	triangular(	13.23	, *height[fuzzy_set]))
    print(fuzzy_set,	triangular(	20.56	, *height[fuzzy_set]))
    print(fuzzy_set,	triangular(	12.83	, *height[fuzzy_set]))
    print(fuzzy_set,	triangular(	20.54	, *height[fuzzy_set]))
    print(fuzzy_set,	triangular(	20.21	, *height[fuzzy_set]))
    print(fuzzy_set,	triangular(	18.17	, *height[fuzzy_set]))
    print(fuzzy_set,	triangular(	17.31	, *height[fuzzy_set]))
    print(fuzzy_set,	triangular(	17.52	, *height[fuzzy_set]))
    print(fuzzy_set,	triangular(	21.24	, *height[fuzzy_set]))
    print(fuzzy_set,	triangular(	16.74	, *height[fuzzy_set]))
    print(fuzzy_set,	triangular(	24.49	, *height[fuzzy_set]))
    print(fuzzy_set,	triangular(	16.32	, *height[fuzzy_set]))
    print(fuzzy_set,	triangular(	19.83	, *height[fuzzy_set]))
    print(fuzzy_set,	triangular(	12.87	, *height[fuzzy_set]))
    print(fuzzy_set,	triangular(	13.14	, *height[fuzzy_set]))
    print(fuzzy_set,	triangular(	20.04	, *height[fuzzy_set]))
    print(fuzzy_set,	triangular(	17.12	, *height[fuzzy_set]))
    print(fuzzy_set,	triangular(	15.7	, *height[fuzzy_set]))
    print(fuzzy_set,	triangular(	23.95	, *height[fuzzy_set]))
    print(fuzzy_set,	triangular(	14.69	, *height[fuzzy_set]))
    print(fuzzy_set,	triangular(	14.7	, *height[fuzzy_set]))
    print(fuzzy_set,	triangular(	20.52	, *height[fuzzy_set]))
    print(fuzzy_set,	triangular(	13.66	, *height[fuzzy_set]))
    print(fuzzy_set,	triangular(	19.07	, *height[fuzzy_set]))
    print(fuzzy_set,	triangular(	18.61	, *height[fuzzy_set]))
    print(fuzzy_set,	triangular(	20.58	, *height[fuzzy_set]))
    print(fuzzy_set,	triangular(	20.26	, *height[fuzzy_set]))
    print(fuzzy_set,	triangular(	18.22	, *height[fuzzy_set]))
    print(fuzzy_set,	triangular(	16.7	, *height[fuzzy_set]))
    print(fuzzy_set,	triangular(	13.9	, *height[fuzzy_set]))
    print(fuzzy_set,	triangular(	21.6	, *height[fuzzy_set]))
    print(fuzzy_set,	triangular(	19.83	, *height[fuzzy_set]))
    print(fuzzy_set,	triangular(	18.68	, *height[fuzzy_set]))
    print(fuzzy_set,	triangular(	15.68	, *height[fuzzy_set]))
    print(fuzzy_set,	triangular(	13.1	, *height[fuzzy_set]))
    print(fuzzy_set,	triangular(	18.75	, *height[fuzzy_set]))
    print(fuzzy_set,	triangular(	12.27	, *height[fuzzy_set]))
    print(fuzzy_set,	triangular(	13.17	, *height[fuzzy_set]))
    print(fuzzy_set,	triangular(	13.44	, *height[fuzzy_set]))
    print(fuzzy_set,	triangular(	17.56	, *height[fuzzy_set]))
    print(fuzzy_set,	triangular(	20.02	, *height[fuzzy_set]))
    print(fuzzy_set,	triangular(	16.33	, *height[fuzzy_set]))
    print(fuzzy_set,	triangular(	20.67	, *height[fuzzy_set]))
    print(fuzzy_set,	triangular(	17.62	, *height[fuzzy_set]))
    print(fuzzy_set,	triangular(	20.86	, *height[fuzzy_set]))
    print(fuzzy_set,	triangular(	22.55	, *height[fuzzy_set]))
    print(fuzzy_set,	triangular(	24.44	, *height[fuzzy_set]))
    print(fuzzy_set,	triangular(	25.49	, *height[fuzzy_set]))
    print(fuzzy_set,	triangular(	25.44	, *height[fuzzy_set]))
    print(fuzzy_set,	triangular(	14.44	, *height[fuzzy_set]))
    print(fuzzy_set,	triangular(	24.99	, *height[fuzzy_set]))
    print(fuzzy_set,	triangular(	25.42	, *height[fuzzy_set]))
    print(fuzzy_set,	triangular(	28.06	, *height[fuzzy_set]))
    print(fuzzy_set,	triangular(	20.7	, *height[fuzzy_set]))
    print(fuzzy_set,	triangular(	23.23	, *height[fuzzy_set]))
    print(fuzzy_set,	triangular(	16.35	, *height[fuzzy_set]))
    print(fuzzy_set,	triangular(	16.58	, *height[fuzzy_set]))
    print(fuzzy_set,	triangular(	19.34	, *height[fuzzy_set]))
    print(fuzzy_set,	triangular(	24.21	, *height[fuzzy_set]))
    print(fuzzy_set,	triangular(	21.48	, *height[fuzzy_set]))
    print(fuzzy_set,	triangular(	22.44	, *height[fuzzy_set]))
    print(fuzzy_set,	triangular(	29.43	, *height[fuzzy_set]))
    print(fuzzy_set,	triangular(	21.94	, *height[fuzzy_set]))
    print(fuzzy_set,	triangular(	28.92	, *height[fuzzy_set]))
    print(fuzzy_set,	triangular(	27.61	, *height[fuzzy_set]))
    print(fuzzy_set,	triangular(	19.59	, *height[fuzzy_set]))
    print(fuzzy_set,	triangular(	27.88	, *height[fuzzy_set]))
    print(fuzzy_set,	triangular(	22.68	, *height[fuzzy_set]))
    print(fuzzy_set,	triangular(	23.93	, *height[fuzzy_set]))
    print(fuzzy_set,	triangular(	27.15	, *height[fuzzy_set]))
    print(fuzzy_set,	triangular(	29.37	, *height[fuzzy_set]))
    print(fuzzy_set,	triangular(	30.62	, *height[fuzzy_set]))
    print(fuzzy_set,	triangular(	25.09	, *height[fuzzy_set]))
    print(fuzzy_set,	triangular(	22.39	, *height[fuzzy_set]))
    print(fuzzy_set,	triangular(	28.25	, *height[fuzzy_set]))
    print(fuzzy_set,	triangular(	28.08	, *height[fuzzy_set]))
    print(fuzzy_set,	triangular(	29.33	, *height[fuzzy_set]))
    print(fuzzy_set,	triangular(	24.54	, *height[fuzzy_set]))


# %% [code]
