# Supplementary material for: Breast cancer disease classification using fuzzy-ID3 algorithm with FUZZYDBD method: automatic fuzzy database definition
Source: PeerJ Comput Sci. 2021 May 4;7:e427. doi: 10.7717/peerj-cs.427 (PMC8114800; doi:10.7717/peerj-cs.427)
Supplement: Supplemental Information 3 — To run the FID3 algorithm-FUZZYDBD: 1. Open id310fold.py (python language) 2. Make sure the dataset is w5.data/WBCDF1.data/coimbrafold5.data (according to the folder) id310fold.py is located in the FID3 file. Apply the w5.data/WBCDF1.data/coimbrafold5.data dataset located in the same FID3 file as it is the latest data that has already undergone data transformation into the linguistic format. All the instances have been shuffled well. [file peerj-cs-07-427-s003.zip › WDBC/Fuzzificationdata/TexturenucB.ipynb]

# %% [code]
import warnings
warnings.filterwarnings('ignore')
import numpy as np # numerical processing library
import matplotlib.pyplot as plt # chart library
%pylab inline

def triangular(x, a, b, c):
    return max( min( (x-a)/(b-a), (c-x)/(c-b) ), 0 )

# U variable represents the Universe of Discourse of numerical variable height

U = np.arange(-30,270,0.5) # generates a sequence of number between 0 and 10, step 0.2

height = {
  'Low': [-1.9022, 0.3602, 2.6226],
  'Medium': [0.3602, 2.6226, 4.885],
  'High': [2.6226, 4.885, 7.1474],

}

plt.figure(figsize=(15,7))

lines = []

for fuzzy_set in height.keys():
  memberships = [ triangular(x, *height[fuzzy_set]) for x in U ]
  # plot the chart
  tmp, = plot(U, memberships, label=fuzzy_set)
  lines.append(tmp)

legend(handles=lines)
xlabel("Height")
ylabel("Membership value")

for fuzzy_set in height.keys():
    print(fuzzy_set,	triangular(	0.9053	, *height[fuzzy_set]))
    print(fuzzy_set,	triangular(	0.7339	, *height[fuzzy_set]))
    print(fuzzy_set,	triangular(	0.7869	, *height[fuzzy_set]))
    print(fuzzy_set,	triangular(	1.156	, *height[fuzzy_set]))
    print(fuzzy_set,	triangular(	0.7813	, *height[fuzzy_set]))
    print(fuzzy_set,	triangular(	0.8902	, *height[fuzzy_set]))
    print(fuzzy_set,	triangular(	0.7732	, *height[fuzzy_set]))
    print(fuzzy_set,	triangular(	1.377	, *height[fuzzy_set]))
    print(fuzzy_set,	triangular(	1.002	, *height[fuzzy_set]))
    print(fuzzy_set,	triangular(	1.599	, *height[fuzzy_set]))
    print(fuzzy_set,	triangular(	1.187	, *height[fuzzy_set]))
    print(fuzzy_set,	triangular(	0.9849	, *height[fuzzy_set]))
    print(fuzzy_set,	triangular(	3.568	, *height[fuzzy_set]))
    print(fuzzy_set,	triangular(	1.078	, *height[fuzzy_set]))
    print(fuzzy_set,	triangular(	1.169	, *height[fuzzy_set]))
    print(fuzzy_set,	triangular(	1.033	, *height[fuzzy_set]))
    print(fuzzy_set,	triangular(	1.24	, *height[fuzzy_set]))
    print(fuzzy_set,	triangular(	1.073	, *height[fuzzy_set]))
    print(fuzzy_set,	triangular(	1.017	, *height[fuzzy_set]))
    print(fuzzy_set,	triangular(	0.7886	, *height[fuzzy_set]))
    print(fuzzy_set,	triangular(	0.7477	, *height[fuzzy_set]))
    print(fuzzy_set,	triangular(	0.9768	, *height[fuzzy_set]))
    print(fuzzy_set,	triangular(	0.7096	, *height[fuzzy_set]))
    print(fuzzy_set,	triangular(	1.127	, *height[fuzzy_set]))
    print(fuzzy_set,	triangular(	0.9017	, *height[fuzzy_set]))
    print(fuzzy_set,	triangular(	0.976	, *height[fuzzy_set]))
    print(fuzzy_set,	triangular(	0.9832	, *height[fuzzy_set]))
    print(fuzzy_set,	triangular(	1.849	, *height[fuzzy_set]))
    print(fuzzy_set,	triangular(	1.012	, *height[fuzzy_set]))
    print(fuzzy_set,	triangular(	0.8225	, *height[fuzzy_set]))
    print(fuzzy_set,	triangular(	1.466	, *height[fuzzy_set]))
    print(fuzzy_set,	triangular(	1.03	, *height[fuzzy_set]))
    print(fuzzy_set,	triangular(	1.398	, *height[fuzzy_set]))
    print(fuzzy_set,	triangular(	0.6062	, *height[fuzzy_set]))
    print(fuzzy_set,	triangular(	0.6857	, *height[fuzzy_set]))
    print(fuzzy_set,	triangular(	0.9197	, *height[fuzzy_set]))
    print(fuzzy_set,	triangular(	1.019	, *height[fuzzy_set]))
    print(fuzzy_set,	triangular(	2.342	, *height[fuzzy_set]))
    print(fuzzy_set,	triangular(	2.188	, *height[fuzzy_set]))
    print(fuzzy_set,	triangular(	0.5914	, *height[fuzzy_set]))
    print(fuzzy_set,	triangular(	0.8265	, *height[fuzzy_set]))
    print(fuzzy_set,	triangular(	1.428	, *height[fuzzy_set]))
    print(fuzzy_set,	triangular(	1.666	, *height[fuzzy_set]))
    print(fuzzy_set,	triangular(	0.8249	, *height[fuzzy_set]))
    print(fuzzy_set,	triangular(	0.6123	, *height[fuzzy_set]))
    print(fuzzy_set,	triangular(	0.6633	, *height[fuzzy_set]))
    print(fuzzy_set,	triangular(	0.9567	, *height[fuzzy_set]))
    print(fuzzy_set,	triangular(	0.8937	, *height[fuzzy_set]))
    print(fuzzy_set,	triangular(	0.7294	, *height[fuzzy_set]))
    print(fuzzy_set,	triangular(	1.353	, *height[fuzzy_set]))
    print(fuzzy_set,	triangular(	1.21	, *height[fuzzy_set]))
    print(fuzzy_set,	triangular(	0.9234	, *height[fuzzy_set]))
    print(fuzzy_set,	triangular(	0.6329	, *height[fuzzy_set]))
    print(fuzzy_set,	triangular(	1.593	, *height[fuzzy_set]))
    print(fuzzy_set,	triangular(	0.8339	, *height[fuzzy_set]))
    print(fuzzy_set,	triangular(	0.9591	, *height[fuzzy_set]))
    print(fuzzy_set,	triangular(	1.193	, *height[fuzzy_set]))
    print(fuzzy_set,	triangular(	1.15	, *height[fuzzy_set]))
    print(fuzzy_set,	triangular(	1.214	, *height[fuzzy_set]))
    print(fuzzy_set,	triangular(	0.5796	, *height[fuzzy_set]))
    print(fuzzy_set,	triangular(	1.441	, *height[fuzzy_set]))
    print(fuzzy_set,	triangular(	2.067	, *height[fuzzy_set]))
    print(fuzzy_set,	triangular(	1.268	, *height[fuzzy_set]))
    print(fuzzy_set,	triangular(	2.265	, *height[fuzzy_set]))
    print(fuzzy_set,	triangular(	1.178	, *height[fuzzy_set]))
    print(fuzzy_set,	triangular(	1.281	, *height[fuzzy_set]))
    print(fuzzy_set,	triangular(	2.011	, *height[fuzzy_set]))
    print(fuzzy_set,	triangular(	0.9429	, *height[fuzzy_set]))
    print(fuzzy_set,	triangular(	1.194	, *height[fuzzy_set]))
    print(fuzzy_set,	triangular(	0.8732	, *height[fuzzy_set]))
    print(fuzzy_set,	triangular(	0.7975	, *height[fuzzy_set]))
    print(fuzzy_set,	triangular(	0.8522	, *height[fuzzy_set]))
    print(fuzzy_set,	triangular(	1.041	, *height[fuzzy_set]))
    print(fuzzy_set,	triangular(	0.6205	, *height[fuzzy_set]))
    print(fuzzy_set,	triangular(	1.025	, *height[fuzzy_set]))
    print(fuzzy_set,	triangular(	1.016	, *height[fuzzy_set]))
    print(fuzzy_set,	triangular(	1.014	, *height[fuzzy_set]))
    print(fuzzy_set,	triangular(	0.5505	, *height[fuzzy_set]))
    print(fuzzy_set,	triangular(	1.885	, *height[fuzzy_set]))
    print(fuzzy_set,	triangular(	1.095	, *height[fuzzy_set]))
    print(fuzzy_set,	triangular(	2.174	, *height[fuzzy_set]))
    print(fuzzy_set,	triangular(	1.016	, *height[fuzzy_set]))
    print(fuzzy_set,	triangular(	1.474	, *height[fuzzy_set]))
    print(fuzzy_set,	triangular(	2.91	, *height[fuzzy_set]))
    print(fuzzy_set,	triangular(	1.255	, *height[fuzzy_set]))
    print(fuzzy_set,	triangular(	1.475	, *height[fuzzy_set]))
    print(fuzzy_set,	triangular(	2.22	, *height[fuzzy_set]))
    print(fuzzy_set,	triangular(	0.6636	, *height[fuzzy_set]))
    print(fuzzy_set,	triangular(	1.502	, *height[fuzzy_set]))
    print(fuzzy_set,	triangular(	0.7372	, *height[fuzzy_set]))
    print(fuzzy_set,	triangular(	1.111	, *height[fuzzy_set]))
    print(fuzzy_set,	triangular(	0.8413	, *height[fuzzy_set]))
    print(fuzzy_set,	triangular(	1.153	, *height[fuzzy_set]))
    print(fuzzy_set,	triangular(	1.373	, *height[fuzzy_set]))
    print(fuzzy_set,	triangular(	0.9644	, *height[fuzzy_set]))
    print(fuzzy_set,	triangular(	1.509	, *height[fuzzy_set]))
    print(fuzzy_set,	triangular(	1.511	, *height[fuzzy_set]))
    print(fuzzy_set,	triangular(	2.043	, *height[fuzzy_set]))
    print(fuzzy_set,	triangular(	0.5391	, *height[fuzzy_set]))
    print(fuzzy_set,	triangular(	1.851	, *height[fuzzy_set]))
    print(fuzzy_set,	triangular(	1.29	, *height[fuzzy_set]))
    print(fuzzy_set,	triangular(	1.508	, *height[fuzzy_set]))
    print(fuzzy_set,	triangular(	1.571	, *height[fuzzy_set]))
    print(fuzzy_set,	triangular(	1.222	, *height[fuzzy_set]))
    print(fuzzy_set,	triangular(	1.534	, *height[fuzzy_set]))
    print(fuzzy_set,	triangular(	0.9238	, *height[fuzzy_set]))
    print(fuzzy_set,	triangular(	1.657	, *height[fuzzy_set]))
    print(fuzzy_set,	triangular(	0.8944	, *height[fuzzy_set]))
    print(fuzzy_set,	triangular(	1.545	, *height[fuzzy_set]))
    print(fuzzy_set,	triangular(	0.9861	, *height[fuzzy_set]))
    print(fuzzy_set,	triangular(	1.424	, *height[fuzzy_set]))
    print(fuzzy_set,	triangular(	1.803	, *height[fuzzy_set]))
    print(fuzzy_set,	triangular(	1.49	, *height[fuzzy_set]))
    print(fuzzy_set,	triangular(	1.86	, *height[fuzzy_set]))
    print(fuzzy_set,	triangular(	0.5864	, *height[fuzzy_set]))
    print(fuzzy_set,	triangular(	0.9227	, *height[fuzzy_set]))
    print(fuzzy_set,	triangular(	0.9789	, *height[fuzzy_set]))
    print(fuzzy_set,	triangular(	0.9489	, *height[fuzzy_set]))
    print(fuzzy_set,	triangular(	1.072	, *height[fuzzy_set]))
    print(fuzzy_set,	triangular(	1.214	, *height[fuzzy_set]))
    print(fuzzy_set,	triangular(	0.4607	, *height[fuzzy_set]))
    print(fuzzy_set,	triangular(	1.581	, *height[fuzzy_set]))
    print(fuzzy_set,	triangular(	3.12	, *height[fuzzy_set]))
    print(fuzzy_set,	triangular(	0.857	, *height[fuzzy_set]))
    print(fuzzy_set,	triangular(	1.14	, *height[fuzzy_set]))
    print(fuzzy_set,	triangular(	0.8561	, *height[fuzzy_set]))
    print(fuzzy_set,	triangular(	1.005	, *height[fuzzy_set]))
    print(fuzzy_set,	triangular(	1.342	, *height[fuzzy_set]))
    print(fuzzy_set,	triangular(	1.068	, *height[fuzzy_set]))
    print(fuzzy_set,	triangular(	1.199	, *height[fuzzy_set]))
    print(fuzzy_set,	triangular(	0.8163	, *height[fuzzy_set]))
    print(fuzzy_set,	triangular(	0.7859	, *height[fuzzy_set]))
    print(fuzzy_set,	triangular(	1.265	, *height[fuzzy_set]))
    print(fuzzy_set,	triangular(	0.8155	, *height[fuzzy_set]))
    print(fuzzy_set,	triangular(	1.202	, *height[fuzzy_set]))
    print(fuzzy_set,	triangular(	1.38	, *height[fuzzy_set]))
    print(fuzzy_set,	triangular(	2.508	, *height[fuzzy_set]))
    print(fuzzy_set,	triangular(	0.9938	, *height[fuzzy_set]))
    print(fuzzy_set,	triangular(	1.452	, *height[fuzzy_set]))
    print(fuzzy_set,	triangular(	1.343	, *height[fuzzy_set]))
    print(fuzzy_set,	triangular(	0.496	, *height[fuzzy_set]))
    print(fuzzy_set,	triangular(	1.332	, *height[fuzzy_set]))
    print(fuzzy_set,	triangular(	1.908	, *height[fuzzy_set]))
    print(fuzzy_set,	triangular(	0.7712	, *height[fuzzy_set]))
    print(fuzzy_set,	triangular(	1.239	, *height[fuzzy_set]))
    print(fuzzy_set,	triangular(	0.6538	, *height[fuzzy_set]))
    print(fuzzy_set,	triangular(	1.426	, *height[fuzzy_set]))
    print(fuzzy_set,	triangular(	1.909	, *height[fuzzy_set]))
    print(fuzzy_set,	triangular(	0.7394	, *height[fuzzy_set]))
    print(fuzzy_set,	triangular(	0.7574	, *height[fuzzy_set]))
    print(fuzzy_set,	triangular(	1.322	, *height[fuzzy_set]))
    print(fuzzy_set,	triangular(	1.962	, *height[fuzzy_set]))
    print(fuzzy_set,	triangular(	2.664	, *height[fuzzy_set]))
    print(fuzzy_set,	triangular(	0.7815	, *height[fuzzy_set]))
    print(fuzzy_set,	triangular(	0.7927	, *height[fuzzy_set]))
    print(fuzzy_set,	triangular(	0.9823	, *height[fuzzy_set]))
    print(fuzzy_set,	triangular(	1.4	, *height[fuzzy_set]))
    print(fuzzy_set,	triangular(	2.06	, *height[fuzzy_set]))
    print(fuzzy_set,	triangular(	0.7285	, *height[fuzzy_set]))
    print(fuzzy_set,	triangular(	0.7614	, *height[fuzzy_set]))
    print(fuzzy_set,	triangular(	1.693	, *height[fuzzy_set]))
    print(fuzzy_set,	triangular(	0.6336	, *height[fuzzy_set]))
    print(fuzzy_set,	triangular(	1.048	, *height[fuzzy_set]))
    print(fuzzy_set,	triangular(	1.656	, *height[fuzzy_set]))
    print(fuzzy_set,	triangular(	0.8561	, *height[fuzzy_set]))
    print(fuzzy_set,	triangular(	1.065	, *height[fuzzy_set]))
    print(fuzzy_set,	triangular(	0.4064	, *height[fuzzy_set]))
    print(fuzzy_set,	triangular(	1.391	, *height[fuzzy_set]))
    print(fuzzy_set,	triangular(	1.41	, *height[fuzzy_set]))
    print(fuzzy_set,	triangular(	1.217	, *height[fuzzy_set]))
    print(fuzzy_set,	triangular(	0.6656	, *height[fuzzy_set]))
    print(fuzzy_set,	triangular(	1.147	, *height[fuzzy_set]))
    print(fuzzy_set,	triangular(	0.6583	, *height[fuzzy_set]))
    print(fuzzy_set,	triangular(	1.805	, *height[fuzzy_set]))
    print(fuzzy_set,	triangular(	1.925	, *height[fuzzy_set]))
    print(fuzzy_set,	triangular(	0.7873	, *height[fuzzy_set]))
    print(fuzzy_set,	triangular(	2.261	, *height[fuzzy_set]))
    print(fuzzy_set,	triangular(	1.284	, *height[fuzzy_set]))
    print(fuzzy_set,	triangular(	1.142	, *height[fuzzy_set]))
    print(fuzzy_set,	triangular(	0.9899	, *height[fuzzy_set]))
    print(fuzzy_set,	triangular(	1.481	, *height[fuzzy_set]))
    print(fuzzy_set,	triangular(	0.7629	, *height[fuzzy_set]))
    print(fuzzy_set,	triangular(	1.15	, *height[fuzzy_set]))
    print(fuzzy_set,	triangular(	1.108	, *height[fuzzy_set]))
    print(fuzzy_set,	triangular(	0.4956	, *height[fuzzy_set]))
    print(fuzzy_set,	triangular(	1.268	, *height[fuzzy_set]))
    print(fuzzy_set,	triangular(	0.4757	, *height[fuzzy_set]))
    print(fuzzy_set,	triangular(	0.7655	, *height[fuzzy_set]))
    print(fuzzy_set,	triangular(	1.926	, *height[fuzzy_set]))
    print(fuzzy_set,	triangular(	0.8355	, *height[fuzzy_set]))
    print(fuzzy_set,	triangular(	2.11	, *height[fuzzy_set]))
    print(fuzzy_set,	triangular(	1.748	, *height[fuzzy_set]))
    print(fuzzy_set,	triangular(	4.885	, *height[fuzzy_set]))
    print(fuzzy_set,	triangular(	1.809	, *height[fuzzy_set]))
    print(fuzzy_set,	triangular(	0.9622	, *height[fuzzy_set]))
    print(fuzzy_set,	triangular(	0.9086	, *height[fuzzy_set]))
    print(fuzzy_set,	triangular(	2.112	, *height[fuzzy_set]))
    print(fuzzy_set,	triangular(	1.305	, *height[fuzzy_set]))
    print(fuzzy_set,	triangular(	1.073	, *height[fuzzy_set]))
    print(fuzzy_set,	triangular(	0.6509	, *height[fuzzy_set]))
    print(fuzzy_set,	triangular(	1.326	, *height[fuzzy_set]))
    print(fuzzy_set,	triangular(	0.8282	, *height[fuzzy_set]))
    print(fuzzy_set,	triangular(	1.56	, *height[fuzzy_set]))
    print(fuzzy_set,	triangular(	1.93	, *height[fuzzy_set]))
    print(fuzzy_set,	triangular(	1.044	, *height[fuzzy_set]))
    print(fuzzy_set,	triangular(	0.3621	, *height[fuzzy_set]))
    print(fuzzy_set,	triangular(	1.342	, *height[fuzzy_set]))
    print(fuzzy_set,	triangular(	0.8554	, *height[fuzzy_set]))
    print(fuzzy_set,	triangular(	0.9223	, *height[fuzzy_set]))
    print(fuzzy_set,	triangular(	0.3628	, *height[fuzzy_set]))
    print(fuzzy_set,	triangular(	1.48	, *height[fuzzy_set]))
    print(fuzzy_set,	triangular(	0.8652	, *height[fuzzy_set]))
    print(fuzzy_set,	triangular(	1.476	, *height[fuzzy_set]))
    print(fuzzy_set,	triangular(	1.667	, *height[fuzzy_set]))
    print(fuzzy_set,	triangular(	1.845	, *height[fuzzy_set]))
    print(fuzzy_set,	triangular(	1.194	, *height[fuzzy_set]))
    print(fuzzy_set,	triangular(	1.563	, *height[fuzzy_set]))
    print(fuzzy_set,	triangular(	1.922	, *height[fuzzy_set]))
    print(fuzzy_set,	triangular(	1.186	, *height[fuzzy_set]))
    print(fuzzy_set,	triangular(	1.321	, *height[fuzzy_set]))
    print(fuzzy_set,	triangular(	0.4336	, *height[fuzzy_set]))
    print(fuzzy_set,	triangular(	0.4981	, *height[fuzzy_set]))
    print(fuzzy_set,	triangular(	1.217	, *height[fuzzy_set]))
    print(fuzzy_set,	triangular(	0.9209	, *height[fuzzy_set]))
    print(fuzzy_set,	triangular(	0.8907	, *height[fuzzy_set]))
    print(fuzzy_set,	triangular(	0.8121	, *height[fuzzy_set]))
    print(fuzzy_set,	triangular(	0.9027	, *height[fuzzy_set]))
    print(fuzzy_set,	triangular(	0.4966	, *height[fuzzy_set]))
    print(fuzzy_set,	triangular(	1.066	, *height[fuzzy_set]))
    print(fuzzy_set,	triangular(	1.069	, *height[fuzzy_set]))
    print(fuzzy_set,	triangular(	0.679	, *height[fuzzy_set]))
    print(fuzzy_set,	triangular(	0.8927	, *height[fuzzy_set]))
    print(fuzzy_set,	triangular(	1.647	, *height[fuzzy_set]))
    print(fuzzy_set,	triangular(	1.189	, *height[fuzzy_set]))
    print(fuzzy_set,	triangular(	0.8301	, *height[fuzzy_set]))
    print(fuzzy_set,	triangular(	1.503	, *height[fuzzy_set]))
    print(fuzzy_set,	triangular(	0.9635	, *height[fuzzy_set]))
    print(fuzzy_set,	triangular(	1.041	, *height[fuzzy_set]))
    print(fuzzy_set,	triangular(	2.324	, *height[fuzzy_set]))
    print(fuzzy_set,	triangular(	0.8561	, *height[fuzzy_set]))
    print(fuzzy_set,	triangular(	0.6612	, *height[fuzzy_set]))
    print(fuzzy_set,	triangular(	0.6745	, *height[fuzzy_set]))
    print(fuzzy_set,	triangular(	1.642	, *height[fuzzy_set]))
    print(fuzzy_set,	triangular(	1.057	, *height[fuzzy_set]))
    print(fuzzy_set,	triangular(	1.802	, *height[fuzzy_set]))
    print(fuzzy_set,	triangular(	2.612	, *height[fuzzy_set]))
    print(fuzzy_set,	triangular(	1.601	, *height[fuzzy_set]))
    print(fuzzy_set,	triangular(	0.4402	, *height[fuzzy_set]))
    print(fuzzy_set,	triangular(	1.493	, *height[fuzzy_set]))
    print(fuzzy_set,	triangular(	1.038	, *height[fuzzy_set]))
    print(fuzzy_set,	triangular(	0.8208	, *height[fuzzy_set]))
    print(fuzzy_set,	triangular(	0.8429	, *height[fuzzy_set]))
    print(fuzzy_set,	triangular(	0.78	, *height[fuzzy_set]))
    print(fuzzy_set,	triangular(	0.8568	, *height[fuzzy_set]))
    print(fuzzy_set,	triangular(	0.6342	, *height[fuzzy_set]))
    print(fuzzy_set,	triangular(	0.8098	, *height[fuzzy_set]))
    print(fuzzy_set,	triangular(	1.199	, *height[fuzzy_set]))
    print(fuzzy_set,	triangular(	1.059	, *height[fuzzy_set]))
    print(fuzzy_set,	triangular(	2.454	, *height[fuzzy_set]))
    print(fuzzy_set,	triangular(	1.278	, *height[fuzzy_set]))
    print(fuzzy_set,	triangular(	1.033	, *height[fuzzy_set]))
    print(fuzzy_set,	triangular(	1.317	, *height[fuzzy_set]))
    print(fuzzy_set,	triangular(	1.633	, *height[fuzzy_set]))
    print(fuzzy_set,	triangular(	0.9988	, *height[fuzzy_set]))
    print(fuzzy_set,	triangular(	0.7383	, *height[fuzzy_set]))
    print(fuzzy_set,	triangular(	1.617	, *height[fuzzy_set]))
    print(fuzzy_set,	triangular(	1.197	, *height[fuzzy_set]))
    print(fuzzy_set,	triangular(	1.916	, *height[fuzzy_set]))
    print(fuzzy_set,	triangular(	1.219	, *height[fuzzy_set]))
    print(fuzzy_set,	triangular(	1.489	, *height[fuzzy_set]))
    print(fuzzy_set,	triangular(	0.7198	, *height[fuzzy_set]))
    print(fuzzy_set,	triangular(	0.5293	, *height[fuzzy_set]))
    print(fuzzy_set,	triangular(	1.352	, *height[fuzzy_set]))
    print(fuzzy_set,	triangular(	1.409	, *height[fuzzy_set]))
    print(fuzzy_set,	triangular(	1.433	, *height[fuzzy_set]))
    print(fuzzy_set,	triangular(	2.293	, *height[fuzzy_set]))
    print(fuzzy_set,	triangular(	1.28	, *height[fuzzy_set]))
    print(fuzzy_set,	triangular(	0.828	, *height[fuzzy_set]))
    print(fuzzy_set,	triangular(	1.166	, *height[fuzzy_set]))
    print(fuzzy_set,	triangular(	0.9195	, *height[fuzzy_set]))
    print(fuzzy_set,	triangular(	1.001	, *height[fuzzy_set]))
    print(fuzzy_set,	triangular(	1.268	, *height[fuzzy_set]))
    print(fuzzy_set,	triangular(	0.9951	, *height[fuzzy_set]))
    print(fuzzy_set,	triangular(	0.9173	, *height[fuzzy_set]))
    print(fuzzy_set,	triangular(	1.389	, *height[fuzzy_set]))
    print(fuzzy_set,	triangular(	1.35	, *height[fuzzy_set]))
    print(fuzzy_set,	triangular(	1.39	, *height[fuzzy_set]))
    print(fuzzy_set,	triangular(	0.469	, *height[fuzzy_set]))
    print(fuzzy_set,	triangular(	1.905	, *height[fuzzy_set]))
    print(fuzzy_set,	triangular(	1.974	, *height[fuzzy_set]))
    print(fuzzy_set,	triangular(	1.77	, *height[fuzzy_set]))
    print(fuzzy_set,	triangular(	0.948	, *height[fuzzy_set]))
    print(fuzzy_set,	triangular(	0.7636	, *height[fuzzy_set]))
    print(fuzzy_set,	triangular(	1.238	, *height[fuzzy_set]))
    print(fuzzy_set,	triangular(	0.6931	, *height[fuzzy_set]))
    print(fuzzy_set,	triangular(	0.6946	, *height[fuzzy_set]))
    print(fuzzy_set,	triangular(	1.027	, *height[fuzzy_set]))
    print(fuzzy_set,	triangular(	2.105	, *height[fuzzy_set]))
    print(fuzzy_set,	triangular(	0.669	, *height[fuzzy_set]))
    print(fuzzy_set,	triangular(	1.143	, *height[fuzzy_set]))
    print(fuzzy_set,	triangular(	1.161	, *height[fuzzy_set]))
    print(fuzzy_set,	triangular(	1.04	, *height[fuzzy_set]))
    print(fuzzy_set,	triangular(	1.743	, *height[fuzzy_set]))
    print(fuzzy_set,	triangular(	1.563	, *height[fuzzy_set]))
    print(fuzzy_set,	triangular(	1.059	, *height[fuzzy_set]))
    print(fuzzy_set,	triangular(	1.786	, *height[fuzzy_set]))
    print(fuzzy_set,	triangular(	0.5735	, *height[fuzzy_set]))
    print(fuzzy_set,	triangular(	1.305	, *height[fuzzy_set]))
    print(fuzzy_set,	triangular(	0.6864	, *height[fuzzy_set]))
    print(fuzzy_set,	triangular(	0.8285	, *height[fuzzy_set]))
    print(fuzzy_set,	triangular(	1.43	, *height[fuzzy_set]))
    print(fuzzy_set,	triangular(	0.9115	, *height[fuzzy_set]))
    print(fuzzy_set,	triangular(	0.6594	, *height[fuzzy_set]))
    print(fuzzy_set,	triangular(	0.3602	, *height[fuzzy_set]))
    print(fuzzy_set,	triangular(	2.777	, *height[fuzzy_set]))
    print(fuzzy_set,	triangular(	0.7151	, *height[fuzzy_set]))
    print(fuzzy_set,	triangular(	0.5996	, *height[fuzzy_set]))
    print(fuzzy_set,	triangular(	0.5503	, *height[fuzzy_set]))
    print(fuzzy_set,	triangular(	1.911	, *height[fuzzy_set]))
    print(fuzzy_set,	triangular(	2.2	, *height[fuzzy_set]))
    print(fuzzy_set,	triangular(	1.471	, *height[fuzzy_set]))
    print(fuzzy_set,	triangular(	0.6863	, *height[fuzzy_set]))
    print(fuzzy_set,	triangular(	1.042	, *height[fuzzy_set]))
    print(fuzzy_set,	triangular(	1.023	, *height[fuzzy_set]))
    print(fuzzy_set,	triangular(	0.8073	, *height[fuzzy_set]))
    print(fuzzy_set,	triangular(	0.9505	, *height[fuzzy_set]))
    print(fuzzy_set,	triangular(	1.081	, *height[fuzzy_set]))
    print(fuzzy_set,	triangular(	0.9097	, *height[fuzzy_set]))
    print(fuzzy_set,	triangular(	1.232	, *height[fuzzy_set]))
    print(fuzzy_set,	triangular(	1.457	, *height[fuzzy_set]))
    print(fuzzy_set,	triangular(	0.7476	, *height[fuzzy_set]))
    print(fuzzy_set,	triangular(	0.5664	, *height[fuzzy_set]))
    print(fuzzy_set,	triangular(	1.966	, *height[fuzzy_set]))
    print(fuzzy_set,	triangular(	0.9961	, *height[fuzzy_set]))
    print(fuzzy_set,	triangular(	1.532	, *height[fuzzy_set]))
    print(fuzzy_set,	triangular(	2.129	, *height[fuzzy_set]))
    print(fuzzy_set,	triangular(	0.6412	, *height[fuzzy_set]))
    print(fuzzy_set,	triangular(	1.53	, *height[fuzzy_set]))
    print(fuzzy_set,	triangular(	2.015	, *height[fuzzy_set]))
    print(fuzzy_set,	triangular(	0.9245	, *height[fuzzy_set]))
    print(fuzzy_set,	triangular(	0.7706	, *height[fuzzy_set]))
    print(fuzzy_set,	triangular(	0.9429	, *height[fuzzy_set]))
    print(fuzzy_set,	triangular(	0.8225	, *height[fuzzy_set]))
    print(fuzzy_set,	triangular(	2.284	, *height[fuzzy_set]))
    print(fuzzy_set,	triangular(	0.7395	, *height[fuzzy_set]))
    print(fuzzy_set,	triangular(	2.509	, *height[fuzzy_set]))
    print(fuzzy_set,	triangular(	1.152	, *height[fuzzy_set]))
    print(fuzzy_set,	triangular(	0.3981	, *height[fuzzy_set]))
    print(fuzzy_set,	triangular(	0.7615	, *height[fuzzy_set]))
    print(fuzzy_set,	triangular(	1.05	, *height[fuzzy_set]))
    print(fuzzy_set,	triangular(	0.6724	, *height[fuzzy_set]))
    print(fuzzy_set,	triangular(	1.324	, *height[fuzzy_set]))
    print(fuzzy_set,	triangular(	0.8509	, *height[fuzzy_set]))
    print(fuzzy_set,	triangular(	1.506	, *height[fuzzy_set]))
    print(fuzzy_set,	triangular(	0.8092	, *height[fuzzy_set]))
    print(fuzzy_set,	triangular(	1.478	, *height[fuzzy_set]))
    print(fuzzy_set,	triangular(	1.51	, *height[fuzzy_set]))
    print(fuzzy_set,	triangular(	1.363	, *height[fuzzy_set]))
    print(fuzzy_set,	triangular(	1.2	, *height[fuzzy_set]))
    print(fuzzy_set,	triangular(	1.247	, *height[fuzzy_set]))
    print(fuzzy_set,	triangular(	0.9527	, *height[fuzzy_set]))
    print(fuzzy_set,	triangular(	1.539	, *height[fuzzy_set]))
    print(fuzzy_set,	triangular(	1.285	, *height[fuzzy_set]))
    print(fuzzy_set,	triangular(	1.439	, *height[fuzzy_set]))
    print(fuzzy_set,	triangular(	0.6124	, *height[fuzzy_set]))
    print(fuzzy_set,	triangular(	0.9168	, *height[fuzzy_set]))
    print(fuzzy_set,	triangular(	1.892	, *height[fuzzy_set]))
    print(fuzzy_set,	triangular(	0.7786	, *height[fuzzy_set]))
    print(fuzzy_set,	triangular(	1.051	, *height[fuzzy_set]))
    print(fuzzy_set,	triangular(	0.6999	, *height[fuzzy_set]))
    print(fuzzy_set,	triangular(	1.022	, *height[fuzzy_set]))
    print(fuzzy_set,	triangular(	0.4125	, *height[fuzzy_set]))
    print(fuzzy_set,	triangular(	1.309	, *height[fuzzy_set]))
    print(fuzzy_set,	triangular(	0.6575	, *height[fuzzy_set]))
    print(fuzzy_set,	triangular(	0.5066	, *height[fuzzy_set]))
    print(fuzzy_set,	triangular(	0.489	, *height[fuzzy_set]))
    print(fuzzy_set,	triangular(	1.231	, *height[fuzzy_set]))
    print(fuzzy_set,	triangular(	1.15	, *height[fuzzy_set]))
    print(fuzzy_set,	triangular(	0.5417	, *height[fuzzy_set]))
    print(fuzzy_set,	triangular(	1.027	, *height[fuzzy_set]))
    print(fuzzy_set,	triangular(	0.9858	, *height[fuzzy_set]))
    print(fuzzy_set,	triangular(	1.031	, *height[fuzzy_set]))
    print(fuzzy_set,	triangular(	1.434	, *height[fuzzy_set]))
    print(fuzzy_set,	triangular(	0.873	, *height[fuzzy_set]))
    print(fuzzy_set,	triangular(	0.5308	, *height[fuzzy_set]))
    print(fuzzy_set,	triangular(	1.627	, *height[fuzzy_set]))
    print(fuzzy_set,	triangular(	0.8309	, *height[fuzzy_set]))
    print(fuzzy_set,	triangular(	0.6218	, *height[fuzzy_set]))
    print(fuzzy_set,	triangular(	1.067	, *height[fuzzy_set]))
    print(fuzzy_set,	triangular(	2.836	, *height[fuzzy_set]))
    print(fuzzy_set,	triangular(	0.5477	, *height[fuzzy_set]))
    print(fuzzy_set,	triangular(	2.079	, *height[fuzzy_set]))
    print(fuzzy_set,	triangular(	1.331	, *height[fuzzy_set]))
    print(fuzzy_set,	triangular(	0.9209	, *height[fuzzy_set]))
    print(fuzzy_set,	triangular(	1.652	, *height[fuzzy_set]))
    print(fuzzy_set,	triangular(	1.685	, *height[fuzzy_set]))
    print(fuzzy_set,	triangular(	1.332	, *height[fuzzy_set]))
    print(fuzzy_set,	triangular(	1.265	, *height[fuzzy_set]))
    print(fuzzy_set,	triangular(	0.6881	, *height[fuzzy_set]))
    print(fuzzy_set,	triangular(	1.14	, *height[fuzzy_set]))
    print(fuzzy_set,	triangular(	0.7747	, *height[fuzzy_set]))
    print(fuzzy_set,	triangular(	1.045	, *height[fuzzy_set]))
    print(fuzzy_set,	triangular(	1.299	, *height[fuzzy_set]))
    print(fuzzy_set,	triangular(	0.905	, *height[fuzzy_set]))
    print(fuzzy_set,	triangular(	0.9078	, *height[fuzzy_set]))
    print(fuzzy_set,	triangular(	1.743	, *height[fuzzy_set]))
    print(fuzzy_set,	triangular(	0.6372	, *height[fuzzy_set]))
    print(fuzzy_set,	triangular(	1.798	, *height[fuzzy_set]))
    print(fuzzy_set,	triangular(	0.8733	, *height[fuzzy_set]))
    print(fuzzy_set,	triangular(	1.781	, *height[fuzzy_set]))
    print(fuzzy_set,	triangular(	1.555	, *height[fuzzy_set]))
    print(fuzzy_set,	triangular(	1.387	, *height[fuzzy_set]))
    print(fuzzy_set,	triangular(	1.182	, *height[fuzzy_set]))
    print(fuzzy_set,	triangular(	1.336	, *height[fuzzy_set]))
    print(fuzzy_set,	triangular(	1.627	, *height[fuzzy_set]))
    print(fuzzy_set,	triangular(	1.203	, *height[fuzzy_set]))
    print(fuzzy_set,	triangular(	2.878	, *height[fuzzy_set]))
    print(fuzzy_set,	triangular(	1.213	, *height[fuzzy_set]))
    print(fuzzy_set,	triangular(	0.6457	, *height[fuzzy_set]))
    print(fuzzy_set,	triangular(	1.678	, *height[fuzzy_set]))
    print(fuzzy_set,	triangular(	1.44	, *height[fuzzy_set]))
    print(fuzzy_set,	triangular(	1.511	, *height[fuzzy_set]))
    print(fuzzy_set,	triangular(	0.7339	, *height[fuzzy_set]))
    print(fuzzy_set,	triangular(	0.895	, *height[fuzzy_set]))
    print(fuzzy_set,	triangular(	1.747	, *height[fuzzy_set]))
    print(fuzzy_set,	triangular(	1.341	, *height[fuzzy_set]))
    print(fuzzy_set,	triangular(	1.127	, *height[fuzzy_set]))
    print(fuzzy_set,	triangular(	1.621	, *height[fuzzy_set]))
    print(fuzzy_set,	triangular(	0.9671	, *height[fuzzy_set]))
    print(fuzzy_set,	triangular(	0.8836	, *height[fuzzy_set]))
    print(fuzzy_set,	triangular(	0.8749	, *height[fuzzy_set]))
    print(fuzzy_set,	triangular(	1.46	, *height[fuzzy_set]))
    print(fuzzy_set,	triangular(	1.001	, *height[fuzzy_set]))
    print(fuzzy_set,	triangular(	1.931	, *height[fuzzy_set]))
    print(fuzzy_set,	triangular(	0.6683	, *height[fuzzy_set]))
    print(fuzzy_set,	triangular(	0.9533	, *height[fuzzy_set]))
    print(fuzzy_set,	triangular(	0.7693	, *height[fuzzy_set]))
    print(fuzzy_set,	triangular(	1.046	, *height[fuzzy_set]))
    print(fuzzy_set,	triangular(	1.678	, *height[fuzzy_set]))
    print(fuzzy_set,	triangular(	0.6549	, *height[fuzzy_set]))
    print(fuzzy_set,	triangular(	1.376	, *height[fuzzy_set]))
    print(fuzzy_set,	triangular(	1.679	, *height[fuzzy_set]))
    print(fuzzy_set,	triangular(	0.4833	, *height[fuzzy_set]))
    print(fuzzy_set,	triangular(	2.542	, *height[fuzzy_set]))
    print(fuzzy_set,	triangular(	0.5906	, *height[fuzzy_set]))
    print(fuzzy_set,	triangular(	1.204	, *height[fuzzy_set]))
    print(fuzzy_set,	triangular(	1.077	, *height[fuzzy_set]))
    print(fuzzy_set,	triangular(	0.6221	, *height[fuzzy_set]))
    print(fuzzy_set,	triangular(	1.354	, *height[fuzzy_set]))
    print(fuzzy_set,	triangular(	1.361	, *height[fuzzy_set]))
    print(fuzzy_set,	triangular(	1.554	, *height[fuzzy_set]))
    print(fuzzy_set,	triangular(	1.375	, *height[fuzzy_set]))
    print(fuzzy_set,	triangular(	1.705	, *height[fuzzy_set]))
    print(fuzzy_set,	triangular(	0.7213	, *height[fuzzy_set]))
    print(fuzzy_set,	triangular(	0.6674	, *height[fuzzy_set]))
    print(fuzzy_set,	triangular(	1.924	, *height[fuzzy_set]))
    print(fuzzy_set,	triangular(	2.426	, *height[fuzzy_set]))
    print(fuzzy_set,	triangular(	1.35	, *height[fuzzy_set]))
    print(fuzzy_set,	triangular(	1.232	, *height[fuzzy_set]))
    print(fuzzy_set,	triangular(	1.687	, *height[fuzzy_set]))
    print(fuzzy_set,	triangular(	1.152	, *height[fuzzy_set]))
    print(fuzzy_set,	triangular(	1.306	, *height[fuzzy_set]))
    print(fuzzy_set,	triangular(	0.9112	, *height[fuzzy_set]))
    print(fuzzy_set,	triangular(	0.7656	, *height[fuzzy_set]))
    print(fuzzy_set,	triangular(	0.685	, *height[fuzzy_set]))
    print(fuzzy_set,	triangular(	0.8135	, *height[fuzzy_set]))
    print(fuzzy_set,	triangular(	0.7884	, *height[fuzzy_set]))
    print(fuzzy_set,	triangular(	1.312	, *height[fuzzy_set]))
    print(fuzzy_set,	triangular(	1.465	, *height[fuzzy_set]))
    print(fuzzy_set,	triangular(	1.74	, *height[fuzzy_set]))
    print(fuzzy_set,	triangular(	1.35	, *height[fuzzy_set]))
    print(fuzzy_set,	triangular(	2.643	, *height[fuzzy_set]))
    print(fuzzy_set,	triangular(	0.4334	, *height[fuzzy_set]))
    print(fuzzy_set,	triangular(	3.647	, *height[fuzzy_set]))
    print(fuzzy_set,	triangular(	0.538	, *height[fuzzy_set]))
    print(fuzzy_set,	triangular(	0.4875	, *height[fuzzy_set]))
    print(fuzzy_set,	triangular(	1.018	, *height[fuzzy_set]))
    print(fuzzy_set,	triangular(	0.5762	, *height[fuzzy_set]))
    print(fuzzy_set,	triangular(	1.166	, *height[fuzzy_set]))
    print(fuzzy_set,	triangular(	0.9857	, *height[fuzzy_set]))
    print(fuzzy_set,	triangular(	1.19	, *height[fuzzy_set]))
    print(fuzzy_set,	triangular(	0.9264	, *height[fuzzy_set]))
    print(fuzzy_set,	triangular(	0.5733	, *height[fuzzy_set]))
    print(fuzzy_set,	triangular(	0.9462	, *height[fuzzy_set]))
    print(fuzzy_set,	triangular(	0.3871	, *height[fuzzy_set]))
    print(fuzzy_set,	triangular(	1.207	, *height[fuzzy_set]))
    print(fuzzy_set,	triangular(	1.006	, *height[fuzzy_set]))
    print(fuzzy_set,	triangular(	1.408	, *height[fuzzy_set]))
    print(fuzzy_set,	triangular(	1.154	, *height[fuzzy_set]))
    print(fuzzy_set,	triangular(	0.5679	, *height[fuzzy_set]))
    print(fuzzy_set,	triangular(	1.139	, *height[fuzzy_set]))
    print(fuzzy_set,	triangular(	1.046	, *height[fuzzy_set]))
    print(fuzzy_set,	triangular(	1.288	, *height[fuzzy_set]))
    print(fuzzy_set,	triangular(	1.486	, *height[fuzzy_set]))
    print(fuzzy_set,	triangular(	1.473	, *height[fuzzy_set]))
    print(fuzzy_set,	triangular(	1.636	, *height[fuzzy_set]))
    print(fuzzy_set,	triangular(	0.6332	, *height[fuzzy_set]))
    print(fuzzy_set,	triangular(	0.781	, *height[fuzzy_set]))
    print(fuzzy_set,	triangular(	1.045	, *height[fuzzy_set]))
    print(fuzzy_set,	triangular(	1.216	, *height[fuzzy_set]))
    print(fuzzy_set,	triangular(	0.8423	, *height[fuzzy_set]))
    print(fuzzy_set,	triangular(	1.528	, *height[fuzzy_set]))
    print(fuzzy_set,	triangular(	1.095	, *height[fuzzy_set]))
    print(fuzzy_set,	triangular(	0.7452	, *height[fuzzy_set]))
    print(fuzzy_set,	triangular(	1.093	, *height[fuzzy_set]))
    print(fuzzy_set,	triangular(	1.39	, *height[fuzzy_set]))
    print(fuzzy_set,	triangular(	0.7959	, *height[fuzzy_set]))
    print(fuzzy_set,	triangular(	1.03	, *height[fuzzy_set]))
    print(fuzzy_set,	triangular(	0.4706	, *height[fuzzy_set]))
    print(fuzzy_set,	triangular(	1.961	, *height[fuzzy_set]))
    print(fuzzy_set,	triangular(	0.6417	, *height[fuzzy_set]))
    print(fuzzy_set,	triangular(	0.6232	, *height[fuzzy_set]))
    print(fuzzy_set,	triangular(	0.9306	, *height[fuzzy_set]))
    print(fuzzy_set,	triangular(	0.6237	, *height[fuzzy_set]))
    print(fuzzy_set,	triangular(	1.198	, *height[fuzzy_set]))
    print(fuzzy_set,	triangular(	1.01	, *height[fuzzy_set]))
    print(fuzzy_set,	triangular(	0.9225	, *height[fuzzy_set]))
    print(fuzzy_set,	triangular(	0.8737	, *height[fuzzy_set]))
    print(fuzzy_set,	triangular(	1.169	, *height[fuzzy_set]))
    print(fuzzy_set,	triangular(	1.003	, *height[fuzzy_set]))
    print(fuzzy_set,	triangular(	1.13	, *height[fuzzy_set]))
    print(fuzzy_set,	triangular(	0.9004	, *height[fuzzy_set]))
    print(fuzzy_set,	triangular(	1.083	, *height[fuzzy_set]))
    print(fuzzy_set,	triangular(	1.249	, *height[fuzzy_set]))
    print(fuzzy_set,	triangular(	1.216	, *height[fuzzy_set]))
    print(fuzzy_set,	triangular(	0.6793	, *height[fuzzy_set]))
    print(fuzzy_set,	triangular(	0.6068	, *height[fuzzy_set]))
    print(fuzzy_set,	triangular(	0.4957	, *height[fuzzy_set]))
    print(fuzzy_set,	triangular(	2.635	, *height[fuzzy_set]))
    print(fuzzy_set,	triangular(	0.504	, *height[fuzzy_set]))
    print(fuzzy_set,	triangular(	1.907	, *height[fuzzy_set]))
    print(fuzzy_set,	triangular(	0.8745	, *height[fuzzy_set]))
    print(fuzzy_set,	triangular(	0.4801	, *height[fuzzy_set]))
    print(fuzzy_set,	triangular(	1.736	, *height[fuzzy_set]))
    print(fuzzy_set,	triangular(	1.583	, *height[fuzzy_set]))
    print(fuzzy_set,	triangular(	0.9901	, *height[fuzzy_set]))
    print(fuzzy_set,	triangular(	1.851	, *height[fuzzy_set]))
    print(fuzzy_set,	triangular(	1.978	, *height[fuzzy_set]))
    print(fuzzy_set,	triangular(	1.462	, *height[fuzzy_set]))
    print(fuzzy_set,	triangular(	1.479	, *height[fuzzy_set]))
    print(fuzzy_set,	triangular(	1.768	, *height[fuzzy_set]))
    print(fuzzy_set,	triangular(	1.079	, *height[fuzzy_set]))
    print(fuzzy_set,	triangular(	1.385	, *height[fuzzy_set]))
    print(fuzzy_set,	triangular(	1.597	, *height[fuzzy_set]))
    print(fuzzy_set,	triangular(	1.047	, *height[fuzzy_set]))
    print(fuzzy_set,	triangular(	1.336	, *height[fuzzy_set]))
    print(fuzzy_set,	triangular(	0.967	, *height[fuzzy_set]))
    print(fuzzy_set,	triangular(	1.023	, *height[fuzzy_set]))
    print(fuzzy_set,	triangular(	1.363	, *height[fuzzy_set]))
    print(fuzzy_set,	triangular(	1.918	, *height[fuzzy_set]))
    print(fuzzy_set,	triangular(	1.304	, *height[fuzzy_set]))
    print(fuzzy_set,	triangular(	1.467	, *height[fuzzy_set]))
    print(fuzzy_set,	triangular(	1.367	, *height[fuzzy_set]))
    print(fuzzy_set,	triangular(	1.879	, *height[fuzzy_set]))
    print(fuzzy_set,	triangular(	1.36	, *height[fuzzy_set]))
    print(fuzzy_set,	triangular(	2.239	, *height[fuzzy_set]))
    print(fuzzy_set,	triangular(	2.09	, *height[fuzzy_set]))
    print(fuzzy_set,	triangular(	2.927	, *height[fuzzy_set]))
    print(fuzzy_set,	triangular(	1.108	, *height[fuzzy_set]))
    print(fuzzy_set,	triangular(	2.904	, *height[fuzzy_set]))
    print(fuzzy_set,	triangular(	1.492	, *height[fuzzy_set]))
    print(fuzzy_set,	triangular(	3.896	, *height[fuzzy_set]))
    print(fuzzy_set,	triangular(	1.205	, *height[fuzzy_set]))
    print(fuzzy_set,	triangular(	1.026	, *height[fuzzy_set]))
    print(fuzzy_set,	triangular(	1.256	, *height[fuzzy_set]))
    print(fuzzy_set,	triangular(	2.463	, *height[fuzzy_set]))
    print(fuzzy_set,	triangular(	1.075	, *height[fuzzy_set]))
    print(fuzzy_set,	triangular(	1.595	, *height[fuzzy_set]))
    print(fuzzy_set,	triangular(	1.428	, *height[fuzzy_set]))


# %% [code]
