# Supplementary material for: Breast cancer disease classification using fuzzy-ID3 algorithm with FUZZYDBD method: automatic fuzzy database definition
Source: PeerJ Comput Sci. 2021 May 4;7:e427. doi: 10.7717/peerj-cs.427 (PMC8114800; doi:10.7717/peerj-cs.427)
Supplement: Supplemental Information 3 — To run the FID3 algorithm-FUZZYDBD: 1. Open id310fold.py (python language) 2. Make sure the dataset is w5.data/WBCDF1.data/coimbrafold5.data (according to the folder) id310fold.py is located in the FID3 file. Apply the w5.data/WBCDF1.data/coimbrafold5.data dataset located in the same FID3 file as it is the latest data that has already undergone data transformation into the linguistic format. All the instances have been shuffled well. [file peerj-cs-07-427-s003.zip › WDBC/Fuzzificationdata/TexturenucC.ipynb]

# %% [code]
import warnings
warnings.filterwarnings('ignore')
import numpy as np # numerical processing library
import matplotlib.pyplot as plt # chart library
%pylab inline

def triangular(x, a, b, c):
    return max( min( (x-a)/(b-a), (c-x)/(c-b) ), 0 )

# U variable represents the Universe of Discourse of numerical variable height

U = np.arange(-8,70,0.5) # generates a sequence of number between 0 and 10, step 0.2

height = {
  'Low': [-6.74, 12.02, 30.78],
  'Medium': [12.02, 30.78, 49.54],
  'High': [30.78, 49.54, 68.3],

}

plt.figure(figsize=(15,7))

lines = []

for fuzzy_set in height.keys():
  memberships = [ triangular(x, *height[fuzzy_set]) for x in U ]
  # plot the chart
  tmp, = plot(U, memberships, label=fuzzy_set)
  lines.append(tmp)

legend(handles=lines)
xlabel("Height")
ylabel("Membership value")

for fuzzy_set in height.keys():
    print(fuzzy_set,	triangular(	17.33	, *height[fuzzy_set]))
    print(fuzzy_set,	triangular(	23.41	, *height[fuzzy_set]))
    print(fuzzy_set,	triangular(	25.53	, *height[fuzzy_set]))
    print(fuzzy_set,	triangular(	26.5	, *height[fuzzy_set]))
    print(fuzzy_set,	triangular(	16.67	, *height[fuzzy_set]))
    print(fuzzy_set,	triangular(	23.75	, *height[fuzzy_set]))
    print(fuzzy_set,	triangular(	27.66	, *height[fuzzy_set]))
    print(fuzzy_set,	triangular(	28.14	, *height[fuzzy_set]))
    print(fuzzy_set,	triangular(	30.73	, *height[fuzzy_set]))
    print(fuzzy_set,	triangular(	40.68	, *height[fuzzy_set]))
    print(fuzzy_set,	triangular(	33.88	, *height[fuzzy_set]))
    print(fuzzy_set,	triangular(	27.28	, *height[fuzzy_set]))
    print(fuzzy_set,	triangular(	29.94	, *height[fuzzy_set]))
    print(fuzzy_set,	triangular(	27.66	, *height[fuzzy_set]))
    print(fuzzy_set,	triangular(	32.01	, *height[fuzzy_set]))
    print(fuzzy_set,	triangular(	37.13	, *height[fuzzy_set]))
    print(fuzzy_set,	triangular(	30.88	, *height[fuzzy_set]))
    print(fuzzy_set,	triangular(	31.48	, *height[fuzzy_set]))
    print(fuzzy_set,	triangular(	30.88	, *height[fuzzy_set]))
    print(fuzzy_set,	triangular(	19.26	, *height[fuzzy_set]))
    print(fuzzy_set,	triangular(	20.49	, *height[fuzzy_set]))
    print(fuzzy_set,	triangular(	15.66	, *height[fuzzy_set]))
    print(fuzzy_set,	triangular(	19.08	, *height[fuzzy_set]))
    print(fuzzy_set,	triangular(	35.59	, *height[fuzzy_set]))
    print(fuzzy_set,	triangular(	31.56	, *height[fuzzy_set]))
    print(fuzzy_set,	triangular(	21.4	, *height[fuzzy_set]))
    print(fuzzy_set,	triangular(	33.21	, *height[fuzzy_set]))
    print(fuzzy_set,	triangular(	27.26	, *height[fuzzy_set]))
    print(fuzzy_set,	triangular(	36.71	, *height[fuzzy_set]))
    print(fuzzy_set,	triangular(	19.52	, *height[fuzzy_set]))
    print(fuzzy_set,	triangular(	34.01	, *height[fuzzy_set]))
    print(fuzzy_set,	triangular(	28.12	, *height[fuzzy_set]))
    print(fuzzy_set,	triangular(	32.09	, *height[fuzzy_set]))
    print(fuzzy_set,	triangular(	30.9	, *height[fuzzy_set]))
    print(fuzzy_set,	triangular(	27.26	, *height[fuzzy_set]))
    print(fuzzy_set,	triangular(	29.02	, *height[fuzzy_set]))
    print(fuzzy_set,	triangular(	30.36	, *height[fuzzy_set]))
    print(fuzzy_set,	triangular(	22.81	, *height[fuzzy_set]))
    print(fuzzy_set,	triangular(	25.2	, *height[fuzzy_set]))
    print(fuzzy_set,	triangular(	26.02	, *height[fuzzy_set]))
    print(fuzzy_set,	triangular(	30.25	, *height[fuzzy_set]))
    print(fuzzy_set,	triangular(	35.34	, *height[fuzzy_set]))
    print(fuzzy_set,	triangular(	33.17	, *height[fuzzy_set]))
    print(fuzzy_set,	triangular(	28	, *height[fuzzy_set]))
    print(fuzzy_set,	triangular(	29.89	, *height[fuzzy_set]))
    print(fuzzy_set,	triangular(	21.32	, *height[fuzzy_set]))
    print(fuzzy_set,	triangular(	21.96	, *height[fuzzy_set]))
    print(fuzzy_set,	triangular(	27.95	, *height[fuzzy_set]))
    print(fuzzy_set,	triangular(	20.7	, *height[fuzzy_set]))
    print(fuzzy_set,	triangular(	31.82	, *height[fuzzy_set]))
    print(fuzzy_set,	triangular(	25.72	, *height[fuzzy_set]))
    print(fuzzy_set,	triangular(	23.19	, *height[fuzzy_set]))
    print(fuzzy_set,	triangular(	21.33	, *height[fuzzy_set]))
    print(fuzzy_set,	triangular(	24.13	, *height[fuzzy_set]))
    print(fuzzy_set,	triangular(	31.69	, *height[fuzzy_set]))
    print(fuzzy_set,	triangular(	22.47	, *height[fuzzy_set]))
    print(fuzzy_set,	triangular(	28.14	, *height[fuzzy_set]))
    print(fuzzy_set,	triangular(	30.7	, *height[fuzzy_set]))
    print(fuzzy_set,	triangular(	22.25	, *height[fuzzy_set]))
    print(fuzzy_set,	triangular(	15.4	, *height[fuzzy_set]))
    print(fuzzy_set,	triangular(	17.45	, *height[fuzzy_set]))
    print(fuzzy_set,	triangular(	27.04	, *height[fuzzy_set]))
    print(fuzzy_set,	triangular(	29.51	, *height[fuzzy_set]))
    print(fuzzy_set,	triangular(	19.23	, *height[fuzzy_set]))
    print(fuzzy_set,	triangular(	33.47	, *height[fuzzy_set]))
    print(fuzzy_set,	triangular(	33.39	, *height[fuzzy_set]))
    print(fuzzy_set,	triangular(	31.56	, *height[fuzzy_set]))
    print(fuzzy_set,	triangular(	23.84	, *height[fuzzy_set]))
    print(fuzzy_set,	triangular(	22.65	, *height[fuzzy_set]))
    print(fuzzy_set,	triangular(	19.76	, *height[fuzzy_set]))
    print(fuzzy_set,	triangular(	26.58	, *height[fuzzy_set]))
    print(fuzzy_set,	triangular(	15.67	, *height[fuzzy_set]))
    print(fuzzy_set,	triangular(	33.82	, *height[fuzzy_set]))
    print(fuzzy_set,	triangular(	20.86	, *height[fuzzy_set]))
    print(fuzzy_set,	triangular(	23.21	, *height[fuzzy_set]))
    print(fuzzy_set,	triangular(	24.56	, *height[fuzzy_set]))
    print(fuzzy_set,	triangular(	12.49	, *height[fuzzy_set]))
    print(fuzzy_set,	triangular(	18.91	, *height[fuzzy_set]))
    print(fuzzy_set,	triangular(	31.72	, *height[fuzzy_set]))
    print(fuzzy_set,	triangular(	24.82	, *height[fuzzy_set]))
    print(fuzzy_set,	triangular(	32.16	, *height[fuzzy_set]))
    print(fuzzy_set,	triangular(	23.19	, *height[fuzzy_set]))
    print(fuzzy_set,	triangular(	33.62	, *height[fuzzy_set]))
    print(fuzzy_set,	triangular(	32.72	, *height[fuzzy_set]))
    print(fuzzy_set,	triangular(	24.9	, *height[fuzzy_set]))
    print(fuzzy_set,	triangular(	27.68	, *height[fuzzy_set]))
    print(fuzzy_set,	triangular(	29.25	, *height[fuzzy_set]))
    print(fuzzy_set,	triangular(	30.41	, *height[fuzzy_set]))
    print(fuzzy_set,	triangular(	30.5	, *height[fuzzy_set]))
    print(fuzzy_set,	triangular(	18.24	, *height[fuzzy_set]))
    print(fuzzy_set,	triangular(	29.11	, *height[fuzzy_set]))
    print(fuzzy_set,	triangular(	25.84	, *height[fuzzy_set]))
    print(fuzzy_set,	triangular(	22.35	, *height[fuzzy_set]))
    print(fuzzy_set,	triangular(	25.94	, *height[fuzzy_set]))
    print(fuzzy_set,	triangular(	24.23	, *height[fuzzy_set]))
    print(fuzzy_set,	triangular(	31.59	, *height[fuzzy_set]))
    print(fuzzy_set,	triangular(	20.92	, *height[fuzzy_set]))
    print(fuzzy_set,	triangular(	26.29	, *height[fuzzy_set]))
    print(fuzzy_set,	triangular(	17.16	, *height[fuzzy_set]))
    print(fuzzy_set,	triangular(	30.86	, *height[fuzzy_set]))
    print(fuzzy_set,	triangular(	35.27	, *height[fuzzy_set]))
    print(fuzzy_set,	triangular(	19.54	, *height[fuzzy_set]))
    print(fuzzy_set,	triangular(	32.84	, *height[fuzzy_set]))
    print(fuzzy_set,	triangular(	26.83	, *height[fuzzy_set]))
    print(fuzzy_set,	triangular(	23.31	, *height[fuzzy_set]))
    print(fuzzy_set,	triangular(	22.4	, *height[fuzzy_set]))
    print(fuzzy_set,	triangular(	29.26	, *height[fuzzy_set]))
    print(fuzzy_set,	triangular(	27.49	, *height[fuzzy_set]))
    print(fuzzy_set,	triangular(	28.01	, *height[fuzzy_set]))
    print(fuzzy_set,	triangular(	29.15	, *height[fuzzy_set]))
    print(fuzzy_set,	triangular(	21.47	, *height[fuzzy_set]))
    print(fuzzy_set,	triangular(	25.47	, *height[fuzzy_set]))
    print(fuzzy_set,	triangular(	23.73	, *height[fuzzy_set]))
    print(fuzzy_set,	triangular(	22.75	, *height[fuzzy_set]))
    print(fuzzy_set,	triangular(	19.62	, *height[fuzzy_set]))
    print(fuzzy_set,	triangular(	26.15	, *height[fuzzy_set]))
    print(fuzzy_set,	triangular(	17.07	, *height[fuzzy_set]))
    print(fuzzy_set,	triangular(	27.37	, *height[fuzzy_set]))
    print(fuzzy_set,	triangular(	30.5	, *height[fuzzy_set]))
    print(fuzzy_set,	triangular(	27.83	, *height[fuzzy_set]))
    print(fuzzy_set,	triangular(	15.97	, *height[fuzzy_set]))
    print(fuzzy_set,	triangular(	24.9	, *height[fuzzy_set]))
    print(fuzzy_set,	triangular(	23.99	, *height[fuzzy_set]))
    print(fuzzy_set,	triangular(	15.98	, *height[fuzzy_set]))
    print(fuzzy_set,	triangular(	22.75	, *height[fuzzy_set]))
    print(fuzzy_set,	triangular(	23.58	, *height[fuzzy_set]))
    print(fuzzy_set,	triangular(	35.64	, *height[fuzzy_set]))
    print(fuzzy_set,	triangular(	25.73	, *height[fuzzy_set]))
    print(fuzzy_set,	triangular(	18.33	, *height[fuzzy_set]))
    print(fuzzy_set,	triangular(	33.58	, *height[fuzzy_set]))
    print(fuzzy_set,	triangular(	17.81	, *height[fuzzy_set]))
    print(fuzzy_set,	triangular(	26	, *height[fuzzy_set]))
    print(fuzzy_set,	triangular(	31.68	, *height[fuzzy_set]))
    print(fuzzy_set,	triangular(	19.25	, *height[fuzzy_set]))
    print(fuzzy_set,	triangular(	31.39	, *height[fuzzy_set]))
    print(fuzzy_set,	triangular(	33.37	, *height[fuzzy_set]))
    print(fuzzy_set,	triangular(	25.48	, *height[fuzzy_set]))
    print(fuzzy_set,	triangular(	22.02	, *height[fuzzy_set]))
    print(fuzzy_set,	triangular(	21.43	, *height[fuzzy_set]))
    print(fuzzy_set,	triangular(	15.77	, *height[fuzzy_set]))
    print(fuzzy_set,	triangular(	14.1	, *height[fuzzy_set]))
    print(fuzzy_set,	triangular(	25.27	, *height[fuzzy_set]))
    print(fuzzy_set,	triangular(	26.76	, *height[fuzzy_set]))
    print(fuzzy_set,	triangular(	21.82	, *height[fuzzy_set]))
    print(fuzzy_set,	triangular(	20.72	, *height[fuzzy_set]))
    print(fuzzy_set,	triangular(	16.51	, *height[fuzzy_set]))
    print(fuzzy_set,	triangular(	26.38	, *height[fuzzy_set]))
    print(fuzzy_set,	triangular(	25.47	, *height[fuzzy_set]))
    print(fuzzy_set,	triangular(	19.85	, *height[fuzzy_set]))
    print(fuzzy_set,	triangular(	22.46	, *height[fuzzy_set]))
    print(fuzzy_set,	triangular(	24.11	, *height[fuzzy_set]))
    print(fuzzy_set,	triangular(	29.72	, *height[fuzzy_set]))
    print(fuzzy_set,	triangular(	19.49	, *height[fuzzy_set]))
    print(fuzzy_set,	triangular(	16.3	, *height[fuzzy_set]))
    print(fuzzy_set,	triangular(	20.5	, *height[fuzzy_set]))
    print(fuzzy_set,	triangular(	25.22	, *height[fuzzy_set]))
    print(fuzzy_set,	triangular(	25.11	, *height[fuzzy_set]))
    print(fuzzy_set,	triangular(	28.07	, *height[fuzzy_set]))
    print(fuzzy_set,	triangular(	18.41	, *height[fuzzy_set]))
    print(fuzzy_set,	triangular(	18.2	, *height[fuzzy_set]))
    print(fuzzy_set,	triangular(	26.21	, *height[fuzzy_set]))
    print(fuzzy_set,	triangular(	17.81	, *height[fuzzy_set]))
    print(fuzzy_set,	triangular(	26.39	, *height[fuzzy_set]))
    print(fuzzy_set,	triangular(	28.68	, *height[fuzzy_set]))
    print(fuzzy_set,	triangular(	28.22	, *height[fuzzy_set]))
    print(fuzzy_set,	triangular(	25.82	, *height[fuzzy_set]))
    print(fuzzy_set,	triangular(	12.02	, *height[fuzzy_set]))
    print(fuzzy_set,	triangular(	26.3	, *height[fuzzy_set]))
    print(fuzzy_set,	triangular(	32.33	, *height[fuzzy_set]))
    print(fuzzy_set,	triangular(	23	, *height[fuzzy_set]))
    print(fuzzy_set,	triangular(	15.64	, *height[fuzzy_set]))
    print(fuzzy_set,	triangular(	29.87	, *height[fuzzy_set]))
    print(fuzzy_set,	triangular(	17.04	, *height[fuzzy_set]))
    print(fuzzy_set,	triangular(	16.82	, *height[fuzzy_set]))
    print(fuzzy_set,	triangular(	19.2	, *height[fuzzy_set]))
    print(fuzzy_set,	triangular(	17.04	, *height[fuzzy_set]))
    print(fuzzy_set,	triangular(	24.39	, *height[fuzzy_set]))
    print(fuzzy_set,	triangular(	28.45	, *height[fuzzy_set]))
    print(fuzzy_set,	triangular(	29.02	, *height[fuzzy_set]))
    print(fuzzy_set,	triangular(	16.15	, *height[fuzzy_set]))
    print(fuzzy_set,	triangular(	32.85	, *height[fuzzy_set]))
    print(fuzzy_set,	triangular(	33.48	, *height[fuzzy_set]))
    print(fuzzy_set,	triangular(	32.82	, *height[fuzzy_set]))
    print(fuzzy_set,	triangular(	17.7	, *height[fuzzy_set]))
    print(fuzzy_set,	triangular(	28.03	, *height[fuzzy_set]))
    print(fuzzy_set,	triangular(	21.18	, *height[fuzzy_set]))
    print(fuzzy_set,	triangular(	26.36	, *height[fuzzy_set]))
    print(fuzzy_set,	triangular(	21.39	, *height[fuzzy_set]))
    print(fuzzy_set,	triangular(	26.48	, *height[fuzzy_set]))
    print(fuzzy_set,	triangular(	19.59	, *height[fuzzy_set]))
    print(fuzzy_set,	triangular(	37.18	, *height[fuzzy_set]))
    print(fuzzy_set,	triangular(	23.5	, *height[fuzzy_set]))
    print(fuzzy_set,	triangular(	20.83	, *height[fuzzy_set]))
    print(fuzzy_set,	triangular(	39.34	, *height[fuzzy_set]))
    print(fuzzy_set,	triangular(	27.78	, *height[fuzzy_set]))
    print(fuzzy_set,	triangular(	22	, *height[fuzzy_set]))
    print(fuzzy_set,	triangular(	34.01	, *height[fuzzy_set]))
    print(fuzzy_set,	triangular(	24.7	, *height[fuzzy_set]))
    print(fuzzy_set,	triangular(	32.06	, *height[fuzzy_set]))
    print(fuzzy_set,	triangular(	30.12	, *height[fuzzy_set]))
    print(fuzzy_set,	triangular(	28.36	, *height[fuzzy_set]))
    print(fuzzy_set,	triangular(	25.84	, *height[fuzzy_set]))
    print(fuzzy_set,	triangular(	32.68	, *height[fuzzy_set]))
    print(fuzzy_set,	triangular(	41.85	, *height[fuzzy_set]))
    print(fuzzy_set,	triangular(	24.64	, *height[fuzzy_set]))
    print(fuzzy_set,	triangular(	20.24	, *height[fuzzy_set]))
    print(fuzzy_set,	triangular(	23.22	, *height[fuzzy_set]))
    print(fuzzy_set,	triangular(	25.05	, *height[fuzzy_set]))
    print(fuzzy_set,	triangular(	29.16	, *height[fuzzy_set]))
    print(fuzzy_set,	triangular(	15.92	, *height[fuzzy_set]))
    print(fuzzy_set,	triangular(	27.84	, *height[fuzzy_set]))
    print(fuzzy_set,	triangular(	24.99	, *height[fuzzy_set]))
    print(fuzzy_set,	triangular(	18.47	, *height[fuzzy_set]))
    print(fuzzy_set,	triangular(	28.07	, *height[fuzzy_set]))
    print(fuzzy_set,	triangular(	34.85	, *height[fuzzy_set]))
    print(fuzzy_set,	triangular(	26.93	, *height[fuzzy_set]))
    print(fuzzy_set,	triangular(	27.1	, *height[fuzzy_set]))
    print(fuzzy_set,	triangular(	24.47	, *height[fuzzy_set]))
    print(fuzzy_set,	triangular(	28.64	, *height[fuzzy_set]))
    print(fuzzy_set,	triangular(	45.41	, *height[fuzzy_set]))
    print(fuzzy_set,	triangular(	16.35	, *height[fuzzy_set]))
    print(fuzzy_set,	triangular(	17.13	, *height[fuzzy_set]))
    print(fuzzy_set,	triangular(	22.84	, *height[fuzzy_set]))
    print(fuzzy_set,	triangular(	30.29	, *height[fuzzy_set]))
    print(fuzzy_set,	triangular(	23.6	, *height[fuzzy_set]))
    print(fuzzy_set,	triangular(	16.9	, *height[fuzzy_set]))
    print(fuzzy_set,	triangular(	19.8	, *height[fuzzy_set]))
    print(fuzzy_set,	triangular(	19.31	, *height[fuzzy_set]))
    print(fuzzy_set,	triangular(	31.31	, *height[fuzzy_set]))
    print(fuzzy_set,	triangular(	30.15	, *height[fuzzy_set]))
    print(fuzzy_set,	triangular(	24.89	, *height[fuzzy_set]))
    print(fuzzy_set,	triangular(	33.75	, *height[fuzzy_set]))
    print(fuzzy_set,	triangular(	41.78	, *height[fuzzy_set]))
    print(fuzzy_set,	triangular(	37.38	, *height[fuzzy_set]))
    print(fuzzy_set,	triangular(	19.16	, *height[fuzzy_set]))
    print(fuzzy_set,	triangular(	30.28	, *height[fuzzy_set]))
    print(fuzzy_set,	triangular(	34.51	, *height[fuzzy_set]))
    print(fuzzy_set,	triangular(	26.17	, *height[fuzzy_set]))
    print(fuzzy_set,	triangular(	40.54	, *height[fuzzy_set]))
    print(fuzzy_set,	triangular(	44.87	, *height[fuzzy_set]))
    print(fuzzy_set,	triangular(	19.05	, *height[fuzzy_set]))
    print(fuzzy_set,	triangular(	20.37	, *height[fuzzy_set]))
    print(fuzzy_set,	triangular(	27.96	, *height[fuzzy_set]))
    print(fuzzy_set,	triangular(	26.34	, *height[fuzzy_set]))
    print(fuzzy_set,	triangular(	30.53	, *height[fuzzy_set]))
    print(fuzzy_set,	triangular(	29.46	, *height[fuzzy_set]))
    print(fuzzy_set,	triangular(	27.82	, *height[fuzzy_set]))
    print(fuzzy_set,	triangular(	17.7	, *height[fuzzy_set]))
    print(fuzzy_set,	triangular(	35.19	, *height[fuzzy_set]))
    print(fuzzy_set,	triangular(	21.19	, *height[fuzzy_set]))
    print(fuzzy_set,	triangular(	27	, *height[fuzzy_set]))
    print(fuzzy_set,	triangular(	22.46	, *height[fuzzy_set]))
    print(fuzzy_set,	triangular(	25.59	, *height[fuzzy_set]))
    print(fuzzy_set,	triangular(	25.09	, *height[fuzzy_set]))
    print(fuzzy_set,	triangular(	24.57	, *height[fuzzy_set]))
    print(fuzzy_set,	triangular(	22.07	, *height[fuzzy_set]))
    print(fuzzy_set,	triangular(	36.27	, *height[fuzzy_set]))
    print(fuzzy_set,	triangular(	22.66	, *height[fuzzy_set]))
    print(fuzzy_set,	triangular(	31.64	, *height[fuzzy_set]))
    print(fuzzy_set,	triangular(	49.54	, *height[fuzzy_set]))
    print(fuzzy_set,	triangular(	39.16	, *height[fuzzy_set]))
    print(fuzzy_set,	triangular(	31.47	, *height[fuzzy_set]))
    print(fuzzy_set,	triangular(	27.24	, *height[fuzzy_set]))
    print(fuzzy_set,	triangular(	31.67	, *height[fuzzy_set]))
    print(fuzzy_set,	triangular(	29.33	, *height[fuzzy_set]))
    print(fuzzy_set,	triangular(	47.16	, *height[fuzzy_set]))
    print(fuzzy_set,	triangular(	22.94	, *height[fuzzy_set]))
    print(fuzzy_set,	triangular(	30.04	, *height[fuzzy_set]))
    print(fuzzy_set,	triangular(	23.64	, *height[fuzzy_set]))
    print(fuzzy_set,	triangular(	25.21	, *height[fuzzy_set]))
    print(fuzzy_set,	triangular(	20.65	, *height[fuzzy_set]))
    print(fuzzy_set,	triangular(	16.18	, *height[fuzzy_set]))
    print(fuzzy_set,	triangular(	28.18	, *height[fuzzy_set]))
    print(fuzzy_set,	triangular(	20.88	, *height[fuzzy_set]))
    print(fuzzy_set,	triangular(	34.69	, *height[fuzzy_set]))
    print(fuzzy_set,	triangular(	18.99	, *height[fuzzy_set]))
    print(fuzzy_set,	triangular(	18.99	, *height[fuzzy_set]))
    print(fuzzy_set,	triangular(	24.3	, *height[fuzzy_set]))
    print(fuzzy_set,	triangular(	26.1	, *height[fuzzy_set]))
    print(fuzzy_set,	triangular(	21.74	, *height[fuzzy_set]))
    print(fuzzy_set,	triangular(	35.9	, *height[fuzzy_set]))
    print(fuzzy_set,	triangular(	18.26	, *height[fuzzy_set]))
    print(fuzzy_set,	triangular(	28.65	, *height[fuzzy_set]))
    print(fuzzy_set,	triangular(	25.09	, *height[fuzzy_set]))
    print(fuzzy_set,	triangular(	19.69	, *height[fuzzy_set]))
    print(fuzzy_set,	triangular(	23.08	, *height[fuzzy_set]))
    print(fuzzy_set,	triangular(	27.29	, *height[fuzzy_set]))
    print(fuzzy_set,	triangular(	15.54	, *height[fuzzy_set]))
    print(fuzzy_set,	triangular(	22.33	, *height[fuzzy_set]))
    print(fuzzy_set,	triangular(	26.14	, *height[fuzzy_set]))
    print(fuzzy_set,	triangular(	22.13	, *height[fuzzy_set]))
    print(fuzzy_set,	triangular(	26.19	, *height[fuzzy_set]))
    print(fuzzy_set,	triangular(	19.93	, *height[fuzzy_set]))
    print(fuzzy_set,	triangular(	25.75	, *height[fuzzy_set]))
    print(fuzzy_set,	triangular(	17.48	, *height[fuzzy_set]))
    print(fuzzy_set,	triangular(	16.93	, *height[fuzzy_set]))
    print(fuzzy_set,	triangular(	14.82	, *height[fuzzy_set]))
    print(fuzzy_set,	triangular(	23.39	, *height[fuzzy_set]))
    print(fuzzy_set,	triangular(	25.26	, *height[fuzzy_set]))
    print(fuzzy_set,	triangular(	24.22	, *height[fuzzy_set]))
    print(fuzzy_set,	triangular(	26.24	, *height[fuzzy_set]))
    print(fuzzy_set,	triangular(	23.07	, *height[fuzzy_set]))
    print(fuzzy_set,	triangular(	29.43	, *height[fuzzy_set]))
    print(fuzzy_set,	triangular(	24.54	, *height[fuzzy_set]))
    print(fuzzy_set,	triangular(	21.61	, *height[fuzzy_set]))
    print(fuzzy_set,	triangular(	31.62	, *height[fuzzy_set]))
    print(fuzzy_set,	triangular(	20.45	, *height[fuzzy_set]))
    print(fuzzy_set,	triangular(	20.07	, *height[fuzzy_set]))
    print(fuzzy_set,	triangular(	16.94	, *height[fuzzy_set]))
    print(fuzzy_set,	triangular(	17.4	, *height[fuzzy_set]))
    print(fuzzy_set,	triangular(	26.55	, *height[fuzzy_set]))
    print(fuzzy_set,	triangular(	21.75	, *height[fuzzy_set]))
    print(fuzzy_set,	triangular(	16.4	, *height[fuzzy_set]))
    print(fuzzy_set,	triangular(	12.87	, *height[fuzzy_set]))
    print(fuzzy_set,	triangular(	22.44	, *height[fuzzy_set]))
    print(fuzzy_set,	triangular(	19.71	, *height[fuzzy_set]))
    print(fuzzy_set,	triangular(	16.47	, *height[fuzzy_set]))
    print(fuzzy_set,	triangular(	25	, *height[fuzzy_set]))
    print(fuzzy_set,	triangular(	23.4	, *height[fuzzy_set]))
    print(fuzzy_set,	triangular(	20.21	, *height[fuzzy_set]))
    print(fuzzy_set,	triangular(	20.61	, *height[fuzzy_set]))
    print(fuzzy_set,	triangular(	23.03	, *height[fuzzy_set]))
    print(fuzzy_set,	triangular(	21.08	, *height[fuzzy_set]))
    print(fuzzy_set,	triangular(	31.86	, *height[fuzzy_set]))
    print(fuzzy_set,	triangular(	21.38	, *height[fuzzy_set]))
    print(fuzzy_set,	triangular(	21.1	, *height[fuzzy_set]))
    print(fuzzy_set,	triangular(	18	, *height[fuzzy_set]))
    print(fuzzy_set,	triangular(	22.25	, *height[fuzzy_set]))
    print(fuzzy_set,	triangular(	30.38	, *height[fuzzy_set]))
    print(fuzzy_set,	triangular(	25.21	, *height[fuzzy_set]))
    print(fuzzy_set,	triangular(	21.98	, *height[fuzzy_set]))
    print(fuzzy_set,	triangular(	21.95	, *height[fuzzy_set]))
    print(fuzzy_set,	triangular(	25.78	, *height[fuzzy_set]))
    print(fuzzy_set,	triangular(	22.06	, *height[fuzzy_set]))
    print(fuzzy_set,	triangular(	28.46	, *height[fuzzy_set]))
    print(fuzzy_set,	triangular(	33.15	, *height[fuzzy_set]))
    print(fuzzy_set,	triangular(	16.91	, *height[fuzzy_set]))
    print(fuzzy_set,	triangular(	34.37	, *height[fuzzy_set]))
    print(fuzzy_set,	triangular(	26.84	, *height[fuzzy_set]))
    print(fuzzy_set,	triangular(	30.73	, *height[fuzzy_set]))
    print(fuzzy_set,	triangular(	21.51	, *height[fuzzy_set]))
    print(fuzzy_set,	triangular(	23.07	, *height[fuzzy_set]))
    print(fuzzy_set,	triangular(	19.9	, *height[fuzzy_set]))
    print(fuzzy_set,	triangular(	34.66	, *height[fuzzy_set]))
    print(fuzzy_set,	triangular(	18.16	, *height[fuzzy_set]))
    print(fuzzy_set,	triangular(	19.48	, *height[fuzzy_set]))
    print(fuzzy_set,	triangular(	27.06	, *height[fuzzy_set]))
    print(fuzzy_set,	triangular(	17.93	, *height[fuzzy_set]))
    print(fuzzy_set,	triangular(	20.79	, *height[fuzzy_set]))
    print(fuzzy_set,	triangular(	17.72	, *height[fuzzy_set]))
    print(fuzzy_set,	triangular(	19.74	, *height[fuzzy_set]))
    print(fuzzy_set,	triangular(	24.17	, *height[fuzzy_set]))
    print(fuzzy_set,	triangular(	23.58	, *height[fuzzy_set]))
    print(fuzzy_set,	triangular(	33.22	, *height[fuzzy_set]))
    print(fuzzy_set,	triangular(	15.82	, *height[fuzzy_set]))
    print(fuzzy_set,	triangular(	22.43	, *height[fuzzy_set]))
    print(fuzzy_set,	triangular(	24.85	, *height[fuzzy_set]))
    print(fuzzy_set,	triangular(	25.58	, *height[fuzzy_set]))
    print(fuzzy_set,	triangular(	17.7	, *height[fuzzy_set]))
    print(fuzzy_set,	triangular(	25.02	, *height[fuzzy_set]))
    print(fuzzy_set,	triangular(	20.98	, *height[fuzzy_set]))
    print(fuzzy_set,	triangular(	29.2	, *height[fuzzy_set]))
    print(fuzzy_set,	triangular(	25.99	, *height[fuzzy_set]))
    print(fuzzy_set,	triangular(	25.45	, *height[fuzzy_set]))
    print(fuzzy_set,	triangular(	21.7	, *height[fuzzy_set]))
    print(fuzzy_set,	triangular(	26.37	, *height[fuzzy_set]))
    print(fuzzy_set,	triangular(	33.81	, *height[fuzzy_set]))
    print(fuzzy_set,	triangular(	24.04	, *height[fuzzy_set]))
    print(fuzzy_set,	triangular(	26.44	, *height[fuzzy_set]))
    print(fuzzy_set,	triangular(	25.8	, *height[fuzzy_set]))
    print(fuzzy_set,	triangular(	31.03	, *height[fuzzy_set]))
    print(fuzzy_set,	triangular(	15.73	, *height[fuzzy_set]))
    print(fuzzy_set,	triangular(	21.84	, *height[fuzzy_set]))
    print(fuzzy_set,	triangular(	23.17	, *height[fuzzy_set]))
    print(fuzzy_set,	triangular(	20.21	, *height[fuzzy_set]))
    print(fuzzy_set,	triangular(	19.14	, *height[fuzzy_set]))
    print(fuzzy_set,	triangular(	22.82	, *height[fuzzy_set]))
    print(fuzzy_set,	triangular(	35.63	, *height[fuzzy_set]))
    print(fuzzy_set,	triangular(	19.64	, *height[fuzzy_set]))
    print(fuzzy_set,	triangular(	32.82	, *height[fuzzy_set]))
    print(fuzzy_set,	triangular(	20.53	, *height[fuzzy_set]))
    print(fuzzy_set,	triangular(	20.83	, *height[fuzzy_set]))
    print(fuzzy_set,	triangular(	28.71	, *height[fuzzy_set]))
    print(fuzzy_set,	triangular(	23.13	, *height[fuzzy_set]))
    print(fuzzy_set,	triangular(	17.37	, *height[fuzzy_set]))
    print(fuzzy_set,	triangular(	31.71	, *height[fuzzy_set]))
    print(fuzzy_set,	triangular(	19.29	, *height[fuzzy_set]))
    print(fuzzy_set,	triangular(	19.97	, *height[fuzzy_set]))
    print(fuzzy_set,	triangular(	18.93	, *height[fuzzy_set]))
    print(fuzzy_set,	triangular(	30.44	, *height[fuzzy_set]))
    print(fuzzy_set,	triangular(	15.65	, *height[fuzzy_set]))
    print(fuzzy_set,	triangular(	22.8	, *height[fuzzy_set]))
    print(fuzzy_set,	triangular(	29.41	, *height[fuzzy_set]))
    print(fuzzy_set,	triangular(	28.74	, *height[fuzzy_set]))
    print(fuzzy_set,	triangular(	25.8	, *height[fuzzy_set]))
    print(fuzzy_set,	triangular(	25.34	, *height[fuzzy_set]))
    print(fuzzy_set,	triangular(	27.2	, *height[fuzzy_set]))
    print(fuzzy_set,	triangular(	21.06	, *height[fuzzy_set]))
    print(fuzzy_set,	triangular(	20.35	, *height[fuzzy_set]))
    print(fuzzy_set,	triangular(	24.49	, *height[fuzzy_set]))
    print(fuzzy_set,	triangular(	27.78	, *height[fuzzy_set]))
    print(fuzzy_set,	triangular(	20.14	, *height[fuzzy_set]))
    print(fuzzy_set,	triangular(	24.61	, *height[fuzzy_set]))
    print(fuzzy_set,	triangular(	23.02	, *height[fuzzy_set]))
    print(fuzzy_set,	triangular(	16.85	, *height[fuzzy_set]))
    print(fuzzy_set,	triangular(	25.58	, *height[fuzzy_set]))
    print(fuzzy_set,	triangular(	19.58	, *height[fuzzy_set]))
    print(fuzzy_set,	triangular(	27.01	, *height[fuzzy_set]))
    print(fuzzy_set,	triangular(	25.41	, *height[fuzzy_set]))
    print(fuzzy_set,	triangular(	28.88	, *height[fuzzy_set]))
    print(fuzzy_set,	triangular(	36.32	, *height[fuzzy_set]))
    print(fuzzy_set,	triangular(	26.44	, *height[fuzzy_set]))
    print(fuzzy_set,	triangular(	27.99	, *height[fuzzy_set]))
    print(fuzzy_set,	triangular(	31.55	, *height[fuzzy_set]))
    print(fuzzy_set,	triangular(	36.91	, *height[fuzzy_set]))
    print(fuzzy_set,	triangular(	27.21	, *height[fuzzy_set]))
    print(fuzzy_set,	triangular(	31.24	, *height[fuzzy_set]))
    print(fuzzy_set,	triangular(	27.65	, *height[fuzzy_set]))
    print(fuzzy_set,	triangular(	16.92	, *height[fuzzy_set]))
    print(fuzzy_set,	triangular(	28.92	, *height[fuzzy_set]))
    print(fuzzy_set,	triangular(	26.98	, *height[fuzzy_set]))
    print(fuzzy_set,	triangular(	18.34	, *height[fuzzy_set]))
    print(fuzzy_set,	triangular(	19.67	, *height[fuzzy_set]))
    print(fuzzy_set,	triangular(	25.5	, *height[fuzzy_set]))
    print(fuzzy_set,	triangular(	23.17	, *height[fuzzy_set]))
    print(fuzzy_set,	triangular(	28.94	, *height[fuzzy_set]))
    print(fuzzy_set,	triangular(	21.57	, *height[fuzzy_set]))
    print(fuzzy_set,	triangular(	32.04	, *height[fuzzy_set]))
    print(fuzzy_set,	triangular(	20.29	, *height[fuzzy_set]))
    print(fuzzy_set,	triangular(	20.96	, *height[fuzzy_set]))
    print(fuzzy_set,	triangular(	27.57	, *height[fuzzy_set]))
    print(fuzzy_set,	triangular(	22.91	, *height[fuzzy_set]))
    print(fuzzy_set,	triangular(	25.07	, *height[fuzzy_set]))
    print(fuzzy_set,	triangular(	30.93	, *height[fuzzy_set]))
    print(fuzzy_set,	triangular(	20.54	, *height[fuzzy_set]))
    print(fuzzy_set,	triangular(	30.8	, *height[fuzzy_set]))
    print(fuzzy_set,	triangular(	24.38	, *height[fuzzy_set]))
    print(fuzzy_set,	triangular(	21.58	, *height[fuzzy_set]))
    print(fuzzy_set,	triangular(	28.01	, *height[fuzzy_set]))
    print(fuzzy_set,	triangular(	19.31	, *height[fuzzy_set]))
    print(fuzzy_set,	triangular(	26.87	, *height[fuzzy_set]))
    print(fuzzy_set,	triangular(	35.46	, *height[fuzzy_set]))
    print(fuzzy_set,	triangular(	17.5	, *height[fuzzy_set]))
    print(fuzzy_set,	triangular(	23.31	, *height[fuzzy_set]))
    print(fuzzy_set,	triangular(	22.02	, *height[fuzzy_set]))
    print(fuzzy_set,	triangular(	30.36	, *height[fuzzy_set]))
    print(fuzzy_set,	triangular(	38.54	, *height[fuzzy_set]))
    print(fuzzy_set,	triangular(	22.74	, *height[fuzzy_set]))
    print(fuzzy_set,	triangular(	28.39	, *height[fuzzy_set]))
    print(fuzzy_set,	triangular(	32.07	, *height[fuzzy_set]))
    print(fuzzy_set,	triangular(	28.18	, *height[fuzzy_set]))
    print(fuzzy_set,	triangular(	30.96	, *height[fuzzy_set]))
    print(fuzzy_set,	triangular(	37.88	, *height[fuzzy_set]))
    print(fuzzy_set,	triangular(	16.93	, *height[fuzzy_set]))
    print(fuzzy_set,	triangular(	22.15	, *height[fuzzy_set]))
    print(fuzzy_set,	triangular(	41.61	, *height[fuzzy_set]))
    print(fuzzy_set,	triangular(	38.81	, *height[fuzzy_set]))
    print(fuzzy_set,	triangular(	34.23	, *height[fuzzy_set]))
    print(fuzzy_set,	triangular(	31.88	, *height[fuzzy_set]))
    print(fuzzy_set,	triangular(	36.92	, *height[fuzzy_set]))
    print(fuzzy_set,	triangular(	34.49	, *height[fuzzy_set]))
    print(fuzzy_set,	triangular(	31.37	, *height[fuzzy_set]))
    print(fuzzy_set,	triangular(	31.98	, *height[fuzzy_set]))
    print(fuzzy_set,	triangular(	24.02	, *height[fuzzy_set]))
    print(fuzzy_set,	triangular(	23.89	, *height[fuzzy_set]))
    print(fuzzy_set,	triangular(	25.5	, *height[fuzzy_set]))
    print(fuzzy_set,	triangular(	25.46	, *height[fuzzy_set]))
    print(fuzzy_set,	triangular(	24.62	, *height[fuzzy_set]))
    print(fuzzy_set,	triangular(	28.87	, *height[fuzzy_set]))
    print(fuzzy_set,	triangular(	25.4	, *height[fuzzy_set]))
    print(fuzzy_set,	triangular(	25.62	, *height[fuzzy_set]))
    print(fuzzy_set,	triangular(	33.33	, *height[fuzzy_set]))
    print(fuzzy_set,	triangular(	18.22	, *height[fuzzy_set]))
    print(fuzzy_set,	triangular(	38.05	, *height[fuzzy_set]))
    print(fuzzy_set,	triangular(	19.35	, *height[fuzzy_set]))
    print(fuzzy_set,	triangular(	19.35	, *height[fuzzy_set]))
    print(fuzzy_set,	triangular(	27.26	, *height[fuzzy_set]))
    print(fuzzy_set,	triangular(	21.8	, *height[fuzzy_set]))
    print(fuzzy_set,	triangular(	21.9	, *height[fuzzy_set]))
    print(fuzzy_set,	triangular(	23.05	, *height[fuzzy_set]))
    print(fuzzy_set,	triangular(	27.87	, *height[fuzzy_set]))
    print(fuzzy_set,	triangular(	26.42	, *height[fuzzy_set]))
    print(fuzzy_set,	triangular(	18.32	, *height[fuzzy_set]))
    print(fuzzy_set,	triangular(	23.53	, *height[fuzzy_set]))
    print(fuzzy_set,	triangular(	14.2	, *height[fuzzy_set]))
    print(fuzzy_set,	triangular(	21.03	, *height[fuzzy_set]))
    print(fuzzy_set,	triangular(	25.44	, *height[fuzzy_set]))
    print(fuzzy_set,	triangular(	30.39	, *height[fuzzy_set]))
    print(fuzzy_set,	triangular(	21.59	, *height[fuzzy_set]))
    print(fuzzy_set,	triangular(	26.56	, *height[fuzzy_set]))
    print(fuzzy_set,	triangular(	31.99	, *height[fuzzy_set]))
    print(fuzzy_set,	triangular(	18.42	, *height[fuzzy_set]))
    print(fuzzy_set,	triangular(	26.06	, *height[fuzzy_set]))
    print(fuzzy_set,	triangular(	16.36	, *height[fuzzy_set]))
    print(fuzzy_set,	triangular(	28.46	, *height[fuzzy_set]))
    print(fuzzy_set,	triangular(	28.48	, *height[fuzzy_set]))
    print(fuzzy_set,	triangular(	22.15	, *height[fuzzy_set]))
    print(fuzzy_set,	triangular(	24.34	, *height[fuzzy_set]))
    print(fuzzy_set,	triangular(	22.88	, *height[fuzzy_set]))
    print(fuzzy_set,	triangular(	30.76	, *height[fuzzy_set]))
    print(fuzzy_set,	triangular(	20.43	, *height[fuzzy_set]))
    print(fuzzy_set,	triangular(	32.94	, *height[fuzzy_set]))
    print(fuzzy_set,	triangular(	21.4	, *height[fuzzy_set]))
    print(fuzzy_set,	triangular(	23.87	, *height[fuzzy_set]))
    print(fuzzy_set,	triangular(	16.38	, *height[fuzzy_set]))
    print(fuzzy_set,	triangular(	18.04	, *height[fuzzy_set]))
    print(fuzzy_set,	triangular(	24.17	, *height[fuzzy_set]))
    print(fuzzy_set,	triangular(	20.74	, *height[fuzzy_set]))
    print(fuzzy_set,	triangular(	17.76	, *height[fuzzy_set]))
    print(fuzzy_set,	triangular(	36.33	, *height[fuzzy_set]))
    print(fuzzy_set,	triangular(	17.6	, *height[fuzzy_set]))
    print(fuzzy_set,	triangular(	17.58	, *height[fuzzy_set]))
    print(fuzzy_set,	triangular(	29.66	, *height[fuzzy_set]))
    print(fuzzy_set,	triangular(	17.24	, *height[fuzzy_set]))
    print(fuzzy_set,	triangular(	28.06	, *height[fuzzy_set]))
    print(fuzzy_set,	triangular(	23.03	, *height[fuzzy_set]))
    print(fuzzy_set,	triangular(	26.2	, *height[fuzzy_set]))
    print(fuzzy_set,	triangular(	25.23	, *height[fuzzy_set]))
    print(fuzzy_set,	triangular(	24.37	, *height[fuzzy_set]))
    print(fuzzy_set,	triangular(	21.74	, *height[fuzzy_set]))
    print(fuzzy_set,	triangular(	17.84	, *height[fuzzy_set]))
    print(fuzzy_set,	triangular(	26.93	, *height[fuzzy_set]))
    print(fuzzy_set,	triangular(	26.43	, *height[fuzzy_set]))
    print(fuzzy_set,	triangular(	25.63	, *height[fuzzy_set]))
    print(fuzzy_set,	triangular(	22.99	, *height[fuzzy_set]))
    print(fuzzy_set,	triangular(	18.45	, *height[fuzzy_set]))
    print(fuzzy_set,	triangular(	25.16	, *height[fuzzy_set]))
    print(fuzzy_set,	triangular(	19.27	, *height[fuzzy_set]))
    print(fuzzy_set,	triangular(	15.38	, *height[fuzzy_set]))
    print(fuzzy_set,	triangular(	15.77	, *height[fuzzy_set]))
    print(fuzzy_set,	triangular(	27.98	, *height[fuzzy_set]))
    print(fuzzy_set,	triangular(	28.81	, *height[fuzzy_set]))
    print(fuzzy_set,	triangular(	20.2	, *height[fuzzy_set]))
    print(fuzzy_set,	triangular(	27.15	, *height[fuzzy_set]))
    print(fuzzy_set,	triangular(	26.51	, *height[fuzzy_set]))
    print(fuzzy_set,	triangular(	25.48	, *height[fuzzy_set]))
    print(fuzzy_set,	triangular(	34.27	, *height[fuzzy_set]))
    print(fuzzy_set,	triangular(	32.19	, *height[fuzzy_set]))
    print(fuzzy_set,	triangular(	30.92	, *height[fuzzy_set]))
    print(fuzzy_set,	triangular(	31.89	, *height[fuzzy_set]))
    print(fuzzy_set,	triangular(	19.68	, *height[fuzzy_set]))
    print(fuzzy_set,	triangular(	31.73	, *height[fuzzy_set]))
    print(fuzzy_set,	triangular(	32.29	, *height[fuzzy_set]))
    print(fuzzy_set,	triangular(	37.17	, *height[fuzzy_set]))
    print(fuzzy_set,	triangular(	24.75	, *height[fuzzy_set]))
    print(fuzzy_set,	triangular(	29.09	, *height[fuzzy_set]))
    print(fuzzy_set,	triangular(	21.77	, *height[fuzzy_set]))
    print(fuzzy_set,	triangular(	22.04	, *height[fuzzy_set]))
    print(fuzzy_set,	triangular(	25.59	, *height[fuzzy_set]))
    print(fuzzy_set,	triangular(	31.45	, *height[fuzzy_set]))
    print(fuzzy_set,	triangular(	24.77	, *height[fuzzy_set]))
    print(fuzzy_set,	triangular(	28.26	, *height[fuzzy_set]))
    print(fuzzy_set,	triangular(	36	, *height[fuzzy_set]))
    print(fuzzy_set,	triangular(	25.05	, *height[fuzzy_set]))
    print(fuzzy_set,	triangular(	35.74	, *height[fuzzy_set]))
    print(fuzzy_set,	triangular(	34.91	, *height[fuzzy_set]))
    print(fuzzy_set,	triangular(	22.88	, *height[fuzzy_set]))
    print(fuzzy_set,	triangular(	34.24	, *height[fuzzy_set]))
    print(fuzzy_set,	triangular(	27.27	, *height[fuzzy_set]))
    print(fuzzy_set,	triangular(	37.16	, *height[fuzzy_set]))
    print(fuzzy_set,	triangular(	33.17	, *height[fuzzy_set]))
    print(fuzzy_set,	triangular(	38.3	, *height[fuzzy_set]))
    print(fuzzy_set,	triangular(	42.79	, *height[fuzzy_set]))
    print(fuzzy_set,	triangular(	29.41	, *height[fuzzy_set]))
    print(fuzzy_set,	triangular(	26.4	, *height[fuzzy_set]))
    print(fuzzy_set,	triangular(	38.25	, *height[fuzzy_set]))
    print(fuzzy_set,	triangular(	34.12	, *height[fuzzy_set]))
    print(fuzzy_set,	triangular(	39.42	, *height[fuzzy_set]))
    print(fuzzy_set,	triangular(	30.37	, *height[fuzzy_set]))


# %% [code]
